# Supplementary material for: Loss of the Bardet-Biedl protein Bbs1 alters photoreceptor outer segment protein and lipid composition
Source: Nat Commun. 2022 Mar 11;13:1282. doi: 10.1038/s41467-022-28982-6 (PMC8917222; doi:10.1038/s41467-022-28982-6)
Supplement: Supplementary file 4 — Supplementary Data 1 [file 41467_2022_28982_MOESM4_ESM.xlsx]

## Sheet: WU272062-20211122-1411-MQ_2grp_
ProteinName	TopProteinName	nrPeptides	Fasta.headers	BBS1_WT	BBS1_KO	proteinID	log2FC	CI.L	CI.R	AveExpr	t	P.Value	adj.P.Val	B	nrNAs	C26694_002_S326836_BBS1_MUT_1_Knock.out__KO_.raw	C26694_003_S326837_BBS1_MUT_2_Knock.out__KO_.raw	C26694_004_S326838_BBS1_MUT_3_Knock.out__KO_.raw	C26694_005_S326839_BBS1_MUT_4_Knock.out__KO_.raw	C26694_008_S326832_BBS1_WT_1_Control_shotgun.raw	C26694_009_S326833_BBS1_WT_2_Control_shotgun.raw	C26694_010_S326834_BBS1_WT_3_Control_shotgun.raw	C26694_011_S326835_BBS1_WT_4_Control_shotgun.raw	C26694_002_S326836_BBS1_MUT_1_Knock.out__KO_.transformed	C26694_003_S326837_BBS1_MUT_2_Knock.out__KO_.transformed	C26694_004_S326838_BBS1_MUT_3_Knock.out__KO_.transformed	C26694_005_S326839_BBS1_MUT_4_Knock.out__KO_.transformed	C26694_008_S326832_BBS1_WT_1_Control_shotgun.transformed	C26694_009_S326833_BBS1_WT_2_Control_shotgun.transformed	C26694_010_S326834_BBS1_WT_3_Control_shotgun.transformed	C26694_011_S326835_BBS1_WT_4_Control_shotgun.transformed	pseudo.BBS1_WT	pseudo.BBS1_KO	pseudo.log2FC	pseudo.P.Value	pseudo.adj.P.Val
REV__sp|Q5XLR4|BORE1_DANRE	REV__sp|Q5XLR4|BORE1_DANRE	1	sp|Q5XLR4|BORE1_DANRE Borealin OS=Danio rerio OX=7955 GN=cdca8 PE=2 SV=2	-4.25082	-1.6796	REV__sp|Q5XLR4|BORE1_DANRE	2.57123	1.49474	3.64771	-2.53667	5.75955	0.000958654	0.0250331	-0.255373	2	10291000	9142200	10249000	20212000	772820	NA	NA	1721100	-1.52134	-2.19532	-1.90841	-1.09333	-4.80723	NA	NA	-3.69442	-4.25082	-1.6796	2.57123	0.000958654	0.0250331
REV__tr|A0A0R4IAU8|A0A0R4IAU8_DANRE;REV__sp|Q7SY48|HEAT1_DANRE;REV__tr|A0A2R8QET8|A0A2R8QET8_DANRE;REV__tr|A0A2R8QQD1|A0A2R8QQD1_DANRE;REV__tr|A0A2R8QF62|A0A2R8QF62_DANRE	REV__tr|A0A0R4IAU8|A0A0R4IAU8_DANRE	2	tr|A0A0R4IAU8|A0A0R4IAU8_DANRE HEAT repeat-containing protein 1 OS=Danio rerio OX=7955 GN=heatr1 PE=1 SV=1;sp|Q7SY48|HEAT1_DANRE HEAT repeat-containing protein 1 OS=Danio rerio OX=7955 GN=heatr1 PE=2 SV=1;tr|A0A2R8QET8|A0A2R8QET8_DANRE HEAT repeat-containi	-0.584819	2.32983	REV__tr|A0A0R4IAU8|A0A0R4IAU8_DANRE	2.91465	2.22735	3.60194	0.872504	9.70093	7.63731e-06	0.00139602	4.34935	0	205490000	161980000	131170000	303920000	10982000	32344000	28957000	13840000	2.78923	1.99763	1.72912	2.80333	-0.843249	-0.234629	-0.523391	-0.738004	-0.584819	2.32983	2.91465	7.63731e-06	0.00139602
REV__tr|E9QFL7|E9QFL7_DANRE;REV__tr|F1R2K3|F1R2K3_DANRE	REV__tr|E9QFL7|E9QFL7_DANRE	1	tr|E9QFL7|E9QFL7_DANRE Cytochrome P450, family 3, subfamily C, polypeptide 4 OS=Danio rerio OX=7955 GN=cyp3c4 PE=3 SV=1;tr|F1R2K3|F1R2K3_DANRE Cytochrome P450, family 3, subfamily C, polypeptide 4 OS=Danio rerio OX=7955 GN=cyp3c4 PE=3 SV=1	0.627353	-1.15818	REV__tr|E9QFL7|E9QFL7_DANRE	-1.78553	-2.52969	-1.04137	-0.265411	-5.48877	0.000493354	0.0176581	0.066126	0	14513000	18567000	11868000	25749000	25434000	87287000	40653000	45373000	-1.02642	-1.1619	-1.69914	-0.745254	0.411126	1.18858	-0.0362169	0.94592	0.627353	-1.15818	-1.78553	0.000493354	0.0176581
REV__tr|X1WE09|X1WE09_DANRE	REV__tr|X1WE09|X1WE09_DANRE	1	tr|X1WE09|X1WE09_DANRE Si:dkey-23k10.2 OS=Danio rerio OX=7955 GN=si:dkey-23k10.2 PE=4 SV=1	5.25239	3.97579	REV__tr|X1WE09|X1WE09_DANRE	-1.2766	-1.8679	-0.685297	4.61409	-4.93877	0.00098909	0.0254453	-0.661785	0	379800000	615950000	497320000	1100300000	715360000	1565200000	1576500000	832090000	3.67355	3.94591	3.63076	4.65294	5.39484	5.32669	5.21647	5.07154	5.25239	3.97579	-1.2766	0.00098909	0.0254453
sp|A3QK16|ERLN2_DANRE;tr|A0A2R8RXQ8|A0A2R8RXQ8_DANRE	sp|A3QK16|ERLN2_DANRE	5	sp|A3QK16|ERLN2_DANRE Erlin-2 OS=Danio rerio OX=7955 GN=erlin2 PE=2 SV=1;tr|A0A2R8RXQ8|A0A2R8RXQ8_DANRE Erlin-2 OS=Danio rerio OX=7955 GN=erlin2 PE=3 SV=1	1.14061	-0.136808	sp|A3QK16|ERLN2_DANRE	-1.27741	-1.94611	-0.608715	0.501899	-4.36992	0.00212601	0.0414765	-1.46195	0	17214000	47247000	52116000	33218000	46203000	69860000	106760000	48489000	-0.780694	0.200469	0.41209	-0.379097	1.30275	0.869316	1.35025	1.04012	1.14061	-0.136808	-1.27741	0.00212601	0.0414765
sp|B8XY56|RNT2_DANRE	sp|B8XY56|RNT2_DANRE	3	sp|B8XY56|RNT2_DANRE Ribonuclease T2 OS=Danio rerio OX=7955 GN=rnaset2 PE=2 SV=1	-2.86694	-1.13678	sp|B8XY56|RNT2_DANRE	1.73016	0.994028	2.46629	-2.00186	5.37655	0.000566626	0.0192931	-0.078742	0	8502500	27625000	19741000	18825000	2790300	5822300	7690400	2033300	-1.79619	-0.582332	-0.973073	-1.19553	-2.88965	-2.69283	-2.42728	-3.458	-2.86694	-1.13678	1.73016	0.000566626	0.0192931
sp|Q08BB1|EFGM_DANRE	sp|Q08BB1|EFGM_DANRE	2	sp|Q08BB1|EFGM_DANRE Elongation factor G, mitochondrial OS=Danio rerio OX=7955 GN=gfm1 PE=2 SV=1	-0.783602	-4.22199	sp|Q08BB1|EFGM_DANRE	-3.43839	-4.30607	-2.5707	-2.15896	-9.96963	0.000112787	0.00807239	1.99872	3	1270800	2819100	NA	NA	14424000	18963000	22050000	NA	-4.5326	-3.91137	NA	NA	-0.436038	-1.00007	-0.914697	NA	-0.783602	-4.22199	-3.43839	0.000112787	0.00807239
sp|Q49HM9|GRK7A_DANRE	sp|Q49HM9|GRK7A_DANRE	12	sp|Q49HM9|GRK7A_DANRE Rhodopsin kinase grk7a OS=Danio rerio OX=7955 GN=grk7a PE=1 SV=2	4.05504	0.124539	sp|Q49HM9|GRK7A_DANRE	-3.9305	-4.45033	-3.41068	2.08979	-17.2968	7.43637e-08	0.000129132	8.62968	0	27845000	55275000	38439000	48986000	364280000	609810000	526870000	454960000	-0.0883097	0.429375	-0.0222463	0.179337	4.38686	3.97537	3.64262	4.21532	4.05504	0.124539	-3.9305	7.43637e-08	0.000129132
sp|Q6AXL4|NCLDB_DANRE	sp|Q6AXL4|NCLDB_DANRE	7	sp|Q6AXL4|NCLDB_DANRE Neurocalcin-delta B OS=Danio rerio OX=7955 GN=ncaldb PE=2 SV=1	1.72412	0.198936	sp|Q6AXL4|NCLDB_DANRE	-1.52518	-1.98739	-1.06297	0.961528	-7.54838	5.14316e-05	0.00458005	2.41598	0	32815000	47141000	48040000	48148000	62103000	95530000	143590000	99405000	0.148132	0.197193	0.295889	0.154531	1.74448	1.31795	1.77584	2.05821	1.72412	0.198936	-1.52518	5.14316e-05	0.00458005
sp|Q6DGK2|LDHBB_DANRE;tr|E9QGA6|E9QGA6_DANRE	sp|Q6DGK2|LDHBB_DANRE	10	sp|Q6DGK2|LDHBB_DANRE L-lactate dehydrogenase B-B chain OS=Danio rerio OX=7955 GN=ldhbb PE=2 SV=1;tr|E9QGA6|E9QGA6_DANRE L-lactate dehydrogenase (Fragment) OS=Danio rerio OX=7955 GN=ldhbb PE=1 SV=1	2.52379	1.33943	sp|Q6DGK2|LDHBB_DANRE	-1.18436	-1.58449	-0.784231	1.93161	-6.77108	0.000113892	0.00807239	1.59448	0	73320000	97928000	114260000	103620000	90748000	226690000	245920000	153990000	1.30556	1.26358	1.53219	1.2564	2.31099	2.55676	2.54847	2.67894	2.52379	1.33943	-1.18436	0.000113892	0.00807239
sp|Q6DGY7|CRGNB_DANRE;tr|A0A0A0MPG3|A0A0A0MPG3_DANRE	sp|Q6DGY7|CRGNB_DANRE	11	sp|Q6DGY7|CRGNB_DANRE Gamma-crystallin N-B OS=Danio rerio OX=7955 GN=crygnb PE=2 SV=1;tr|A0A0A0MPG3|A0A0A0MPG3_DANRE Crystallin, gamma N2 (Fragment) OS=Danio rerio OX=7955 GN=crygn2 PE=1 SV=1	4.66503	6.07281	sp|Q6DGY7|CRGNB_DANRE	1.40777	0.853318	1.96223	5.36892	5.80817	0.000335781	0.014514	0.46838	0	2811800000	2686700000	2294600000	2492800000	395280000	1198300000	1223500000	502070000	6.55569	6.09434	5.81255	5.82866	4.50885	4.94377	4.85246	4.35506	4.66503	6.07281	1.40777	0.000335781	0.014514
sp|Q6IQ73|CHM4C_DANRE	sp|Q6IQ73|CHM4C_DANRE	4	sp|Q6IQ73|CHM4C_DANRE Charged multivesicular body protein 4c OS=Danio rerio OX=7955 GN=chmp4c PE=2 SV=1	-1.34975	-0.00882706	sp|Q6IQ73|CHM4C_DANRE	1.34093	0.810425	1.87143	-0.67929	5.78218	0.000346281	0.014514	0.436207	0	27905000	56558000	31992000	39537000	6229600	17019000	18610000	8705000	-0.0852108	0.462844	-0.2842	-0.128742	-1.69004	-1.15512	-1.15826	-1.39558	-1.34975	-0.00882706	1.34093	0.000346281	0.014514
sp|Q6IQE5|GET3_DANRE	sp|Q6IQE5|GET3_DANRE	5	sp|Q6IQE5|GET3_DANRE ATPase GET3 OS=Danio rerio OX=7955 GN=get3 PE=1 SV=1	-1.91262	0.503736	sp|Q6IQE5|GET3_DANRE	2.41635	1.356	3.47671	-0.704441	5.21294	0.000695562	0.0211902	-0.293295	0	17633000	102520000	66325000	69128000	3338400	15305000	11505000	6218900	-0.746071	1.33043	0.7561	0.674491	-2.62179	-1.3073	-1.84885	-1.87253	-1.91262	0.503736	2.41635	0.000695562	0.0211902
sp|Q6NY64|2ABD_DANRE;tr|A0A0R4IAE3|A0A0R4IAE3_DANRE	sp|Q6NY64|2ABD_DANRE	3	sp|Q6NY64|2ABD_DANRE Serine/threonine-protein phosphatase 2A 55 kDa regulatory subunit B delta isoform OS=Danio rerio OX=7955 GN=ppp2r2d PE=2 SV=1;tr|A0A0R4IAE3|A0A0R4IAE3_DANRE Serine/threonine-protein phosphatase 2A 55 kDa regulatory subunit B OS=Danio r	-4.0316	-1.89455	sp|Q6NY64|2ABD_DANRE	2.13706	1.33779	2.93632	-2.32196	6.72684	0.000817272	0.0228956	0.111093	3	7803500	10078000	11220000	12141000	NA	NA	2516200	NA	-1.91969	-2.05317	-1.77925	-1.82607	NA	NA	-4.0316	NA	-4.0316	-1.89455	2.13706	0.000817272	0.0228956
sp|Q6PBY0|GNB5B_DANRE;tr|F1R9V4|F1R9V4_DANRE	sp|Q6PBY0|GNB5B_DANRE	9	sp|Q6PBY0|GNB5B_DANRE Guanine nucleotide-binding protein subunit beta-5b OS=Danio rerio OX=7955 GN=gnb5b PE=2 SV=1;tr|F1R9V4|F1R9V4_DANRE Guanine nucleotide-binding protein subunit beta-5b (Fragment) OS=Danio rerio OX=7955 GN=gnb5b PE=3 SV=1	2.92074	1.01391	sp|Q6PBY0|GNB5B_DANRE	-1.90683	-2.45092	-1.36275	1.96732	-8.01708	3.28078e-05	0.00367553	2.87712	0	48031000	99181000	92181000	78164000	163580000	290660000	232580000	208750000	0.696592	1.28213	1.22581	0.851102	3.19105	2.91311	2.46838	3.11043	2.92074	1.01391	-1.90683	3.28078e-05	0.00367553
sp|Q6PCR6|ZFR_DANRE;tr|A0A2R8PZ67|A0A2R8PZ67_DANRE;tr|A0A2R8Q7D1|A0A2R8Q7D1_DANRE;tr|E7EZB4|E7EZB4_DANRE;tr|A2BGG2|A2BGG2_DANRE	sp|Q6PCR6|ZFR_DANRE	4	sp|Q6PCR6|ZFR_DANRE Zinc finger RNA-binding protein OS=Danio rerio OX=7955 GN=zfr PE=2 SV=2;tr|A0A2R8PZ67|A0A2R8PZ67_DANRE Zinc finger RNA-binding protein OS=Danio rerio OX=7955 GN=zfr PE=1 SV=1;tr|A0A2R8Q7D1|A0A2R8Q7D1_DANRE Zinc finger RNA-binding protei	-1.21729	-3.08749	sp|Q6PCR6|ZFR_DANRE	-1.8702	-2.7537	-0.986704	-2.28598	-4.95265	0.00141101	0.0310155	-0.869337	1	2871900	3695400	3608300	10199000	9214400	14616000	NA	10183000	-3.35879	-3.51656	-3.39797	-2.07665	-1.10536	-1.37333	NA	-1.17317	-1.21729	-3.08749	-1.8702	0.00141101	0.0310155
sp|Q6PD83|BZW1A_DANRE;tr|A0A0R4IMX3|A0A0R4IMX3_DANRE;sp|Q803N9|BZW1B_DANRE	sp|Q6PD83|BZW1A_DANRE	2	sp|Q6PD83|BZW1A_DANRE Basic leucine zipper and W2 domain-containing protein 1-A OS=Danio rerio OX=7955 GN=bzw1a PE=2 SV=1;tr|A0A0R4IMX3|A0A0R4IMX3_DANRE Basic leucine zipper and W2 domain-containing protein 1-B OS=Danio rerio OX=7955 GN=bzw1b PE=1 SV=1;sp|	-3.09905	-0.206105	sp|Q6PD83|BZW1A_DANRE	2.89295	2.4789	3.307	-1.65258	15.983	1.4173e-07	0.000164076	8.08381	0	32238000	34062000	30383000	34796000	2481200	4598500	4657200	2521900	0.122592	-0.276805	-0.357829	-0.312376	-3.06501	-3.0311	-3.14751	-3.15259	-3.09905	-0.206105	2.89295	1.4173e-07	0.000164076
sp|Q7SYK7|AATM_DANRE	sp|Q7SYK7|AATM_DANRE	16	sp|Q7SYK7|AATM_DANRE Aspartate aminotransferase, mitochondrial OS=Danio rerio OX=7955 GN=got2a PE=2 SV=1	5.57603	4.36653	sp|Q7SYK7|AATM_DANRE	-1.20949	-1.68883	-0.730156	4.97128	-5.77211	0.000350447	0.014514	0.423713	0	497340000	979640000	888400000	874690000	965790000	1612900000	1756200000	1314200000	4.06173	4.62274	4.45861	4.32305	5.84316	5.36973	5.37148	5.71973	5.57603	4.36653	-1.20949	0.000350447	0.014514
sp|Q7ZW38|SPS1_DANRE;tr|A3KPM5|A3KPM5_DANRE	sp|Q7ZW38|SPS1_DANRE	7	sp|Q7ZW38|SPS1_DANRE Selenide, water dikinase 1 OS=Danio rerio OX=7955 GN=sephs1 PE=1 SV=2;tr|A3KPM5|A3KPM5_DANRE Selenide, water dikinase 1 (Fragment) OS=Danio rerio OX=7955 GN=sephs1 PE=1 SV=1	-0.745104	1.22927	sp|Q7ZW38|SPS1_DANRE	1.97438	1.00807	2.94068	0.242084	4.67399	0.001404	0.0310155	-1.0283	0	31478000	85700000	134570000	173110000	15388000	24366000	24205000	9855500	0.0882457	1.06903	1.76563	1.99418	-0.33941	-0.640675	-0.780796	-1.21954	-0.745104	1.22927	1.97438	0.001404	0.0310155
sp|Q7ZWE9|KCY_DANRE;tr|A5WWI2|A5WWI2_DANRE;tr|F1QP56|F1QP56_DANRE;tr|A5WWI1|A5WWI1_DANRE	sp|Q7ZWE9|KCY_DANRE	8	sp|Q7ZWE9|KCY_DANRE UMP-CMP kinase OS=Danio rerio OX=7955 GN=cmpk PE=2 SV=2;tr|A5WWI2|A5WWI2_DANRE UMP-CMP kinase OS=Danio rerio OX=7955 GN=cmpk PE=1 SV=1;tr|F1QP56|F1QP56_DANRE Nucleoside-diphosphate kinase (Fragment) OS=Danio rerio OX=7955 GN=cmpk PE=1 S	0.385883	1.89707	sp|Q7ZWE9|KCY_DANRE	1.51119	0.849383	2.17299	1.14148	5.22351	0.000686335	0.0210942	-0.279318	0	87821000	175550000	156360000	165340000	25991000	50526000	83423000	18837000	1.56537	2.11497	1.97977	1.92816	0.443482	0.40483	0.996046	-0.300825	0.385883	1.89707	1.51119	0.000686335	0.0210942
sp|Q90257|ES1_DANRE	sp|Q90257|ES1_DANRE	14	sp|Q90257|ES1_DANRE ES1 protein, mitochondrial OS=Danio rerio OX=7955 GN=es1 PE=1 SV=2	9.89926	7.04828	sp|Q90257|ES1_DANRE	-2.85098	-3.63988	-2.06208	8.47377	-8.26698	2.60336e-05	0.00335751	3.11321	0	7292500000	4852400000	4883600000	3757200000	19352000000	31112000000	32807000000	28615000000	7.92773	6.95662	6.89029	6.41847	10.3204	9.61248	9.57532	10.0888	9.89926	7.04828	-2.85098	2.60336e-05	0.00335751
sp|Q9MIY6|ATP8_DANRE	sp|Q9MIY6|ATP8_DANRE	1	sp|Q9MIY6|ATP8_DANRE ATP synthase protein 8 OS=Danio rerio OX=7955 GN=mt-atp8 PE=3 SV=1	4.60866	3.44741	sp|Q9MIY6|ATP8_DANRE	-1.16124	-1.65442	-0.668064	4.02803	-5.3863	0.000559807	0.0192496	-0.0660743	0	286040000	487620000	401050000	527260000	578390000	855800000	930100000	532040000	3.26539	3.60513	3.32377	3.59536	5.0774	4.4612	4.45874	4.43729	4.60866	3.44741	-1.16124	0.000559807	0.0192496
sp|Q9W6A5|OPSG1_DANRE;tr|Q801U8|Q801U8_DANRE;sp|Q8AYM8|OPSG2_DANRE	sp|Q9W6A5|OPSG1_DANRE	4	sp|Q9W6A5|OPSG1_DANRE Green-sensitive opsin-1 OS=Danio rerio OX=7955 GN=opn1mw1 PE=1 SV=2;tr|Q801U8|Q801U8_DANRE Rhodopsin OS=Danio rerio OX=7955 GN=opn1mw2 PE=1 SV=1;sp|Q8AYM8|OPSG2_DANRE Green-sensitive opsin-2 OS=Danio rerio OX=7955 GN=opn1mw2 PE=1 SV=1	3.37634	-0.467399	sp|Q9W6A5|OPSG1_DANRE	-3.84374	-4.87832	-2.80915	1.45447	-8.49886	2.11103e-05	0.00316672	3.32646	0	12139000	41169000	53388000	21091000	288920000	401920000	260620000	266180000	-1.28357	-0.000389682	0.446498	-1.03213	4.04068	3.37773	2.63184	3.45511	3.37634	-0.467399	-3.84374	2.11103e-05	0.00316672
sp|Q9W6A6|OPSG4_DANRE;sp|Q8AYM7|OPSG3_DANRE	sp|Q9W6A6|OPSG4_DANRE	2	sp|Q9W6A6|OPSG4_DANRE Green-sensitive opsin-4 OS=Danio rerio OX=7955 GN=opn1mw4 PE=1 SV=2;sp|Q8AYM7|OPSG3_DANRE Green-sensitive opsin-3 OS=Danio rerio OX=7955 GN=opn1mw3 PE=1 SV=1	0.592142	-0.465757	sp|Q9W6A6|OPSG4_DANRE	-1.0579	-1.57859	-0.537211	0.0631926	-4.64772	0.00145446	0.0311811	-1.06523	0	27163000	22171000	29811000	31599000	31226000	45151000	69091000	37670000	-0.12401	-0.903138	-0.384948	-0.45093	0.71756	0.243588	0.725362	0.682057	0.592142	-0.465757	-1.0579	0.00145446	0.0311811
tr|A0A0B4J1A5|A0A0B4J1A5_DANRE	tr|A0A0B4J1A5|A0A0B4J1A5_DANRE	2	tr|A0A0B4J1A5|A0A0B4J1A5_DANRE EWS RNA-binding protein 1a OS=Danio rerio OX=7955 GN=ewsr1a PE=1 SV=1	0.174575	-1.57072	tr|A0A0B4J1A5|A0A0B4J1A5_DANRE	-1.74529	-2.46419	-1.0264	-0.698072	-5.55364	0.000455756	0.016843	0.149037	0	11969000	21990000	7705600	12814000	27558000	37539000	44809000	24725000	-1.30388	-0.915095	-2.3154	-1.74851	0.530922	-0.0210958	0.103557	0.084918	0.174575	-1.57072	-1.74529	0.000455756	0.016843
tr|A0A0G2KPX8|A0A0G2KPX8_DANRE	tr|A0A0G2KPX8|A0A0G2KPX8_DANRE	6	tr|A0A0G2KPX8|A0A0G2KPX8_DANRE PALP domain-containing protein OS=Danio rerio OX=7955 PE=1 SV=2	0.825527	-2.14213	tr|A0A0G2KPX8|A0A0G2KPX8_DANRE	-2.96766	-3.84854	-2.08677	-0.658303	-7.70669	4.40808e-05	0.00420851	2.57448	0	4010200	12541000	6152000	17270000	25362000	94863000	81494000	36181000	-2.87813	-1.73424	-2.63668	-1.31948	0.406892	1.3079	0.962451	0.62486	0.825527	-2.14213	-2.96766	4.40808e-05	0.00420851
tr|A0A0G2L2Q2|A0A0G2L2Q2_DANRE	tr|A0A0G2L2Q2|A0A0G2L2Q2_DANRE	1	tr|A0A0G2L2Q2|A0A0G2L2Q2_DANRE Ubiquinol-cytochrome c reductase, complex III subunit X OS=Danio rerio OX=7955 GN=uqcr10 PE=1 SV=1	-4.2918	-2.16319	tr|A0A0G2L2Q2|A0A0G2L2Q2_DANRE	2.12862	1.28435	2.97288	-2.58891	6.3432	0.00108744	0.0264346	-0.164351	3	7869100	8448900	8402400	9085300	NA	1908500	NA	NA	-1.90764	-2.31035	-2.19187	-2.24288	NA	-4.2918	NA	NA	-4.2918	-2.16319	2.12862	0.00108744	0.0264346
tr|A0A0J9YJE8|A0A0J9YJE8_DANRE;tr|A0A2R8RU53|A0A2R8RU53_DANRE;tr|A0A0R4IA23|A0A0R4IA23_DANRE	tr|A0A0J9YJE8|A0A0J9YJE8_DANRE	3	tr|A0A0J9YJE8|A0A0J9YJE8_DANRE 3-hydroxyisobutyrate dehydrogenase (Fragment) OS=Danio rerio OX=7955 GN=hibadha PE=1 SV=3;tr|A0A2R8RU53|A0A2R8RU53_DANRE 3-hydroxyisobutyrate dehydrogenase OS=Danio rerio OX=7955 GN=hibadha PE=1 SV=1;tr|A0A0R4IA23|A0A0R4IA23_	0.0331471	-3.29841	tr|A0A0J9YJE8|A0A0J9YJE8_DANRE	-3.33156	-3.88647	-2.77665	-1.39466	-14.0469	1.34972e-06	0.000617339	6.00851	1	3261400	3400900	NA	5068700	21702000	45690000	36294000	21656000	-3.17569	-3.6377	NA	-3.08184	0.174116	0.2606	-0.199087	-0.103041	0.0331471	-3.29841	-3.33156	1.34972e-06	0.000617339
tr|A0A0R4IEP3|A0A0R4IEP3_DANRE;tr|Q6ZM50|Q6ZM50_DANRE;tr|A0A2R8Q153|A0A2R8Q153_DANRE	tr|A0A0R4IEP3|A0A0R4IEP3_DANRE	11	tr|A0A0R4IEP3|A0A0R4IEP3_DANRE F-actin-capping protein subunit alpha OS=Danio rerio OX=7955 GN=capza1b PE=1 SV=1;tr|Q6ZM50|Q6ZM50_DANRE F-actin-capping protein subunit alpha OS=Danio rerio OX=7955 GN=capza1b PE=1 SV=2;tr|A0A2R8Q153|A0A2R8Q153_DANRE F-actin	0.948026	3.08772	tr|A0A0R4IEP3|A0A0R4IEP3_DANRE	2.13969	1.47719	2.8022	2.01787	7.38812	6.02762e-05	0.00523348	2.25257	0	221780000	365220000	319670000	419920000	28518000	131640000	69875000	37905000	2.89907	3.18353	3.00016	3.26811	0.582067	1.7776	0.741565	0.690877	0.948026	3.08772	2.13969	6.02762e-05	0.00523348
tr|A0A0R4IF09|A0A0R4IF09_DANRE;tr|F1QF86|F1QF86_DANRE	tr|A0A0R4IF09|A0A0R4IF09_DANRE	9	tr|A0A0R4IF09|A0A0R4IF09_DANRE Serine/threonine-protein phosphatase OS=Danio rerio OX=7955 GN=ppp3ccb PE=1 SV=2;tr|F1QF86|F1QF86_DANRE Serine/threonine-protein phosphatase OS=Danio rerio OX=7955 GN=ppp3ccb PE=1 SV=1	-0.873823	0.511255	tr|A0A0R4IF09|A0A0R4IF09_DANRE	1.38508	0.814928	1.95523	-0.181284	5.55722	0.000453776	0.016843	0.153592	0	31256000	60635000	65407000	68739000	10614000	15782000	21628000	17622000	0.0780564	0.564373	0.736213	0.666378	-0.894157	-1.2633	-0.942446	-0.395385	-0.873823	0.511255	1.38508	0.000453776	0.016843
tr|A0A0R4IFJ7|A0A0R4IFJ7_DANRE	tr|A0A0R4IFJ7|A0A0R4IFJ7_DANRE	29	tr|A0A0R4IFJ7|A0A0R4IFJ7_DANRE Creatine kinase OS=Danio rerio OX=7955 GN=ckmt2a PE=1 SV=1	8.26904	7.14815	tr|A0A0R4IFJ7|A0A0R4IFJ7_DANRE	-1.12089	-1.63624	-0.605538	7.7086	-4.97546	0.000942985	0.0248105	-0.611824	0	2996300000	6756400000	7299400000	5798200000	4811500000	11649000000	13208000000	8465500000	6.64719	7.43945	7.46376	7.04222	8.24163	8.20417	8.26883	8.36154	8.26904	7.14815	-1.12089	0.000942985	0.0248105
tr|A0A0R4IGQ0|A0A0R4IGQ0_DANRE;tr|A0A0R4IDC7|A0A0R4IDC7_DANRE;sp|Q1LY46|LETM1_DANRE	tr|A0A0R4IGQ0|A0A0R4IGQ0_DANRE	8	tr|A0A0R4IGQ0|A0A0R4IGQ0_DANRE Leucine zipper-EF-hand-containing transmembrane protein 1 OS=Danio rerio OX=7955 GN=letm1 PE=1 SV=2;tr|A0A0R4IDC7|A0A0R4IDC7_DANRE Leucine zipper-EF-hand-containing transmembrane protein 1 OS=Danio rerio OX=7955 GN=letm1 PE=1	1.0544	-1.47676	tr|A0A0R4IGQ0|A0A0R4IGQ0_DANRE	-2.53116	-3.19809	-1.86423	-0.211183	-8.68186	1.79496e-05	0.0028336	3.49094	0	8305400	22673000	9659900	18588000	36003000	63990000	101500000	56870000	-1.82995	-0.87048	-1.99287	-1.21375	0.930177	0.743496	1.27769	1.26623	1.0544	-1.47676	-2.53116	1.79496e-05	0.0028336
tr|A0A0R4IH89|A0A0R4IH89_DANRE	tr|A0A0R4IH89|A0A0R4IH89_DANRE	3	tr|A0A0R4IH89|A0A0R4IH89_DANRE Si:ch211-285j22.3 OS=Danio rerio OX=7955 GN=si:ch211-285j22.3 PE=4 SV=1	1.27551	-3.41377	tr|A0A0R4IH89|A0A0R4IH89_DANRE	-4.68928	-5.61799	-3.76056	-1.06913	-11.5504	1.93858e-06	0.000617339	5.69154	0	5032100	5966500	2040800	2540500	49787000	72333000	119410000	56520000	-2.55133	-2.81777	-4.21113	-4.07484	1.41433	0.919186	1.51105	1.25747	1.27551	-3.41377	-4.68928	1.93858e-06	0.000617339
tr|A0A0R4II89|A0A0R4II89_DANRE;tr|A0A0R4IGK9|A0A0R4IGK9_DANRE;sp|Q9PT92|CATA_DANRE	tr|A0A0R4II89|A0A0R4II89_DANRE	11	tr|A0A0R4II89|A0A0R4II89_DANRE Catalase OS=Danio rerio OX=7955 GN=cat PE=1 SV=1;tr|A0A0R4IGK9|A0A0R4IGK9_DANRE Catalase (Fragment) OS=Danio rerio OX=7955 GN=cat PE=1 SV=1;sp|Q9PT92|CATA_DANRE Catalase OS=Danio rerio OX=7955 GN=cat PE=2 SV=1	-0.349275	1.06837	tr|A0A0R4II89|A0A0R4II89_DANRE	1.41765	0.674182	2.16111	0.359548	4.36195	0.00214966	0.0414765	-1.4735	0	82531000	55366000	61348000	143150000	12823000	36751000	29058000	20006000	1.47593	0.431774	0.644798	1.72098	-0.611766	-0.051509	-0.518391	-0.215435	-0.349275	1.06837	1.41765	0.00214966	0.0414765
tr|A0A0R4ILH7|A0A0R4ILH7_DANRE;tr|A0A0R4IZ70|A0A0R4IZ70_DANRE	tr|A0A0R4ILH7|A0A0R4ILH7_DANRE	2	tr|A0A0R4ILH7|A0A0R4ILH7_DANRE Splicing factor 3a, subunit 3 OS=Danio rerio OX=7955 GN=sf3a3 PE=1 SV=1;tr|A0A0R4IZ70|A0A0R4IZ70_DANRE Splicing factor 3a, subunit 3 (Fragment) OS=Danio rerio OX=7955 GN=sf3a3 PE=1 SV=1	-3.29129	-2.13382	tr|A0A0R4ILH7|A0A0R4ILH7_DANRE	1.15747	0.565858	1.74909	-2.71256	4.47554	0.00183784	0.0362659	-1.3098	0	6428800	11908000	7340400	9744800	1730000	4403600	3192300	3283100	-2.19868	-1.80979	-2.38468	-2.14214	-3.60364	-3.09319	-3.68985	-2.7785	-3.29129	-2.13382	1.15747	0.00183784	0.0362659
tr|A0A0R4ILY1|A0A0R4ILY1_DANRE	tr|A0A0R4ILY1|A0A0R4ILY1_DANRE	3	tr|A0A0R4ILY1|A0A0R4ILY1_DANRE Carboxypeptidase OS=Danio rerio OX=7955 GN=ctsa PE=1 SV=2	-1.06854	0.63565	tr|A0A0R4ILY1|A0A0R4ILY1_DANRE	1.70419	1.12132	2.28705	-0.216444	6.68839	0.000124427	0.00815287	1.50267	0	37534000	53569000	86761000	69299000	9839900	15295000	26490000	9263500	0.341569	0.383646	1.13934	0.678043	-1.00727	-1.30824	-0.651258	-1.30739	-1.06854	0.63565	1.70419	0.000124427	0.00815287
tr|A0A0R4IMF0|A0A0R4IMF0_DANRE;sp|Q9W6A8|OP1S2_DANRE	tr|A0A0R4IMF0|A0A0R4IMF0_DANRE	3	tr|A0A0R4IMF0|A0A0R4IMF0_DANRE Opsin-1, short-wave-sensitive 2 OS=Danio rerio OX=7955 GN=opn1sw2 PE=1 SV=1;sp|Q9W6A8|OP1S2_DANRE Opsin-1, short-wave-sensitive 2 OS=Danio rerio OX=7955 GN=opn1sw2 PE=1 SV=1	3.38725	-0.652774	tr|A0A0R4IMF0|A0A0R4IMF0_DANRE	-4.04002	-4.82212	-3.25793	1.65581	-12.0859	3.93247e-06	0.000853591	5.05157	1	19514000	19929000	31650000	NA	282030000	394730000	292250000	255350000	-0.600145	-1.05864	-0.299535	NA	4.00463	3.35185	2.79632	3.3962	3.38725	-0.652774	-4.04002	3.93247e-06	0.000853591
tr|A0A0R4IML0|A0A0R4IML0_DANRE;tr|A0A2R8Q5S0|A0A2R8Q5S0_DANRE	tr|A0A0R4IML0|A0A0R4IML0_DANRE	9	tr|A0A0R4IML0|A0A0R4IML0_DANRE Capping protein (actin filament), gelsolin-like b OS=Danio rerio OX=7955 GN=capgb PE=1 SV=1;tr|A0A2R8Q5S0|A0A2R8Q5S0_DANRE Capping protein (actin filament), gelsolin-like b OS=Danio rerio OX=7955 GN=capgb PE=1 SV=1	0.8122	1.85093	tr|A0A0R4IML0|A0A0R4IML0_DANRE	1.03873	0.586804	1.49065	1.33156	5.25788	0.000657227	0.0207505	-0.233964	0	94858000	167230000	133170000	165840000	42341000	59784000	70418000	37555000	1.67634	2.04415	1.75071	1.9325	1.17237	0.646029	0.752681	0.67772	0.8122	1.85093	1.03873	0.000657227	0.0207505
tr|A0A0R4IMM5|A0A0R4IMM5_DANRE	tr|A0A0R4IMM5|A0A0R4IMM5_DANRE	4	tr|A0A0R4IMM5|A0A0R4IMM5_DANRE Inorganic diphosphatase OS=Danio rerio OX=7955 GN=ppa1a PE=3 SV=1	2.66008	1.47428	tr|A0A0R4IMM5|A0A0R4IMM5_DANRE	-1.18579	-1.68148	-0.690112	2.06718	-5.47241	0.000503356	0.0176581	0.0451308	0	59028000	143750000	115560000	125510000	105490000	240510000	292290000	152630000	0.993403	1.82347	1.54833	1.53193	2.53583	2.6416	2.79652	2.66636	2.66008	1.47428	-1.18579	0.000503356	0.0176581
tr|A0A0R4IMS8|A0A0R4IMS8_DANRE;tr|Q6PBM9|Q6PBM9_DANRE	tr|A0A0R4IMS8|A0A0R4IMS8_DANRE	14	tr|A0A0R4IMS8|A0A0R4IMS8_DANRE Arrestin-C OS=Danio rerio OX=7955 GN=arr3b PE=1 SV=2;tr|Q6PBM9|Q6PBM9_DANRE Arrestin-C OS=Danio rerio OX=7955 GN=arr3b PE=1 SV=1	4.65475	1.09006	tr|A0A0R4IMS8|A0A0R4IMS8_DANRE	-3.56468	-4.332	-2.79737	2.8724	-10.6272	3.74428e-06	0.000853591	5.05321	0	53436000	103560000	130910000	58671000	633090000	802500000	820650000	667350000	0.850116	1.34515	1.72629	0.4387	5.21236	4.36901	4.27896	4.75865	4.65475	1.09006	-3.56468	3.74428e-06	0.000853591
tr|A0A0R4IMV1|A0A0R4IMV1_DANRE	tr|A0A0R4IMV1|A0A0R4IMV1_DANRE	1	tr|A0A0R4IMV1|A0A0R4IMV1_DANRE Si:dkey-65b13.13 OS=Danio rerio OX=7955 GN=si:dkey-65b13.13 PE=4 SV=1	0.330457	-2.28381	tr|A0A0R4IMV1|A0A0R4IMV1_DANRE	-2.61426	-3.51538	-1.71315	-0.540964	-6.99561	0.000321934	0.014514	0.867612	2	8841300	NA	NA	6048900	21276000	42460000	68177000	29092000	-1.73993	NA	NA	-2.82768	0.144506	0.155495	0.706239	0.315589	0.330457	-2.28381	-2.61426	0.000321934	0.014514
tr|A0A0R4IPB8|A0A0R4IPB8_DANRE	tr|A0A0R4IPB8|A0A0R4IPB8_DANRE	5	tr|A0A0R4IPB8|A0A0R4IPB8_DANRE Leucine-rich repeat-containing 20 OS=Danio rerio OX=7955 GN=lrrc20 PE=1 SV=1	-0.845007	1.34771	tr|A0A0R4IPB8|A0A0R4IPB8_DANRE	2.19272	1.14705	3.23839	0.251353	4.79691	0.00119177	0.0279832	-0.856851	0	45806000	110490000	103920000	165100000	13774000	43326000	11966000	9530300	0.628306	1.43963	1.39684	1.92607	-0.50491	0.184439	-1.79244	-1.26712	-0.845007	1.34771	2.19272	0.00119177	0.0279832
tr|A0A0R4IUL1|A0A0R4IUL1_DANRE;tr|Q5RH04|Q5RH04_DANRE	tr|A0A0R4IUL1|A0A0R4IUL1_DANRE	2	tr|A0A0R4IUL1|A0A0R4IUL1_DANRE MICOS complex subunit OS=Danio rerio OX=7955 GN=chchd3a PE=1 SV=2;tr|Q5RH04|Q5RH04_DANRE MICOS complex subunit OS=Danio rerio OX=7955 GN=chchd3a PE=1 SV=1	-0.513618	-3.2875	tr|A0A0R4IUL1|A0A0R4IUL1_DANRE	-2.77389	-4.00678	-1.541	-1.70243	-5.26405	0.000983279	0.0254453	-0.489645	1	2376300	NA	9741800	2248800	10130000	26975000	38840000	16438000	-3.63151	NA	-1.98083	-4.25018	-0.963867	-0.494849	-0.10173	-0.494025	-0.513618	-3.2875	-2.77389	0.000983279	0.0254453
tr|A0A0R4IUY2|A0A0R4IUY2_DANRE	tr|A0A0R4IUY2|A0A0R4IUY2_DANRE	32	tr|A0A0R4IUY2|A0A0R4IUY2_DANRE Phosphodiesterase OS=Danio rerio OX=7955 GN=pde6c PE=1 SV=1	5.38765	3.08537	tr|A0A0R4IUY2|A0A0R4IUY2_DANRE	-2.30228	-2.83499	-1.76958	4.23651	-9.88651	6.59072e-06	0.00134645	4.49587	0	220980000	449860000	309540000	349890000	955840000	1346100000	1587200000	1038800000	2.89386	3.48757	2.95421	3.00583	5.8277	5.11051	5.22618	5.38622	5.38765	3.08537	-2.30228	6.59072e-06	0.00134645
tr|A0A0R4IV80|A0A0R4IV80_DANRE	tr|A0A0R4IV80|A0A0R4IV80_DANRE	1	tr|A0A0R4IV80|A0A0R4IV80_DANRE Complex I-KFYI OS=Danio rerio OX=7955 GN=si:ch211-235e9.6 PE=3 SV=1	-0.3632	-1.93166	tr|A0A0R4IV80|A0A0R4IV80_DANRE	-1.56845	-2.06163	-1.07528	-1.25946	-7.44084	0.000110159	0.00807239	1.78729	1	8700600	12009000	8134400	11310000	NA	28195000	30712000	19952000	-1.76303	-1.79747	-2.23812	-1.928	NA	-0.431436	-0.438896	-0.219269	-0.3632	-1.93166	-1.56845	0.000110159	0.00807239
tr|A0A0R4IVC8|A0A0R4IVC8_DANRE	tr|A0A0R4IVC8|A0A0R4IVC8_DANRE	5	tr|A0A0R4IVC8|A0A0R4IVC8_DANRE Cytochrome c oxidase polypeptide Va OS=Danio rerio OX=7955 GN=cox5ab PE=1 SV=1	3.56786	2.36342	tr|A0A0R4IVC8|A0A0R4IVC8_DANRE	-1.20444	-1.76559	-0.643293	2.96564	-4.90999	0.00102696	0.0257436	-0.701111	0	159730000	164000000	171390000	325210000	235070000	494720000	515730000	230560000	2.42656	2.0157	2.11073	2.90067	3.7326	3.67554	3.61193	3.25136	3.56786	2.36342	-1.20444	0.00102696	0.0257436
tr|A0A0R4IVF6|A0A0R4IVF6_DANRE	tr|A0A0R4IVF6|A0A0R4IVF6_DANRE	2	tr|A0A0R4IVF6|A0A0R4IVF6_DANRE NADH dehydrogenase [ubiquinone] 1 subunit C2 OS=Danio rerio OX=7955 GN=ndufc2 PE=1 SV=1	1.59408	0.542478	tr|A0A0R4IVF6|A0A0R4IVF6_DANRE	-1.0516	-1.55523	-0.547977	1.06828	-4.77658	0.00122432	0.0285372	-0.885045	0	60099000	47124000	49218000	66719000	54197000	125100000	129130000	67405000	1.01929	0.196667	0.330456	0.623498	1.5411	1.70454	1.62342	1.50725	1.59408	0.542478	-1.0516	0.00122432	0.0285372
tr|A0A140LH04|A0A140LH04_DANRE	tr|A0A140LH04|A0A140LH04_DANRE	1	tr|A0A140LH04|A0A140LH04_DANRE Microtubule-associated tumor suppressor 1 homolog A OS=Danio rerio OX=7955 GN=mtus1a PE=3 SV=1	0.620716	-2.06594	tr|A0A140LH04|A0A140LH04_DANRE	-2.68666	-3.46423	-1.90908	-0.722612	-7.90394	3.64985e-05	0.00368634	2.76803	0	8312800	10855000	7212300	10172000	56270000	41156000	59903000	27865000	-1.82867	-1.94483	-2.4098	-2.08046	1.59716	0.110778	0.52045	0.254475	0.620716	-2.06594	-2.68666	3.64985e-05	0.00368634
tr|A0A140LH51|A0A140LH51_DANRE;tr|A0A140LGY7|A0A140LGY7_DANRE	tr|A0A140LH51|A0A140LH51_DANRE	5	tr|A0A140LH51|A0A140LH51_DANRE Microtubule-associated protein 1Aa OS=Danio rerio OX=7955 GN=map1aa PE=1 SV=2;tr|A0A140LGY7|A0A140LGY7_DANRE Microtubule-associated protein 1Aa OS=Danio rerio OX=7955 GN=map1aa PE=1 SV=2	-2.38391	-1.05671	tr|A0A140LH51|A0A140LH51_DANRE	1.3272	0.731166	1.92323	-1.72031	5.09376	0.00080952	0.0228956	-0.452094	0	8961500	20450000	26785000	22367000	3662000	7522600	7649600	4627900	-1.72049	-1.021	-0.537673	-0.947685	-2.4836	-2.32552	-2.43492	-2.2916	-2.38391	-1.05671	1.3272	0.00080952	0.0228956
tr|A0A286YA34|A0A286YA34_DANRE;tr|A0A0R4ICR2|A0A0R4ICR2_DANRE;tr|A3KGZ6|A3KGZ6_DANRE	tr|A0A286YA34|A0A286YA34_DANRE	7	tr|A0A286YA34|A0A286YA34_DANRE Serine/threonine-protein phosphatase OS=Danio rerio OX=7955 GN=ppp3cca PE=1 SV=2;tr|A0A0R4ICR2|A0A0R4ICR2_DANRE Serine/threonine-protein phosphatase OS=Danio rerio OX=7955 GN=ppp3cca PE=1 SV=2;tr|A3KGZ6|A3KGZ6_DANRE Serine/th	1.31542	-0.373336	tr|A0A286YA34|A0A286YA34_DANRE	-1.68876	-2.32485	-1.05266	0.471042	-6.07318	0.000246514	0.0124079	0.791016	0	15714000	45536000	23657000	42846000	47427000	81469000	121200000	58149000	-0.911951	0.146666	-0.714865	-0.0131928	1.3418	1.0897	1.53241	1.29777	1.31542	-0.373336	-1.68876	0.000246514	0.0124079
tr|A0A286YAF3|A0A286YAF3_DANRE	tr|A0A286YAF3|A0A286YAF3_DANRE	3	tr|A0A286YAF3|A0A286YAF3_DANRE Uncharacterized protein OS=Danio rerio OX=7955 GN=LOC100534815 PE=1 SV=1	-3.42239	-0.62124	tr|A0A286YAF3|A0A286YAF3_DANRE	2.80115	1.55487	4.04744	-2.02182	5.14151	0.000761588	0.0226068	-0.388211	0	13283000	27371000	21678000	46494000	939990	4535900	2405600	5573500	-1.15391	-0.595806	-0.839518	0.104277	-4.51475	-3.05075	-4.09615	-2.02793	-3.42239	-0.62124	2.80115	0.000761588	0.0226068
tr|A0A2R8PYP8|A0A2R8PYP8_DANRE;tr|E7F0W1|E7F0W1_DANRE	tr|A0A2R8PYP8|A0A2R8PYP8_DANRE	2	tr|A0A2R8PYP8|A0A2R8PYP8_DANRE Structural maintenance of chromosomes protein 5 OS=Danio rerio OX=7955 GN=smc5 PE=1 SV=1;tr|E7F0W1|E7F0W1_DANRE Structural maintenance of chromosomes protein 5 OS=Danio rerio OX=7955 GN=smc5 PE=1 SV=3	-0.298098	1.4108	tr|A0A2R8PYP8|A0A2R8PYP8_DANRE	1.7089	1.1156	2.3022	0.678416	6.73903	0.000210516	0.0114238	1.12004	1	70868000	96012000	141950000	107560000	NA	25123000	34122000	23128000	1.25659	1.23476	1.84181	1.31005	NA	-0.596814	-0.287702	-0.00977747	-0.298098	1.4108	1.7089	0.000210516	0.0114238
tr|A0A2R8Q3J9|A0A2R8Q3J9_DANRE;tr|E7F8R4|E7F8R4_DANRE	tr|A0A2R8Q3J9|A0A2R8Q3J9_DANRE	3	tr|A0A2R8Q3J9|A0A2R8Q3J9_DANRE Arginase OS=Danio rerio OX=7955 GN=arg1 PE=1 SV=1;tr|E7F8R4|E7F8R4_DANRE Arginase OS=Danio rerio OX=7955 GN=arg1 PE=1 SV=2	-2.19482	0.468026	tr|A0A2R8Q3J9|A0A2R8Q3J9_DANRE	2.66285	1.41763	3.90806	-0.863397	4.89187	0.00105162	0.0259025	-0.725935	0	55150000	41470000	66915000	49611000	1529900	11234000	9119000	11038000	0.89557	0.0102361	0.768737	0.197563	-3.78723	-1.75061	-2.18261	-1.05883	-2.19482	0.468026	2.66285	0.00105162	0.0259025
tr|A0A2R8Q5C3|A0A2R8Q5C3_DANRE;tr|F1QBT9|F1QBT9_DANRE;tr|E7F9W7|E7F9W7_DANRE	tr|A0A2R8Q5C3|A0A2R8Q5C3_DANRE	11	tr|A0A2R8Q5C3|A0A2R8Q5C3_DANRE Pyruvate dehydrogenase E1 component subunit alpha OS=Danio rerio OX=7955 GN=pdha1b PE=1 SV=1;tr|F1QBT9|F1QBT9_DANRE Pyruvate dehydrogenase E1 component subunit alpha OS=Danio rerio OX=7955 GN=pdha1b PE=1 SV=1;tr|E7F9W7|E7F9W7	2.22664	-1.05261	tr|A0A2R8Q5C3|A0A2R8Q5C3_DANRE	-3.27925	-4.39759	-2.16091	0.587019	-6.70771	0.000121873	0.0081397	1.5242	0	9882100	41408000	19452000	13774000	54649000	112540000	349670000	161480000	-1.57971	0.00805369	-0.994116	-1.64465	1.5535	1.55287	3.05391	2.74629	2.22664	-1.05261	-3.27925	0.000121873	0.0081397
tr|A0A2R8Q5C6|A0A2R8Q5C6_DANRE;tr|A0A2R8RKC1|A0A2R8RKC1_DANRE;sp|Q6TEP1|F91A1_DANRE	tr|A0A2R8Q5C6|A0A2R8Q5C6_DANRE	1	tr|A0A2R8Q5C6|A0A2R8Q5C6_DANRE Protein FAM91A1 OS=Danio rerio OX=7955 GN=fam91a1 PE=1 SV=1;tr|A0A2R8RKC1|A0A2R8RKC1_DANRE Protein FAM91A1 OS=Danio rerio OX=7955 GN=fam91a1 PE=1 SV=1;sp|Q6TEP1|F91A1_DANRE Protein FAM91A1 OS=Danio rerio OX=7955 GN=fam91a1 PE	-3.39019	-1.11444	tr|A0A2R8Q5C6|A0A2R8Q5C6_DANRE	2.27575	1.32992	3.22158	-2.93504	6.05341	0.00136189	0.0305151	-0.384388	3	NA	19181000	NA	NA	2130500	3068400	3388400	2705700	NA	-1.11444	NA	NA	-3.29262	-3.61109	-3.60424	-3.05282	-3.39019	-1.11444	2.27575	0.00136189	0.0305151
tr|A0A2R8Q5I5|A0A2R8Q5I5_DANRE;tr|E7F6Z6|E7F6Z6_DANRE	tr|A0A2R8Q5I5|A0A2R8Q5I5_DANRE	4	tr|A0A2R8Q5I5|A0A2R8Q5I5_DANRE 5-oxoprolinase, ATP-hydrolysing OS=Danio rerio OX=7955 GN=oplah PE=1 SV=1;tr|E7F6Z6|E7F6Z6_DANRE 5-oxoprolinase, ATP-hydrolysing OS=Danio rerio OX=7955 GN=oplah PE=1 SV=1	-0.500839	-2.32372	tr|A0A2R8Q5I5|A0A2R8Q5I5_DANRE	-1.82288	-2.81144	-0.834321	-1.41228	-4.21821	0.00262832	0.0473084	-1.68329	0	9362800	12441000	8036600	3447000	15288000	21752000	36524000	14614000	-1.65743	-1.74592	-2.25538	-3.63616	-0.349148	-0.803361	-0.190016	-0.660829	-0.500839	-2.32372	-1.82288	0.00262832	0.0473084
tr|A0A2R8Q6F5|A0A2R8Q6F5_DANRE	tr|A0A2R8Q6F5|A0A2R8Q6F5_DANRE	4	tr|A0A2R8Q6F5|A0A2R8Q6F5_DANRE Uncharacterized protein OS=Danio rerio OX=7955 PE=4 SV=1	-0.285694	-2.43649	tr|A0A2R8Q6F5|A0A2R8Q6F5_DANRE	-2.1508	-2.88328	-1.41832	-1.36109	-6.71699	0.000120667	0.0081397	1.53452	0	4033200	8464500	4941500	14021000	18683000	25591000	30953000	21777000	-2.8699	-2.30766	-2.94932	-1.6191	-0.0496115	-0.570355	-0.427671	-0.0951394	-0.285694	-2.43649	-2.1508	0.000120667	0.0081397
tr|A0A2R8QF52|A0A2R8QF52_DANRE	tr|A0A2R8QF52|A0A2R8QF52_DANRE	3	tr|A0A2R8QF52|A0A2R8QF52_DANRE Cytochrome c oxidase polypeptide Vb OS=Danio rerio OX=7955 GN=cox5b1 PE=1 SV=1	3.87355	2.35681	tr|A0A2R8QF52|A0A2R8QF52_DANRE	-1.51674	-2.0474	-0.986083	3.11518	-6.53839	0.000146384	0.00907842	1.33383	0	168110000	209640000	180710000	224350000	370940000	496710000	625530000	276660000	2.50018	2.37384	2.18628	2.36693	4.41392	3.68129	3.8891	3.50987	3.87355	2.35681	-1.51674	0.000146384	0.00907842
tr|A0A2R8QF55|A0A2R8QF55_DANRE;tr|A0A2R8QSM9|A0A2R8QSM9_DANRE;tr|A5PN22|A5PN22_DANRE;tr|A0A2R8Q967|A0A2R8Q967_DANRE;tr|A0A2R8Q397|A0A2R8Q397_DANRE	tr|A0A2R8QF55|A0A2R8QF55_DANRE	2	tr|A0A2R8QF55|A0A2R8QF55_DANRE WD repeat-containing protein 44 OS=Danio rerio OX=7955 GN=wdr44 PE=4 SV=1;tr|A0A2R8QSM9|A0A2R8QSM9_DANRE WD repeat-containing protein 44 OS=Danio rerio OX=7955 GN=wdr44 PE=4 SV=1;tr|A5PN22|A5PN22_DANRE WD repeat-containing pr	-3.03432	0.186786	tr|A0A2R8QF55|A0A2R8QF55_DANRE	3.2211	2.45055	3.99165	-0.886915	10.08	3.715e-05	0.00368634	2.97496	2	27615000	37605000	55478000	60321000	2963600	NA	NA	2323200	-0.100251	-0.132467	0.50129	0.478572	-2.79965	NA	NA	-3.26898	-3.03432	0.186786	3.2211	3.715e-05	0.00368634
tr|A0A2R8QIK4|A0A2R8QIK4_DANRE;sp|P83571|RUVB2_DANRE	tr|A0A2R8QIK4|A0A2R8QIK4_DANRE	2	tr|A0A2R8QIK4|A0A2R8QIK4_DANRE RuvB-like helicase OS=Danio rerio OX=7955 GN=ruvbl2 PE=1 SV=1;sp|P83571|RUVB2_DANRE RuvB-like 2 OS=Danio rerio OX=7955 GN=ruvbl2 PE=1 SV=1	-0.408461	-1.79238	tr|A0A2R8QIK4|A0A2R8QIK4_DANRE	-1.38392	-1.95426	-0.813574	-1.00157	-5.67714	0.000621452	0.0203614	-0.00820394	1	10550000	NA	8392500	13272000	15707000	32636000	26929000	16652000	-1.48556	NA	-2.19355	-1.69802	-0.308764	-0.221745	-0.627656	-0.475681	-0.408461	-1.79238	-1.38392	0.000621452	0.0203614
tr|A0A2R8QQJ5|A0A2R8QQJ5_DANRE;tr|B7ZD09|B7ZD09_DANRE;tr|F1Q5H3|F1Q5H3_DANRE	tr|A0A2R8QQJ5|A0A2R8QQJ5_DANRE	5	tr|A0A2R8QQJ5|A0A2R8QQJ5_DANRE Non-specific serine/threonine protein kinase OS=Danio rerio OX=7955 GN=slka PE=1 SV=1;tr|B7ZD09|B7ZD09_DANRE Non-specific serine/threonine protein kinase OS=Danio rerio OX=7955 GN=slka PE=1 SV=1;tr|F1Q5H3|F1Q5H3_DANRE Non-spe	-1.89935	-4.15034	tr|A0A2R8QQJ5|A0A2R8QQJ5_DANRE	-2.25099	-2.95123	-1.55074	-3.02484	-7.35353	6.23979e-05	0.00526266	2.21691	0	1396700	2687000	2916000	1862100	5863400	10691000	6843600	8675300	-4.3966	-3.98138	-3.70193	-4.52145	-1.78053	-1.82163	-2.5948	-1.40043	-1.89935	-4.15034	-2.25099	6.23979e-05	0.00526266
tr|A0A2R8QTE7|A0A2R8QTE7_DANRE;tr|E9QIQ3|E9QIQ3_DANRE;tr|A0A2R8Q9H4|A0A2R8Q9H4_DANRE	tr|A0A2R8QTE7|A0A2R8QTE7_DANRE	4	tr|A0A2R8QTE7|A0A2R8QTE7_DANRE Nucleoporin 62-like OS=Danio rerio OX=7955 GN=nup62l PE=1 SV=1;tr|E9QIQ3|E9QIQ3_DANRE Nucleoporin 62-like OS=Danio rerio OX=7955 GN=nup62l PE=1 SV=2;tr|A0A2R8Q9H4|A0A2R8Q9H4_DANRE Nucleoporin 62-like OS=Danio rerio OX=7955 GN	-1.06012	-2.76329	tr|A0A2R8QTE7|A0A2R8QTE7_DANRE	-1.70317	-2.60124	-0.805094	-1.9117	-4.33828	0.00222154	0.0426265	-1.50784	0	7475700	4190800	3759500	8149200	12093000	26098000	15401000	7703700	-1.98148	-3.33306	-3.3394	-2.39921	-0.699312	-0.542231	-1.43005	-1.56888	-1.06012	-2.76329	-1.70317	0.00222154	0.0426265
tr|A0A2R8QUQ1|A0A2R8QUQ1_DANRE	tr|A0A2R8QUQ1|A0A2R8QUQ1_DANRE	9	tr|A0A2R8QUQ1|A0A2R8QUQ1_DANRE Regulator of G protein-signaling 9a OS=Danio rerio OX=7955 GN=rgs9a PE=4 SV=1	2.56102	-1.16656	tr|A0A2R8QUQ1|A0A2R8QUQ1_DANRE	-3.72758	-4.46663	-2.98853	0.697234	-11.5379	1.95529e-06	0.000617339	5.6833	0	7513300	22076000	19977000	24335000	139140000	212720000	172760000	166270000	-1.97425	-0.909401	-0.956116	-0.826451	2.94935	2.46558	2.04142	2.78775	2.56102	-1.16656	-3.72758	1.95529e-06	0.000617339
tr|A0A2R8RLN3|A0A2R8RLN3_DANRE;tr|A0A2R8Q9X5|A0A2R8Q9X5_DANRE;tr|A0A2R8QMB7|A0A2R8QMB7_DANRE;tr|A0A2R8QIZ6|A0A2R8QIZ6_DANRE;tr|B0UXL2|B0UXL2_DANRE;tr|F6NIA7|F6NIA7_DANRE	tr|A0A2R8RLN3|A0A2R8RLN3_DANRE	10	tr|A0A2R8RLN3|A0A2R8RLN3_DANRE Isocitrate dehydrogenase [NADP] OS=Danio rerio OX=7955 GN=idh1 PE=1 SV=1;tr|A0A2R8Q9X5|A0A2R8Q9X5_DANRE Isocitrate dehydrogenase [NADP] OS=Danio rerio OX=7955 GN=idh1 PE=1 SV=1;tr|A0A2R8QMB7|A0A2R8QMB7_DANRE Isocitrate dehydr	0.940732	2.0013	tr|A0A2R8RLN3|A0A2R8RLN3_DANRE	1.06056	0.631189	1.48994	1.47101	5.65033	0.000405407	0.0159997	0.271448	0	102440000	178330000	147420000	197610000	31735000	85612000	77843000	45948000	1.78705	2.13789	1.89576	2.18448	0.741711	1.16081	0.896632	0.96378	0.940732	2.0013	1.06056	0.000405407	0.0159997
tr|A0A2R8RT38|A0A2R8RT38_DANRE;tr|A0A2R8QLK9|A0A2R8QLK9_DANRE;tr|F1QSL9|F1QSL9_DANRE;tr|A2BFQ0|A2BFQ0_DANRE	tr|A0A2R8RT38|A0A2R8RT38_DANRE	6	tr|A0A2R8RT38|A0A2R8RT38_DANRE Guanylate cyclase OS=Danio rerio OX=7955 GN=gucy2d PE=3 SV=1;tr|A0A2R8QLK9|A0A2R8QLK9_DANRE Guanylate cyclase OS=Danio rerio OX=7955 GN=gucy2d PE=3 SV=1;tr|F1QSL9|F1QSL9_DANRE Guanylate cyclase OS=Danio rerio OX=7955 GN=gucy2	0.14512	-3.59057	tr|A0A2R8RT38|A0A2R8RT38_DANRE	-3.73569	-4.73435	-2.73703	-1.45589	-8.752	3.70613e-05	0.00368634	2.8906	1	NA	3108700	1755600	7201000	20162000	48086000	52363000	21027000	NA	-3.76874	-4.42592	-2.57704	0.0641799	0.333872	0.327271	-0.144844	0.14512	-3.59057	-3.73569	3.70613e-05	0.00368634
tr|A0A2R8RZF2|A0A2R8RZF2_DANRE;tr|A0A2R8Q5E6|A0A2R8Q5E6_DANRE;tr|A0A2R8RN51|A0A2R8RN51_DANRE;tr|G1K2E7|G1K2E7_DANRE;sp|Q90275|CADH2_DANRE;tr|A0A2R8QKB4|A0A2R8QKB4_DANRE	tr|A0A2R8RZF2|A0A2R8RZF2_DANRE	9	tr|A0A2R8RZF2|A0A2R8RZF2_DANRE Cadherin-2 OS=Danio rerio OX=7955 GN=cdh2 PE=1 SV=1;tr|A0A2R8Q5E6|A0A2R8Q5E6_DANRE Cadherin-2 OS=Danio rerio OX=7955 GN=cdh2 PE=1 SV=1;tr|A0A2R8RN51|A0A2R8RN51_DANRE Cadherin-2 OS=Danio rerio OX=7955 GN=cdh2 PE=1 SV=1;tr|G1K2	0.0350186	1.57993	tr|A0A2R8RZF2|A0A2R8RZF2_DANRE	1.54491	1.06302	2.02679	0.807472	7.33384	6.36429e-05	0.00526266	2.19654	0	88064000	121610000	133530000	115810000	26869000	32687000	40216000	21983000	1.56935	1.5795	1.75456	1.41629	0.493104	-0.219507	-0.0517366	-0.0817868	0.0350186	1.57993	1.54491	6.36429e-05	0.00526266
tr|A2ATX5|A2ATX5_DANRE	tr|A2ATX5|A2ATX5_DANRE	23	tr|A2ATX5|A2ATX5_DANRE Internexin neuronal intermediate filament protein, alpha a OS=Danio rerio OX=7955 GN=inaa PE=1 SV=1	4.05952	1.69402	tr|A2ATX5|A2ATX5_DANRE	-2.3655	-3.07276	-1.65824	2.87677	-7.65095	4.65273e-05	0.00425235	2.519	0	55983000	154650000	141510000	185230000	320380000	501550000	949260000	354080000	0.917153	1.93008	1.83738	2.09147	4.19506	3.69519	4.48802	3.85979	4.05952	1.69402	-2.3655	4.65273e-05	0.00425235
tr|A2BIR0|A2BIR0_DANRE	tr|A2BIR0|A2BIR0_DANRE	7	tr|A2BIR0|A2BIR0_DANRE SEC14-like lipid-binding 8 OS=Danio rerio OX=7955 GN=sec14l8 PE=4 SV=2	-1.43616	0.798837	tr|A2BIR0|A2BIR0_DANRE	2.235	1.21247	3.25753	-0.318662	5.00005	0.000913387	0.0242152	-0.578447	0	49709000	65303000	76874000	75964000	15193000	7035400	9621000	12708000	0.74603	0.672554	0.966706	0.810058	-0.358458	-2.42151	-2.10566	-0.859023	-1.43616	0.798837	2.235	0.000913387	0.0242152
tr|A2CF49|A2CF49_DANRE;tr|A0A2R8QDV6|A0A2R8QDV6_DANRE;tr|A0A2R8QM93|A0A2R8QM93_DANRE;tr|A0A2R8QQZ4|A0A2R8QQZ4_DANRE;tr|F1QG33|F1QG33_DANRE	tr|A2CF49|A2CF49_DANRE	6	tr|A2CF49|A2CF49_DANRE Serine/threonine-protein phosphatase 2A activator OS=Danio rerio OX=7955 GN=ptpa PE=1 SV=1;tr|A0A2R8QDV6|A0A2R8QDV6_DANRE Serine/threonine-protein phosphatase 2A activator OS=Danio rerio OX=7955 GN=ptpa PE=1 SV=1;tr|A0A2R8QM93|A0A2R8	-1.53757	0.770616	tr|A2CF49|A2CF49_DANRE	2.30818	1.46511	3.15126	-0.383476	6.26292	0.000198669	0.010952	1.01597	0	58628000	83768000	53699000	66017000	5156500	9644000	12129000	17131000	0.983614	1.03577	0.454786	0.608292	-1.97242	-1.96939	-1.77301	-0.435461	-1.53757	0.770616	2.30818	0.000198669	0.010952
tr|A8WFT4|A8WFT4_DANRE	tr|A8WFT4|A8WFT4_DANRE	4	tr|A8WFT4|A8WFT4_DANRE Selenocysteine lyase OS=Danio rerio OX=7955 GN=scly PE=1 SV=1	-0.489905	-2.42393	tr|A8WFT4|A8WFT4_DANRE	-1.93403	-2.57605	-1.29201	-1.45692	-6.8911	0.000100305	0.00774134	1.7262	0	5876700	6025400	5407000	12859000	16571000	26159000	31159000	13495000	-2.32795	-2.80345	-2.82087	-1.74347	-0.228784	-0.538884	-0.418146	-0.773805	-0.489905	-2.42393	-1.93403	0.000100305	0.00774134
tr|B0S758|B0S758_DANRE	tr|B0S758|B0S758_DANRE	3	tr|B0S758|B0S758_DANRE Titin, tandem duplicate 2 (Fragment) OS=Danio rerio OX=7955 GN=ttn.2 PE=1 SV=1	1.45113	-3.23436	tr|B0S758|B0S758_DANRE	-4.68549	-5.93678	-3.4342	-0.110701	-11.1805	0.000860532	0.0235325	0.0495206	5	NA	NA	NA	4558500	NA	101090000	118760000	NA	NA	NA	NA	-3.23436	NA	1.39905	1.50321	NA	1.45113	-3.23436	-4.68549	0.000860532	0.0235325
tr|B8JJJ6|B8JJJ6_DANRE;tr|B8JJJ5|B8JJJ5_DANRE	tr|B8JJJ6|B8JJJ6_DANRE	11	tr|B8JJJ6|B8JJJ6_DANRE Guanylate kinase OS=Danio rerio OX=7955 GN=guk1b PE=1 SV=1;tr|B8JJJ5|B8JJJ5_DANRE Guanylate kinase 1b OS=Danio rerio OX=7955 GN=guk1b PE=1 SV=1	4.55901	3.49437	tr|B8JJJ6|B8JJJ6_DANRE	-1.06464	-1.48668	-0.642605	4.02669	-5.77068	0.000351045	0.014514	0.421932	0	304210000	435440000	468940000	542550000	456050000	741610000	1087100000	586280000	3.35405	3.44004	3.54691	3.63645	4.72245	4.25589	4.68272	4.57496	4.55901	3.49437	-1.06464	0.000351045	0.014514
tr|B8JK90|B8JK90_DANRE	tr|B8JK90|B8JK90_DANRE	11	tr|B8JK90|B8JK90_DANRE Si:dkey-191g9.5 OS=Danio rerio OX=7955 GN=si:dkey-191g9.5 PE=1 SV=1	2.31053	1.04541	tr|B8JK90|B8JK90_DANRE	-1.26512	-1.82682	-0.703416	1.67797	-5.15226	0.000751237	0.0224918	-0.373887	0	58013000	70612000	80551000	113970000	103350000	129840000	220650000	144250000	0.968433	0.786564	1.03337	1.39327	2.50521	1.75786	2.39277	2.58627	2.31053	1.04541	-1.26512	0.000751237	0.0224918
tr|E7EXY4|E7EXY4_DANRE	tr|E7EXY4|E7EXY4_DANRE	3	tr|E7EXY4|E7EXY4_DANRE Protein argonaute-2 OS=Danio rerio OX=7955 GN=ago2 PE=1 SV=1	-2.31959	-3.90897	tr|E7EXY4|E7EXY4_DANRE	-1.58937	-2.15669	-1.02206	-3.11428	-6.40878	0.000168811	0.0102078	1.18555	0	2433700	1879200	2639100	3316900	4331200	8809000	8175800	3705500	-3.59715	-4.50295	-3.84429	-3.69147	-2.23292	-2.09921	-2.33939	-2.60685	-2.31959	-3.90897	-1.58937	0.000168811	0.0102078
tr|E7EZR9|E7EZR9_DANRE;tr|Q05AJ2|Q05AJ2_DANRE;tr|E7F6Y5|E7F6Y5_DANRE;tr|A0A2R8QPE2|A0A2R8QPE2_DANRE;tr|A0A2R8QBF6|A0A2R8QBF6_DANRE;tr|A0A2R8Q9I8|A0A2R8Q9I8_DANRE	tr|E7EZR9|E7EZR9_DANRE	2	tr|E7EZR9|E7EZR9_DANRE Si:ch211-173n18.3 OS=Danio rerio OX=7955 GN=si:ch211-173n18.3 PE=4 SV=1;tr|Q05AJ2|Q05AJ2_DANRE Methyltransferase-like 7A OS=Danio rerio OX=7955 GN=mettl7a PE=2 SV=1;tr|E7F6Y5|E7F6Y5_DANRE Methyltransferase-like 7A OS=Danio rerio OX=7	-1.32107	-3.2054	tr|E7EZR9|E7EZR9_DANRE	-1.88433	-2.35354	-1.41513	-2.12864	-9.39624	2.27953e-05	0.00316672	3.37317	1	NA	4339700	3865300	5239200	7324900	13704000	18319000	10066000	NA	-3.28214	-3.2998	-3.03428	-1.44813	-1.4657	-1.18089	-1.18956	-1.32107	-3.2054	-1.88433	2.27953e-05	0.00316672
tr|E7F0D3|E7F0D3_DANRE	tr|E7F0D3|E7F0D3_DANRE	5	tr|E7F0D3|E7F0D3_DANRE Syntaxin 12,-like OS=Danio rerio OX=7955 GN=stx12l PE=3 SV=1	-3.01625	-1.22685	tr|E7F0D3|E7F0D3_DANRE	1.78939	0.912026	2.66676	-2.12155	4.66549	0.00142012	0.0310193	-1.04024	0	17495000	15070000	18028000	14396000	1216500	6258000	6548000	3499900	-0.757382	-1.46629	-1.10259	-1.58115	-4.1296	-2.58937	-2.65821	-2.68781	-3.01625	-1.22685	1.78939	0.00142012	0.0310193
tr|E7F0E2|E7F0E2_DANRE	tr|E7F0E2|E7F0E2_DANRE	2	tr|E7F0E2|E7F0E2_DANRE Glucosamine-6-phosphate isomerase OS=Danio rerio OX=7955 GN=gnpda2 PE=1 SV=1	-3.30136	-0.746983	tr|E7F0E2|E7F0E2_DANRE	2.55438	1.4584	3.65035	-1.38558	6.25144	0.00243723	0.045508	-0.803605	4	20359000	19815000	25022000	NA	NA	3808400	NA	NA	-0.539116	-1.06701	-0.634823	NA	NA	-3.30136	NA	NA	-3.30136	-0.746983	2.55438	0.00243723	0.045508
tr|E7F1F5|E7F1F5_DANRE	tr|E7F1F5|E7F1F5_DANRE	3	tr|E7F1F5|E7F1F5_DANRE Guanine nucleotide-binding protein subunit gamma OS=Danio rerio OX=7955 GN=gngt2b PE=3 SV=1	5.10903	1.37405	tr|E7F1F5|E7F1F5_DANRE	-3.73498	-4.89843	-2.57153	3.50832	-7.51099	0.000103529	0.00781648	1.85084	1	156220000	72670000	73317000	NA	495650000	945040000	1323600000	1624700000	2.39457	0.828468	0.899108	NA	4.84681	4.60339	4.96539	6.02053	5.10903	1.37405	-3.73498	0.000103529	0.00781648
tr|E7F2E9|E7F2E9_DANRE	tr|E7F2E9|E7F2E9_DANRE	5	tr|E7F2E9|E7F2E9_DANRE Si:ch73-167i17.6 OS=Danio rerio OX=7955 GN=si:ch73-167i17.6 PE=3 SV=2	2.01276	-1.83332	tr|E7F2E9|E7F2E9_DANRE	-3.84609	-4.63944	-3.05273	0.0897198	-11.0898	2.67589e-06	0.000714874	5.38049	0	15026000	11779000	7375600	9669000	93850000	163470000	112790000	107760000	-0.976405	-1.82567	-2.37785	-2.15336	2.3612	2.08805	1.42915	2.17266	2.01276	-1.83332	-3.84609	2.67589e-06	0.000714874
tr|E7F4R5|E7F4R5_DANRE;tr|A0A1L1QZM1|A0A1L1QZM1_DANRE;tr|A0A0M3HEN7|A0A0M3HEN7_DANRE;tr|A0A286YBM7|A0A286YBM7_DANRE;tr|A0A286YAZ5|A0A286YAZ5_DANRE	tr|E7F4R5|E7F4R5_DANRE	2	tr|E7F4R5|E7F4R5_DANRE Phosphorylase b kinase regulatory subunit OS=Danio rerio OX=7955 GN=hdac8 PE=1 SV=2;tr|A0A1L1QZM1|A0A1L1QZM1_DANRE Phosphorylase b kinase regulatory subunit (Fragment) OS=Danio rerio OX=7955 GN=hdac8 PE=3 SV=1;tr|A0A0M3HEN7|A0A0M3HEN	-3.59515	-1.83422	tr|E7F4R5|E7F4R5_DANRE	1.76093	0.968522	2.55334	-2.53859	5.5909	0.0019858	0.0389643	-0.831988	3	6884700	NA	12291000	12770000	NA	2582000	4096300	NA	-2.10004	NA	-1.64916	-1.75346	NA	-3.85851	-3.33179	NA	-3.59515	-1.83422	1.76093	0.0019858	0.0389643
tr|E7F7P5|E7F7P5_DANRE	tr|E7F7P5|E7F7P5_DANRE	3	tr|E7F7P5|E7F7P5_DANRE Si:dkey-84h14.1 (Fragment) OS=Danio rerio OX=7955 GN=si:dkey-84h14.1 PE=4 SV=2	-2.12001	-4.33718	tr|E7F7P5|E7F7P5_DANRE	-2.21717	-3.11431	-1.32003	-2.85907	-5.95929	0.000794702	0.0228956	-0.0604902	2	1563700	1961600	NA	NA	7122500	6181400	7630000	5911500	-4.234	-4.44036	NA	NA	-1.48998	-2.60703	-2.4386	-1.94443	-2.12001	-4.33718	-2.21717	0.000794702	0.0228956
tr|E7F8M9|E7F8M9_DANRE	tr|E7F8M9|E7F8M9_DANRE	4	tr|E7F8M9|E7F8M9_DANRE Family with sequence similarity 169 member Ab (Fragment) OS=Danio rerio OX=7955 GN=fam169ab PE=1 SV=2	0.677779	-1.32426	tr|E7F8M9|E7F8M9_DANRE	-2.00204	-2.79294	-1.21114	-0.323241	-5.7906	0.00034284	0.014514	0.446644	0	9690600	29730000	10725000	16670000	39788000	53767000	46852000	46153000	-1.60788	-0.475217	-1.84363	-1.37031	1.07948	0.493958	0.16758	0.970093	0.677779	-1.32426	-2.00204	0.00034284	0.014514
tr|E7FAL7|E7FAL7_DANRE;tr|Q6DBU4|Q6DBU4_DANRE	tr|E7FAL7|E7FAL7_DANRE	20	tr|E7FAL7|E7FAL7_DANRE Zgc:92380 OS=Danio rerio OX=7955 GN=zgc:92380 PE=1 SV=4;tr|Q6DBU4|Q6DBU4_DANRE Zgc:92380 OS=Danio rerio OX=7955 GN=zgc:92380 PE=1 SV=1	-0.0415495	2.37436	tr|E7FAL7|E7FAL7_DANRE	2.41591	1.53484	3.29698	1.16641	6.27252	0.000196535	0.010952	1.02722	0	94745000	177430000	232870000	385240000	15196000	41487000	66111000	15337000	1.67463	2.13051	2.54812	3.14419	-0.358164	0.122261	0.662051	-0.592346	-0.0415495	2.37436	2.41591	0.000196535	0.010952
tr|E7FCD8|E7FCD8_DANRE	tr|E7FCD8|E7FCD8_DANRE	21	tr|E7FCD8|E7FCD8_DANRE H(+)-transporting two-sector ATPase OS=Danio rerio OX=7955 GN=atp6v1ab PE=1 SV=1	0.41312	1.58213	tr|E7FCD8|E7FCD8_DANRE	1.16901	0.666179	1.67183	0.997623	5.31828	0.000609287	0.0201529	-0.1547	0	74890000	108370000	116170000	176890000	24074000	44522000	68418000	30630000	1.33606	1.41137	1.55584	2.02524	0.329045	0.223476	0.711306	0.38865	0.41312	1.58213	1.16901	0.000609287	0.0201529
tr|E7FDX8|E7FDX8_DANRE;tr|E9QJH0|E9QJH0_DANRE	tr|E7FDX8|E7FDX8_DANRE	4	tr|E7FDX8|E7FDX8_DANRE Solute carrier family 12 member 7b OS=Danio rerio OX=7955 GN=slc12a7b PE=3 SV=3;tr|E9QJH0|E9QJH0_DANRE Solute carrier family 12 member 7b OS=Danio rerio OX=7955 GN=slc12a7b PE=3 SV=1	-1.51056	-3.12675	tr|E7FDX8|E7FDX8_DANRE	-1.6162	-2.34138	-0.891012	-2.31865	-5.09822	0.000804907	0.0228956	-0.446113	0	3726100	4396200	4802200	4447800	8082700	12656000	23557000	4467500	-2.98392	-3.26327	-2.99012	-3.2697	-1.30109	-1.57975	-0.819764	-2.34163	-1.51056	-3.12675	-1.6162	0.000804907	0.0228956
tr|E7FEH9|E7FEH9_DANRE	tr|E7FEH9|E7FEH9_DANRE	4	tr|E7FEH9|E7FEH9_DANRE 15 kDa phosphoprotein enriched in astrocytes OS=Danio rerio OX=7955 GN=pea15 PE=1 SV=1	-0.321781	2.00017	tr|E7FEH9|E7FEH9_DANRE	2.32195	1.775	2.8689	0.839196	9.71133	7.57397e-06	0.00139602	4.35765	0	108140000	162740000	168670000	179130000	20493000	27306000	23131000	22445000	1.865	2.00445	2.0879	2.04333	0.0885014	-0.477365	-0.845969	-0.0522901	-0.321781	2.00017	2.32195	7.57397e-06	0.00139602
tr|E7FGK9|E7FGK9_DANRE	tr|E7FGK9|E7FGK9_DANRE	9	tr|E7FGK9|E7FGK9_DANRE Oxoglutarate dehydrogenase-like OS=Danio rerio OX=7955 GN=ogdhl PE=1 SV=1	0.0555029	-2.31784	tr|E7FGK9|E7FGK9_DANRE	-2.37334	-2.9432	-1.80348	-1.13117	-9.52716	8.78676e-06	0.00152582	4.20954	0	8570000	8055400	6664100	7166100	18410000	47423000	34049000	28180000	-1.7848	-2.37992	-2.52259	-2.58402	-0.0715974	0.313969	-0.290777	0.270417	0.0555029	-2.31784	-2.37334	8.78676e-06	0.00152582
tr|F1Q5B5|F1Q5B5_DANRE;tr|E9QCQ8|E9QCQ8_DANRE	tr|F1Q5B5|F1Q5B5_DANRE	15	tr|F1Q5B5|F1Q5B5_DANRE Alkaline phosphatase OS=Danio rerio OX=7955 GN=alpl PE=1 SV=1;tr|E9QCQ8|E9QCQ8_DANRE Alkaline phosphatase (Fragment) OS=Danio rerio OX=7955 GN=alpl PE=1 SV=1	2.08611	3.24898	tr|F1Q5B5|F1Q5B5_DANRE	1.16287	0.585737	1.74	2.66754	4.60923	0.00153197	0.0326406	-1.11952	0	223690000	390990000	386610000	503850000	95394000	182160000	118080000	111470000	2.91141	3.28299	3.27145	3.53007	2.38557	2.24324	1.49496	2.22067	2.08611	3.24898	1.16287	0.00153197	0.0326406
tr|F1Q6Z9|F1Q6Z9_DANRE	tr|F1Q6Z9|F1Q6Z9_DANRE	8	tr|F1Q6Z9|F1Q6Z9_DANRE Glucosidase, alpha; neutral AB OS=Danio rerio OX=7955 GN=ganab PE=1 SV=3	-2.01645	-0.107038	tr|F1Q6Z9|F1Q6Z9_DANRE	1.90941	0.988671	2.83016	-1.06175	4.74389	0.00127872	0.029026	-0.930527	0	22506000	46009000	30157000	48783000	3661300	7053800	7957700	13380000	-0.394776	0.161739	-0.368483	0.173367	-2.48389	-2.41777	-2.37822	-0.785943	-2.01645	-0.107038	1.90941	0.00127872	0.029026
tr|F1Q7G9|F1Q7G9_DANRE	tr|F1Q7G9|F1Q7G9_DANRE	4	tr|F1Q7G9|F1Q7G9_DANRE Serine protease 16 OS=Danio rerio OX=7955 GN=prss16 PE=1 SV=1	-3.32098	-0.266402	tr|F1Q7G9|F1Q7G9_DANRE	3.05458	2.02751	4.08165	-1.2846	7.17142	0.000279111	0.0134632	1.01226	2	14270000	33401000	42669000	48459000	NA	3016800	NA	2795400	-1.05072	-0.305389	0.126718	0.163787	NA	-3.6354	NA	-3.00657	-3.32098	-0.266402	3.05458	0.000279111	0.0134632
tr|F1Q8A0|F1Q8A0_DANRE	tr|F1Q8A0|F1Q8A0_DANRE	2	tr|F1Q8A0|F1Q8A0_DANRE Cathepsin K OS=Danio rerio OX=7955 GN=ctsk PE=1 SV=1	-2.79913	-0.177198	tr|F1Q8A0|F1Q8A0_DANRE	2.62193	1.74166	3.50221	-1.48816	7.98908	0.000894701	0.0240876	0.160093	4	NA	31809000	39656000	NA	3025200	NA	NA	3167500	NA	-0.376624	0.0222286	NA	-2.76893	NA	NA	-2.82933	-2.79913	-0.177198	2.62193	0.000894701	0.0240876
tr|F1Q8H6|F1Q8H6_DANRE;tr|A0A2R8QGS9|A0A2R8QGS9_DANRE	tr|F1Q8H6|F1Q8H6_DANRE	5	tr|F1Q8H6|F1Q8H6_DANRE Enoyl CoA hydratase 1, peroxisomal OS=Danio rerio OX=7955 GN=ech1 PE=1 SV=1;tr|A0A2R8QGS9|A0A2R8QGS9_DANRE Enoyl CoA hydratase 1, peroxisomal OS=Danio rerio OX=7955 GN=ech1 PE=1 SV=1	-2.19812	-0.2038	tr|F1Q8H6|F1Q8H6_DANRE	1.99432	0.905576	3.08306	-1.20096	4.19027	0.00273399	0.0484447	-1.7244	0	25249000	42628000	26960000	40111000	1629900	15334000	10441000	6512900	-0.229206	0.0504083	-0.528381	-0.108021	-3.69266	-1.30459	-1.9882	-1.80702	-2.19812	-0.2038	1.99432	0.00273399	0.0484447
tr|F1Q8Q6|F1Q8Q6_DANRE	tr|F1Q8Q6|F1Q8Q6_DANRE	5	tr|F1Q8Q6|F1Q8Q6_DANRE ATP-dependent dihydroxyacetone kinase OS=Danio rerio OX=7955 GN=tkfc PE=1 SV=1	-1.43743	-0.0104225	tr|F1Q8Q6|F1Q8Q6_DANRE	1.427	0.891308	1.9627	-0.723924	6.09368	0.000240779	0.0122974	0.815569	0	23393000	52313000	33830000	48093000	9315100	11149000	15362000	8286900	-0.339125	0.349039	-0.204492	0.152888	-1.08913	-1.7615	-1.43369	-1.46539	-1.43743	-0.0104225	1.427	0.000240779	0.0122974
tr|F1Q9N9|F1Q9N9_DANRE	tr|F1Q9N9|F1Q9N9_DANRE	18	tr|F1Q9N9|F1Q9N9_DANRE Retinol-binding protein 3 OS=Danio rerio OX=7955 GN=rbp3 PE=1 SV=2	5.23072	4.01224	tr|F1Q9N9|F1Q9N9_DANRE	-1.21847	-1.7996	-0.637349	4.62148	-4.79645	0.00119249	0.0279832	-0.857486	0	569860000	725130000	595070000	575230000	627490000	1852300000	1074500000	1117400000	4.2577	4.18394	3.8868	3.72054	5.19909	5.56813	4.66598	5.48966	5.23072	4.01224	-1.21847	0.00119249	0.0279832
tr|F1QBG4|F1QBG4_DANRE	tr|F1QBG4|F1QBG4_DANRE	10	tr|F1QBG4|F1QBG4_DANRE Calcium-transporting ATPase OS=Danio rerio OX=7955 GN=atp2b1b PE=3 SV=1	0.263414	-0.88141	tr|F1QBG4|F1QBG4_DANRE	-1.14482	-1.71362	-0.57603	-0.308998	-4.60423	0.00154236	0.0326406	-1.12659	0	14215000	20305000	18708000	33008000	28612000	33614000	49321000	30980000	-1.05628	-1.03138	-1.04976	-0.388215	0.586982	-0.179417	0.241327	0.404764	0.263414	-0.88141	-1.14482	0.00154236	0.0326406
tr|F1QBM2|F1QBM2_DANRE	tr|F1QBM2|F1QBM2_DANRE	3	tr|F1QBM2|F1QBM2_DANRE Programmed cell death protein 4 OS=Danio rerio OX=7955 GN=pdcd4a PE=1 SV=1	-2.66107	0.841969	tr|F1QBM2|F1QBM2_DANRE	3.50304	2.94161	4.06448	-0.659336	14.5983	1.02459e-06	0.000617339	6.24564	1	54919000	95297000	57123000	70931000	3159600	NA	5767200	4172000	0.889527	1.22386	0.542983	0.711506	-2.704	NA	-2.84054	-2.43868	-2.66107	0.841969	3.50304	1.02459e-06	0.000617339
tr|F1QCT6|F1QCT6_DANRE	tr|F1QCT6|F1QCT6_DANRE	4	tr|F1QCT6|F1QCT6_DANRE Phospholipase A2-activating protein OS=Danio rerio OX=7955 GN=plaa PE=1 SV=1	-2.75812	-1.09004	tr|F1QCT6|F1QCT6_DANRE	1.66808	0.819063	2.51709	-1.92408	4.49443	0.00179088	0.0359521	-1.28275	0	12192000	28277000	19085000	15092000	1627200	8734900	7688700	3237300	-1.2773	-0.548306	-1.02129	-1.51328	-3.69514	-2.11132	-2.4276	-2.79842	-2.75812	-1.09004	1.66808	0.00179088	0.0359521
tr|F1QF23|F1QF23_DANRE;tr|B0CLV3|B0CLV3_DANRE	tr|F1QF23|F1QF23_DANRE	3	tr|F1QF23|F1QF23_DANRE Cell adhesion molecule 4 OS=Danio rerio OX=7955 GN=cadm4 PE=3 SV=1;tr|B0CLV3|B0CLV3_DANRE Cell adhesion molecule 4 OS=Danio rerio OX=7955 GN=cadm4 PE=2 SV=1	-3.45241	-1.10524	tr|F1QF23|F1QF23_DANRE	2.34717	1.28923	3.40511	-1.88763	5.3498	0.00142983	0.0310363	-0.672729	2	7393400	25037000	22963000	22481000	NA	NA	3092700	2492100	-1.99742	-0.725812	-0.75735	-0.940376	NA	NA	-3.73536	-3.16945	-3.45241	-1.10524	2.34717	0.00142983	0.0310363
tr|F1QGR3|F1QGR3_DANRE	tr|F1QGR3|F1QGR3_DANRE	2	tr|F1QGR3|F1QGR3_DANRE Fascin OS=Danio rerio OX=7955 GN=fscn2b PE=3 SV=2	-2.53852	-5.18023	tr|F1QGR3|F1QGR3_DANRE	-2.64171	-4.0065	-1.27692	-3.41909	-4.66739	0.0029206	0.0499667	-1.42325	2	NA	NA	1039800	1171900	5301400	2766200	6764600	6310200	NA	NA	-5.17329	-5.18718	-1.93102	-3.75972	-2.61148	-1.85186	-2.53852	-5.18023	-2.64171	0.0029206	0.0499667
tr|F1QHE5|F1QHE5_DANRE	tr|F1QHE5|F1QHE5_DANRE	4	tr|F1QHE5|F1QHE5_DANRE 26S proteasome regulatory subunit RPN11 OS=Danio rerio OX=7955 GN=psmd14 PE=1 SV=1	-1.73697	0.52749	tr|F1QHE5|F1QHE5_DANRE	2.26446	1.66643	2.86249	-0.442994	8.8593	3.41088e-05	0.00368634	2.9735	1	31726000	61817000	63760000	71255000	NA	10033000	15860000	6055300	0.0995438	0.592534	0.699823	0.718058	NA	-1.9127	-1.38787	-1.91034	-1.73697	0.52749	2.26446	3.41088e-05	0.00368634
tr|F1QKY8|F1QKY8_DANRE	tr|F1QKY8|F1QKY8_DANRE	20	tr|F1QKY8|F1QKY8_DANRE Tubulin beta chain OS=Danio rerio OX=7955 GN=tubb2 PE=1 SV=1	1.20489	2.2492	tr|F1QKY8|F1QKY8_DANRE	1.04431	0.556568	1.53206	1.72705	4.89791	0.00104333	0.0258821	-0.71766	0	139600000	187510000	163570000	247650000	34104000	110940000	89996000	59613000	2.23263	2.21111	2.04409	2.50898	0.849242	1.53234	1.10495	1.33303	1.20489	2.2492	1.04431	0.00104333	0.0258821
tr|F1QLR1|F1QLR1_DANRE	tr|F1QLR1|F1QLR1_DANRE	4	tr|F1QLR1|F1QLR1_DANRE Cytochrome c oxidase subunit 4I2 OS=Danio rerio OX=7955 GN=cox4i2 PE=1 SV=1	2.89948	1.72592	tr|F1QLR1|F1QLR1_DANRE	-1.17355	-1.82135	-0.525757	2.3127	-4.14417	0.00291851	0.0499667	-1.79248	0	89271000	124230000	136040000	164750000	186200000	172360000	300090000	224740000	1.58895	1.6106	1.78113	1.92302	3.3845	2.16396	2.83434	3.2151	2.89948	1.72592	-1.17355	0.00291851	0.0499667
tr|F1QLW6|F1QLW6_DANRE;tr|B3DGR2|B3DGR2_DANRE	tr|F1QLW6|F1QLW6_DANRE	4	tr|F1QLW6|F1QLW6_DANRE Mimecan OS=Danio rerio OX=7955 GN=ognb PE=3 SV=1;tr|B3DGR2|B3DGR2_DANRE Mimecan OS=Danio rerio OX=7955 GN=ognb PE=2 SV=1	-0.130998	-2.1982	tr|F1QLW6|F1QLW6_DANRE	-2.0672	-2.95109	-1.18331	-1.01694	-5.47189	0.000778376	0.0228956	-0.244284	1	6270500	NA	5012300	15981000	20366000	36248000	43368000	15378000	-2.23458	NA	-2.92902	-1.43099	0.0792163	-0.0712655	0.0566187	-0.58856	-0.130998	-2.1982	-2.0672	0.000778376	0.0228956
tr|F1QNJ3|F1QNJ3_DANRE	tr|F1QNJ3|F1QNJ3_DANRE	5	tr|F1QNJ3|F1QNJ3_DANRE Testin OS=Danio rerio OX=7955 GN=tes PE=1 SV=1	-3.57366	-0.948366	tr|F1QNJ3|F1QNJ3_DANRE	2.6253	1.72633	3.52426	-2.07349	6.83268	0.000192527	0.010952	1.21248	1	8673100	32431000	23941000	21875000	1495500	2630500	4922500	NA	-1.76759	-0.348377	-0.697838	-0.979661	-3.8212	-3.83183	-3.06796	NA	-3.57366	-0.948366	2.6253	0.000192527	0.010952
tr|F1QR17|F1QR17_DANRE	tr|F1QR17|F1QR17_DANRE	16	tr|F1QR17|F1QR17_DANRE Aldehyde dehydrogenase 7 family, member A1 OS=Danio rerio OX=7955 GN=aldh7a1 PE=1 SV=1	3.93539	2.7213	tr|F1QR17|F1QR17_DANRE	-1.21409	-1.73993	-0.688242	3.32835	-5.28161	0.000637923	0.0207057	-0.202763	0	157980000	319590000	226420000	343090000	247400000	738160000	698020000	302570000	2.4107	2.98886	2.50804	2.97761	3.80896	4.24921	4.04655	3.63684	3.93539	2.7213	-1.21409	0.000637923	0.0207057
tr|F1QSI7|F1QSI7_DANRE	tr|F1QSI7|F1QSI7_DANRE	1	tr|F1QSI7|F1QSI7_DANRE Katanin p60 subunit A-like 2 (Fragment) OS=Danio rerio OX=7955 GN=katnal2 PE=1 SV=1	-0.974876	0.0730942	tr|F1QSI7|F1QSI7_DANRE	1.04797	0.606623	1.48932	-0.450891	5.43177	0.000529186	0.0183786	-0.00722041	0	25765000	50453000	40215000	48131000	8620400	21845000	20256000	12692000	-0.200081	0.296233	0.0422016	0.154023	-1.20489	-0.797245	-1.03656	-0.860809	-0.974876	0.0730942	1.04797	0.000529186	0.0183786
tr|F1QSP8|F1QSP8_DANRE	tr|F1QSP8|F1QSP8_DANRE	6	tr|F1QSP8|F1QSP8_DANRE Peroxiredoxin 4 OS=Danio rerio OX=7955 GN=prdx4 PE=1 SV=1	-1.72738	-0.2957	tr|F1QSP8|F1QSP8_DANRE	1.43168	0.657032	2.20633	-1.01154	4.2278	0.00259304	0.0471498	-1.6692	0	20552000	29137000	25730000	58820000	7007600	11743000	7542500	9625700	-0.525532	-0.504605	-0.595011	0.442346	-1.51427	-1.68709	-2.45517	-1.253	-1.72738	-0.2957	1.43168	0.00259304	0.0471498
tr|F1QSY7|F1QSY7_DANRE	tr|F1QSY7|F1QSY7_DANRE	11	tr|F1QSY7|F1QSY7_DANRE Isoleucyl-tRNA synthetase OS=Danio rerio OX=7955 GN=iars1 PE=1 SV=2	-1.31763	0.360214	tr|F1QSY7|F1QSY7_DANRE	1.67785	0.948413	2.40728	-0.47871	5.26185	0.000653954	0.0207505	-0.228738	0	34782000	48758000	53746000	61504000	9841500	12112000	27740000	5542900	0.231941	0.246387	0.456034	0.506493	-1.00702	-1.64273	-0.585048	-2.03574	-1.31763	0.360214	1.67785	0.000653954	0.0207505
tr|F1QV13|F1QV13_DANRE;tr|A0A2R8QEJ6|A0A2R8QEJ6_DANRE;tr|A0A2R8Q420|A0A2R8Q420_DANRE	tr|F1QV13|F1QV13_DANRE	2	tr|F1QV13|F1QV13_DANRE Golgi-associated, gamma adaptin ear-containing, ARF-binding protein 1 OS=Danio rerio OX=7955 GN=gga1 PE=1 SV=2;tr|A0A2R8QEJ6|A0A2R8QEJ6_DANRE Golgi-associated, gamma adaptin ear-containing, ARF-binding protein 1 OS=Danio rerio OX=795	-2.06569	-3.81061	tr|F1QV13|F1QV13_DANRE	-1.74492	-2.57909	-0.910742	-3.11264	-5.26267	0.00263306	0.0473084	-1.12867	3	NA	3481100	2792000	2559400	6018800	NA	7893100	NA	NA	-3.6037	-3.76393	-4.06418	-1.74146	NA	-2.38992	NA	-2.06569	-3.81061	-1.74492	0.00263306	0.0473084
tr|F1QVG5|F1QVG5_DANRE;tr|A0A2R8Q886|A0A2R8Q886_DANRE	tr|F1QVG5|F1QVG5_DANRE	3	tr|F1QVG5|F1QVG5_DANRE Glypican-1 OS=Danio rerio OX=7955 GN=gpc1b PE=1 SV=2;tr|A0A2R8Q886|A0A2R8Q886_DANRE Glypican-1 OS=Danio rerio OX=7955 GN=gpc1b PE=1 SV=1	-4.28866	-1.1609	tr|F1QVG5|F1QVG5_DANRE	3.12776	2.2747	3.98082	-2.72478	9.83441	0.000374504	0.0151239	0.941938	4	NA	16760000	NA	21410000	NA	NA	2194700	1084500	NA	-1.31125	NA	-1.01055	NA	NA	-4.22791	-4.34941	-4.28866	-1.1609	3.12776	0.000374504	0.0151239
tr|F1QXK3|F1QXK3_DANRE	tr|F1QXK3|F1QXK3_DANRE	2	tr|F1QXK3|F1QXK3_DANRE Acyl-coenzyme A oxidase OS=Danio rerio OX=7955 GN=acox3 PE=1 SV=3	-0.280194	-2.01418	tr|F1QXK3|F1QXK3_DANRE	-1.73399	-2.41213	-1.05584	-1.14719	-5.8492	0.000319902	0.014514	0.518984	0	9720600	7513800	10034000	10512000	21210000	28560000	43257000	12341000	-1.60343	-2.48144	-1.93866	-2.03319	0.139866	-0.412997	0.0529385	-0.900583	-0.280194	-2.01418	-1.73399	0.000319902	0.014514
tr|F1QZF9|F1QZF9_DANRE;tr|E7F9I8|E7F9I8_DANRE;tr|B7ZV58|B7ZV58_DANRE;tr|E7FH58|E7FH58_DANRE	tr|F1QZF9|F1QZF9_DANRE	4	tr|F1QZF9|F1QZF9_DANRE Neurotrimin (Fragment) OS=Danio rerio OX=7955 GN=ntm PE=4 SV=1;tr|E7F9I8|E7F9I8_DANRE Neurotrimin (Fragment) OS=Danio rerio OX=7955 GN=ntm PE=4 SV=2;tr|B7ZV58|B7ZV58_DANRE Neurotrimin OS=Danio rerio OX=7955 GN=ntm PE=2 SV=1;tr|E7FH58	-0.456898	0.641956	tr|F1QZF9|F1QZF9_DANRE	1.09885	0.561459	1.63625	0.171019	4.78411	0.00172544	0.0352742	-1.08098	1	45973000	74214000	54916000	65109000	13886000	22486000	NA	21367000	0.633545	0.859135	0.486762	0.588381	-0.492814	-0.755785	NA	-0.122095	-0.456898	0.641956	1.09885	0.00172544	0.0352742
tr|F1R008|F1R008_DANRE	tr|F1R008|F1R008_DANRE	3	tr|F1R008|F1R008_DANRE Actin-related protein 10 OS=Danio rerio OX=7955 GN=actr10 PE=1 SV=1	-0.877907	-2.88664	tr|F1R008|F1R008_DANRE	-2.00873	-2.96203	-1.05542	-1.88227	-4.82016	0.00115567	0.0276803	-0.824669	0	2725400	6678000	5046700	7390700	4876100	23595000	38234000	14782000	-3.43417	-2.65345	-2.91926	-2.53966	-2.05593	-0.68677	-0.124311	-0.644619	-0.877907	-2.88664	-2.00873	0.00115567	0.0276803
tr|F1R1N9|F1R1N9_DANRE	tr|F1R1N9|F1R1N9_DANRE	3	tr|F1R1N9|F1R1N9_DANRE CD2-associated protein OS=Danio rerio OX=7955 GN=cd2ap PE=1 SV=1	-2.95682	-1.65329	tr|F1R1N9|F1R1N9_DANRE	1.30353	0.720678	1.88638	-2.21195	5.23259	0.00101919	0.0257436	-0.527333	1	9448500	11229000	10743000	18351000	2882300	3969600	NA	3262700	-1.64431	-1.89542	-1.84124	-1.23219	-2.8412	-3.24193	NA	-2.78734	-2.95682	-1.65329	1.30353	0.00101919	0.0257436
tr|F1R1Z1|F1R1Z1_DANRE	tr|F1R1Z1|F1R1Z1_DANRE	2	tr|F1R1Z1|F1R1Z1_DANRE Secretory carrier-associated membrane protein OS=Danio rerio OX=7955 GN=scamp5b PE=3 SV=2	-0.0873968	-2.00468	tr|F1R1Z1|F1R1Z1_DANRE	-1.91729	-2.5732	-1.26137	-1.36559	-7.04848	0.000308316	0.01447	0.911476	2	8834100	10639000	9581200	8737900	NA	31122000	45169000	NA	-1.74111	-1.97415	-2.00455	-2.29893	NA	-0.289841	0.115048	NA	-0.0873968	-2.00468	-1.91729	0.000308316	0.01447
tr|F1R221|F1R221_DANRE	tr|F1R221|F1R221_DANRE	3	tr|F1R221|F1R221_DANRE Myosin light chain kinase, smooth muscle OS=Danio rerio OX=7955 GN=mylka PE=3 SV=3	-2.97469	-0.817703	tr|F1R221|F1R221_DANRE	2.15699	1.5197	2.79428	-1.5367	8.16144	0.000131292	0.00829052	1.76556	2	13281000	25233000	25579000	24807000	NA	NA	4799800	3132300	-1.15413	-0.714438	-0.603409	-0.798834	NA	NA	-3.1042	-2.84518	-2.97469	-0.817703	2.15699	0.000131292	0.00829052
tr|F1R362|F1R362_DANRE	tr|F1R362|F1R362_DANRE	1	tr|F1R362|F1R362_DANRE Ferrochelatase OS=Danio rerio OX=7955 GN=fech PE=1 SV=1	-1.63397	-3.11502	tr|F1R362|F1R362_DANRE	-1.48104	-2.11356	-0.848531	-2.22639	-5.89097	0.00155073	0.0326406	-0.573694	3	NA	4744800	NA	5082000	NA	12634000	13808000	6862600	NA	-3.15196	NA	-3.07807	NA	-1.58224	-1.58683	-1.73285	-1.63397	-3.11502	-1.48104	0.00155073	0.0326406
tr|F1R378|F1R378_DANRE	tr|F1R378|F1R378_DANRE	2	tr|F1R378|F1R378_DANRE Neudesin neurotrophic factor OS=Danio rerio OX=7955 GN=nenf PE=1 SV=1	-3.70666	-1.64234	tr|F1R378|F1R378_DANRE	2.06432	1.23624	2.89241	-2.05521	6.2718	0.00114856	0.0276803	-0.217581	3	10319000	14781000	11044000	12751000	NA	NA	NA	1706300	-1.51743	-1.49453	-1.80181	-1.7556	NA	NA	NA	-3.70666	-3.70666	-1.64234	2.06432	0.00114856	0.0276803
tr|F1R3T3|F1R3T3_DANRE;tr|F1R2L8|F1R2L8_DANRE	tr|F1R3T3|F1R3T3_DANRE	6	tr|F1R3T3|F1R3T3_DANRE ATP-dependent RNA helicase DDX1 OS=Danio rerio OX=7955 GN=ddx1 PE=1 SV=2;tr|F1R2L8|F1R2L8_DANRE ATP-dependent RNA helicase DDX1 OS=Danio rerio OX=7955 GN=ddx1 PE=1 SV=1	-0.423087	-2.67805	tr|F1R3T3|F1R3T3_DANRE	-2.25496	-3.12468	-1.38525	-1.71164	-6.06621	0.000411551	0.0160597	0.422856	1	4870100	10339000	5450700	4390000	19514000	19155000	NA	18861000	-2.59844	-2.01587	-2.80938	-3.28851	0.0153875	-0.985628	NA	-0.299019	-0.423087	-2.67805	-2.25496	0.000411551	0.0160597
tr|F1R3X7|F1R3X7_DANRE;tr|A0A0R4IKV3|A0A0R4IKV3_DANRE	tr|F1R3X7|F1R3X7_DANRE	1	tr|F1R3X7|F1R3X7_DANRE NAD kinase 2, mitochondrial OS=Danio rerio OX=7955 GN=nadk2 PE=1 SV=1;tr|A0A0R4IKV3|A0A0R4IKV3_DANRE NAD kinase 2, mitochondrial OS=Danio rerio OX=7955 GN=nadk2 PE=1 SV=1	0.0646474	-1.86109	tr|F1R3X7|F1R3X7_DANRE	-1.92573	-2.90762	-0.943842	-1.21917	-4.7292	0.00273044	0.0484447	-1.35231	2	8131000	19860000	8298800	8667500	22686000	NA	NA	21534000	-1.86051	-1.0637	-2.20957	-2.31056	0.240348	NA	NA	-0.111054	0.0646474	-1.86109	-1.92573	0.00273044	0.0484447
tr|F1R473|F1R473_DANRE	tr|F1R473|F1R473_DANRE	2	tr|F1R473|F1R473_DANRE Actin-like 6A OS=Danio rerio OX=7955 GN=actl6a PE=1 SV=2	-2.99111	-1.84012	tr|F1R473|F1R473_DANRE	1.15099	0.703815	1.59817	-2.41561	5.88795	0.000305656	0.01447	0.566561	0	6807300	10450000	11570000	15143000	2813000	4844000	4829500	2739900	-2.11632	-2.0003	-1.73542	-1.50843	-2.87755	-2.95654	-3.09535	-3.03501	-2.99111	-1.84012	1.15099	0.000305656	0.01447
tr|F1R4S7|F1R4S7_DANRE	tr|F1R4S7|F1R4S7_DANRE	3	tr|F1R4S7|F1R4S7_DANRE GTP:AMP phosphotransferase AK3, mitochondrial OS=Danio rerio OX=7955 GN=ak3 PE=1 SV=1	-2.70268	-1.2045	tr|F1R4S7|F1R4S7_DANRE	1.49818	0.85643	2.13994	-1.84657	5.462	0.000786975	0.0228956	-0.255813	1	9720100	18910000	14610000	27006000	2715900	6410200	NA	3663300	-1.60351	-1.1352	-1.40255	-0.676732	-2.93002	-2.55492	NA	-2.62309	-2.70268	-1.2045	1.49818	0.000786975	0.0228956
tr|F1R4W2|F1R4W2_DANRE;tr|A0A0R4I9F2|A0A0R4I9F2_DANRE	tr|F1R4W2|F1R4W2_DANRE	3	tr|F1R4W2|F1R4W2_DANRE Lectin, galactoside-binding soluble 3a (Fragment) OS=Danio rerio OX=7955 GN=lgals3a PE=1 SV=1;tr|A0A0R4I9F2|A0A0R4I9F2_DANRE Galectin OS=Danio rerio OX=7955 GN=lgals3a PE=1 SV=1	-1.1376	0.550675	tr|F1R4W2|F1R4W2_DANRE	1.68827	1.06371	2.31284	-0.29346	6.18354	0.000217319	0.0114356	0.922464	0	31218000	55493000	88592000	62177000	9946600	17439000	14289000	12334000	0.076305	0.435116	1.16914	0.522139	-0.991156	-1.12018	-1.53766	-0.901388	-1.1376	0.550675	1.68827	0.000217319	0.0114356
tr|F1R540|F1R540_DANRE;tr|A0A2R8QJ38|A0A2R8QJ38_DANRE;tr|Q5TZI1|Q5TZI1_DANRE;tr|Q4G5W6|Q4G5W6_DANRE	tr|F1R540|F1R540_DANRE	10	tr|F1R540|F1R540_DANRE Reticulon OS=Danio rerio OX=7955 GN=rtn1b PE=1 SV=1;tr|A0A2R8QJ38|A0A2R8QJ38_DANRE Reticulon OS=Danio rerio OX=7955 GN=rtn1b PE=1 SV=1;tr|Q5TZI1|Q5TZI1_DANRE Reticulon OS=Danio rerio OX=7955 GN=rtn1b PE=1 SV=1;tr|Q4G5W6|Q4G5W6_DANRE	-0.324997	1.00913	tr|F1R540|F1R540_DANRE	1.33413	0.741948	1.9263	0.342066	5.15368	0.000749877	0.0224918	-0.371991	0	58992000	83175000	68692000	100500000	10347000	42549000	38291000	17514000	0.992525	1.02541	0.806134	1.21245	-0.93221	0.158497	-0.122172	-0.404103	-0.324997	1.00913	1.33413	0.000749877	0.0224918
tr|F1R5C9|F1R5C9_DANRE;tr|E7EZ13|E7EZ13_DANRE;tr|A0A2R8Q4Y6|A0A2R8Q4Y6_DANRE	tr|F1R5C9|F1R5C9_DANRE	1	tr|F1R5C9|F1R5C9_DANRE Suppressor of glucose, autophagy-associated 1 OS=Danio rerio OX=7955 GN=soga1 PE=3 SV=2;tr|E7EZ13|E7EZ13_DANRE Suppressor of glucose, autophagy-associated 1 OS=Danio rerio OX=7955 GN=soga1 PE=3 SV=1;tr|A0A2R8Q4Y6|A0A2R8Q4Y6_DANRE DUF	-0.0886831	1.12167	tr|F1R5C9|F1R5C9_DANRE	1.21035	0.717562	1.70313	0.516491	5.92252	0.000822332	0.0228956	-0.125277	2	65542000	NA	83036000	95838000	18608000	36557000	NA	20931000	1.14411	NA	1.07673	1.14416	-0.0556194	-0.0590966	NA	-0.151333	-0.0886831	1.12167	1.21035	0.000822332	0.0228956
tr|F1R8N3|F1R8N3_DANRE	tr|F1R8N3|F1R8N3_DANRE	3	tr|F1R8N3|F1R8N3_DANRE Solute carrier family 24 member 1 OS=Danio rerio OX=7955 GN=slc24a1 PE=3 SV=3	-3.04948	-0.238366	tr|F1R8N3|F1R8N3_DANRE	2.81111	1.74959	3.87264	-1.64392	6.05788	0.000250889	0.0124477	0.772661	0	24688000	38690000	27711000	40007000	2238900	1907800	11746000	3082300	-0.261555	-0.0909771	-0.489178	-0.111753	-3.21849	-4.29233	-1.81908	-2.868	-3.04948	-0.238366	2.81111	0.000250889	0.0124477
tr|F1R8S3|F1R8S3_DANRE	tr|F1R8S3|F1R8S3_DANRE	4	tr|F1R8S3|F1R8S3_DANRE Phosphoinositide phospholipase C OS=Danio rerio OX=7955 GN=plcd1b PE=1 SV=1	-0.722329	-2.86731	tr|F1R8S3|F1R8S3_DANRE	-2.14498	-3.06486	-1.22511	-1.79482	-6.25445	0.00243253	0.045508	-0.821787	4	NA	5629100	5365200	NA	NA	NA	21222000	16660000	NA	-2.90268	-2.83194	NA	NA	NA	-0.969659	-0.475	-0.722329	-2.86731	-2.14498	0.00243253	0.045508
tr|F1R9W6|F1R9W6_DANRE	tr|F1R9W6|F1R9W6_DANRE	4	tr|F1R9W6|F1R9W6_DANRE Zgc:110239 OS=Danio rerio OX=7955 GN=zgc:110239 PE=1 SV=1	-0.81154	0.445975	tr|F1R9W6|F1R9W6_DANRE	1.25751	0.707387	1.80764	-0.182782	5.22905	0.000681546	0.0210942	-0.27199	0	37831000	54293000	55146000	62737000	7958700	19587000	26351000	18722000	0.352916	0.403228	0.492726	0.535029	-1.32418	-0.953656	-0.658813	-0.30951	-0.81154	0.445975	1.25751	0.000681546	0.0210942
tr|F1R9Y9|F1R9Y9_DANRE	tr|F1R9Y9|F1R9Y9_DANRE	9	tr|F1R9Y9|F1R9Y9_DANRE Electron transfer flavoprotein subunit beta OS=Danio rerio OX=7955 GN=etfb PE=1 SV=1	2.16996	1.15696	tr|F1R9Y9|F1R9Y9_DANRE	-1.013	-1.38869	-0.637305	1.66346	-6.16809	0.000221168	0.0114644	0.90416	0	68691000	89405000	97844000	85172000	83571000	173160000	188520000	106390000	1.21167	1.13077	1.31088	0.974541	2.18794	2.1706	2.16678	2.15452	2.16996	1.15696	-1.013	0.000221168	0.0114644
tr|F1RCS5|F1RCS5_DANRE;tr|Q6PBV8|Q6PBV8_DANRE;tr|Q5BJ18|Q5BJ18_DANRE	tr|F1RCS5|F1RCS5_DANRE	2	tr|F1RCS5|F1RCS5_DANRE Heat shock factor-binding protein 1b (Fragment) OS=Danio rerio OX=7955 GN=hsbp1b PE=3 SV=1;tr|Q6PBV8|Q6PBV8_DANRE Heat shock factor binding protein 1 OS=Danio rerio OX=7955 GN=hsbp1b PE=2 SV=1;tr|Q5BJ18|Q5BJ18_DANRE Heat shock factor	-1.83163	-0.148477	tr|F1RCS5|F1RCS5_DANRE	1.68315	1.16608	2.20022	-0.869828	7.616	9.44231e-05	0.00745298	1.94498	1	22930000	42480000	30915000	45138000	5777100	9294400	13032000	NA	-0.367905	0.0453353	-0.333062	0.0617248	-1.80268	-2.02232	-1.66989	NA	-1.83163	-0.148477	1.68315	9.44231e-05	0.00745298
tr|F6NZW6|F6NZW6_DANRE	tr|F6NZW6|F6NZW6_DANRE	8	tr|F6NZW6|F6NZW6_DANRE Crystallin, beta A1,-like 1 OS=Danio rerio OX=7955 GN=cryba1l1 PE=1 SV=1	1.80798	4.38253	tr|F6NZW6|F6NZW6_DANRE	2.57455	1.65001	3.49909	3.09525	6.37012	0.000176213	0.0103727	1.14089	0	917020000	823170000	903850000	581200000	44490000	262890000	166350000	55409000	4.9426	4.36891	4.48321	3.73538	1.24632	2.76915	1.98712	1.22931	1.80798	4.38253	2.57455	0.000176213	0.0103727
tr|Q32PS5|Q32PS5_DANRE	tr|Q32PS5|Q32PS5_DANRE	7	tr|Q32PS5|Q32PS5_DANRE GrpE protein homolog OS=Danio rerio OX=7955 GN=grpel1 PE=1 SV=1	2.01421	0.955903	tr|Q32PS5|Q32PS5_DANRE	-1.05831	-1.441	-0.675621	1.48506	-6.32616	0.000185066	0.0107123	1.08985	0	52660000	86864000	73963000	86346000	67818000	149330000	181570000	103080000	0.829056	1.08871	0.911625	0.994222	1.87597	1.95835	2.11284	2.10969	2.01421	0.955903	-1.05831	0.000185066	0.0107123
tr|Q3S344|Q3S344_DANRE	tr|Q3S344|Q3S344_DANRE	5	tr|Q3S344|Q3S344_DANRE Glutamine--fructose-6-phosphate transaminase (isomerizing) OS=Danio rerio OX=7955 GN=gfpt1 PE=1 SV=1	-2.75363	-1.0446	tr|Q3S344|Q3S344_DANRE	1.70903	0.805805	2.61225	-1.89912	4.32839	0.00225234	0.0429801	-1.52222	0	15497000	32898000	10827000	20276000	3430100	7985800	6950100	1812900	-0.93197	-0.327523	-1.83013	-1.08879	-2.58131	-2.23986	-2.57263	-3.62072	-2.75363	-1.0446	1.70903	0.00225234	0.0429801
tr|Q4ZJI3|Q4ZJI3_DANRE	tr|Q4ZJI3|Q4ZJI3_DANRE	3	tr|Q4ZJI3|Q4ZJI3_DANRE Aquaporin-0b OS=Danio rerio OX=7955 GN=mipb PE=1 SV=1	0.167422	2.5463	tr|Q4ZJI3|Q4ZJI3_DANRE	2.37888	1.40867	3.34909	1.35686	5.60893	0.00042618	0.0164458	0.2192	0	208650000	181150000	216420000	296880000	12131000	27360000	89315000	39374000	2.81121	2.16078	2.44359	2.76964	-0.694625	-0.474533	1.09405	0.744801	0.167422	2.5463	2.37888	0.00042618	0.0164458
tr|Q504F8|Q504F8_DANRE	tr|Q504F8|Q504F8_DANRE	1	tr|Q504F8|Q504F8_DANRE Pyroglutamyl-peptidase I OS=Danio rerio OX=7955 GN=pgpep1 PE=1 SV=1	-2.84832	-1.15592	tr|Q504F8|Q504F8_DANRE	1.6924	1.07663	2.30817	-1.72006	6.62737	0.000438262	0.0167262	0.553039	2	14710000	21472000	15565000	16853000	NA	4759400	NA	3433800	-1.007	-0.949866	-1.3122	-1.35462	NA	-2.9818	NA	-2.71485	-2.84832	-1.15592	1.6924	0.000438262	0.0167262
tr|Q52JI7|Q52JI7_DANRE	tr|Q52JI7|Q52JI7_DANRE	14	tr|Q52JI7|Q52JI7_DANRE Beta-A4 crystallin OS=Danio rerio OX=7955 GN=cryba4 PE=1 SV=1	4.87481	6.2925	tr|Q52JI7|Q52JI7_DANRE	1.41768	0.874827	1.96054	5.58365	5.97401	0.000276441	0.0134632	0.671451	0	2745400000	3640500000	3515500000	2263500000	445080000	1276000000	1262300000	728010000	6.52129	6.53748	6.42128	5.68994	4.68608	5.03384	4.89729	4.88203	4.87481	6.2925	1.41768	0.000276441	0.0134632
tr|Q52PJ7|Q52PJ7_DANRE;tr|A0A2R8Q5K7|A0A2R8Q5K7_DANRE;tr|F1Q5V8|F1Q5V8_DANRE	tr|Q52PJ7|Q52PJ7_DANRE	22	tr|Q52PJ7|Q52PJ7_DANRE Collapsin response mediator protein 5.1 OS=Danio rerio OX=7955 GN=dpysl5a PE=1 SV=1;tr|A0A2R8Q5K7|A0A2R8Q5K7_DANRE Dihydropyrimidinase-like 5a OS=Danio rerio OX=7955 GN=dpysl5a PE=1 SV=1;tr|F1Q5V8|F1Q5V8_DANRE Dihydropyrimidinase-lik	2.73311	3.84861	tr|Q52PJ7|Q52PJ7_DANRE	1.1155	0.673832	1.55717	3.29086	5.77758	0.000348177	0.014514	0.430503	0	430230000	606630000	471570000	729860000	125600000	271550000	304150000	132590000	3.85304	3.92367	3.55489	4.06281	2.79644	2.81561	2.85364	2.46674	2.73311	3.84861	1.1155	0.000348177	0.014514
tr|Q567K5|Q567K5_DANRE;tr|E9QD12|E9QD12_DANRE;tr|E9QCZ0|E9QCZ0_DANRE	tr|Q567K5|Q567K5_DANRE	2	tr|Q567K5|Q567K5_DANRE Dicarbonyl/L-xylulose reductase OS=Danio rerio OX=7955 GN=dcxr PE=1 SV=1;tr|E9QD12|E9QD12_DANRE Dicarbonyl/L-xylulose reductase (Fragment) OS=Danio rerio OX=7955 GN=dcxr PE=1 SV=6;tr|E9QCZ0|E9QCZ0_DANRE Dicarbonyl/L-xylulose reductas	-4.32697	-2.01255	tr|Q567K5|Q567K5_DANRE	2.31442	1.3721	3.25673	-2.47543	6.17924	0.00123385	0.0285676	-0.287537	3	9645500	9360000	8920800	9569900	NA	NA	NA	1101800	-1.6146	-2.16097	-2.10645	-2.16817	NA	NA	NA	-4.32697	-4.32697	-2.01255	2.31442	0.00123385	0.0285676
tr|Q5RI07|Q5RI07_DANRE;tr|Q5RI08|Q5RI08_DANRE	tr|Q5RI07|Q5RI07_DANRE	4	tr|Q5RI07|Q5RI07_DANRE Phosducin b OS=Danio rerio OX=7955 GN=pdcb PE=1 SV=1;tr|Q5RI08|Q5RI08_DANRE Phosducin b OS=Danio rerio OX=7955 GN=pdcb PE=1 SV=1	3.32092	-0.642983	tr|Q5RI07|Q5RI07_DANRE	-3.9639	-4.71317	-3.21463	1.6221	-12.3777	3.32151e-06	0.000823973	5.20631	1	20498000	37966000	15908000	NA	193420000	298400000	421940000	288210000	-0.52932	-0.118531	-1.2811	NA	3.44132	2.95078	3.3237	3.56788	3.32092	-0.642983	-3.9639	3.32151e-06	0.000823973
tr|Q5VSI7|Q5VSI7_DANRE	tr|Q5VSI7|Q5VSI7_DANRE	3	tr|Q5VSI7|Q5VSI7_DANRE RALBP1-associated Eps domain-containing 1 OS=Danio rerio OX=7955 GN=reps1 PE=1 SV=1	1.90905	-2.67175	tr|Q5VSI7|Q5VSI7_DANRE	-4.58079	-5.47619	-3.68539	-0.38135	-11.703	1.74659e-06	0.000617339	5.79153	0	3785800	8486400	4558200	8388900	79015000	171200000	73768000	141430000	-2.96103	-2.30389	-3.06453	-2.35753	2.10421	2.15428	0.81942	2.55827	1.90905	-2.67175	-4.58079	1.74659e-06	0.000617339
tr|Q5XTM9|Q5XTM9_DANRE;tr|A0A2R8QSE8|A0A2R8QSE8_DANRE	tr|Q5XTM9|Q5XTM9_DANRE	14	tr|Q5XTM9|Q5XTM9_DANRE Crystallin, gamma M3 OS=Danio rerio OX=7955 GN=crygm3 PE=1 SV=1;tr|A0A2R8QSE8|A0A2R8QSE8_DANRE Crystallin, gamma M3 OS=Danio rerio OX=7955 GN=crygm3 PE=1 SV=1	7.47465	8.52811	tr|Q5XTM9|Q5XTM9_DANRE	1.05346	0.488189	1.61873	8.00138	4.26319	0.00246725	0.0458222	-1.61732	0	13594000000	14459000000	17451000000	11538000000	2318800000	8082400000	9335800000	3994900000	8.82434	8.54922	8.70742	8.03144	7.15135	7.68016	7.77059	7.29649	7.47465	8.52811	1.05346	0.00246725	0.0458222
tr|Q66HW7|Q66HW7_DANRE	tr|Q66HW7|Q66HW7_DANRE	2	tr|Q66HW7|Q66HW7_DANRE Peripherin 2a (retinal degeneration, slow) OS=Danio rerio OX=7955 GN=prph2a PE=1 SV=1	0.486226	-1.5717	tr|Q66HW7|Q66HW7_DANRE	-2.05792	-2.81899	-1.29686	-0.542736	-6.18556	0.00021682	0.0114356	0.924861	0	7368600	18613000	16574000	11503000	39915000	47663000	36863000	38588000	-2.00225	-1.15829	-1.22258	-1.90367	1.08424	0.321206	-0.176749	0.716203	0.486226	-1.5717	-2.05792	0.00021682	0.0114356
tr|Q66IE1|Q66IE1_DANRE	tr|Q66IE1|Q66IE1_DANRE	4	tr|Q66IE1|Q66IE1_DANRE Glutathione peroxidase OS=Danio rerio OX=7955 GN=gpx1b PE=1 SV=1	-3.09595	1.39847	tr|Q66IE1|Q66IE1_DANRE	4.49443	3.3523	5.63656	0.499588	9.90031	0.000116911	0.00812061	1.84096	3	74096000	81380000	98147000	169550000	NA	4395100	NA	NA	1.32071	0.993587	1.31529	1.96431	NA	-3.09595	NA	NA	-3.09595	1.39847	4.49443	0.000116911	0.00812061
tr|Q6DGC8|Q6DGC8_DANRE	tr|Q6DGC8|Q6DGC8_DANRE	17	tr|Q6DGC8|Q6DGC8_DANRE Lactase-like a OS=Danio rerio OX=7955 GN=lctla PE=1 SV=1	0.838177	2.9804	tr|Q6DGC8|Q6DGC8_DANRE	2.14222	1.37652	2.90793	1.90929	6.39994	0.000170473	0.0102078	1.17536	0	253910000	233610000	363630000	376710000	20094000	59685000	122260000	50759000	3.09385	2.53175	3.18401	3.112	0.0591339	0.643653	1.54492	1.105	0.838177	2.9804	2.14222	0.000170473	0.0102078
tr|Q6DGU9|Q6DGU9_DANRE;tr|E9QD21|E9QD21_DANRE	tr|Q6DGU9|Q6DGU9_DANRE	4	tr|Q6DGU9|Q6DGU9_DANRE Glutathione S-transferase kappa OS=Danio rerio OX=7955 GN=gstk1 PE=1 SV=1;tr|E9QD21|E9QD21_DANRE Glutathione S-transferase kappa 1 (Fragment) OS=Danio rerio OX=7955 GN=gstk1 PE=1 SV=1	-0.852822	1.2597	tr|Q6DGU9|Q6DGU9_DANRE	2.11252	1.58041	2.64463	0.203438	9.08175	1.27143e-05	0.0021027	3.83909	0	82270000	84583000	77930000	125460000	14309000	21866000	18913000	11246000	1.47137	1.0499	0.986173	1.53135	-0.447994	-0.795867	-1.13507	-1.03236	-0.852822	1.2597	2.11252	1.27143e-05	0.0021027
tr|Q6DH07|Q6DH07_DANRE;tr|A0A2R8RI04|A0A2R8RI04_DANRE	tr|Q6DH07|Q6DH07_DANRE	23	tr|Q6DH07|Q6DH07_DANRE Arrestin-C OS=Danio rerio OX=7955 GN=arr3a PE=1 SV=1;tr|A0A2R8RI04|A0A2R8RI04_DANRE Arrestin-C OS=Danio rerio OX=7955 GN=arr3a PE=1 SV=1	7.94995	6.4552	tr|Q6DH07|Q6DH07_DANRE	-1.49476	-1.91433	-1.07518	7.20258	-8.14954	2.90024e-05	0.00335751	3.00308	0	2755800000	3776800000	3505700000	3425700000	4791900000	8778700000	9720600000	6275800000	6.52673	6.59109	6.4173	6.28568	8.23553	7.79863	7.82859	7.93707	7.94995	6.4552	-1.49476	2.90024e-05	0.00335751
tr|Q6IQC6|Q6IQC6_DANRE;tr|A0A0R4IJB5|A0A0R4IJB5_DANRE	tr|Q6IQC6|Q6IQC6_DANRE	3	tr|Q6IQC6|Q6IQC6_DANRE 26S proteasome non-ATPase regulatory subunit 4 OS=Danio rerio OX=7955 GN=psmd4a PE=1 SV=1;tr|A0A0R4IJB5|A0A0R4IJB5_DANRE Proteasome 26S subunit, non-ATPase 4a (Fragment) OS=Danio rerio OX=7955 GN=psmd4a PE=1 SV=1	0.240032	-1.00151	tr|Q6IQC6|Q6IQC6_DANRE	-1.24154	-1.87086	-0.612222	-0.38074	-4.51297	0.00174605	0.0354621	-1.25626	0	11009000	22256000	15495000	33531000	23247000	52273000	53004000	21474000	-1.42424	-0.897556	-1.31863	-0.365614	0.276834	0.45356	0.344743	-0.115011	0.240032	-1.00151	-1.24154	0.00174605	0.0354621
tr|Q6NSN6|Q6NSN6_DANRE;tr|A0A0R4IW89|A0A0R4IW89_DANRE;tr|A0A0R4ITA1|A0A0R4ITA1_DANRE;tr|A0A0R4IZT6|A0A0R4IZT6_DANRE	tr|Q6NSN6|Q6NSN6_DANRE	6	tr|Q6NSN6|Q6NSN6_DANRE Serine/threonine-protein phosphatase OS=Danio rerio OX=7955 GN=ppp1caa PE=1 SV=1;tr|A0A0R4IW89|A0A0R4IW89_DANRE Serine/threonine-protein phosphatase OS=Danio rerio OX=7955 GN=ppp1caa PE=1 SV=2;tr|A0A0R4ITA1|A0A0R4ITA1_DANRE Serine/th	0.75274	1.93616	tr|Q6NSN6|Q6NSN6_DANRE	1.18341	0.717825	1.649	1.34445	5.81442	0.000333305	0.014514	0.476111	0	117670000	160670000	148020000	158860000	35779000	79524000	52837000	38011000	1.9866	1.98578	1.90156	1.87068	0.920855	1.05506	0.340212	0.694837	0.75274	1.93616	1.18341	0.000333305	0.014514
tr|Q6NWK1|Q6NWK1_DANRE	tr|Q6NWK1|Q6NWK1_DANRE	8	tr|Q6NWK1|Q6NWK1_DANRE F-actin-capping protein subunit alpha OS=Danio rerio OX=7955 GN=capza1a PE=1 SV=1	-0.319749	1.94137	tr|Q6NWK1|Q6NWK1_DANRE	2.26112	1.82472	2.69751	0.810808	11.8527	1.57858e-06	0.000617339	5.88819	0	98037000	156680000	168200000	174860000	13607000	26897000	37794000	21460000	1.7238	1.9491	2.08392	2.00864	-0.523129	-0.499	-0.140932	-0.115936	-0.319749	1.94137	2.26112	1.57858e-06	0.000617339
tr|Q6NYQ7|Q6NYQ7_DANRE	tr|Q6NYQ7|Q6NYQ7_DANRE	27	tr|Q6NYQ7|Q6NYQ7_DANRE Proton-translocating NAD(P)(+) transhydrogenase OS=Danio rerio OX=7955 GN=nnt PE=1 SV=1	6.22898	5.1101	tr|Q6NYQ7|Q6NYQ7_DANRE	-1.11887	-1.50254	-0.735203	5.66954	-6.67108	0.000126765	0.00815287	1.48334	0	924930000	1484800000	1368700000	1588500000	1362900000	2798000000	3306600000	1741200000	4.95497	5.22932	5.07529	5.18084	6.3576	6.15944	6.28013	6.11874	6.22898	5.1101	-1.11887	0.000126765	0.00815287
tr|Q6P025|Q6P025_DANRE	tr|Q6P025|Q6P025_DANRE	13	tr|Q6P025|Q6P025_DANRE Gnb3 protein OS=Danio rerio OX=7955 GN=gnb3b PE=1 SV=1	5.47676	2.59418	tr|Q6P025|Q6P025_DANRE	-2.88258	-3.35908	-2.40608	4.03547	-13.8386	4.55923e-07	0.000395855	7.04738	0	202200000	286820000	234220000	203020000	892170000	1572800000	1968200000	986910000	2.766	2.83106	2.55637	2.22331	5.72474	5.33364	5.53513	5.31355	5.47676	2.59418	-2.88258	4.55923e-07	0.000395855
tr|Q6P6E0|Q6P6E0_DANRE	tr|Q6P6E0|Q6P6E0_DANRE	4	tr|Q6P6E0|Q6P6E0_DANRE ATP synthase subunit OS=Danio rerio OX=7955 GN=atp5l PE=1 SV=1	3.22646	2.2051	tr|Q6P6E0|Q6P6E0_DANRE	-1.02136	-1.51962	-0.523099	2.71578	-4.68917	0.00137571	0.0306271	-1.00701	0	118400000	206340000	185900000	206470000	218380000	332700000	300330000	245600000	1.9955	2.35069	2.22669	2.24753	3.6226	3.10676	2.83549	3.34098	3.22646	2.2051	-1.02136	0.00137571	0.0306271
tr|Q6P981|Q6P981_DANRE;sp|Q9W6A9|OP1S1_DANRE	tr|Q6P981|Q6P981_DANRE	9	tr|Q6P981|Q6P981_DANRE Opn1sw1 protein OS=Danio rerio OX=7955 GN=opn1sw1 PE=1 SV=1;sp|Q9W6A9|OP1S1_DANRE Opsin-1, short-wave-sensitive 1 OS=Danio rerio OX=7955 GN=opn1sw1 PE=1 SV=2	4.56434	-1.21616	tr|Q6P981|Q6P981_DANRE	-5.7805	-6.94985	-4.61115	1.67409	-11.3082	2.29332e-06	0.000663725	5.52975	0	13765000	7767300	40422000	16575000	480790000	982620000	582170000	797180000	-1.1026	-2.43304	0.0495273	-1.37853	4.80135	4.6593	3.78594	5.01076	4.56434	-1.21616	-5.7805	2.29332e-06	0.000663725
tr|Q6PBR4|Q6PBR4_DANRE	tr|Q6PBR4|Q6PBR4_DANRE	2	tr|Q6PBR4|Q6PBR4_DANRE Guanine nucleotide-binding protein subunit gamma OS=Danio rerio OX=7955 GN=gngt2a PE=2 SV=1	0.9538	-2.54824	tr|Q6PBR4|Q6PBR4_DANRE	-3.50204	-4.08824	-2.91584	-0.547074	-13.9775	1.39841e-06	0.000617339	5.97772	1	5077500	7447000	6260000	NA	50761000	56444000	78193000	44090000	-2.5384	-2.49447	-2.61185	NA	1.44327	0.563614	0.903074	0.90524	0.9538	-2.54824	-3.50204	1.39841e-06	0.000617339
tr|Q6PBW3|Q6PBW3_DANRE	tr|Q6PBW3|Q6PBW3_DANRE	4	tr|Q6PBW3|Q6PBW3_DANRE Ribosomal protein S14 OS=Danio rerio OX=7955 GN=rps14 PE=1 SV=1	-0.135144	-3.47223	tr|Q6PBW3|Q6PBW3_DANRE	-3.33709	-4.95905	-1.71512	-1.56532	-4.81373	0.00166502	0.034835	-1.04347	1	1151600	NA	2335100	13040000	23098000	50429000	26927000	15448000	-4.6744	NA	-4.01892	-1.72338	0.26723	0.402075	-0.627763	-0.582119	-0.135144	-3.47223	-3.33709	0.00166502	0.034835
tr|Q6PC22|Q6PC22_DANRE;tr|A0A2R8RPC7|A0A2R8RPC7_DANRE	tr|Q6PC22|Q6PC22_DANRE	6	tr|Q6PC22|Q6PC22_DANRE NADH dehydrogenase [ubiquinone] 1 alpha subcomplex subunit 8 OS=Danio rerio OX=7955 GN=ndufa8 PE=1 SV=1;tr|A0A2R8RPC7|A0A2R8RPC7_DANRE NADH dehydrogenase [ubiquinone] 1 alpha subcomplex subunit 8 OS=Danio rerio OX=7955 GN=ndufa8 PE=1	2.37458	0.0447728	tr|Q6PC22|Q6PC22_DANRE	-2.3298	-3.45148	-1.20812	1.20967	-4.75141	0.00126597	0.0289257	-0.920047	0	29139000	69814000	14772000	76429000	128500000	179930000	158330000	138250000	-0.0229137	0.769986	-1.38681	0.818831	2.83053	2.22558	1.91617	2.52602	2.37458	0.0447728	-2.3298	0.00126597	0.0289257
tr|Q6PC37|Q6PC37_DANRE	tr|Q6PC37|Q6PC37_DANRE	7	tr|Q6PC37|Q6PC37_DANRE Nucleoside diphosphate kinase OS=Danio rerio OX=7955 GN=nme2a PE=1 SV=1	4.2529	2.92851	tr|Q6PC37|Q6PC37_DANRE	-1.32439	-1.74984	-0.898948	3.5907	-7.1211	7.89846e-05	0.00637938	1.97353	0	269560000	318390000	299310000	272120000	372240000	688690000	802560000	448720000	3.17995	2.98338	2.90626	2.64444	4.41915	4.14976	4.24696	4.19574	4.2529	2.92851	-1.32439	7.89846e-05	0.00637938
tr|Q6PC38|Q6PC38_DANRE	tr|Q6PC38|Q6PC38_DANRE	9	tr|Q6PC38|Q6PC38_DANRE Recoverin OS=Danio rerio OX=7955 GN=rcvrn2 PE=1 SV=1	5.35901	3.72721	tr|Q6PC38|Q6PC38_DANRE	-1.6318	-2.08912	-1.17448	4.54311	-8.16241	2.86592e-05	0.00335751	3.01522	0	391470000	481460000	623640000	548230000	890880000	1504900000	1464800000	999950000	3.71712	3.58659	3.95371	3.65143	5.72258	5.27037	5.11094	5.33216	5.35901	3.72721	-1.6318	2.86592e-05	0.00335751
tr|Q6PC47|Q6PC47_DANRE;tr|F1QJN1|F1QJN1_DANRE	tr|Q6PC47|Q6PC47_DANRE	6	tr|Q6PC47|Q6PC47_DANRE Solute carrier family 25 (Mitochondrial carrier phosphate carrier), member 3, like OS=Danio rerio OX=7955 GN=slc25a3a PE=1 SV=1;tr|F1QJN1|F1QJN1_DANRE Solute carrier family 25 member 3a (Fragment) OS=Danio rerio OX=7955 GN=slc25a3a P	3.32553	2.15765	tr|Q6PC47|Q6PC47_DANRE	-1.16789	-1.63523	-0.700544	2.74159	-5.71661	0.000374413	0.0151239	0.354582	0	116860000	200070000	219590000	160330000	164480000	355420000	496370000	246200000	1.97665	2.30568	2.46433	1.88393	3.19925	3.20146	3.55698	3.34445	3.32553	2.15765	-1.16789	0.000374413	0.0151239
tr|Q6PCR4|Q6PCR4_DANRE	tr|Q6PCR4|Q6PCR4_DANRE	2	tr|Q6PCR4|Q6PCR4_DANRE RAN-binding protein 3b OS=Danio rerio OX=7955 GN=ranbp3b PE=1 SV=1	-0.280194	-1.80927	tr|Q6PCR4|Q6PCR4_DANRE	-1.52908	-2.15457	-0.903581	-1.15395	-5.71952	0.000593622	0.0198235	0.0397908	1	10691000	12208000	8569100	12080000	21140000	NA	31210000	15694000	-1.46644	-1.77349	-2.16384	-1.83331	0.134928	NA	-0.415798	-0.559713	-0.280194	-1.80927	-1.52908	0.000593622	0.0198235
tr|Q6PH54|Q6PH54_DANRE	tr|Q6PH54|Q6PH54_DANRE	2	tr|Q6PH54|Q6PH54_DANRE Arginase OS=Danio rerio OX=7955 GN=arg2 PE=2 SV=1	-0.60777	-3.51468	tr|Q6PH54|Q6PH54_DANRE	-2.90691	-4.04653	-1.76729	-1.85359	-5.96799	0.000455872	0.016843	0.316027	1	3412000	NA	3255900	2891600	5927500	33746000	50131000	13649000	-3.1107	NA	-3.54461	-3.88874	-1.76429	-0.173798	0.264719	-0.757713	-0.60777	-3.51468	-2.90691	0.000455872	0.016843
tr|Q7T002|Q7T002_DANRE;tr|F1Q5N4|F1Q5N4_DANRE;tr|Q1LWY1|Q1LWY1_DANRE	tr|Q7T002|Q7T002_DANRE	2	tr|Q7T002|Q7T002_DANRE Proteasome subunit beta OS=Danio rerio OX=7955 GN=psmb7 PE=1 SV=2;tr|F1Q5N4|F1Q5N4_DANRE Proteasome subunit beta OS=Danio rerio OX=7955 GN=psmb7 PE=1 SV=1;tr|Q1LWY1|Q1LWY1_DANRE Proteasome subunit beta OS=Danio rerio OX=7955 GN=psmb1	-3.66496	-0.865242	tr|Q7T002|Q7T002_DANRE	2.79972	2.18543	3.41401	-1.79848	10.99	2.19629e-05	0.00316672	3.45485	2	16875000	27233000	18766000	21521000	NA	3254500	2949900	NA	-0.809329	-0.603178	-1.04534	-1.00312	NA	-3.52667	-3.80325	NA	-3.66496	-0.865242	2.79972	2.19629e-05	0.00316672
tr|Q7T2P2|Q7T2P2_DANRE	tr|Q7T2P2|Q7T2P2_DANRE	23	tr|Q7T2P2|Q7T2P2_DANRE T-complex protein 1 subunit gamma OS=Danio rerio OX=7955 GN=cct3 PE=1 SV=1	2.33075	3.48518	tr|Q7T2P2|Q7T2P2_DANRE	1.15443	0.649233	1.65963	2.90797	5.22731	0.000683048	0.0210942	-0.274294	0	277350000	543000000	461430000	471230000	71901000	248470000	200280000	128090000	3.22097	3.76204	3.52388	3.43384	1.96329	2.68828	2.25367	2.41777	2.33075	3.48518	1.15443	0.000683048	0.0210942
tr|Q7ZTT8|Q7ZTT8_DANRE;tr|A0A2R8QLN3|A0A2R8QLN3_DANRE	tr|Q7ZTT8|Q7ZTT8_DANRE	3	tr|Q7ZTT8|Q7ZTT8_DANRE NADH dehydrogenase (Ubiquinone) 1 alpha subcomplex 4, like OS=Danio rerio OX=7955 GN=ndufa4l PE=1 SV=1;tr|A0A2R8QLN3|A0A2R8QLN3_DANRE NADH:ubiquinone oxidoreductase subunit A4,-like OS=Danio rerio OX=7955 GN=ndufa4l PE=1 SV=1	3.01713	1.98321	tr|Q7ZTT8|Q7ZTT8_DANRE	-1.03393	-1.47562	-0.592233	2.50017	-5.35477	0.000582175	0.01963	-0.107069	0	116110000	147900000	134020000	220290000	161390000	293390000	348800000	182620000	1.96738	1.86498	1.75979	2.34067	3.17092	2.92651	3.05033	2.92077	3.01713	1.98321	-1.03393	0.000582175	0.01963
tr|Q7ZUX8|Q7ZUX8_DANRE	tr|Q7ZUX8|Q7ZUX8_DANRE	3	tr|Q7ZUX8|Q7ZUX8_DANRE Dynein light chain roadblock OS=Danio rerio OX=7955 GN=dynlrb1 PE=1 SV=1	-0.397753	0.783787	tr|Q7ZUX8|Q7ZUX8_DANRE	1.18154	0.70713	1.65595	0.193017	5.69729	0.000383171	0.015296	0.330417	0	45128000	66171000	74950000	81204000	18597000	23581000	27740000	19362000	0.606837	0.691814	0.93054	0.905955	-0.0565026	-0.68762	-0.585048	-0.261839	-0.397753	0.783787	1.18154	0.000383171	0.015296
tr|Q7ZV05|Q7ZV05_DANRE;tr|A0A2R8QJZ5|A0A2R8QJZ5_DANRE;tr|A9C3W5|A9C3W5_DANRE	tr|Q7ZV05|Q7ZV05_DANRE	4	tr|Q7ZV05|Q7ZV05_DANRE 40S ribosomal protein S11 OS=Danio rerio OX=7955 GN=rps11 PE=1 SV=1;tr|A0A2R8QJZ5|A0A2R8QJZ5_DANRE Si:dkey-159f12.2 OS=Danio rerio OX=7955 GN=rps11l PE=1 SV=1;tr|A9C3W5|A9C3W5_DANRE Si:dkey-159f12.2 (Fragment) OS=Danio rerio OX=7955	1.13141	0.0152803	tr|Q7ZV05|Q7ZV05_DANRE	-1.11613	-1.67898	-0.55327	0.573343	-4.53617	0.00169166	0.034971	-1.22318	0	28504000	58251000	37439000	34366000	54662000	71574000	82838000	49934000	-0.0546342	0.505866	-0.0598579	-0.330253	1.55386	0.904063	0.98594	1.08176	1.13141	0.0152803	-1.11613	0.00169166	0.034971
tr|Q7ZW95|Q7ZW95_DANRE	tr|Q7ZW95|Q7ZW95_DANRE	6	tr|Q7ZW95|Q7ZW95_DANRE Ribosomal protein L4 OS=Danio rerio OX=7955 GN=rpl4 PE=1 SV=1	1.13318	2.18956	tr|Q7ZW95|Q7ZW95_DANRE	1.05638	0.491099	1.62166	1.66137	4.27492	0.00242702	0.045508	-1.60017	0	122260000	288740000	165410000	152900000	41203000	76543000	93249000	56018000	2.04169	2.84079	2.06005	1.81571	1.13168	1.00029	1.15594	1.24482	1.13318	2.18956	1.05638	0.00242702	0.045508
tr|Q800A1|Q800A1_DANRE;tr|A0A2R8RK83|A0A2R8RK83_DANRE	tr|Q800A1|Q800A1_DANRE	2	tr|Q800A1|Q800A1_DANRE Parvalbumin 9 OS=Danio rerio OX=7955 GN=pvalb9 PE=1 SV=1;tr|A0A2R8RK83|A0A2R8RK83_DANRE Parvalbumin 9 OS=Danio rerio OX=7955 GN=pvalb9 PE=1 SV=1	-2.50441	-0.335931	tr|Q800A1|Q800A1_DANRE	2.16848	1.57229	2.76466	-1.26528	8.51	4.48358e-05	0.00420851	2.69975	1	26873000	35685000	27708000	30411000	2817400	NA	7003900	5386000	-0.139463	-0.208909	-0.489332	-0.506021	-2.87522	NA	-2.56155	-2.07646	-2.50441	-0.335931	2.16848	4.48358e-05	0.00420851
tr|Q8AWD9|Q8AWD9_DANRE;tr|Q1L9E4|Q1L9E4_DANRE	tr|Q8AWD9|Q8AWD9_DANRE	10	tr|Q8AWD9|Q8AWD9_DANRE Cathepsin D OS=Danio rerio OX=7955 GN=ctsd PE=1 SV=1;tr|Q1L9E4|Q1L9E4_DANRE Cathepsin D OS=Danio rerio OX=7955 GN=ctsd PE=1 SV=1	3.16691	4.2221	tr|Q8AWD9|Q8AWD9_DANRE	1.05519	0.57578	1.5346	3.69451	5.03497	0.000873077	0.023689	-0.531204	0	649270000	732080000	648730000	822750000	163820000	314310000	312180000	286230000	4.44551	4.19785	4.00999	4.23504	3.19324	3.02525	2.89106	3.5581	3.16691	4.2221	1.05519	0.000873077	0.023689
tr|Q90WX5|Q90WX5_DANRE;tr|B8JL40|B8JL40_DANRE	tr|Q90WX5|Q90WX5_DANRE	13	tr|Q90WX5|Q90WX5_DANRE Cone transducin alpha subunit OS=Danio rerio OX=7955 GN=gnat2 PE=1 SV=1;tr|B8JL40|B8JL40_DANRE Guanine nucleotide-binding protein (G protein), alpha transducing activity polypeptide 2 (Fragment) OS=Danio rerio OX=7955 GN=gnat2 PE=1 S	5.41495	1.72104	tr|Q90WX5|Q90WX5_DANRE	-3.69391	-4.10354	-3.28428	3.56799	-20.6283	1.7501e-08	6.07809e-05	9.77613	0	108750000	147860000	111660000	135980000	734180000	1549200000	1702700000	1196900000	1.8731	1.86459	1.49934	1.64711	5.43363	5.31196	5.32705	5.58714	5.41495	1.72104	-3.69391	1.7501e-08	6.07809e-05
tr|Q9I8V1|Q9I8V1_DANRE	tr|Q9I8V1|Q9I8V1_DANRE	25	tr|Q9I8V1|Q9I8V1_DANRE Actin alpha cardiac muscle 1b OS=Danio rerio OX=7955 GN=actc1b PE=2 SV=1	-0.575561	3.74156	tr|Q9I8V1|Q9I8V1_DANRE	4.31712	2.53579	6.09845	1.583	5.54399	0.000461146	0.0168585	0.13674	0	322570000	475840000	598810000	729760000	2464000	31608000	92711000	21598000	3.43842	3.56946	3.89574	4.06262	-3.0754	-0.267628	1.14763	-0.106845	-0.575561	3.74156	4.31712	0.000461146	0.0168585
tr|U3JB03|U3JB03_DANRE;tr|A0A286Y998|A0A286Y998_DANRE;tr|F1RCP2|F1RCP2_DANRE	tr|U3JB03|U3JB03_DANRE	2	tr|U3JB03|U3JB03_DANRE Oxysterol-binding protein-like 7 (Fragment) OS=Danio rerio OX=7955 GN=osbpl7 PE=1 SV=6;tr|A0A286Y998|A0A286Y998_DANRE Oxysterol-binding protein OS=Danio rerio OX=7955 GN=osbpl7 PE=1 SV=2;tr|F1RCP2|F1RCP2_DANRE Oxysterol-binding prote	-3.50136	0.0338688	tr|U3JB03|U3JB03_DANRE	3.53523	2.31955	4.75091	-1.14454	7.01217	0.000317596	0.014514	0.881386	2	53232000	28459000	46178000	32519000	1304400	NA	5243200	NA	0.84461	-0.538947	0.239485	-0.409672	-4.0254	NA	-2.97732	NA	-3.50136	0.0338688	3.53523	0.000317596	0.014514
tr|X1WF51|X1WF51_DANRE	tr|X1WF51|X1WF51_DANRE	11	tr|X1WF51|X1WF51_DANRE Neural cell adhesion molecule 3 OS=Danio rerio OX=7955 GN=ncam3 PE=4 SV=1	1.179	5.25828	tr|X1WF51|X1WF51_DANRE	4.07928	3.15846	5.00009	2.53876	10.6823	2.61153e-05	0.00335751	3.29847	2	1118700000	1545500000	NA	NA	60281000	114020000	66323000	40300000	5.2288	5.28776	NA	NA	1.7	1.5716	0.666648	0.777768	1.179	5.25828	4.07928	2.61153e-05	0.00335751
tr|X1WFD2|X1WFD2_DANRE	tr|X1WFD2|X1WFD2_DANRE	5	tr|X1WFD2|X1WFD2_DANRE Adaptor-related protein complex 2 subunit alpha 1 (Fragment) OS=Danio rerio OX=7955 GN=ap2a1 PE=1 SV=1	-4.86648	-3.25423	tr|X1WFD2|X1WFD2_DANRE	1.61225	0.949302	2.2752	-3.89913	6.11844	0.00129388	0.0291795	-0.38574	3	NA	4891400	3901400	4152200	NA	1187900	1513600	NA	NA	-3.10758	-3.28654	-3.36857	NA	-4.9715	-4.76145	NA	-4.86648	-3.25423	1.61225	0.00129388	0.0291795
tr|X1WFE7|X1WFE7_DANRE;tr|E7FAK4|E7FAK4_DANRE	tr|X1WFE7|X1WFE7_DANRE	2	tr|X1WFE7|X1WFE7_DANRE Solute carrier family 17 member 7b (Fragment) OS=Danio rerio OX=7955 GN=slc17a7b PE=4 SV=1;tr|E7FAK4|E7FAK4_DANRE Solute carrier family 17 member 7b OS=Danio rerio OX=7955 GN=slc17a7b PE=4 SV=4	-0.255227	-1.40704	tr|X1WFE7|X1WFE7_DANRE	-1.15181	-1.73257	-0.571054	-0.831133	-4.53689	0.00168998	0.034971	-1.22215	0	8985200	19066000	15986000	15083000	23273000	33619000	29488000	15010000	-1.71669	-1.12321	-1.27412	-1.51413	0.278504	-0.179203	-0.497297	-0.622911	-0.255227	-1.40704	-1.15181	0.00168998	0.034971
zz|Y-FGCZCont00192|;CON__P15636	zz|Y-FGCZCont00192|	8	zz|Y-FGCZCont00192| zz|FGCZCont0191_P15636|API_ACHLY blastpHomologue_0.0;	7.86326	5.9982	zz|Y-FGCZCont00192|	-1.86506	-2.38847	-1.34164	6.93073	-8.15114	2.89593e-05	0.00335751	3.00459	0	2105200000	2418200000	2428500000	2846800000	5264500000	8068900000	7595000000	6222700000	6.13903	5.94076	5.89347	6.01956	8.37602	7.67776	7.47425	7.92502	7.86326	5.9982	-1.86506	2.89593e-05	0.00335751
sp|A4VCH0|SAC1A_DANRE	sp|A4VCH0|SAC1A_DANRE	2	sp|A4VCH0|SAC1A_DANRE Phosphatidylinositol-3-phosphatase SAC1-A OS=Danio rerio OX=7955 GN=sacm1la PE=2 SV=2	NA	-2.40095	sp|A4VCH0|SAC1A_DANRE	NA	NA	NA	-2.40095	NA	NA	NA	NA	5	NA	6585700	5607200	12711000	NA	NA	NA	NA	NA	-2.67375	-2.76899	-1.76011	NA	NA	NA	NA	-3.82935	-2.40095	1.4284	0	0
sp|F1R2X6|PSM4B_DANRE;tr|F1QE31|F1QE31_DANRE;tr|A0A2R9YJG8|A0A2R9YJG8_DANRE	sp|F1R2X6|PSM4B_DANRE	2	sp|F1R2X6|PSM4B_DANRE Proteasome activator complex subunit 4B OS=Danio rerio OX=7955 GN=psme4b PE=3 SV=2;tr|F1QE31|F1QE31_DANRE Proteasome activator complex subunit 4B OS=Danio rerio OX=7955 GN=psme4b PE=1 SV=2;tr|A0A2R9YJG8|A0A2R9YJG8_DANRE Proteasome act	NA	-2.40381	sp|F1R2X6|PSM4B_DANRE	NA	NA	NA	-2.40381	NA	NA	NA	NA	6	6145800	NA	NA	7367800	NA	NA	NA	NA	-2.26349	NA	NA	-2.54412	NA	NA	NA	NA	-3.82935	-2.40381	1.42555	0	0
REV__sp|A2CEI4|NUP88_DANRE	REV__sp|A2CEI4|NUP88_DANRE	1	sp|A2CEI4|NUP88_DANRE Nucleoporin 88 OS=Danio rerio OX=7955 GN=nup88 PE=1 SV=1	-3.32032	-3.58931	REV__sp|A2CEI4|NUP88_DANRE	-0.268991	-1.72496	1.18697	-3.48172	-0.464809	0.660251	0.821294	-6.55872	3	NA	3518600	3349700	3353300	NA	NA	7934600	1156500	NA	-3.58807	-3.50408	-3.67578	NA	NA	-2.38239	-4.25825	-3.32032	-3.58931	-0.268991	0.660251	0.821294
REV__sp|A3KPW9|BAG6_DANRE;REV__tr|A0A2R8QTG5|A0A2R8QTG5_DANRE;REV__tr|A0A2R8QF37|A0A2R8QF37_DANRE;REV__tr|A0A2R8Q653|A0A2R8Q653_DANRE	REV__sp|A3KPW9|BAG6_DANRE	1	sp|A3KPW9|BAG6_DANRE Large proline-rich protein BAG6 OS=Danio rerio OX=7955 GN=Bag6 PE=3 SV=1;tr|A0A2R8QTG5|A0A2R8QTG5_DANRE BCL2-associated athanogene 6 OS=Danio rerio OX=7955 GN=bag6l PE=1 SV=1;tr|A0A2R8QF37|A0A2R8QF37_DANRE BCL2-associated athanogene 6	NA	-0.771698	REV__sp|A3KPW9|BAG6_DANRE	NA	NA	NA	-0.771698	NA	NA	NA	NA	5	NA	76350000	13831000	12936000	NA	NA	NA	NA	NA	0.900524	-1.48073	-1.73489	NA	NA	NA	NA	-3.82935	-0.771698	3.05766	0	0
REV__sp|E7F8F4|ASCC3_DANRE	REV__sp|E7F8F4|ASCC3_DANRE	2	sp|E7F8F4|ASCC3_DANRE Activating signal cointegrator 1 complex subunit 3 OS=Danio rerio OX=7955 GN=ascc3 PE=3 SV=2	-0.651461	-0.371225	REV__sp|E7F8F4|ASCC3_DANRE	0.280236	-0.89597	1.45644	-0.53136	0.557437	0.593709	0.779142	-6.68746	1	NA	16234000	34271000	58321000	19172000	14054000	23189000	18546000	NA	-1.35776	-0.186012	0.430098	-0.0110214	-1.42954	-0.842373	-0.322905	-0.651461	-0.371225	0.280236	0.593709	0.779142
REV__sp|P0CH95|PHF8_DANRE	REV__sp|P0CH95|PHF8_DANRE	1	sp|P0CH95|PHF8_DANRE Histone lysine demethylase PHF8 OS=Danio rerio OX=7955 GN=phf8 PE=1 SV=1	NA	-2.12504	REV__sp|P0CH95|PHF8_DANRE	NA	NA	NA	-2.12504	NA	NA	NA	NA	5	14540000	4526600	8770200	NA	NA	NA	NA	NA	-1.02374	-3.22063	-2.13074	NA	NA	NA	NA	NA	-3.82935	-2.12504	1.70431	0	0
REV__sp|Q1LU99|RIPR2_DANRE;REV__tr|A0A2R8S0B6|A0A2R8S0B6_DANRE;REV__tr|J9JI18|J9JI18_DANRE	REV__sp|Q1LU99|RIPR2_DANRE	2	sp|Q1LU99|RIPR2_DANRE Rho family-interacting cell polarization regulator 2 OS=Danio rerio OX=7955 GN=ripor2 PE=2 SV=1;tr|A0A2R8S0B6|A0A2R8S0B6_DANRE Rho family-interacting cell polarization regulator 2 OS=Danio rerio OX=7955 GN=ripor2 PE=3 SV=1;tr|J9JI18|J	-0.454268	-0.117493	REV__sp|Q1LU99|RIPR2_DANRE	0.336775	-0.227562	0.901112	-0.285881	1.36513	0.207699	0.448316	-6.00256	0	41415000	30564000	36516000	32222000	14710000	24370000	34620000	16334000	0.483227	-0.434862	-0.0954759	-0.422862	-0.406713	-0.640439	-0.266896	-0.503026	-0.454268	-0.117493	0.336775	0.207699	0.448316
REV__sp|Q1LUA6|TRIO_DANRE;REV__tr|J9JI09|J9JI09_DANRE;REV__tr|F1Q551|F1Q551_DANRE	REV__sp|Q1LUA6|TRIO_DANRE	1	sp|Q1LUA6|TRIO_DANRE Triple functional domain protein OS=Danio rerio OX=7955 GN=trio PE=3 SV=1;tr|J9JI09|J9JI09_DANRE Non-specific serine/threonine protein kinase OS=Danio rerio OX=7955 GN=trioa PE=1 SV=1;tr|F1Q551|F1Q551_DANRE Non-specific serine/threonin	-4.53495	-1.65187	REV__sp|Q1LUA6|TRIO_DANRE	2.88308	0.766603	4.99957	-3.09341	5.03654	0.0255315	0.149278	-2.6503	6	NA	NA	NA	13705000	927360	NA	NA	NA	NA	NA	NA	-1.65187	-4.53495	NA	NA	NA	-4.53495	-1.65187	2.88308	0.0255315	0.149278
REV__sp|Q6DGI3|NOP16_DANRE	REV__sp|Q6DGI3|NOP16_DANRE	1	sp|Q6DGI3|NOP16_DANRE Nucleolar protein 16 OS=Danio rerio OX=7955 GN=nop16 PE=2 SV=1	-2.36502	-2.46548	REV__sp|Q6DGI3|NOP16_DANRE	-0.100459	-0.646378	0.44546	-2.41525	-0.420952	0.684369	0.835456	-6.83744	0	4948000	9119300	8438400	5745900	3765000	7879800	9882300	3490300	-2.5756	-2.19898	-2.18577	-2.90156	-2.44217	-2.25902	-2.06717	-2.6917	-2.36502	-2.46548	-0.100459	0.684369	0.835456
REV__sp|Q8JHV6|LAMB4_DANRE;REV__tr|F1R2S4|F1R2S4_DANRE;REV__tr|X1WE95|X1WE95_DANRE	REV__sp|Q8JHV6|LAMB4_DANRE	2	sp|Q8JHV6|LAMB4_DANRE Laminin subunit beta-4 OS=Danio rerio OX=7955 GN=lamb4 PE=2 SV=1;tr|F1R2S4|F1R2S4_DANRE Laminin subunit beta-4 OS=Danio rerio OX=7955 GN=lamb4 PE=1 SV=1;tr|X1WE95|X1WE95_DANRE Laminin subunit beta-4 (Fragment) OS=Danio rerio OX=7955 G	-1.76058	-3.26375	REV__sp|Q8JHV6|LAMB4_DANRE	-1.50317	-4.31756	1.31122	-2.26163	-1.59473	0.198617	0.438522	-5.21054	5	3067900	NA	NA	NA	3255500	20883000	NA	NA	-3.26375	NA	NA	NA	-2.65934	-0.861808	NA	NA	-1.76058	-3.26375	-1.50317	0.198617	0.438522
REV__tr|A0A0G2KPL1|A0A0G2KPL1_DANRE;REV__tr|A8HAM3|A8HAM3_DANRE	REV__tr|A0A0G2KPL1|A0A0G2KPL1_DANRE	1	tr|A0A0G2KPL1|A0A0G2KPL1_DANRE Serum response factor b OS=Danio rerio OX=7955 GN=srfb PE=4 SV=1;tr|A8HAM3|A8HAM3_DANRE Serum response factor a OS=Danio rerio OX=7955 GN=srfa PE=4 SV=1	-3.27293	-2.09167	REV__tr|A0A0G2KPL1|A0A0G2KPL1_DANRE	1.18125	0.0453908	2.31711	-2.6823	2.37898	0.043228	0.200442	-4.54353	0	4844000	6832100	15089000	12503000	1398500	6153600	8094800	1202300	-2.60618	-2.62017	-1.35652	-1.78383	-3.92136	-2.61349	-2.35369	-4.20317	-3.27293	-2.09167	1.18125	0.043228	0.200442
REV__tr|A0A0N4STX9|A0A0N4STX9_DANRE	REV__tr|A0A0N4STX9|A0A0N4STX9_DANRE	2	tr|A0A0N4STX9|A0A0N4STX9_DANRE AT-rich interactive domain-containing protein 3A OS=Danio rerio OX=7955 GN=arid3a PE=1 SV=2	-2.63214	-1.42138	REV__tr|A0A0N4STX9|A0A0N4STX9_DANRE	1.21077	-0.517807	2.93934	-1.94028	1.63881	0.143008	0.36954	-5.57437	1	11957000	8139800	12961000	31795000	NA	5674100	19885000	1289800	-1.30532	-2.36472	-1.57343	-0.44204	NA	-2.72979	-1.0631	-4.10354	-2.63214	-1.42138	1.21077	0.143008	0.36954
REV__tr|A0A0R4I9B8|A0A0R4I9B8_DANRE;REV__tr|A0A286Y9X1|A0A286Y9X1_DANRE	REV__tr|A0A0R4I9B8|A0A0R4I9B8_DANRE	1	tr|A0A0R4I9B8|A0A0R4I9B8_DANRE Golgi brefeldin A-resistant guanine nucleotide exchange factor 1 OS=Danio rerio OX=7955 GN=gbf1 PE=1 SV=2;tr|A0A286Y9X1|A0A286Y9X1_DANRE Golgi brefeldin A-resistant guanine nucleotide exchange factor 1 OS=Danio rerio OX=7955	3.70131	2.45126	REV__tr|A0A0R4I9B8|A0A0R4I9B8_DANRE	-1.25005	-2.70767	0.207575	2.86794	-2.56062	0.0736828	0.263272	-4.14519	5	NA	266230000	179930000	NA	NA	NA	548850000	NA	NA	2.7224	2.18011	NA	NA	NA	3.70131	NA	3.70131	2.45126	-1.25005	0.0736828	0.263272
REV__tr|A0A0R4ICM6|A0A0R4ICM6_DANRE;REV__tr|A0A2R8Q982|A0A2R8Q982_DANRE;REV__tr|A0A2R8Q7W9|A0A2R8Q7W9_DANRE	REV__tr|A0A0R4ICM6|A0A0R4ICM6_DANRE	1	tr|A0A0R4ICM6|A0A0R4ICM6_DANRE Mitogen-activated protein kinase-binding protein 1 OS=Danio rerio OX=7955 GN=mapkbp1 PE=4 SV=2;tr|A0A2R8Q982|A0A2R8Q982_DANRE Mitogen-activated protein kinase-binding protein 1 OS=Danio rerio OX=7955 GN=mapkbp1 PE=4 SV=1;tr|A	-0.596496	-2.54403	REV__tr|A0A0R4ICM6|A0A0R4ICM6_DANRE	-1.94754	-5.38696	1.49189	-1.24567	-1.36538	0.21826	0.461362	-5.80324	2	7984800	NA	NA	4664100	70882000	65904000	7685500	3505600	-1.88663	NA	NA	-3.20143	1.94197	0.785747	-2.4282	-2.6855	-0.596496	-2.54403	-1.94754	0.21826	0.461362
REV__tr|A0A0R4IH26|A0A0R4IH26_DANRE	REV__tr|A0A0R4IH26|A0A0R4IH26_DANRE	1	tr|A0A0R4IH26|A0A0R4IH26_DANRE Protein-tyrosine-phosphatase OS=Danio rerio OX=7955 GN=ptpn11b PE=3 SV=1	-1.45504	-1.38923	REV__tr|A0A0R4IH26|A0A0R4IH26_DANRE	0.0658085	-1.54007	1.67169	-1.41556	0.1031	0.921612	0.960398	-6.67612	3	NA	9294200	10963000	38043000	7245900	NA	NA	8402400	NA	-2.17126	-1.81231	-0.184119	-1.46432	NA	NA	-1.44576	-1.45504	-1.38923	0.0658085	0.921612	0.960398
REV__tr|A0A0R4IIH4|A0A0R4IIH4_DANRE	REV__tr|A0A0R4IIH4|A0A0R4IIH4_DANRE	1	tr|A0A0R4IIH4|A0A0R4IIH4_DANRE FYVE and coiled-coil domain autophagy adaptor 1a OS=Danio rerio OX=7955 GN=fyco1a PE=1 SV=1	2.84925	4.12569	REV__tr|A0A0R4IIH4|A0A0R4IIH4_DANRE	1.27644	-0.461441	3.01432	3.48747	1.68017	0.129685	0.349143	-5.58761	0	638300000	719090000	758400000	558140000	23224000	414530000	666590000	320670000	4.42098	4.17174	4.23286	3.67718	0.275356	3.42201	3.98039	3.71923	2.84925	4.12569	1.27644	0.129685	0.349143
REV__tr|A0A0R4IJ71|A0A0R4IJ71_DANRE;REV__tr|E7F4T0|E7F4T0_DANRE;REV__tr|E9QCV2|E9QCV2_DANRE;REV__tr|A0A2R8QR17|A0A2R8QR17_DANRE	REV__tr|A0A0R4IJ71|A0A0R4IJ71_DANRE	2	tr|A0A0R4IJ71|A0A0R4IJ71_DANRE Plectin b OS=Danio rerio OX=7955 GN=plecb PE=1 SV=2;tr|E7F4T0|E7F4T0_DANRE Plectin b OS=Danio rerio OX=7955 GN=plecb PE=1 SV=2;tr|E9QCV2|E9QCV2_DANRE Plectin b OS=Danio rerio OX=7955 GN=plecb PE=1 SV=1;tr|A0A2R8QR17|A0A2R8QR1	-2.94113	-3.3996	REV__tr|A0A0R4IJ71|A0A0R4IJ71_DANRE	-0.458468	-1.67182	0.754879	-3.17036	-0.864365	0.411423	0.646131	-6.53801	0	4676400	3127700	3662500	3065100	1810200	3823300	16434000	1844800	-2.65687	-3.75985	-3.3767	-3.80497	-3.53595	-3.29576	-1.33682	-3.59598	-2.94113	-3.3996	-0.458468	0.411423	0.646131
REV__tr|A0A0R4IJ89|A0A0R4IJ89_DANRE;REV__tr|A0A2R8Q004|A0A2R8Q004_DANRE;REV__tr|A0A0R4IM65|A0A0R4IM65_DANRE;REV__tr|A0A2R8QGR4|A0A2R8QGR4_DANRE;REV__tr|A0A2R8QC65|A0A2R8QC65_DANRE;REV__tr|A0A2R8Q555|A0A2R8Q555_DANRE;REV__tr|A0A2R8QAE3|A0A2R8QAE3_DANRE;REV__tr|X1WBL0|X1WBL0_DANRE;REV__tr|A0A2R8Q3B4|A0A2R8Q3B4_DANRE	REV__tr|A0A0R4IJ89|A0A0R4IJ89_DANRE	2	tr|A0A0R4IJ89|A0A0R4IJ89_DANRE DNA helicase OS=Danio rerio OX=7955 GN=chd5 PE=3 SV=1;tr|A0A2R8Q004|A0A2R8Q004_DANRE Chromodomain helicase DNA-binding protein 3 OS=Danio rerio OX=7955 GN=chd3 PE=4 SV=1;tr|A0A0R4IM65|A0A0R4IM65_DANRE DNA helicase OS=Danio re	-1.86517	-2.23926	REV__tr|A0A0R4IJ89|A0A0R4IJ89_DANRE	-0.374086	-4.49832	3.75015	-2.11456	-0.270827	0.802202	0.901984	-6.34885	5	NA	3398000	NA	24114000	NA	NA	11375000	NA	NA	-3.63895	NA	-0.839567	NA	NA	-1.86517	NA	-1.86517	-2.23926	-0.374086	0.802202	0.901984
REV__tr|A0A0R4IJY6|A0A0R4IJY6_DANRE	REV__tr|A0A0R4IJY6|A0A0R4IJY6_DANRE	3	tr|A0A0R4IJY6|A0A0R4IJY6_DANRE Myosin, heavy chain 11b, smooth muscle OS=Danio rerio OX=7955 GN=myh11b PE=1 SV=1	-0.42169	-1.05362	REV__tr|A0A0R4IJY6|A0A0R4IJY6_DANRE	-0.631927	-1.64819	0.384331	-0.782791	-1.45485	0.186842	0.425614	-5.81478	1	11153000	27372000	23830000	15140000	8328700	NA	54208000	17742000	-1.40553	-0.595752	-0.704469	-1.50871	-1.25631	NA	0.376997	-0.38576	-0.42169	-1.05362	-0.631927	0.186842	0.425614
REV__tr|A0A0R4IKN8|A0A0R4IKN8_DANRE;REV__sp|Q32LU7|PTCD3_DANRE	REV__tr|A0A0R4IKN8|A0A0R4IKN8_DANRE	1	tr|A0A0R4IKN8|A0A0R4IKN8_DANRE Pentatricopeptide repeat domain-containing protein 3, mitochondrial OS=Danio rerio OX=7955 GN=ptcd3 PE=1 SV=1;sp|Q32LU7|PTCD3_DANRE Pentatricopeptide repeat domain-containing protein 3, mitochondrial OS=Danio rerio OX=7955 GN	0.0375581	2.18164	REV__tr|A0A0R4IKN8|A0A0R4IKN8_DANRE	2.14409	-0.933603	5.22177	0.57358	1.86858	0.128705	0.347855	-4.92661	4	NA	183760000	NA	NA	8271800	110260000	NA	21035000	NA	2.18164	NA	NA	-1.26655	1.52352	NA	-0.144304	0.0375581	2.18164	2.14409	0.128705	0.347855
REV__tr|A0A0R4IMR5|A0A0R4IMR5_DANRE;REV__tr|A4QNY2|A4QNY2_DANRE;REV__tr|A0A0R4IWH3|A0A0R4IWH3_DANRE;REV__tr|A0A0R4IPR0|A0A0R4IPR0_DANRE	REV__tr|A0A0R4IMR5|A0A0R4IMR5_DANRE	1	tr|A0A0R4IMR5|A0A0R4IMR5_DANRE Protein tyrosine phosphatase non-receptor type 13 (Fragment) OS=Danio rerio OX=7955 GN=ptpn13 PE=4 SV=1;tr|A4QNY2|A4QNY2_DANRE Protein tyrosine phosphatase non-receptor type 13 OS=Danio rerio OX=7955 GN=ptpn13 PE=1 SV=1;tr|A0	2.63216	2.38944	REV__tr|A0A0R4IMR5|A0A0R4IMR5_DANRE	-0.242711	-1.09882	0.613402	2.5108	-0.648532	0.533989	0.737101	-6.70717	0	169720000	140900000	155420000	422950000	73055000	292910000	261370000	190600000	2.5139	1.79426	1.97117	3.27845	1.98707	2.92416	2.63596	2.98143	2.63216	2.38944	-0.242711	0.533989	0.737101
REV__tr|A0A0R4ITF4|A0A0R4ITF4_DANRE	REV__tr|A0A0R4ITF4|A0A0R4ITF4_DANRE	1	tr|A0A0R4ITF4|A0A0R4ITF4_DANRE Zgc:173915 OS=Danio rerio OX=7955 GN=zgc:173915 PE=4 SV=2	2.63592	2.88084	REV__tr|A0A0R4ITF4|A0A0R4ITF4_DANRE	0.244915	-1.87157	2.3614	2.75838	0.427849	0.70432	0.847114	-6.13481	6	218990000	NA	NA	NA	NA	239560000	NA	NA	2.88084	NA	NA	NA	NA	2.63592	NA	NA	2.63592	2.88084	0.244915	0.70432	0.847114
REV__tr|A0A0R4ITM6|A0A0R4ITM6_DANRE	REV__tr|A0A0R4ITM6|A0A0R4ITM6_DANRE	1	tr|A0A0R4ITM6|A0A0R4ITM6_DANRE Thrombospondin, type I, domain-containing 7Bb OS=Danio rerio OX=7955 GN=thsd7bb PE=4 SV=1	NA	-1.77746	REV__tr|A0A0R4ITM6|A0A0R4ITM6_DANRE	NA	NA	NA	-1.77746	NA	NA	NA	NA	6	8433300	12432000	NA	NA	NA	NA	NA	NA	-1.80795	-1.74697	NA	NA	NA	NA	NA	NA	-3.82935	-1.77746	2.05189	0	0
REV__tr|A0A0R4IUM5|A0A0R4IUM5_DANRE;REV__tr|A0A0R4ISK5|A0A0R4ISK5_DANRE;REV__tr|A0A2R8Q955|A0A2R8Q955_DANRE	REV__tr|A0A0R4IUM5|A0A0R4IUM5_DANRE	1	tr|A0A0R4IUM5|A0A0R4IUM5_DANRE ATP-binding cassette, sub-family A (ABC1), member 3b (Fragment) OS=Danio rerio OX=7955 GN=abca3b PE=4 SV=1;tr|A0A0R4ISK5|A0A0R4ISK5_DANRE ATP-binding cassette, sub-family A (ABC1), member 3b OS=Danio rerio OX=7955 GN=abca3b P	7.27845	7.626	REV__tr|A0A0R4IUM5|A0A0R4IUM5_DANRE	0.347554	-0.339439	1.03455	7.45223	1.15729	0.279044	0.525839	-6.24625	0	9521000000	6010500000	6611500000	8552800000	3565300000	6170200000	5097500000	3540100000	8.31163	7.26882	7.32253	7.60104	7.7939	7.29315	6.90167	7.12508	7.27845	7.626	0.347554	0.279044	0.525839
REV__tr|A0A0R4IUQ6|A0A0R4IUQ6_DANRE	REV__tr|A0A0R4IUQ6|A0A0R4IUQ6_DANRE	1	tr|A0A0R4IUQ6|A0A0R4IUQ6_DANRE Dynein, axonemal, heavy chain 9 OS=Danio rerio OX=7955 GN=dnah9 PE=1 SV=1	-2.88304	-1.57314	REV__tr|A0A0R4IUQ6|A0A0R4IUQ6_DANRE	1.30989	-0.364846	2.98463	-2.13452	1.82997	0.107722	0.320326	-5.31106	1	2610000	37368000	14820000	17847000	2165500	NA	6352100	3521700	-3.49646	-0.141689	-1.38218	-1.27223	-3.26828	NA	-2.70182	-2.679	-2.88304	-1.57314	1.30989	0.107722	0.320326
REV__tr|A0A0R4IWY1|A0A0R4IWY1_DANRE;REV__tr|A0A2R8Q867|A0A2R8Q867_DANRE;REV__tr|A0A0R4IIB3|A0A0R4IIB3_DANRE;REV__tr|A0A0R4IP15|A0A0R4IP15_DANRE	REV__tr|A0A0R4IWY1|A0A0R4IWY1_DANRE	1	tr|A0A0R4IWY1|A0A0R4IWY1_DANRE Neogenin 1a (Fragment) OS=Danio rerio OX=7955 GN=neo1a PE=4 SV=1;tr|A0A2R8Q867|A0A2R8Q867_DANRE Neogenin 1a OS=Danio rerio OX=7955 GN=neo1a PE=3 SV=1;tr|A0A0R4IIB3|A0A0R4IIB3_DANRE Neogenin 1a OS=Danio rerio OX=7955 GN=neo1a	-0.881278	-0.959425	REV__tr|A0A0R4IWY1|A0A0R4IWY1_DANRE	-0.0781472	-0.98825	0.831956	-0.925934	-0.200899	0.846197	0.921845	-6.83574	1	22847000	27266000	16917000	13535000	12963000	25186000	15135000	NA	-0.373126	-0.601412	-1.19335	-1.66981	-0.595547	-0.593224	-1.45506	NA	-0.881278	-0.959425	-0.0781472	0.846197	0.921845
REV__tr|A0A0R4IXX0|A0A0R4IXX0_DANRE;REV__tr|F1R0H8|F1R0H8_DANRE	REV__tr|A0A0R4IXX0|A0A0R4IXX0_DANRE	1	tr|A0A0R4IXX0|A0A0R4IXX0_DANRE Dystrophin OS=Danio rerio OX=7955 GN=dmd PE=1 SV=2;tr|F1R0H8|F1R0H8_DANRE Dystrophin OS=Danio rerio OX=7955 GN=dmd PE=1 SV=1	-4.10288	-3.49913	REV__tr|A0A0R4IXX0|A0A0R4IXX0_DANRE	0.603751	-2.73289	3.9404	-3.70038	0.54027	0.62253	0.796921	-6.21839	5	5601600	1756700	NA	NA	NA	NA	NA	1290400	-2.39698	-4.60128	NA	NA	NA	NA	NA	-4.10288	-4.10288	-3.49913	0.603751	0.62253	0.796921
REV__tr|A0A140LFP0|A0A140LFP0_DANRE	REV__tr|A0A140LFP0|A0A140LFP0_DANRE	2	tr|A0A140LFP0|A0A140LFP0_DANRE Obscurin, cytoskeletal calmodulin and titin-interacting RhoGEF b (Fragment) OS=Danio rerio OX=7955 GN=obscnb PE=4 SV=1	0.270323	-0.459749	REV__tr|A0A140LFP0|A0A140LFP0_DANRE	-0.730072	-2.00287	0.542727	-0.0425648	-1.34203	0.219365	0.461694	-5.95445	1	46564000	NA	18386000	22228000	14961000	31084000	82218000	40340000	0.651935	NA	-1.07453	-0.956647	-0.381442	-0.291593	0.975152	0.779175	0.270323	-0.459749	-0.730072	0.219365	0.461694
REV__tr|A0A1D5NSS9|A0A1D5NSS9_DANRE	REV__tr|A0A1D5NSS9|A0A1D5NSS9_DANRE	3	tr|A0A1D5NSS9|A0A1D5NSS9_DANRE EH domain-binding protein 1-like 1a OS=Danio rerio OX=7955 GN=ehbp1l1a PE=4 SV=1	2.0826	1.03899	REV__tr|A0A1D5NSS9|A0A1D5NSS9_DANRE	-1.0436	-3.99262	1.90542	1.5608	-0.809525	0.440571	0.667946	-6.58494	0	181990000	224010000	232180000	3861700	92528000	158990000	128940000	119630000	2.61439	2.47054	2.54388	-3.47284	2.34001	2.04821	1.62131	2.32086	2.0826	1.03899	-1.0436	0.440571	0.667946
REV__tr|A0A1D5NSU9|A0A1D5NSU9_DANRE	REV__tr|A0A1D5NSU9|A0A1D5NSU9_DANRE	1	tr|A0A1D5NSU9|A0A1D5NSU9_DANRE Si:ch211-212k18.6 OS=Danio rerio OX=7955 GN=si:ch211-212k18.6 PE=4 SV=1	-0.766845	-0.946412	REV__tr|A0A1D5NSU9|A0A1D5NSU9_DANRE	-0.179567	-1.2586	0.899464	-0.838672	-0.418678	0.691621	0.83898	-6.58166	3	13194000	NA	23420000	NA	7656100	33170000	NA	14017000	-1.16359	NA	-0.729232	NA	-1.38208	-0.198478	NA	-0.719982	-0.766845	-0.946412	-0.179567	0.691621	0.83898
REV__tr|A0A2R8PVW1|A0A2R8PVW1_DANRE;REV__tr|A0A2R8QCE0|A0A2R8QCE0_DANRE	REV__tr|A0A2R8PVW1|A0A2R8PVW1_DANRE	1	tr|A0A2R8PVW1|A0A2R8PVW1_DANRE Uncharacterized protein OS=Danio rerio OX=7955 GN=LOC110437876 PE=4 SV=1;tr|A0A2R8QCE0|A0A2R8QCE0_DANRE Uncharacterized protein OS=Danio rerio OX=7955 GN=LOC110437876 PE=4 SV=1	-0.734836	-0.536361	REV__tr|A0A2R8PVW1|A0A2R8PVW1_DANRE	0.198475	-1.91801	2.31496	-0.635598	0.346722	0.757026	0.877261	-6.17512	6	20398000	NA	NA	NA	NA	22817000	NA	NA	-0.536361	NA	NA	NA	NA	-0.734836	NA	NA	-0.734836	-0.536361	0.198475	0.757026	0.877261
REV__tr|A0A2R8PW87|A0A2R8PW87_DANRE	REV__tr|A0A2R8PW87|A0A2R8PW87_DANRE	1	tr|A0A2R8PW87|A0A2R8PW87_DANRE Si:ch211-156p11.1 OS=Danio rerio OX=7955 GN=si:ch211-156p11.1 PE=4 SV=1	-2.61732	-1.26912	REV__tr|A0A2R8PW87|A0A2R8PW87_DANRE	1.34819	-0.148433	2.84482	-1.71852	2.68969	0.0652882	0.252505	-4.01193	5	9976900	NA	19752000	NA	NA	6137200	NA	NA	-1.56597	NA	-0.972278	NA	NA	-2.61732	NA	NA	-2.61732	-1.26912	1.34819	0.0652882	0.252505
REV__tr|A0A2R8PZT6|A0A2R8PZT6_DANRE;REV__tr|G1K2X0|G1K2X0_DANRE	REV__tr|A0A2R8PZT6|A0A2R8PZT6_DANRE	3	tr|A0A2R8PZT6|A0A2R8PZT6_DANRE Titin, tandem duplicate 1 OS=Danio rerio OX=7955 GN=ttn.1 PE=1 SV=1;tr|G1K2X0|G1K2X0_DANRE Titin, tandem duplicate 1 OS=Danio rerio OX=7955 GN=ttn.1 PE=1 SV=2	1.34889	-1.45489	REV__tr|A0A2R8PZT6|A0A2R8PZT6_DANRE	-2.80377	-5.56035	-0.0471949	-0.894133	-2.55895	0.0473352	0.212397	-4.03057	3	7147900	45441000	17679000	6224000	NA	97614000	NA	NA	-2.04603	0.14362	-1.13048	-2.78665	NA	1.34889	NA	NA	1.34889	-1.45489	-2.80377	0.0473352	0.212397
REV__tr|A0A2R8Q2R4|A0A2R8Q2R4_DANRE;REV__tr|A0A2R8QRV0|A0A2R8QRV0_DANRE;REV__tr|A0A2R8RZ36|A0A2R8RZ36_DANRE;REV__tr|A0A2R8QAR1|A0A2R8QAR1_DANRE;REV__tr|A0A2R8Q9S2|A0A2R8Q9S2_DANRE;REV__tr|A0A0R4IX04|A0A0R4IX04_DANRE;REV__tr|A0A2R8PWX1|A0A2R8PWX1_DANRE;REV__tr|E7F4G8|E7F4G8_DANRE;REV__tr|A0A2R8RSY9|A0A2R8RSY9_DANRE;REV__tr|A0A2R8QBV7|A0A2R8QBV7_DANRE;REV__tr|A0A2R8PYY5|A0A2R8PYY5_DANRE;REV__tr|A0A…	REV__tr|A0A2R8Q2R4|A0A2R8Q2R4_DANRE	1	tr|A0A2R8Q2R4|A0A2R8Q2R4_DANRE Inositol 1,4,5-trisphosphate receptor, type 1b OS=Danio rerio OX=7955 GN=itpr1b PE=3 SV=1;tr|A0A2R8QRV0|A0A2R8QRV0_DANRE Inositol 1,4,5-trisphosphate receptor, type 1b OS=Danio rerio OX=7955 GN=itpr1b PE=3 SV=1;tr|A0A2R8RZ36|	NA	-4.3714	REV__tr|A0A2R8Q2R4|A0A2R8Q2R4_DANRE	NA	NA	NA	-4.3714	NA	NA	NA	NA	6	NA	1692700	2225700	NA	NA	NA	NA	NA	NA	-4.65541	-4.08738	NA	NA	NA	NA	NA	-3.82935	-4.3714	-0.542045	0	0
REV__tr|A0A2R8Q3X6|A0A2R8Q3X6_DANRE;REV__tr|A0A2R8QKS8|A0A2R8QKS8_DANRE;REV__tr|A0A2R8QUP8|A0A2R8QUP8_DANRE;REV__tr|A0A2R8QAJ3|A0A2R8QAJ3_DANRE;REV__tr|A0A2R8QKB2|A0A2R8QKB2_DANRE;REV__tr|E7F409|E7F409_DANRE	REV__tr|A0A2R8Q3X6|A0A2R8Q3X6_DANRE	2	tr|A0A2R8Q3X6|A0A2R8Q3X6_DANRE 5-nucleotidase, cytosolic IAb OS=Danio rerio OX=7955 GN=nt5c1ab PE=4 SV=1;tr|A0A2R8QKS8|A0A2R8QKS8_DANRE 5-nucleotidase, cytosolic IAb OS=Danio rerio OX=7955 GN=nt5c1ab PE=4 SV=1;tr|A0A2R8QUP8|A0A2R8QUP8_DANRE 5-nucleotida	-2.98902	-3.38503	REV__tr|A0A2R8Q3X6|A0A2R8Q3X6_DANRE	-0.396008	-1.32273	0.530711	-3.30583	-1.07509	0.328102	0.571751	-5.87833	3	2216800	4849400	3738000	4233100	NA	NA	NA	2830200	-3.73154	-3.12016	-3.34758	-3.34083	NA	NA	NA	-2.98902	-2.98902	-3.38503	-0.396008	0.328102	0.571751
REV__tr|A0A2R8Q7I5|A0A2R8Q7I5_DANRE	REV__tr|A0A2R8Q7I5|A0A2R8Q7I5_DANRE	1	tr|A0A2R8Q7I5|A0A2R8Q7I5_DANRE Major histocompatibility complex class I UMA OS=Danio rerio OX=7955 GN=mhc1uma PE=4 SV=1	-0.30247	0.531656	REV__tr|A0A2R8Q7I5|A0A2R8Q7I5_DANRE	0.834127	-0.0605848	1.72884	0.174174	2.18124	0.0635086	0.249508	-4.8025	1	41960000	96938000	60046000	36634000	NA	23744000	32123000	25790000	0.502049	1.24876	0.61419	-0.238376	NA	-0.677745	-0.374393	0.144727	-0.30247	0.531656	0.834127	0.0635086	0.249508
REV__tr|A0A2R8Q7W5|A0A2R8Q7W5_DANRE;REV__tr|F1QSQ8|F1QSQ8_DANRE	REV__tr|A0A2R8Q7W5|A0A2R8Q7W5_DANRE	1	tr|A0A2R8Q7W5|A0A2R8Q7W5_DANRE Leucine zipper-EF-hand-containing transmembrane protein 2 OS=Danio rerio OX=7955 GN=letm2 PE=1 SV=1;tr|F1QSQ8|F1QSQ8_DANRE Leucine zipper-EF-hand-containing transmembrane protein 2 OS=Danio rerio OX=7955 GN=letm2 PE=1 SV=1	-4.02487	-2.9497	REV__tr|A0A2R8Q7W5|A0A2R8Q7W5_DANRE	1.07518	-0.630036	2.78039	-3.21849	1.6912	0.159701	0.392851	-5.14235	4	NA	5067600	8252200	3595500	NA	2299100	NA	NA	NA	-3.05596	-2.21761	-3.57552	NA	-4.02487	NA	NA	-4.02487	-2.9497	1.07518	0.159701	0.392851
REV__tr|A0A2R8Q9B4|A0A2R8Q9B4_DANRE;REV__tr|A0A2R8QIB9|A0A2R8QIB9_DANRE	REV__tr|A0A2R8Q9B4|A0A2R8Q9B4_DANRE	1	tr|A0A2R8Q9B4|A0A2R8Q9B4_DANRE Piccolo presynaptic cytomatrix protein a OS=Danio rerio OX=7955 GN=pcloa PE=4 SV=1;tr|A0A2R8QIB9|A0A2R8QIB9_DANRE Piccolo presynaptic cytomatrix protein a OS=Danio rerio OX=7955 GN=pcloa PE=4 SV=1	-3.17604	-3.57324	REV__tr|A0A2R8Q9B4|A0A2R8Q9B4_DANRE	-0.397204	-2.48309	1.68868	-3.44084	-0.568574	0.605176	0.785664	-6.20031	5	NA	5349600	2101200	NA	NA	NA	4565600	NA	NA	-2.97697	-4.16952	NA	NA	NA	-3.17604	NA	-3.17604	-3.57324	-0.397204	0.605176	0.785664
REV__tr|A0A2R8Q9T9|A0A2R8Q9T9_DANRE;REV__tr|F1QCW6|F1QCW6_DANRE;REV__tr|A0A2R8QSA8|A0A2R8QSA8_DANRE;REV__tr|X1WCE7|X1WCE7_DANRE;REV__tr|A0A2R8QUS8|A0A2R8QUS8_DANRE;REV__tr|A0A2R8QRP8|A0A2R8QRP8_DANRE;REV__tr|B0V2U3|B0V2U3_DANRE;REV__tr|A0A2R8QLG2|A0A2R8QLG2_DANRE;REV__tr|A0A2R8QPN6|A0A2R8QPN6_DANRE;REV__tr|A0A2R8Q685|A0A2R8Q685_DANRE	REV__tr|A0A2R8Q9T9|A0A2R8Q9T9_DANRE	1	tr|A0A2R8Q9T9|A0A2R8Q9T9_DANRE Potassium voltage-gated channel subfamily B member 1 OS=Danio rerio OX=7955 GN=kcnb1 PE=3 SV=1;tr|F1QCW6|F1QCW6_DANRE Si:dkey-192j17.1 (Fragment) OS=Danio rerio OX=7955 GN=si:dkey-192j17.1 PE=4 SV=1;tr|A0A2R8QSA8|A0A2R8QSA8_D	-3.10705	-1.45064	REV__tr|A0A2R8Q9T9|A0A2R8Q9T9_DANRE	1.6564	-0.1223	3.43511	-1.86474	2.4978	0.0614504	0.244744	-4.16083	4	NA	26640000	9412900	13376000	NA	NA	NA	2604200	NA	-0.635291	-2.02983	-1.6868	NA	NA	NA	-3.10705	-3.10705	-1.45064	1.6564	0.0614504	0.244744
REV__tr|A0A2R8QA84|A0A2R8QA84_DANRE;REV__tr|E7F0Y9|E7F0Y9_DANRE	REV__tr|A0A2R8QA84|A0A2R8QA84_DANRE	1	tr|A0A2R8QA84|A0A2R8QA84_DANRE Uncharacterized protein OS=Danio rerio OX=7955 GN=si:ch211-91p5.3 PE=4 SV=1;tr|E7F0Y9|E7F0Y9_DANRE Si:ch211-91p5.3 OS=Danio rerio OX=7955 GN=si:ch211-91p5.3 PE=4 SV=1	1.44462	-1.13293	REV__tr|A0A2R8QA84|A0A2R8QA84_DANRE	-2.57755	-3.83206	-1.32304	0.585437	-6.13473	0.00605628	0.0706719	-1.505	5	13478000	NA	NA	NA	52929000	100000000	NA	NA	-1.13293	NA	NA	NA	1.50574	1.38351	NA	NA	1.44462	-1.13293	-2.57755	0.00605628	0.0706719
REV__tr|A0A2R8QB87|A0A2R8QB87_DANRE;REV__tr|F1Q6J7|F1Q6J7_DANRE;REV__tr|E9QH47|E9QH47_DANRE	REV__tr|A0A2R8QB87|A0A2R8QB87_DANRE	3	tr|A0A2R8QB87|A0A2R8QB87_DANRE Uncharacterized protein OS=Danio rerio OX=7955 GN=dnah6 PE=3 SV=1;tr|F1Q6J7|F1Q6J7_DANRE Dynein, axonemal, heavy chain 6 OS=Danio rerio OX=7955 GN=dnah6 PE=3 SV=2;tr|E9QH47|E9QH47_DANRE Dynein, axonemal, heavy chain 6 (Fragme	-0.96559	-2.05938	REV__tr|A0A2R8QB87|A0A2R8QB87_DANRE	-1.09379	-4.77959	2.592	-1.43436	-0.694318	0.508721	0.72055	-6.5962	1	1872900	14372000	NA	27162000	2638400	233040000	46596000	1781900	-3.97423	-1.53546	NA	-0.668452	-2.97326	2.59637	0.159712	-3.64518	-0.96559	-2.05938	-1.09379	0.508721	0.72055
REV__tr|A0A2R8QCF1|A0A2R8QCF1_DANRE;REV__tr|E7F6J7|E7F6J7_DANRE	REV__tr|A0A2R8QCF1|A0A2R8QCF1_DANRE	2	tr|A0A2R8QCF1|A0A2R8QCF1_DANRE Jumonji, AT-rich interactive domain 2a OS=Danio rerio OX=7955 GN=jarid2a PE=4 SV=1;tr|E7F6J7|E7F6J7_DANRE Jumonji, AT-rich interactive domain 2a OS=Danio rerio OX=7955 GN=jarid2a PE=4 SV=1	3.34427	2.07731	REV__tr|A0A2R8QCF1|A0A2R8QCF1_DANRE	-1.26696	-2.3082	-0.225726	2.71079	-2.78347	0.0227372	0.141517	-3.90376	0	191430000	129800000	191910000	138680000	320340000	220180000	263620000	396130000	2.6872	1.67457	2.27209	1.67538	4.19487	2.51499	2.64827	4.01895	3.34427	2.07731	-1.26696	0.0227372	0.141517
REV__tr|A0A2R8QD20|A0A2R8QD20_DANRE	REV__tr|A0A2R8QD20|A0A2R8QD20_DANRE	1	tr|A0A2R8QD20|A0A2R8QD20_DANRE Si:ch211-66i15.5 OS=Danio rerio OX=7955 GN=si:ch211-66i15.5 PE=4 SV=1	-2.54397	-3.2504	REV__tr|A0A2R8QD20|A0A2R8QD20_DANRE	-0.706427	-2.05548	0.64262	-2.96783	-1.31743	0.240935	0.485082	-5.80621	3	2441500	4735700	4756100	NA	NA	3696200	12379000	NA	-3.59254	-3.15476	-3.00389	NA	NA	-3.34423	-1.74371	NA	-2.54397	-3.2504	-0.706427	0.240935	0.485082
REV__tr|A0A2R8QDF4|A0A2R8QDF4_DANRE;REV__tr|F1R2S3|F1R2S3_DANRE	REV__tr|A0A2R8QDF4|A0A2R8QDF4_DANRE	1	tr|A0A2R8QDF4|A0A2R8QDF4_DANRE Si:ch73-213k20.5 OS=Danio rerio OX=7955 GN=si:ch73-213k20.5 PE=4 SV=1;tr|F1R2S3|F1R2S3_DANRE Si:ch73-213k20.5 (Fragment) OS=Danio rerio OX=7955 GN=si:ch73-213k20.5 PE=4 SV=2	-2.31827	-3.41304	REV__tr|A0A2R8QDF4|A0A2R8QDF4_DANRE	-1.09477	-1.74988	-0.439665	-2.94385	-3.9099	0.00523764	0.0649654	-2.24793	1	3377500	4433600	2782000	3771400	NA	5960100	7570000	6338300	-3.12533	-3.25091	-3.76905	-3.50686	NA	-2.65929	-2.44994	-1.84556	-2.31827	-3.41304	-1.09477	0.00523764	0.0649654
REV__tr|A0A2R8QDX0|A0A2R8QDX0_DANRE;REV__tr|A0A0R4IEC0|A0A0R4IEC0_DANRE;REV__tr|E7FCG7|E7FCG7_DANRE	REV__tr|A0A2R8QDX0|A0A2R8QDX0_DANRE	3	tr|A0A2R8QDX0|A0A2R8QDX0_DANRE Si:dkey-65j6.2 OS=Danio rerio OX=7955 GN=si:dkey-65j6.2 PE=4 SV=1;tr|A0A0R4IEC0|A0A0R4IEC0_DANRE Si:dkey-65j6.2 OS=Danio rerio OX=7955 GN=si:dkey-65j6.2 PE=4 SV=2;tr|E7FCG7|E7FCG7_DANRE Si:dkey-65j6.2 OS=Danio rerio OX=7955 G	0.58139	-0.538624	REV__tr|A0A2R8QDX0|A0A2R8QDX0_DANRE	-1.12001	-1.80835	-0.431678	0.021383	-3.72216	0.00538148	0.0661339	-2.42848	0	18570000	31662000	29087000	26953000	50901000	45927000	46125000	32325000	-0.671531	-0.38338	-0.420029	-0.679557	1.44738	0.268017	0.145123	0.465037	0.58139	-0.538624	-1.12001	0.00538148	0.0661339
REV__tr|A0A2R8QI94|A0A2R8QI94_DANRE	REV__tr|A0A2R8QI94|A0A2R8QI94_DANRE	1	tr|A0A2R8QI94|A0A2R8QI94_DANRE Glutamate-rich 2 OS=Danio rerio OX=7955 GN=erich2 PE=4 SV=1	-0.982769	NA	REV__tr|A0A2R8QI94|A0A2R8QI94_DANRE	NA	NA	NA	-0.982769	NA	NA	NA	NA	5	NA	NA	NA	NA	5477000	10027000	NA	42334000	NA	NA	NA	NA	-1.88235	-1.91356	NA	0.8476	-0.982769	-3.89183	-2.90906	0	0
REV__tr|A0A2R8QJA3|A0A2R8QJA3_DANRE;REV__sp|F1RD40|MYCB2_DANRE	REV__tr|A0A2R8QJA3|A0A2R8QJA3_DANRE	2	tr|A0A2R8QJA3|A0A2R8QJA3_DANRE RCR-type E3 ubiquitin transferase OS=Danio rerio OX=7955 GN=mycbp2 PE=1 SV=1;sp|F1RD40|MYCB2_DANRE E3 ubiquitin-protein ligase MYCBP2 OS=Danio rerio OX=7955 GN=mycbp2 PE=2 SV=1	-1.10903	-1.94102	REV__tr|A0A2R8QJA3|A0A2R8QJA3_DANRE	-0.831992	-3.00356	1.33958	-1.44183	-0.963904	0.376335	0.616378	-6.18266	3	5195100	NA	14878000	NA	7053500	7960800	NA	31354000	-2.50544	NA	-1.37661	NA	-1.50452	-2.24436	NA	0.421783	-1.10903	-1.94102	-0.831992	0.376335	0.616378
REV__tr|A0A2R8QK17|A0A2R8QK17_DANRE	REV__tr|A0A2R8QK17|A0A2R8QK17_DANRE	2	tr|A0A2R8QK17|A0A2R8QK17_DANRE PDZ domain-containing protein OS=Danio rerio OX=7955 GN=LOC795051 PE=4 SV=1	-1.33184	-2.32788	REV__tr|A0A2R8QK17|A0A2R8QK17_DANRE	-0.996037	-2.14516	0.153087	-1.75872	-2.02798	0.08003	0.277389	-5.02747	1	4671800	8539700	NA	10531000	4654000	11580000	40651000	8327800	-2.65829	-2.29476	NA	-2.03059	-2.12556	-1.70712	-0.0362875	-1.45841	-1.33184	-2.32788	-0.996037	0.08003	0.277389
REV__tr|A0A2R8QL69|A0A2R8QL69_DANRE;REV__sp|Q5RGE6|HSP7E_DANRE	REV__tr|A0A2R8QL69|A0A2R8QL69_DANRE	1	tr|A0A2R8QL69|A0A2R8QL69_DANRE Heat shock 70 kDa protein 14 OS=Danio rerio OX=7955 GN=hspa14 PE=1 SV=1;sp|Q5RGE6|HSP7E_DANRE Heat shock 70 kDa protein 14 OS=Danio rerio OX=7955 GN=hspa14 PE=2 SV=1	-0.865648	NA	REV__tr|A0A2R8QL69|A0A2R8QL69_DANRE	NA	NA	NA	-0.865648	NA	NA	NA	NA	5	NA	NA	NA	NA	13080000	NA	15307000	15515000	NA	NA	NA	NA	-0.582127	NA	-1.43884	-0.575981	-0.865648	-3.89183	-3.02618	0	0
REV__tr|A0A2R8QLP7|A0A2R8QLP7_DANRE	REV__tr|A0A2R8QLP7|A0A2R8QLP7_DANRE	1	tr|A0A2R8QLP7|A0A2R8QLP7_DANRE Im:7142702 OS=Danio rerio OX=7955 GN=bcl11bb PE=4 SV=1	NA	-0.368312	REV__tr|A0A2R8QLP7|A0A2R8QLP7_DANRE	NA	NA	NA	-0.368312	NA	NA	NA	NA	5	28420000	24881000	31394000	NA	NA	NA	NA	NA	-0.0588831	-0.734929	-0.311123	NA	NA	NA	NA	NA	-3.82935	-0.368312	3.46104	0	0
REV__tr|A0A2R8QPA1|A0A2R8QPA1_DANRE	REV__tr|A0A2R8QPA1|A0A2R8QPA1_DANRE	1	tr|A0A2R8QPA1|A0A2R8QPA1_DANRE Uncharacterized protein OS=Danio rerio OX=7955 PE=4 SV=1	NA	0.140049	REV__tr|A0A2R8QPA1|A0A2R8QPA1_DANRE	NA	NA	NA	0.140049	NA	NA	NA	NA	6	38584000	NA	36370000	NA	NA	NA	NA	NA	0.38129	NA	-0.101192	NA	NA	NA	NA	NA	-3.82935	0.140049	3.9694	0	0
REV__tr|A0A2R8QQB2|A0A2R8QQB2_DANRE;REV__tr|F6NKG5|F6NKG5_DANRE	REV__tr|A0A2R8QQB2|A0A2R8QQB2_DANRE	1	tr|A0A2R8QQB2|A0A2R8QQB2_DANRE Adenosine deaminase OS=Danio rerio OX=7955 GN=ada2b PE=4 SV=1;tr|F6NKG5|F6NKG5_DANRE Adenosine deaminase OS=Danio rerio OX=7955 GN=ada2b PE=3 SV=1	-2.5944	-0.844078	REV__tr|A0A2R8QQB2|A0A2R8QQB2_DANRE	1.75032	0.615067	2.88557	-1.19414	3.87894	0.0100834	0.0943923	-2.42366	3	14544000	17227000	23070000	34346000	NA	6236100	NA	NA	-1.02334	-1.27116	-0.750717	-0.33109	NA	-2.5944	NA	NA	-2.5944	-0.844078	1.75032	0.0100834	0.0943923
REV__tr|A0A2R8QQJ5|A0A2R8QQJ5_DANRE;REV__tr|B7ZD09|B7ZD09_DANRE;REV__tr|F1Q5H3|F1Q5H3_DANRE	REV__tr|A0A2R8QQJ5|A0A2R8QQJ5_DANRE	1	tr|A0A2R8QQJ5|A0A2R8QQJ5_DANRE Non-specific serine/threonine protein kinase OS=Danio rerio OX=7955 GN=slka PE=1 SV=1;tr|B7ZD09|B7ZD09_DANRE Non-specific serine/threonine protein kinase OS=Danio rerio OX=7955 GN=slka PE=1 SV=1;tr|F1Q5H3|F1Q5H3_DANRE Non-spe	-1.59591	-0.293354	REV__tr|A0A2R8QQJ5|A0A2R8QQJ5_DANRE	1.30256	0.112195	2.49292	-0.944632	2.93503	0.0380218	0.185272	-3.76191	4	NA	NA	23402000	47784000	NA	14523000	11826000	NA	NA	NA	-0.730329	0.143621	NA	-1.38248	-1.80934	NA	-1.59591	-0.293354	1.30256	0.0380218	0.185272
REV__tr|A0A2R8QU64|A0A2R8QU64_DANRE;REV__tr|F1Q595|F1Q595_DANRE;REV__tr|A0A2R8QLX4|A0A2R8QLX4_DANRE;REV__tr|A0A0R4IAV9|A0A0R4IAV9_DANRE	REV__tr|A0A2R8QU64|A0A2R8QU64_DANRE	1	tr|A0A2R8QU64|A0A2R8QU64_DANRE SUN domain-containing ossification factor OS=Danio rerio OX=7955 GN=suco PE=4 SV=1;tr|F1Q595|F1Q595_DANRE SUN domain-containing ossification factor OS=Danio rerio OX=7955 GN=suco PE=4 SV=1;tr|A0A2R8QLX4|A0A2R8QLX4_DANRE SUN d	-1.04637	-1.36511	REV__tr|A0A2R8QU64|A0A2R8QU64_DANRE	-0.318748	-1.8128	1.1753	-1.18297	-0.499157	0.632188	0.804831	-6.72077	1	NA	40261000	8139800	12148000	19525000	18908000	10527000	9845100	NA	-0.0329205	-2.23718	-1.82524	0.0162292	-1.00423	-1.97642	-1.22103	-1.04637	-1.36511	-0.318748	0.632188	0.804831
REV__tr|A0A2R8RIN9|A0A2R8RIN9_DANRE	REV__tr|A0A2R8RIN9|A0A2R8RIN9_DANRE	1	tr|A0A2R8RIN9|A0A2R8RIN9_DANRE Uncharacterized protein OS=Danio rerio OX=7955 PE=4 SV=1	-2.20548	-3.48071	REV__tr|A0A2R8RIN9|A0A2R8RIN9_DANRE	-1.27523	-3.75004	1.19959	-3.05563	-1.53853	0.211233	0.453172	-5.2736	5	NA	6384700	1996500	NA	NA	NA	8974900	NA	NA	-2.71896	-4.24245	NA	NA	NA	-2.20548	NA	-2.20548	-3.48071	-1.27523	0.211233	0.453172
REV__tr|A0A2R8RIQ1|A0A2R8RIQ1_DANRE	REV__tr|A0A2R8RIQ1|A0A2R8RIQ1_DANRE	1	tr|A0A2R8RIQ1|A0A2R8RIQ1_DANRE Procollagen-proline 3-dioxygenase OS=Danio rerio OX=7955 GN=p3h3 PE=3 SV=1	-0.98882	-0.707136	REV__tr|A0A2R8RIQ1|A0A2R8RIQ1_DANRE	0.281684	-1.66162	2.22499	-0.894925	0.349524	0.737932	0.866933	-6.66523	2	NA	18077000	NA	37277000	3031300	37492000	35228000	12134000	NA	-1.20091	NA	-0.213361	-2.76592	-0.0228918	-0.241896	-0.924573	-0.98882	-0.707136	0.281684	0.737932	0.866933
REV__tr|A0A2R8RMG0|A0A2R8RMG0_DANRE;REV__tr|F1QMN6|F1QMN6_DANRE	REV__tr|A0A2R8RMG0|A0A2R8RMG0_DANRE	2	tr|A0A2R8RMG0|A0A2R8RMG0_DANRE Spen family transcriptional repressor OS=Danio rerio OX=7955 GN=spen PE=4 SV=1;tr|F1QMN6|F1QMN6_DANRE Spen family transcriptional repressor OS=Danio rerio OX=7955 GN=spen PE=3 SV=1	-1.06882	-0.25036	REV__tr|A0A2R8RMG0|A0A2R8RMG0_DANRE	0.818459	-0.530376	2.16729	-0.601128	1.41969	0.196486	0.436595	-5.859	1	23055000	30460000	44833000	32765000	NA	27132000	38156000	3742700	-0.360078	-0.439834	0.197308	-0.398837	NA	-0.486529	-0.127244	-2.59268	-1.06882	-0.25036	0.818459	0.196486	0.436595
REV__tr|A0A2R8RQU7|A0A2R8RQU7_DANRE;REV__tr|A0A0R4IJZ0|A0A0R4IJZ0_DANRE;REV__tr|A0A0R4IJB4|A0A0R4IJB4_DANRE;REV__sp|A7MBL8|PKN2_DANRE;REV__tr|A0A2R8RL78|A0A2R8RL78_DANRE;REV__tr|A0A2R8QFC7|A0A2R8QFC7_DANRE	REV__tr|A0A2R8RQU7|A0A2R8RQU7_DANRE	1	tr|A0A2R8RQU7|A0A2R8RQU7_DANRE Protein kinase C OS=Danio rerio OX=7955 GN=zgc:153916 PE=1 SV=1;tr|A0A0R4IJZ0|A0A0R4IJZ0_DANRE Protein kinase C OS=Danio rerio OX=7955 GN=pkn2 PE=3 SV=1;tr|A0A0R4IJB4|A0A0R4IJB4_DANRE Protein kinase C OS=Danio rerio OX=7955 G	-1.53244	-1.74749	REV__tr|A0A2R8RQU7|A0A2R8RQU7_DANRE	-0.215058	-1.24063	0.810518	-1.6246	-0.490618	0.637933	0.807761	-6.72536	1	9298900	11487000	11754000	NA	15770000	10087000	10342000	6013900	-1.66729	-1.86229	-1.71291	NA	-0.302785	-1.905	-2.00188	-1.92007	-1.53244	-1.74749	-0.215058	0.637933	0.807761
REV__tr|A0A2R8RTJ0|A0A2R8RTJ0_DANRE;REV__tr|A0A286Y9V7|A0A286Y9V7_DANRE;REV__tr|X1WEK3|X1WEK3_DANRE;REV__tr|A0A2R8Q4L4|A0A2R8Q4L4_DANRE;REV__tr|A0A2R8QLH9|A0A2R8QLH9_DANRE;REV__tr|A0A286YBF5|A0A286YBF5_DANRE	REV__tr|A0A2R8RTJ0|A0A2R8RTJ0_DANRE	1	tr|A0A2R8RTJ0|A0A2R8RTJ0_DANRE HECT-type E3 ubiquitin transferase OS=Danio rerio OX=7955 GN=wwp1 PE=1 SV=1;tr|A0A286Y9V7|A0A286Y9V7_DANRE E3 ubiquitin-protein ligase OS=Danio rerio OX=7955 GN=wwp1 PE=1 SV=2;tr|X1WEK3|X1WEK3_DANRE HECT-type E3 ubiquitin tra	-1.40933	-2.23272	REV__tr|A0A2R8RTJ0|A0A2R8RTJ0_DANRE	-0.823392	-1.74141	0.0946217	-1.82102	-2.05178	0.0726805	0.262919	-5.04733	0	11758000	6084600	6020200	9728000	5747900	11519000	28152000	7815300	-1.32948	-2.78918	-2.66758	-2.14462	-1.81024	-1.7147	-0.563877	-1.54849	-1.40933	-2.23272	-0.823392	0.0726805	0.262919
REV__tr|A0A2R8S036|A0A2R8S036_DANRE	REV__tr|A0A2R8S036|A0A2R8S036_DANRE	1	tr|A0A2R8S036|A0A2R8S036_DANRE Complement factor H-like 4 OS=Danio rerio OX=7955 GN=cfhl4 PE=1 SV=1	-0.345101	-1.49157	REV__tr|A0A2R8S036|A0A2R8S036_DANRE	-1.14647	-3.26295	0.970011	-0.918337	-2.0028	0.161996	0.397046	-4.68527	6	NA	14811000	NA	NA	NA	NA	NA	18258000	NA	-1.49157	NA	NA	NA	NA	NA	-0.345101	-0.345101	-1.49157	-1.14647	0.161996	0.397046
REV__tr|A2CEY8|A2CEY8_DANRE	REV__tr|A2CEY8|A2CEY8_DANRE	1	tr|A2CEY8|A2CEY8_DANRE Si:dkey-251i10.3 OS=Danio rerio OX=7955 GN=si:dkey-251i10.3 PE=1 SV=1	-2.94933	-3.63205	REV__tr|A2CEY8|A2CEY8_DANRE	-0.682714	-1.32814	-0.0372855	-3.35896	-2.66121	0.0416036	0.196317	-4.06599	3	2282800	3738200	NA	3281100	2570800	NA	5585000	NA	-3.6893	-3.49977	NA	-3.70707	-3.01203	NA	-2.88664	NA	-2.94933	-3.63205	-0.682714	0.0416036	0.196317
REV__tr|A5WV17|A5WV17_DANRE	REV__tr|A5WV17|A5WV17_DANRE	2	tr|A5WV17|A5WV17_DANRE Stromal antigen 2a OS=Danio rerio OX=7955 GN=stag2a PE=1 SV=1	4.27273	4.79998	REV__tr|A5WV17|A5WV17_DANRE	0.527256	-0.0628104	1.11732	4.53636	2.04406	0.0735717	0.263272	-5.05896	0	1039500000	1026200000	1198000000	990050000	244980000	924140000	1070600000	409070000	5.12309	4.69047	4.88522	4.50115	3.79428	4.57133	4.66076	4.06453	4.27273	4.79998	0.527256	0.0735717	0.263272
REV__tr|A7E2K4|A7E2K4_DANRE	REV__tr|A7E2K4|A7E2K4_DANRE	2	tr|A7E2K4|A7E2K4_DANRE Ribosomal protein, large P2,-like OS=Danio rerio OX=7955 GN=rplp2l PE=1 SV=1	0.303522	-0.760345	REV__tr|A7E2K4|A7E2K4_DANRE	-1.06387	-1.97176	-0.15598	-0.228411	-2.68058	0.0267587	0.153608	-4.06734	0	17635000	22358000	20813000	30391000	40629000	32162000	27629000	45085000	-0.745908	-0.890887	-0.89762	-0.506967	1.11072	-0.242719	-0.590805	0.93689	0.303522	-0.760345	-1.06387	0.0267587	0.153608
REV__tr|B0S738|B0S738_DANRE;REV__tr|B0S739|B0S739_DANRE	REV__tr|B0S738|B0S738_DANRE	1	tr|B0S738|B0S738_DANRE Si:dkey-4e7.3 (Fragment) OS=Danio rerio OX=7955 GN=si:dkey-4e7.3 PE=1 SV=1;tr|B0S739|B0S739_DANRE Si:dkey-4e7.3 OS=Danio rerio OX=7955 GN=si:dkey-4e7.3 PE=1 SV=1	-2.74281	-3.07793	REV__tr|B0S738|B0S738_DANRE	-0.335115	-1.15977	0.489541	-2.94388	-1.02237	0.350294	0.592294	-6.12553	3	2603100	5312500	5696700	NA	NA	NA	5926300	3508900	-3.50027	-2.98712	-2.74639	NA	NA	NA	-2.80146	-2.68417	-2.74281	-3.07793	-0.335115	0.350294	0.592294
REV__tr|B0V1H8|B0V1H8_DANRE	REV__tr|B0V1H8|B0V1H8_DANRE	2	tr|B0V1H8|B0V1H8_DANRE Nuclear receptor subfamily 1, group I, member 2 OS=Danio rerio OX=7955 GN=nr1i2 PE=3 SV=1	-2.9058	-3.66768	REV__tr|B0V1H8|B0V1H8_DANRE	-0.761872	-2.52625	1.0025	-3.21055	-1.08637	0.323508	0.569462	-6.06044	3	NA	1814400	NA	6247600	3970000	6411300	NA	1597900	NA	-4.55414	NA	-2.78121	-2.36298	-2.55468	NA	-3.79975	-2.9058	-3.66768	-0.761872	0.323508	0.569462
REV__tr|B3DGA3|B3DGA3_DANRE	REV__tr|B3DGA3|B3DGA3_DANRE	1	tr|B3DGA3|B3DGA3_DANRE Mos protein OS=Danio rerio OX=7955 GN=mos PE=2 SV=1	-2.52189	-3.35176	REV__tr|B3DGA3|B3DGA3_DANRE	-0.829874	-3.25883	1.59908	-2.93683	-0.916406	0.407001	0.643554	-6.1304	4	NA	2693900	NA	6492700	NA	3043500	NA	8550300	NA	-3.97764	NA	-2.72589	NA	-3.62277	NA	-1.42101	-2.52189	-3.35176	-0.829874	0.407001	0.643554
REV__tr|B3DIJ3|B3DIJ3_DANRE	REV__tr|B3DIJ3|B3DIJ3_DANRE	1	tr|B3DIJ3|B3DIJ3_DANRE Zgc:195075 OS=Danio rerio OX=7955 GN=zgc:195075 PE=2 SV=1	-4.04572	-3.6046	REV__tr|B3DIJ3|B3DIJ3_DANRE	0.441117	-0.583772	1.46601	-3.82516	1.15444	0.30729	0.553823	-5.8932	4	2156000	3900900	NA	NA	NA	2815200	NA	1078800	-3.77158	-3.43762	NA	NA	NA	-3.73455	NA	-4.35689	-4.04572	-3.6046	0.441117	0.30729	0.553823
REV__tr|B7ZD98|B7ZD98_DANRE	REV__tr|B7ZD98|B7ZD98_DANRE	1	tr|B7ZD98|B7ZD98_DANRE Helicase, lymphoid-specific OS=Danio rerio OX=7955 GN=hells PE=1 SV=1	1.01549	1.4003	REV__tr|B7ZD98|B7ZD98_DANRE	0.384812	-0.92514	1.69476	1.30409	0.78793	0.47113	0.69127	-6.1047	4	65542000	152810000	NA	95838000	NA	NA	84560000	NA	1.14411	1.91262	NA	1.14416	NA	NA	1.01549	NA	1.01549	1.4003	0.384812	0.47113	0.69127
REV__tr|B8A4X7|B8A4X7_DANRE	REV__tr|B8A4X7|B8A4X7_DANRE	2	tr|B8A4X7|B8A4X7_DANRE LIM and calponin homology domains 1a OS=Danio rerio OX=7955 GN=limch1a PE=1 SV=1	-2.30138	-2.99899	REV__tr|B8A4X7|B8A4X7_DANRE	-0.697614	-1.83278	0.437557	-2.71995	-1.54612	0.178568	0.414426	-5.53125	3	6347800	4018900	3639000	NA	NA	7328200	NA	4800400	-2.21694	-3.39416	-3.38588	NA	NA	-2.36305	NA	-2.2397	-2.30138	-2.99899	-0.697614	0.178568	0.414426
REV__tr|B9X2H5|B9X2H5_DANRE;REV__tr|B9X2H6|B9X2H6_DANRE	REV__tr|B9X2H5|B9X2H5_DANRE	1	tr|B9X2H5|B9X2H5_DANRE Cyclin dependent kinase like 5 short OS=Danio rerio OX=7955 GN=cdkl5 PE=2 SV=1;tr|B9X2H6|B9X2H6_DANRE Cyclin dependent kinase like 5 long OS=Danio rerio OX=7955 GN=cdkl5 PE=2 SV=1	-3.33432	0.184857	REV__tr|B9X2H5|B9X2H5_DANRE	3.51918	1.4027	5.63566	-1.57473	6.14775	0.0162876	0.122439	-2.23933	6	NA	46744000	NA	NA	NA	NA	4089100	NA	NA	0.184857	NA	NA	NA	NA	-3.33432	NA	-3.33432	0.184857	3.51918	0.0162876	0.122439
REV__tr|E7EZ30|E7EZ30_DANRE	REV__tr|E7EZ30|E7EZ30_DANRE	1	tr|E7EZ30|E7EZ30_DANRE Spectrin repeat-containing, nuclear envelope 1b OS=Danio rerio OX=7955 GN=syne1b PE=1 SV=3	-0.772694	-2.3233	REV__tr|E7EZ30|E7EZ30_DANRE	-1.55061	-3.09208	-0.00914038	-1.80643	-2.42562	0.0490059	0.218202	-4.36941	2	5259400	7228900	5632900	15177000	23066000	10774000	NA	NA	-2.48773	-2.53782	-2.76246	-1.5052	0.26516	-1.81055	NA	NA	-0.772694	-2.3233	-1.55061	0.0490059	0.218202
REV__tr|E7F016|E7F016_DANRE	REV__tr|E7F016|E7F016_DANRE	1	tr|E7F016|E7F016_DANRE Zmp:0000000930 OS=Danio rerio OX=7955 GN=zmp:0000000930 PE=4 SV=2	-2.58988	-2.31674	REV__tr|E7F016|E7F016_DANRE	0.273139	-0.802586	1.34886	-2.45331	0.681047	0.530096	0.735527	-6.32723	4	6480600	7696700	NA	NA	2653600	8125000	NA	NA	-2.18713	-2.44636	NA	NA	-2.96468	-2.21509	NA	NA	-2.58988	-2.31674	0.273139	0.530096	0.735527
REV__tr|E7F062|E7F062_DANRE;REV__tr|A0A2R8QQG7|A0A2R8QQG7_DANRE	REV__tr|E7F062|E7F062_DANRE	1	tr|E7F062|E7F062_DANRE Leiomodin 1b (smooth muscle) OS=Danio rerio OX=7955 GN=lmod1b PE=4 SV=1;tr|A0A2R8QQG7|A0A2R8QQG7_DANRE WH2 domain-containing protein OS=Danio rerio OX=7955 GN=lmod1b PE=4 SV=1	-2.08566	-1.33816	REV__tr|E7F062|E7F062_DANRE	0.747496	-1.36899	2.86398	-1.71191	1.30582	0.303176	0.551273	-5.38557	6	NA	NA	NA	17047000	NA	8892700	NA	NA	NA	NA	NA	-1.33816	NA	-2.08566	NA	NA	-2.08566	-1.33816	0.747496	0.303176	0.551273
REV__tr|E7F0P1|E7F0P1_DANRE	REV__tr|E7F0P1|E7F0P1_DANRE	1	tr|E7F0P1|E7F0P1_DANRE Porcupine O-acyltransferase-like OS=Danio rerio OX=7955 GN=porcnl PE=4 SV=1	-2.06751	-1.69185	REV__tr|E7F0P1|E7F0P1_DANRE	0.375661	-1.06119	1.81252	-1.84211	0.657766	0.537753	0.740236	-6.43956	3	14795000	13375000	NA	7940500	NA	NA	6582600	8176700	-0.998709	-1.64033	NA	-2.4365	NA	NA	-2.65064	-1.48438	-2.06751	-1.69185	0.375661	0.537753	0.740236
REV__tr|E7F2H9|E7F2H9_DANRE	REV__tr|E7F2H9|E7F2H9_DANRE	2	tr|E7F2H9|E7F2H9_DANRE Phosphatidylinositol-3,4,5-trisphosphate-dependent Rac exchange factor 2 OS=Danio rerio OX=7955 GN=prex2 PE=4 SV=1	-0.082207	-0.317374	REV__tr|E7F2H9|E7F2H9_DANRE	-0.235167	-2.38659	1.91626	-0.216588	-0.255744	0.805124	0.901984	-6.82178	1	22551000	38145000	34590000	28623000	4147700	NA	37292000	110720000	-0.3919	-0.11167	-0.172792	-0.593132	-2.29758	NA	-0.160134	2.21109	-0.082207	-0.317374	-0.235167	0.805124	0.901984
REV__tr|E7F2U4|E7F2U4_DANRE;REV__tr|F1RDY0|F1RDY0_DANRE	REV__tr|E7F2U4|E7F2U4_DANRE	2	tr|E7F2U4|E7F2U4_DANRE Centromere protein E OS=Danio rerio OX=7955 GN=cenpe PE=1 SV=1;tr|F1RDY0|F1RDY0_DANRE Centromere protein E OS=Danio rerio OX=7955 GN=cenpe PE=4 SV=1	-0.0831315	-0.709142	REV__tr|E7F2U4|E7F2U4_DANRE	-0.62601	-2.30577	1.05375	-0.351422	-0.871947	0.410676	0.646131	-6.4522	1	NA	34879000	22412000	20214000	58520000	44465000	13361000	15517000	NA	-0.242232	-0.792005	-1.09319	1.65572	0.22164	-1.63409	-0.575798	-0.0831315	-0.709142	-0.62601	0.410676	0.646131
REV__tr|E7F870|E7F870_DANRE	REV__tr|E7F870|E7F870_DANRE	2	tr|E7F870|E7F870_DANRE Si:dkeyp-67f1.2 OS=Danio rerio OX=7955 GN=si:dkeyp-67f1.2 PE=3 SV=1	-3.37399	-0.774463	REV__tr|E7F870|E7F870_DANRE	2.59953	-1.63539	6.83444	-2.33418	1.54432	0.178992	0.414426	-5.53348	3	NA	NA	184730000	3148000	NA	3899800	3687100	2160900	NA	NA	2.21768	-3.7666	NA	-3.26736	-3.48292	-3.37169	-3.37399	-0.774463	2.59953	0.178992	0.414426
REV__tr|E7F8P0|E7F8P0_DANRE	REV__tr|E7F8P0|E7F8P0_DANRE	2	tr|E7F8P0|E7F8P0_DANRE Tripartite motif-containing 69 OS=Danio rerio OX=7955 GN=trim69 PE=4 SV=1	-0.904066	-2.26815	REV__tr|E7F8P0|E7F8P0_DANRE	-1.36409	-2.50967	-0.218504	-1.58611	-2.72388	0.0249843	0.148848	-3.99853	0	6530200	9072800	8130300	7859800	10812000	58729000	10216000	8984700	-2.17615	-2.20643	-2.23884	-2.45119	-0.866551	0.620505	-2.01949	-1.35073	-0.904066	-2.26815	-1.36409	0.0249843	0.148848
REV__tr|E7FBU0|E7FBU0_DANRE	REV__tr|E7FBU0|E7FBU0_DANRE	2	tr|E7FBU0|E7FBU0_DANRE Zinc finger protein 292a OS=Danio rerio OX=7955 GN=znf292a PE=4 SV=1	-4.26103	-5.15475	REV__tr|E7FBU0|E7FBU0_DANRE	-0.893713	-4.14302	2.35559	-4.55894	-0.821242	0.465333	0.685072	-6.00815	5	NA	NA	1053400	NA	NA	925320	NA	2452000	NA	NA	-5.15475	NA	NA	-5.32962	NA	-3.19245	-4.26103	-5.15475	-0.893713	0.465333	0.685072
REV__tr|E7FCJ6|E7FCJ6_DANRE	REV__tr|E7FCJ6|E7FCJ6_DANRE	2	tr|E7FCJ6|E7FCJ6_DANRE Activating signal cointegrator 1 complex subunit 3 OS=Danio rerio OX=7955 GN=ascc3 PE=1 SV=4	-3.98655	-2.49955	REV__tr|E7FCJ6|E7FCJ6_DANRE	1.487	-0.274388	3.24838	-2.8713	2.26439	0.0803622	0.277986	-4.44234	4	3120700	11925000	7003300	NA	NA	NA	2596400	NA	-3.23918	-1.80771	-2.45176	NA	NA	NA	-3.98655	NA	-3.98655	-2.49955	1.487	0.0803622	0.277986
REV__tr|E7FDQ1|E7FDQ1_DANRE	REV__tr|E7FDQ1|E7FDQ1_DANRE	1	tr|E7FDQ1|E7FDQ1_DANRE Tripartite motif-containing 33,-like OS=Danio rerio OX=7955 GN=trim33l PE=4 SV=1	-2.52226	-1.44573	REV__tr|E7FDQ1|E7FDQ1_DANRE	1.07653	0.165813	1.98724	-1.98399	3.17057	0.0297359	0.16198	-3.49493	4	11270000	NA	NA	15222000	4170700	NA	NA	3337500	-1.39051	NA	NA	-1.50095	-2.28932	NA	NA	-2.75519	-2.52226	-1.44573	1.07653	0.0297359	0.16198
REV__tr|E9QCV6|E9QCV6_DANRE	REV__tr|E9QCV6|E9QCV6_DANRE	1	tr|E9QCV6|E9QCV6_DANRE Tubulin folding cofactor E-like b OS=Danio rerio OX=7955 GN=tbcelb PE=4 SV=1	1.54246	-0.202132	REV__tr|E9QCV6|E9QCV6_DANRE	-1.74459	-3.00332	-0.485859	0.960928	-4.13832	0.0201646	0.131145	-2.72758	5	NA	NA	33886000	NA	51719000	117420000	NA	NA	NA	NA	-0.202132	NA	1.4712	1.61372	NA	NA	1.54246	-0.202132	-1.74459	0.0201646	0.131145
REV__tr|E9QDA3|E9QDA3_DANRE	REV__tr|E9QDA3|E9QDA3_DANRE	1	tr|E9QDA3|E9QDA3_DANRE RAB44, member RAS oncogene family OS=Danio rerio OX=7955 GN=rab44 PE=4 SV=1	-2.1834	NA	REV__tr|E9QDA3|E9QDA3_DANRE	NA	NA	NA	-2.1834	NA	NA	NA	NA	4	NA	NA	NA	NA	7748500	3358300	14467000	4385500	NA	NA	NA	NA	-1.36416	-3.48167	-1.51988	-2.3679	-2.1834	-3.89183	-1.70843	0	0
REV__tr|E9QEL6|E9QEL6_DANRE	REV__tr|E9QEL6|E9QEL6_DANRE	1	tr|E9QEL6|E9QEL6_DANRE Myosin XVAb OS=Danio rerio OX=7955 GN=myo15ab PE=3 SV=1	2.01644	2.85521	REV__tr|E9QEL6|E9QEL6_DANRE	0.838772	-0.222538	1.90008	2.43583	1.8079	0.106508	0.320326	-5.40698	0	152590000	213180000	274070000	643290000	86408000	192460000	254470000	44186000	2.36073	2.39826	2.78056	3.8813	2.2378	2.32209	2.59754	0.908324	2.01644	2.85521	0.838772	0.106508	0.320326
REV__tr|E9QFS3|E9QFS3_DANRE;REV__tr|F1RA35|F1RA35_DANRE	REV__tr|E9QFS3|E9QFS3_DANRE	1	tr|E9QFS3|E9QFS3_DANRE Microtubule actin crosslinking factor 1a OS=Danio rerio OX=7955 GN=macf1a PE=1 SV=3;tr|F1RA35|F1RA35_DANRE Microtubule actin crosslinking factor 1a OS=Danio rerio OX=7955 GN=macf1a PE=1 SV=2	-3.24939	-3.4914	REV__tr|E9QFS3|E9QFS3_DANRE	-0.242015	-2.3585	1.87447	-3.37039	-0.422782	0.707546	0.849398	-6.13754	6	NA	3759700	NA	NA	NA	3949000	NA	NA	NA	-3.4914	NA	NA	NA	-3.24939	NA	NA	-3.24939	-3.4914	-0.242015	0.707546	0.849398
REV__tr|E9QG91|E9QG91_DANRE	REV__tr|E9QG91|E9QG91_DANRE	1	tr|E9QG91|E9QG91_DANRE Lysine (K)-specific demethylase 6B, b OS=Danio rerio OX=7955 GN=kdm6bb PE=4 SV=2	-3.30822	-2.05583	REV__tr|E9QG91|E9QG91_DANRE	1.25238	-0.466137	2.97091	-2.4733	2.17593	0.107469	0.320326	-4.55836	5	NA	7529900	12428000	NA	NA	NA	NA	2259800	NA	-2.47832	-1.63335	NA	NA	NA	NA	-3.30822	-3.30822	-2.05583	1.25238	0.107469	0.320326
REV__tr|E9QGM4|E9QGM4_DANRE;REV__tr|A0A0R4IAQ8|A0A0R4IAQ8_DANRE;REV__tr|E7F981|E7F981_DANRE	REV__tr|E9QGM4|E9QGM4_DANRE	2	tr|E9QGM4|E9QGM4_DANRE Nuclear pore complex protein Nup96 OS=Danio rerio OX=7955 GN=nup98 PE=1 SV=1;tr|A0A0R4IAQ8|A0A0R4IAQ8_DANRE Nuclear pore complex protein Nup96 OS=Danio rerio OX=7955 GN=nup98 PE=1 SV=2;tr|E7F981|E7F981_DANRE Nuclear pore complex prot	-0.439445	0.762039	REV__tr|E9QGM4|E9QGM4_DANRE	1.20148	0.23208	2.17089	0.247117	2.8998	0.0216733	0.137356	-3.72242	1	60564000	54313000	80417000	64866000	25393000	NA	31189000	9244600	1.03039	0.403765	1.031	0.583006	0.408716	NA	-0.416764	-1.31029	-0.439445	0.762039	1.20148	0.0216733	0.137356
REV__tr|E9QH15|E9QH15_DANRE;REV__tr|F1Q6N0|F1Q6N0_DANRE	REV__tr|E9QH15|E9QH15_DANRE	1	tr|E9QH15|E9QH15_DANRE 116 kDa U5 small nuclear ribonucleoprotein component OS=Danio rerio OX=7955 GN=eftud2 PE=1 SV=1;tr|F1Q6N0|F1Q6N0_DANRE 116 kDa U5 small nuclear ribonucleoprotein component OS=Danio rerio OX=7955 GN=eftud2 PE=1 SV=1	-2.80096	-0.780443	REV__tr|E9QH15|E9QH15_DANRE	2.02052	-0.0959603	4.137	-1.7907	3.52971	0.0551157	0.230924	-3.45234	6	17217000	NA	NA	NA	NA	NA	NA	3231500	-0.780443	NA	NA	NA	NA	NA	NA	-2.80096	-2.80096	-0.780443	2.02052	0.0551157	0.230924
REV__tr|E9QHT2|E9QHT2_DANRE	REV__tr|E9QHT2|E9QHT2_DANRE	1	tr|E9QHT2|E9QHT2_DANRE AMP deaminase (Fragment) OS=Danio rerio OX=7955 GN=ampd2a PE=3 SV=2	-2.3164	-1.37854	REV__tr|E9QHT2|E9QHT2_DANRE	0.937851	-0.273738	2.14944	-1.78048	1.81106	0.110804	0.324491	-5.33762	1	5547100	10897000	32220000	23285000	3385900	NA	8264300	5586700	-2.41105	-1.9392	-0.274067	-0.88986	-2.60068	NA	-2.32393	-2.02457	-2.3164	-1.37854	0.937851	0.110804	0.324491
REV__tr|E9QIG7|E9QIG7_DANRE	REV__tr|E9QIG7|E9QIG7_DANRE	1	tr|E9QIG7|E9QIG7_DANRE Calcium channel, voltage-dependent, L type, alpha 1D subunit, b OS=Danio rerio OX=7955 GN=cacna1db PE=4 SV=1	3.84038	3.76648	REV__tr|E9QIG7|E9QIG7_DANRE	-0.0739014	-0.965266	0.817463	3.80343	-0.189658	0.854087	0.926662	-6.91475	0	847920000	512290000	451860000	364590000	266590000	709070000	411290000	380650000	4.82982	3.67712	3.49397	3.06499	3.92054	4.19157	3.28699	3.96241	3.84038	3.76648	-0.0739014	0.854087	0.926662
REV__tr|F1Q5G7|F1Q5G7_DANRE	REV__tr|F1Q5G7|F1Q5G7_DANRE	1	tr|F1Q5G7|F1Q5G7_DANRE RWD domain-containing 1 OS=Danio rerio OX=7955 GN=rwdd1 PE=1 SV=1	NA	2.02702	REV__tr|F1Q5G7|F1Q5G7_DANRE	NA	NA	NA	2.02702	NA	NA	NA	NA	6	129910000	154110000	NA	NA	NA	NA	NA	NA	2.12906	1.92498	NA	NA	NA	NA	NA	NA	-3.82935	2.02702	5.85637	0	0
REV__tr|F1Q8A4|F1Q8A4_DANRE	REV__tr|F1Q8A4|F1Q8A4_DANRE	1	tr|F1Q8A4|F1Q8A4_DANRE EF-hand domain (C-terminal)-containing 1 OS=Danio rerio OX=7955 GN=efhc1 PE=1 SV=1	-1.18151	0.0902394	REV__tr|F1Q8A4|F1Q8A4_DANRE	1.27175	0.577473	1.96603	-0.454797	4.28572	0.00320466	0.0522525	-1.73221	1	20750000	59131000	49775000	43194000	9630800	NA	15359000	10942000	-0.511729	0.527737	0.346513	-0.00156345	-1.03935	NA	-1.43397	-1.07122	-1.18151	0.0902394	1.27175	0.00320466	0.0522525
REV__tr|F1QAU9|F1QAU9_DANRE	REV__tr|F1QAU9|F1QAU9_DANRE	3	tr|F1QAU9|F1QAU9_DANRE Desmoplakin b OS=Danio rerio OX=7955 GN=dspb PE=1 SV=2	0.618407	0.798579	REV__tr|F1QAU9|F1QAU9_DANRE	0.180172	-0.720786	1.08113	0.708493	0.457463	0.658955	0.821294	-6.82006	0	106500000	52387000	51774000	65524000	36309000	80578000	57377000	23260000	1.843	0.351101	0.402696	0.597516	0.942818	1.07393	0.458583	-0.0017062	0.618407	0.798579	0.180172	0.658955	0.821294
REV__tr|F1QB07|F1QB07_DANRE	REV__tr|F1QB07|F1QB07_DANRE	2	tr|F1QB07|F1QB07_DANRE Dynein axonemal heavy chain 3 (Fragment) OS=Danio rerio OX=7955 GN=dnah3 PE=3 SV=2	-1.78236	NA	REV__tr|F1QB07|F1QB07_DANRE	NA	NA	NA	-1.78236	NA	NA	NA	NA	6	NA	NA	NA	NA	NA	49680000	NA	1442000	NA	NA	NA	NA	NA	0.380623	NA	-3.94534	-1.78236	-3.89183	-2.10947	0	0
REV__tr|F1QBX1|F1QBX1_DANRE;REV__tr|F1QCQ3|F1QCQ3_DANRE;REV__tr|F1QJ05|F1QJ05_DANRE;REV__tr|A0A2R8QHX8|A0A2R8QHX8_DANRE;REV__tr|A0A2R8QDV8|A0A2R8QDV8_DANRE;REV__tr|A0A2R8QML6|A0A2R8QML6_DANRE;REV__tr|A0A2R8QSQ5|A0A2R8QSQ5_DANRE	REV__tr|F1QBX1|F1QBX1_DANRE	1	tr|F1QBX1|F1QBX1_DANRE SH3 and multiple ankyrin repeat domains 3a OS=Danio rerio OX=7955 GN=shank3a PE=4 SV=3;tr|F1QCQ3|F1QCQ3_DANRE SH3 and multiple ankyrin repeat domains 3a (Fragment) OS=Danio rerio OX=7955 GN=shank3a PE=4 SV=1;tr|F1QJ05|F1QJ05_DANRE SH	0.546217	0.420255	REV__tr|F1QBX1|F1QBX1_DANRE	-0.125961	-0.837483	0.585561	0.483236	-0.404968	0.695633	0.842375	-6.84461	0	60423000	39039000	63374000	44483000	36385000	60111000	59627000	24488000	1.02703	-0.0778786	0.691159	0.0407106	0.945941	0.653849	0.513818	0.0712582	0.546217	0.420255	-0.125961	0.695633	0.842375
REV__tr|F1QCR3|F1QCR3_DANRE	REV__tr|F1QCR3|F1QCR3_DANRE	1	tr|F1QCR3|F1QCR3_DANRE Paralemmin 3 OS=Danio rerio OX=7955 GN=palm3 PE=1 SV=1	1.943	1.85391	REV__tr|F1QCR3|F1QCR3_DANRE	-0.0890887	-1.59367	1.41549	1.89845	-0.13545	0.89545	0.946418	-6.92449	0	192050000	124410000	97545000	151720000	19394000	310840000	152290000	179480000	2.69185	1.61271	1.30651	1.80457	0.0061743	3.00933	1.86031	2.89617	1.943	1.85391	-0.0890887	0.89545	0.946418
REV__tr|F1QGW9|F1QGW9_DANRE	REV__tr|F1QGW9|F1QGW9_DANRE	1	tr|F1QGW9|F1QGW9_DANRE Semaphorin-3C (Fragment) OS=Danio rerio OX=7955 GN=sema3c PE=3 SV=1	-2.28309	NA	REV__tr|F1QGW9|F1QGW9_DANRE	NA	NA	NA	-2.28309	NA	NA	NA	NA	6	NA	NA	NA	NA	NA	12925000	5101800	NA	NA	NA	NA	NA	NA	-1.5496	-3.01658	NA	-2.28309	-3.89183	-1.60874	0	0
REV__tr|F1QK15|F1QK15_DANRE	REV__tr|F1QK15|F1QK15_DANRE	2	tr|F1QK15|F1QK15_DANRE Si:ch211-186j3.6 OS=Danio rerio OX=7955 GN=si:ch211-186j3.6 PE=4 SV=2	3.83084	2.07775	REV__tr|F1QK15|F1QK15_DANRE	-1.7531	-4.72512	1.21892	2.9543	-1.34936	0.21251	0.454184	-6.02199	0	122120000	119400000	1168400000	39466000	49625000	209000000	2098100000	1437300000	2.04004	1.55275	4.84952	-0.131326	1.40946	2.44028	5.62691	5.84671	3.83084	2.07775	-1.7531	0.21251	0.454184
REV__tr|F1QK81|F1QK81_DANRE	REV__tr|F1QK81|F1QK81_DANRE	1	tr|F1QK81|F1QK81_DANRE Neuroligin 4 X-linked b OS=Danio rerio OX=7955 GN=nlgn4xb PE=3 SV=1	-3.66573	-3.17997	REV__tr|F1QK81|F1QK81_DANRE	0.485758	-0.651155	1.62267	-3.38815	0.99965	0.349089	0.590832	-6.33242	1	1865300	9531000	4160600	4032900	2186600	3698600	1946700	NA	-3.98009	-2.13457	-3.19475	-3.41048	-3.2538	-3.3433	-4.4001	NA	-3.66573	-3.17997	0.485758	0.349089	0.590832
REV__tr|F1QSK1|F1QSK1_DANRE	REV__tr|F1QSK1|F1QSK1_DANRE	2	tr|F1QSK1|F1QSK1_DANRE Poly [ADP-ribose] polymerase OS=Danio rerio OX=7955 GN=parp3 PE=1 SV=1	-1.32034	-1.43885	REV__tr|F1QSK1|F1QSK1_DANRE	-0.118511	-2.23499	1.99797	-1.37959	-0.20703	0.852334	0.926206	-6.2262	6	NA	NA	14243000	NA	7979200	NA	NA	NA	NA	NA	-1.43885	NA	-1.32034	NA	NA	NA	-1.32034	-1.43885	-0.118511	0.852334	0.926206
REV__tr|F1QWA6|F1QWA6_DANRE	REV__tr|F1QWA6|F1QWA6_DANRE	1	tr|F1QWA6|F1QWA6_DANRE Zinc finger, FYVE domain-containing 19 OS=Danio rerio OX=7955 GN=zfyve19 PE=4 SV=2	-1.42921	-2.25562	REV__tr|F1QWA6|F1QWA6_DANRE	-0.82641	-1.70773	0.0549109	-1.84241	-2.26108	0.0618005	0.245576	-4.65671	2	5215200	NA	7833300	10946000	6694300	9775900	NA	13674000	-2.49988	NA	-2.29194	-1.97503	-1.58259	-1.94991	NA	-0.755118	-1.42921	-2.25562	-0.82641	0.0618005	0.245576
REV__tr|F1QXN6|F1QXN6_DANRE;REV__tr|F1QM41|F1QM41_DANRE;REV__tr|F1Q5A4|F1Q5A4_DANRE	REV__tr|F1QXN6|F1QXN6_DANRE	2	tr|F1QXN6|F1QXN6_DANRE TBC1 domain family, member 17 OS=Danio rerio OX=7955 GN=tbc1d17 PE=1 SV=1;tr|F1QM41|F1QM41_DANRE TBC1 domain family, member 17 OS=Danio rerio OX=7955 GN=tbc1d17 PE=1 SV=1;tr|F1Q5A4|F1Q5A4_DANRE TBC1 domain family, member 17 OS=Danio	-2.40483	-2.87639	REV__tr|F1QXN6|F1QXN6_DANRE	-0.471557	-1.53068	0.587566	-2.78208	-1.12015	0.31008	0.55598	-5.83174	3	3903600	6523500	3723200	7348900	3860300	NA	NA	NA	-2.91692	-2.68759	-3.35324	-2.54781	-2.40483	NA	NA	NA	-2.40483	-2.87639	-0.471557	0.31008	0.55598
REV__tr|F1QXX8|F1QXX8_DANRE	REV__tr|F1QXX8|F1QXX8_DANRE	1	tr|F1QXX8|F1QXX8_DANRE Guanine nucleotide-binding protein (G protein) alpha v1 (Fragment) OS=Danio rerio OX=7955 GN=gnav1 PE=3 SV=1	4.4117	2.53169	REV__tr|F1QXX8|F1QXX8_DANRE	-1.88001	-3.2104	-0.549624	3.78503	-4.21935	0.0190487	0.12958	-2.66683	5	171830000	NA	NA	NA	330750000	NA	NA	588680000	2.53169	NA	NA	NA	4.24264	NA	NA	4.58076	4.4117	2.53169	-1.88001	0.0190487	0.12958
REV__tr|F1QZ06|F1QZ06_DANRE	REV__tr|F1QZ06|F1QZ06_DANRE	1	tr|F1QZ06|F1QZ06_DANRE Neutral sphingomyelinase (N-SMase) activation-associated factor OS=Danio rerio OX=7955 GN=nsmaf PE=1 SV=1	-1.40273	-1.31167	REV__tr|F1QZ06|F1QZ06_DANRE	0.0910568	-1.37059	1.55271	-1.3481	0.156732	0.881161	0.938739	-6.66801	3	11026000	16336000	17264000	NA	NA	7448500	NA	16769000	-1.42202	-1.34862	-1.16438	NA	NA	-2.33971	NA	-0.465751	-1.40273	-1.31167	0.0910568	0.881161	0.938739
REV__tr|F1R0X5|F1R0X5_DANRE;REV__sp|Q4V9P6|ADAL_DANRE	REV__tr|F1R0X5|F1R0X5_DANRE	1	tr|F1R0X5|F1R0X5_DANRE Adenosine deaminase-like protein OS=Danio rerio OX=7955 GN=adal PE=1 SV=1;sp|Q4V9P6|ADAL_DANRE Adenosine deaminase-like protein OS=Danio rerio OX=7955 GN=adal PE=2 SV=1	0.175884	1.31053	REV__tr|F1R0X5|F1R0X5_DANRE	1.13464	0.276686	1.9926	0.743206	3.02528	0.0155512	0.119755	-3.51919	0	155590000	101230000	68040000	72799000	27824000	42781000	38715000	24960000	2.38876	1.31196	0.792526	0.748877	0.54527	0.166292	-0.106358	0.0983339	0.175884	1.31053	1.13464	0.0155512	0.119755
REV__tr|F1R2T2|F1R2T2_DANRE;REV__tr|Q1L984|Q1L984_DANRE;REV__tr|A0A0R4IY99|A0A0R4IY99_DANRE	REV__tr|F1R2T2|F1R2T2_DANRE	2	tr|F1R2T2|F1R2T2_DANRE Fras1-related extracellular matrix 1b OS=Danio rerio OX=7955 GN=frem1b PE=3 SV=3;tr|Q1L984|Q1L984_DANRE Fras1-related extracellular matrix 1b OS=Danio rerio OX=7955 GN=frem1b PE=3 SV=2;tr|A0A0R4IY99|A0A0R4IY99_DANRE Fras1-related ext	0.417603	0.161762	REV__tr|F1R2T2|F1R2T2_DANRE	-0.255841	-1.21802	0.706337	0.289683	-0.608258	0.559123	0.757937	-6.73396	0	53706000	24702000	47174000	52001000	41281000	62669000	46895000	18239000	0.857372	-0.745461	0.269933	0.265204	1.1345	0.713592	0.168897	-0.346578	0.417603	0.161762	-0.255841	0.559123	0.757937
REV__tr|F1R371|F1R371_DANRE	REV__tr|F1R371|F1R371_DANRE	2	tr|F1R371|F1R371_DANRE Si:dkey-230p4.1 OS=Danio rerio OX=7955 GN=si:dkey-230p4.1 PE=1 SV=1	-1.8057	-2.67675	REV__tr|F1R371|F1R371_DANRE	-0.871048	-2.98753	1.24543	-2.24122	-1.52166	0.247548	0.491681	-5.16533	6	NA	NA	NA	6718500	NA	NA	11856000	NA	NA	NA	NA	-2.67675	NA	NA	-1.8057	NA	-1.8057	-2.67675	-0.871048	0.247548	0.491681
REV__tr|F1R3J4|F1R3J4_DANRE;REV__tr|A0A0R4IAU0|A0A0R4IAU0_DANRE;REV__tr|F1REG1|F1REG1_DANRE	REV__tr|F1R3J4|F1R3J4_DANRE	2	tr|F1R3J4|F1R3J4_DANRE Si:ch211-220f16.2 OS=Danio rerio OX=7955 GN=si:ch211-220f16.2 PE=1 SV=2;tr|A0A0R4IAU0|A0A0R4IAU0_DANRE Si:ch211-220f16.2 OS=Danio rerio OX=7955 GN=si:ch211-220f16.2 PE=1 SV=3;tr|F1REG1|F1REG1_DANRE Si:ch211-220f16.2 (Fragment) OS=Dan	-1.17052	-2.38122	REV__tr|F1R3J4|F1R3J4_DANRE	-1.2107	-3.72121	1.29981	-1.47319	-1.29351	0.259728	0.50598	-5.60661	4	NA	NA	NA	8251800	NA	36805000	18326000	4660000	NA	NA	NA	-2.38122	NA	-0.0494042	-1.18034	-2.2818	-1.17052	-2.38122	-1.2107	0.259728	0.50598
REV__tr|F1R6G6|F1R6G6_DANRE;REV__tr|A0A0R4IAT9|A0A0R4IAT9_DANRE	REV__tr|F1R6G6|F1R6G6_DANRE	1	tr|F1R6G6|F1R6G6_DANRE Stromal interaction molecule 1b OS=Danio rerio OX=7955 GN=stim1b PE=4 SV=1;tr|A0A0R4IAT9|A0A0R4IAT9_DANRE Stromal interaction molecule 1b OS=Danio rerio OX=7955 GN=stim1b PE=4 SV=1	-2.7531	-2.896	REV__tr|F1R6G6|F1R6G6_DANRE	-0.142892	-1.33337	1.04759	-2.82455	-0.274574	0.790285	0.894609	-6.89304	0	4097400	3968500	7552000	5440300	1217400	9114300	4782300	6905100	-2.84716	-3.41256	-2.34413	-2.98013	-4.1285	-2.05037	-3.10945	-1.72409	-2.7531	-2.896	-0.142892	0.790285	0.894609
REV__tr|F1R7N8|F1R7N8_DANRE;REV__tr|F1QZQ0|F1QZQ0_DANRE	REV__tr|F1R7N8|F1R7N8_DANRE	5	tr|F1R7N8|F1R7N8_DANRE Titin, tandem duplicate 2 OS=Danio rerio OX=7955 GN=ttn.2 PE=1 SV=3;tr|F1QZQ0|F1QZQ0_DANRE Titin, tandem duplicate 2 (Fragment) OS=Danio rerio OX=7955 GN=ttn.2 PE=1 SV=1	1.25708	0.82222	REV__tr|F1R7N8|F1R7N8_DANRE	-0.434858	-2.07548	1.20576	1.03965	-0.606335	0.56034	0.758699	-6.7352	0	53617000	70186000	78188000	68686000	114000000	170390000	19712000	58437000	0.854985	0.777737	0.990889	0.665269	2.6517	2.14749	-1.07565	1.30477	1.25708	0.82222	-0.434858	0.56034	0.758699
REV__tr|F1R7W8|F1R7W8_DANRE;REV__tr|Q6AZ98|Q6AZ98_DANRE	REV__tr|F1R7W8|F1R7W8_DANRE	1	tr|F1R7W8|F1R7W8_DANRE Protein transport protein SEC23 OS=Danio rerio OX=7955 GN=sec23b PE=1 SV=2;tr|Q6AZ98|Q6AZ98_DANRE Protein transport protein SEC23 OS=Danio rerio OX=7955 GN=sec23b PE=1 SV=1	-0.437671	-0.674857	REV__tr|F1R7W8|F1R7W8_DANRE	-0.237186	-0.840073	0.3657	-0.556264	-0.948657	0.377289	0.616913	-6.3119	2	20123000	22573000	25789000	NA	13007000	25126000	NA	21310000	-0.555902	-0.876927	-0.591743	NA	-0.590486	-0.596643	NA	-0.125883	-0.437671	-0.674857	-0.237186	0.377289	0.616913
REV__tr|F1R881|F1R881_DANRE;REV__tr|A0A2R8Q6L8|A0A2R8Q6L8_DANRE	REV__tr|F1R881|F1R881_DANRE	1	tr|F1R881|F1R881_DANRE SKI2 homolog, superkiller viralicidic activity 2-like OS=Danio rerio OX=7955 GN=skiv2l PE=1 SV=1;tr|A0A2R8Q6L8|A0A2R8Q6L8_DANRE SKI2 homolog, superkiller viralicidic activity 2-like OS=Danio rerio OX=7955 GN=skiv2l PE=1 SV=1	-1.50426	NA	REV__tr|F1R881|F1R881_DANRE	NA	NA	NA	-1.50426	NA	NA	NA	NA	6	NA	NA	NA	NA	NA	NA	7667700	15504000	NA	NA	NA	NA	NA	NA	-2.43153	-0.576987	-1.50426	-3.89183	-2.38757	0	0
REV__tr|F1R9C3|F1R9C3_DANRE;REV__tr|E9QDH0|E9QDH0_DANRE;REV__tr|X1WHI1|X1WHI1_DANRE;REV__tr|E7FEP5|E7FEP5_DANRE	REV__tr|F1R9C3|F1R9C3_DANRE	3	tr|F1R9C3|F1R9C3_DANRE Adenylate cyclase type 6 OS=Danio rerio OX=7955 GN=adcy6b PE=3 SV=3;tr|E9QDH0|E9QDH0_DANRE Adenylate cyclase type 6 OS=Danio rerio OX=7955 GN=adcy6b PE=3 SV=1;tr|X1WHI1|X1WHI1_DANRE Adenylate cyclase type 6 OS=Danio rerio OX=7955 GN=	-0.0335136	-1.13163	REV__tr|F1R9C3|F1R9C3_DANRE	-1.09812	-1.95131	-0.244931	-0.582573	-2.94427	0.0176528	0.126148	-3.64795	0	15832000	20089000	14929000	18680000	15585000	52172000	69254000	11561000	-0.90118	-1.04698	-1.37173	-1.20665	-0.32041	0.450787	0.728746	-0.993178	-0.0335136	-1.13163	-1.09812	0.0176528	0.126148
REV__tr|F1RC38|F1RC38_DANRE	REV__tr|F1RC38|F1RC38_DANRE	1	tr|F1RC38|F1RC38_DANRE Phosphotransferase OS=Danio rerio OX=7955 GN=gck PE=3 SV=2	0.969852	NA	REV__tr|F1RC38|F1RC38_DANRE	NA	NA	NA	0.969852	NA	NA	NA	NA	6	NA	NA	NA	NA	39345000	NA	76783000	NA	NA	NA	NA	NA	1.06276	NA	0.876944	NA	0.969852	-3.89183	-4.86168	0	0
REV__tr|F1RCM2|F1RCM2_DANRE;REV__tr|F1Q4W2|F1Q4W2_DANRE;REV__tr|A0A0R4IGA9|A0A0R4IGA9_DANRE;REV__tr|A0A0R4IQK4|A0A0R4IQK4_DANRE	REV__tr|F1RCM2|F1RCM2_DANRE	2	tr|F1RCM2|F1RCM2_DANRE Prominin 1 b OS=Danio rerio OX=7955 GN=prom1b PE=3 SV=1;tr|F1Q4W2|F1Q4W2_DANRE Prominin 1 b OS=Danio rerio OX=7955 GN=prom1b PE=3 SV=2;tr|A0A0R4IGA9|A0A0R4IGA9_DANRE Prominin 1 b OS=Danio rerio OX=7955 GN=prom1b PE=3 SV=2;tr|A0A0R4IQ	-2.03425	-2.7172	REV__tr|F1RCM2|F1RCM2_DANRE	-0.682948	-1.45637	0.0904696	-2.37572	-2.01998	0.0764208	0.269583	-5.09516	0	6156100	7187300	3757000	6514300	8077900	6866100	7557900	5987300	-2.26108	-2.54624	-3.34035	-2.72112	-1.30197	-2.45643	-2.45224	-1.92636	-2.03425	-2.7172	-0.682948	0.0764208	0.269583
REV__tr|F1RE59|F1RE59_DANRE	REV__tr|F1RE59|F1RE59_DANRE	1	tr|F1RE59|F1RE59_DANRE UDP-glucuronosyltransferase OS=Danio rerio OX=7955 GN=ugt5a1 PE=3 SV=1	-1.9819	-1.41837	REV__tr|F1RE59|F1RE59_DANRE	0.563535	-0.416987	1.54406	-1.79406	1.38586	0.212235	0.454168	-5.77856	2	NA	12220000	NA	20619000	3257600	9126900	14768000	6873900	NA	-1.77206	NA	-1.06467	-2.65838	-2.04839	-1.49031	-1.73052	-1.9819	-1.41837	0.563535	0.212235	0.454168
REV__tr|F6NH38|F6NH38_DANRE;REV__tr|A0A2R8QNX2|A0A2R8QNX2_DANRE	REV__tr|F6NH38|F6NH38_DANRE	1	tr|F6NH38|F6NH38_DANRE Cell division cycle-associated 4 OS=Danio rerio OX=7955 GN=cdca4 PE=2 SV=1;tr|A0A2R8QNX2|A0A2R8QNX2_DANRE Cell division cycle-associated 4 OS=Danio rerio OX=7955 GN=cdca4 PE=4 SV=1	0.813578	2.09592	REV__tr|F6NH38|F6NH38_DANRE	1.28235	-1.06479	3.62948	1.45475	1.2498	0.245117	0.488966	-6.14116	0	89347000	211060000	148710000	246390000	3150500	138870000	142550000	121510000	1.59017	2.38368	1.90819	2.50165	-2.70831	1.85425	1.7654	2.34298	0.813578	2.09592	1.28235	0.245117	0.488966
REV__tr|F6NLM6|F6NLM6_DANRE;REV__tr|Q5PR93|Q5PR93_DANRE	REV__tr|F6NLM6|F6NLM6_DANRE	1	tr|F6NLM6|F6NLM6_DANRE Anaphase-promoting complex subunit 4 (Fragment) OS=Danio rerio OX=7955 GN=anapc4 PE=1 SV=6;tr|Q5PR93|Q5PR93_DANRE Anaphase-promoting complex subunit 4 OS=Danio rerio OX=7955 GN=anapc4 PE=1 SV=1	-0.516121	0.612141	REV__tr|F6NLM6|F6NLM6_DANRE	1.12826	-0.988221	3.24474	0.0480102	1.97099	0.166385	0.402417	-4.71601	6	NA	NA	NA	66194000	13671000	NA	NA	NA	NA	NA	NA	0.612141	-0.516121	NA	NA	NA	-0.516121	0.612141	1.12826	0.166385	0.402417
REV__tr|F6PBT6|F6PBT6_DANRE;REV__tr|A0A2R8RN62|A0A2R8RN62_DANRE;REV__tr|A0A0R4IPA8|A0A0R4IPA8_DANRE;REV__tr|A0A2R8Q0M3|A0A2R8Q0M3_DANRE	REV__tr|F6PBT6|F6PBT6_DANRE	2	tr|F6PBT6|F6PBT6_DANRE Carbamoyl-phosphate synthase 1, mitochondrial (Fragment) OS=Danio rerio OX=7955 GN=cps1 PE=3 SV=1;tr|A0A2R8RN62|A0A2R8RN62_DANRE Carbamoyl-phosphate synthase 1, mitochondrial OS=Danio rerio OX=7955 GN=cps1 PE=3 SV=1;tr|A0A0R4IPA8|A0A	-1.52948	-3.3914	REV__tr|F6PBT6|F6PBT6_DANRE	-1.86192	-3.59715	-0.126689	-2.77076	-3.20381	0.0414681	0.195944	-3.51147	5	3787600	2996300	NA	NA	6936600	NA	NA	NA	-2.96035	-3.82245	NA	NA	-1.52948	NA	NA	NA	-1.52948	-3.3914	-1.86192	0.0414681	0.195944
REV__tr|K7DY49|K7DY49_DANRE	REV__tr|K7DY49|K7DY49_DANRE	1	tr|K7DY49|K7DY49_DANRE Myosin heavy chain 7-like (Fragment) OS=Danio rerio OX=7955 GN=myh7l PE=1 SV=1	3.26485	3.15365	REV__tr|K7DY49|K7DY49_DANRE	-0.111203	-2.22768	2.00528	3.20925	-0.194263	0.861274	0.929959	-6.22965	6	264680000	NA	NA	NA	NA	NA	405000000	NA	3.15365	NA	NA	NA	NA	NA	3.26485	NA	3.26485	3.15365	-0.111203	0.861274	0.929959
REV__tr|K7DYG9|K7DYG9_DANRE;REV__tr|K7DYK6|K7DYK6_DANRE;REV__tr|A0A286YAA4|A0A286YAA4_DANRE	REV__tr|K7DYG9|K7DYG9_DANRE	1	tr|K7DYG9|K7DYG9_DANRE Homocysteine-inducible, endoplasmic reticulum stress-inducible, ubiquitin-like domain member 1 (Fragment) OS=Danio rerio OX=7955 GN=herpud1 PE=4 SV=1;tr|K7DYK6|K7DYK6_DANRE Homocysteine-inducible, endoplasmic reticulum stress-inducib	NA	-1.46519	REV__tr|K7DYG9|K7DYG9_DANRE	NA	NA	NA	-1.46519	NA	NA	NA	NA	5	15730000	6327800	23032000	NA	NA	NA	NA	NA	-0.910485	-2.73202	-0.753069	NA	NA	NA	NA	NA	-3.82935	-1.46519	2.36416	0	0
REV__tr|Q1LU92|Q1LU92_DANRE	REV__tr|Q1LU92|Q1LU92_DANRE	1	tr|Q1LU92|Q1LU92_DANRE Catenin (cadherin-associated protein), alpha-like 1 OS=Danio rerio OX=7955 GN=ctnnal1 PE=1 SV=2	2.2767	1.82962	REV__tr|Q1LU92|Q1LU92_DANRE	-0.447076	-1.98338	1.08923	2.00845	-0.732137	0.494681	0.710516	-6.38428	3	232710000	92289000	NA	110090000	78907000	NA	229820000	NA	2.96832	1.17708	NA	1.34347	2.10216	NA	2.45124	NA	2.2767	1.82962	-0.447076	0.494681	0.710516
REV__tr|Q1LUZ7|Q1LUZ7_DANRE	REV__tr|Q1LUZ7|Q1LUZ7_DANRE	1	tr|Q1LUZ7|Q1LUZ7_DANRE Homeodomain-interacting protein kinase 3b OS=Danio rerio OX=7955 GN=hipk3b PE=4 SV=1	-1.49113	-1.90353	REV__tr|Q1LUZ7|Q1LUZ7_DANRE	-0.412398	-2.34046	1.51567	-1.76607	-0.638644	0.563634	0.761657	-6.15236	5	NA	16001000	NA	7986400	NA	13463000	NA	NA	NA	-1.37885	NA	-2.42822	NA	-1.49113	NA	NA	-1.49113	-1.90353	-0.412398	0.563634	0.761657
REV__tr|Q1LW95|Q1LW95_DANRE	REV__tr|Q1LW95|Q1LW95_DANRE	1	tr|Q1LW95|Q1LW95_DANRE Oxysterol-binding protein OS=Danio rerio OX=7955 GN=osbpl3a PE=3 SV=1	-3.54109	-2.83973	REV__tr|Q1LW95|Q1LW95_DANRE	0.701362	-0.0129148	1.41564	-3.14031	2.29737	0.0532953	0.228794	-4.62983	1	5117800	4419600	4075100	8421300	NA	2803900	3322000	2354000	-2.52702	-3.25553	-3.22438	-2.35199	NA	-3.74032	-3.63266	-3.2503	-3.54109	-2.83973	0.701362	0.0532953	0.228794
REV__tr|Q1LWP0|Q1LWP0_DANRE;REV__tr|F1R6S7|F1R6S7_DANRE	REV__tr|Q1LWP0|Q1LWP0_DANRE	1	tr|Q1LWP0|Q1LWP0_DANRE Si:dkey-253d23.5 (Fragment) OS=Danio rerio OX=7955 GN=si:dkey-253d23.5 PE=4 SV=1;tr|F1R6S7|F1R6S7_DANRE Si:dkey-253d23.5 OS=Danio rerio OX=7955 GN=si:dkey-253d23.5 PE=4 SV=3	-3.6175	-3.03199	REV__tr|Q1LWP0|Q1LWP0_DANRE	0.585512	-2.2024	3.37342	-3.28292	0.491374	0.637424	0.807761	-6.72495	1	2066000	3692000	6748300	8900600	194340	NA	10338000	5761000	-3.83296	-3.51791	-2.50468	-2.27241	-6.86906	NA	-2.00244	-1.981	-3.6175	-3.03199	0.585512	0.637424	0.807761
REV__tr|Q561U4|Q561U4_DANRE	REV__tr|Q561U4|Q561U4_DANRE	1	tr|Q561U4|Q561U4_DANRE Zgc:112160 OS=Danio rerio OX=7955 GN=zgc:112160 PE=1 SV=1	-3.60469	-3.94635	REV__tr|Q561U4|Q561U4_DANRE	-0.34166	-1.3403	0.656983	-3.77552	-0.78263	0.455369	0.678754	-6.607	0	2386300	1678100	3571700	2532500	1161500	2001700	7077900	2044600	-3.62546	-4.66805	-3.41252	-4.07937	-4.19871	-4.22345	-2.54646	-3.45014	-3.60469	-3.94635	-0.34166	0.455369	0.678754
REV__tr|Q5RHV2|Q5RHV2_DANRE;REV__tr|B7SEE1|B7SEE1_DANRE;REV__tr|B0S682|B0S682_DANRE	REV__tr|Q5RHV2|Q5RHV2_DANRE	1	tr|Q5RHV2|Q5RHV2_DANRE Interferon regulatory factor 5 (Fragment) OS=Danio rerio OX=7955 GN=irf5 PE=4 SV=2;tr|B7SEE1|B7SEE1_DANRE Interferon regulatory factor 5 OS=Danio rerio OX=7955 GN=irf5 PE=2 SV=1;tr|B0S682|B0S682_DANRE Interferon regulatory factor 5 O	1.83212	1.34525	REV__tr|Q5RHV2|Q5RHV2_DANRE	-0.486872	-1.72992	0.756179	1.50754	-1.16947	0.317857	0.563437	-5.67466	5	NA	104310000	NA	109430000	NA	NA	NA	84757000	NA	1.35567	NA	1.33483	NA	NA	NA	1.83212	1.83212	1.34525	-0.486872	0.317857	0.563437
REV__tr|Q5RKM3|Q5RKM3_DANRE;REV__tr|F1QJA4|F1QJA4_DANRE	REV__tr|Q5RKM3|Q5RKM3_DANRE	2	tr|Q5RKM3|Q5RKM3_DANRE Stress-induced phosphoprotein 1 OS=Danio rerio OX=7955 GN=stip1 PE=1 SV=1;tr|F1QJA4|F1QJA4_DANRE Stress-induced phosphoprotein 1 (Fragment) OS=Danio rerio OX=7955 GN=stip1 PE=1 SV=2	2.61053	2.04305	REV__tr|Q5RKM3|Q5RKM3_DANRE	-0.567487	-3.50392	2.36895	2.28625	-0.452158	0.664133	0.823788	-6.74512	1	13708000	393590000	1067700000	104400000	90629000	317580000	NA	134070000	-1.10857	3.29265	4.72092	1.26718	2.30903	3.04009	NA	2.48248	2.61053	2.04305	-0.567487	0.664133	0.823788
REV__tr|Q5TZ82|Q5TZ82_DANRE	REV__tr|Q5TZ82|Q5TZ82_DANRE	1	tr|Q5TZ82|Q5TZ82_DANRE Cytochrome P450, family 2, subfamily N, polypeptide 13 OS=Danio rerio OX=7955 GN=cyp2n13 PE=3 SV=1	-2.34168	-2.54488	REV__tr|Q5TZ82|Q5TZ82_DANRE	-0.203198	-1.31351	0.907117	-2.42877	-0.428182	0.680726	0.833741	-6.75666	1	NA	6459700	5787800	9302200	2679600	5645800	6659300	11141000	NA	-2.70193	-2.72376	-2.20896	-2.95012	-2.73696	-2.634	-1.04566	-2.34168	-2.54488	-0.203198	0.680726	0.833741
REV__tr|Q66HU0|Q66HU0_DANRE;REV__tr|F1RE60|F1RE60_DANRE	REV__tr|Q66HU0|Q66HU0_DANRE	1	tr|Q66HU0|Q66HU0_DANRE L-methionine (R)-S-oxide reductase OS=Danio rerio OX=7955 GN=msrb1b PE=2 SV=1;tr|F1RE60|F1RE60_DANRE L-methionine (R)-S-oxide reductase OS=Danio rerio OX=7955 GN=msrb1b PE=3 SV=1	-0.588572	-0.872024	REV__tr|Q66HU0|Q66HU0_DANRE	-0.283452	-1.76125	1.19434	-0.730298	-0.462509	0.659053	0.821294	-6.6722	2	22638000	12877000	NA	29824000	NA	14788000	20647000	35551000	-0.386357	-1.69567	NA	-0.534042	NA	-1.35656	-1.0091	0.599948	-0.588572	-0.872024	-0.283452	0.659053	0.821294
REV__tr|Q6NY24|Q6NY24_DANRE	REV__tr|Q6NY24|Q6NY24_DANRE	1	tr|Q6NY24|Q6NY24_DANRE Phospholipid scramblase OS=Danio rerio OX=7955 GN=plscr3b PE=2 SV=1	-2.7234	-2.27478	REV__tr|Q6NY24|Q6NY24_DANRE	0.448619	-0.334208	1.23145	-2.49909	1.31095	0.224627	0.468545	-6.06868	0	3812700	7370800	9290900	14304000	4009300	3723600	6887900	3655400	-2.95084	-2.50947	-2.04845	-1.59037	-2.34827	-3.33364	-2.58554	-2.62616	-2.7234	-2.27478	0.448619	0.224627	0.468545
REV__tr|Q6RKB0|Q6RKB0_DANRE	REV__tr|Q6RKB0|Q6RKB0_DANRE	1	tr|Q6RKB0|Q6RKB0_DANRE Voltage-dependent L-type calcium channel subunit alpha OS=Danio rerio OX=7955 GN=cacna1sb PE=2 SV=1	0.57012	1.97658	REV__tr|Q6RKB0|Q6RKB0_DANRE	1.40646	-0.721176	3.5341	1.27335	1.51218	0.16721	0.402999	-5.81492	0	171240000	156590000	145830000	127190000	4584700	258500000	133100000	23561000	2.52674	1.94826	1.88029	1.55104	-2.14796	2.74501	1.66691	0.0165287	0.57012	1.97658	1.40646	0.16721	0.402999
REV__tr|Q6ZM17|Q6ZM17_DANRE;REV__sp|Q90487|HBA_DANRE	REV__tr|Q6ZM17|Q6ZM17_DANRE	1	tr|Q6ZM17|Q6ZM17_DANRE Novel protein similar to zebrafish hemoglobin alpha-adult 1 (Hbaa1) OS=Danio rerio OX=7955 GN=si:ch211-5k11.8 PE=1 SV=1;sp|Q90487|HBA_DANRE Hemoglobin subunit alpha OS=Danio rerio OX=7955 GN=hbaa1 PE=2 SV=3	2.02081	2.10907	REV__tr|Q6ZM17|Q6ZM17_DANRE	0.0882539	-1.45005	1.62656	2.07125	0.134229	0.896805	0.946418	-6.84824	1	159150000	179450000	151400000	166030000	46481000	NA	79758000	344090000	2.42133	2.14702	1.93377	1.93415	1.31171	NA	0.931531	3.81921	2.02081	2.10907	0.0882539	0.896805	0.946418
REV__tr|Q7T301|Q7T301_DANRE;REV__tr|F1R9F5|F1R9F5_DANRE	REV__tr|Q7T301|Q7T301_DANRE	1	tr|Q7T301|Q7T301_DANRE Class B basic helix-loop-helix protein 5 OS=Danio rerio OX=7955 GN=bhlhe22 PE=2 SV=1;tr|F1R9F5|F1R9F5_DANRE Class B basic helix-loop-helix protein 5 OS=Danio rerio OX=7955 GN=bhlhe22 PE=4 SV=1	-1.38237	-1.29103	REV__tr|Q7T301|Q7T301_DANRE	0.0913429	-1.58465	1.76733	-1.34584	0.137117	0.895916	0.946418	-6.67136	3	25560000	8107700	NA	NA	8027700	11780000	NA	10327000	-0.211582	-2.37048	NA	NA	-1.31129	-1.68258	NA	-1.15326	-1.38237	-1.29103	0.0913429	0.895916	0.946418
REV__tr|Q7ZVD7|Q7ZVD7_DANRE	REV__tr|Q7ZVD7|Q7ZVD7_DANRE	1	tr|Q7ZVD7|Q7ZVD7_DANRE CHK1 checkpoint homolog (S. pombe) OS=Danio rerio OX=7955 GN=chek1 PE=1 SV=1	NA	1.00517	REV__tr|Q7ZVD7|Q7ZVD7_DANRE	NA	NA	NA	1.00517	NA	NA	NA	NA	5	63396000	81037000	75021000	NA	NA	NA	NA	NA	1.09618	0.987426	0.931891	NA	NA	NA	NA	NA	-3.82935	1.00517	4.83452	0	0
REV__tr|T1ECU9|T1ECU9_DANRE	REV__tr|T1ECU9|T1ECU9_DANRE	1	tr|T1ECU9|T1ECU9_DANRE Glutamate receptor, ionotropic, delta 2 (Grid2)-interacting protein, b OS=Danio rerio OX=7955 GN=grid2ipb PE=4 SV=1	-3.06063	-2.90519	REV__tr|T1ECU9|T1ECU9_DANRE	0.155437	-0.959612	1.27049	-3.02954	0.350711	0.739104	0.867121	-6.41299	3	NA	NA	NA	5731400	2075200	6543700	5094400	2168700	NA	NA	NA	-2.90519	-3.3319	-2.52537	-3.01867	-3.36658	-3.06063	-2.90519	0.155437	0.739104	0.867121
REV__tr|U3JB20|U3JB20_DANRE	REV__tr|U3JB20|U3JB20_DANRE	1	tr|U3JB20|U3JB20_DANRE Si:dkey-30j22.1 (Fragment) OS=Danio rerio OX=7955 GN=si:dkey-30j22.1 PE=4 SV=1	0.889252	-1.54513	REV__tr|U3JB20|U3JB20_DANRE	-2.43438	-6.45551	1.58675	-0.571378	-1.5231	0.184075	0.423772	-5.55975	3	64074000	17908000	1629500	NA	38327000	64501000	NA	NA	1.1115	-1.21461	-4.53228	NA	1.02361	0.754898	NA	NA	0.889252	-1.54513	-2.43438	0.184075	0.423772
REV__tr|X1WBJ0|X1WBJ0_DANRE	REV__tr|X1WBJ0|X1WBJ0_DANRE	1	tr|X1WBJ0|X1WBJ0_DANRE Tripartite motif-containing 65 OS=Danio rerio OX=7955 GN=trim65 PE=4 SV=1	0.036614	1.23277	REV__tr|X1WBJ0|X1WBJ0_DANRE	1.19616	0.129668	2.26265	0.634694	2.56569	0.0321137	0.168476	-4.24951	0	118350000	40894000	155030000	85424000	17758000	27281000	55804000	29429000	1.99489	-0.0101657	1.96758	0.978788	-0.125454	-0.478678	0.418665	0.331923	0.036614	1.23277	1.19616	0.0321137	0.168476
REV__tr|X1WBX1|X1WBX1_DANRE	REV__tr|X1WBX1|X1WBX1_DANRE	1	tr|X1WBX1|X1WBX1_DANRE Proline-rich 33 OS=Danio rerio OX=7955 GN=prr33 PE=4 SV=1	-2.00739	-1.35715	REV__tr|X1WBX1|X1WBX1_DANRE	0.650244	-1.30992	2.61041	-1.61725	0.834587	0.439375	0.667946	-6.30035	3	NA	33743000	9132400	13181000	NA	4881100	19801000	NA	NA	-0.29053	-2.073	-1.70791	NA	-2.9456	-1.06918	NA	-2.00739	-1.35715	0.650244	0.439375	0.667946
REV__tr|X1WCN7|X1WCN7_DANRE	REV__tr|X1WCN7|X1WCN7_DANRE	2	tr|X1WCN7|X1WCN7_DANRE Cilia and flagella-associated protein 99 OS=Danio rerio OX=7955 GN=cfap99 PE=1 SV=1	-0.833352	NA	REV__tr|X1WCN7|X1WCN7_DANRE	NA	NA	NA	-0.833352	NA	NA	NA	NA	5	NA	NA	NA	NA	12476000	29657000	NA	8153800	NA	NA	NA	NA	-0.652741	-0.358964	NA	-1.48835	-0.833352	-3.89183	-3.05848	0	0
REV__tr|X1WG39|X1WG39_DANRE;REV__sp|A3KPK0|AGO3_DANRE;REV__tr|K4IAH1|K4IAH1_DANRE;REV__tr|K4IKE9|K4IKE9_DANRE;REV__tr|F1Q7S8|F1Q7S8_DANRE;REV__tr|E7EXY4|E7EXY4_DANRE	REV__tr|X1WG39|X1WG39_DANRE	1	tr|X1WG39|X1WG39_DANRE Argonaute RISC component 1 OS=Danio rerio OX=7955 GN=ago1 PE=1 SV=2;sp|A3KPK0|AGO3_DANRE Protein argonaute-3 OS=Danio rerio OX=7955 GN=ago3 PE=3 SV=1;tr|K4IAH1|K4IAH1_DANRE Protein argonaute-4 OS=Danio rerio OX=7955 GN=ago4 PE=1 SV=1	-2.33619	NA	REV__tr|X1WG39|X1WG39_DANRE	NA	NA	NA	-2.33619	NA	NA	NA	NA	6	NA	NA	NA	NA	NA	11985000	5109100	NA	NA	NA	NA	NA	NA	-1.65784	-3.01453	NA	-2.33619	-3.89183	-1.55565	0	0
REV__zz|Y-FGCZCont00108|	REV__zz|Y-FGCZCont00108|	2	zz|Y-FGCZCont00108| zz|FGCZCont0107_P05783|K1C18_HUMAN blastpHomologue_5.0e-160	0.43808	-0.327966	REV__zz|Y-FGCZCont00108|	-0.766046	-2.97906	1.44697	0.0550569	-0.791851	0.450259	0.674522	-6.59951	0	20892000	68592000	15628000	36396000	126460000	112070000	12986000	12120000	-0.50191	0.744228	-1.30644	-0.247746	2.80663	1.54687	-1.67497	-0.92621	0.43808	-0.327966	-0.766046	0.450259	0.674522
REV__zz|Y-FGCZCont00364|;REV__zz|Y-FGCZCont00255|;REV__CON__Q3MHH8;REV__tr|Q6P5J0|Q6P5J0_DANRE;REV__tr|F1QTT5|F1QTT5_DANRE	REV__zz|Y-FGCZCont00364|	1	zz|Y-FGCZCont00364| Q3MHH8 TREMBL:Q3MHH8 (Bos taurus) Amylase, alpha 2B; pancreatic;zz|Y-FGCZCont00255| zz|FGCZCont0254_P04745|AMY1_HUMAN blastpHomologue_0.0;;tr|Q6P5J0|Q6P5J0_DANRE Alpha-amylase OS=Danio rerio OX=7955 GN=amy2a PE=1 SV=1;tr|F1QTT5|F1QTT5	-2.29481	-4.20265	REV__zz|Y-FGCZCont00364|	-1.90784	-6.03964	2.22396	-2.77177	-1.2385	0.277659	0.525602	-5.66717	4	NA	2308800	NA	NA	17452000	NA	5716900	1510100	NA	-4.20265	NA	NA	-0.151415	NA	-2.85312	-3.8799	-2.29481	-4.20265	-1.90784	0.277659	0.525602
sp|F8W2M8|TPP1_DANRE;tr|A0A493VU28|A0A493VU28_DANRE	sp|F8W2M8|TPP1_DANRE	2	sp|F8W2M8|TPP1_DANRE Tripeptidyl-peptidase 1 OS=Danio rerio OX=7955 GN=tpp1 PE=1 SV=2;tr|A0A493VU28|A0A493VU28_DANRE Tripeptidyl aminopeptidase OS=Danio rerio OX=7955 GN=tpp1 PE=1 SV=1	NA	-0.923206	sp|F8W2M8|TPP1_DANRE	NA	NA	NA	-0.923206	NA	NA	NA	NA	4	19258000	7279300	35635000	32384000	NA	NA	NA	NA	-0.619157	-2.52769	-0.130323	-0.415652	NA	NA	NA	NA	-3.82935	-0.923206	2.90615	0	0
sp|Q05AK9|TMA7_DANRE	sp|Q05AK9|TMA7_DANRE	1	sp|Q05AK9|TMA7_DANRE Translation machinery-associated protein 7 OS=Danio rerio OX=7955 GN=tma7 PE=3 SV=1	-2.67328	NA	sp|Q05AK9|TMA7_DANRE	NA	NA	NA	-2.67328	NA	NA	NA	NA	4	NA	NA	NA	NA	3548400	5442000	6314600	3563000	NA	NA	NA	NA	-2.53067	-2.78966	-2.71033	-2.66247	-2.67328	-3.89183	-1.21855	0	0
sp|Q1L8Y6|BBIP1_DANRE	sp|Q1L8Y6|BBIP1_DANRE	1	sp|Q1L8Y6|BBIP1_DANRE BBSome-interacting protein 1 OS=Danio rerio OX=7955 GN=bbip1 PE=3 SV=1	-0.666525	NA	sp|Q1L8Y6|BBIP1_DANRE	NA	NA	NA	-0.666525	NA	NA	NA	NA	4	NA	NA	NA	NA	20802000	18929000	21529000	13014000	NA	NA	NA	NA	0.110854	-1.00264	-0.949034	-0.825278	-0.666525	-3.89183	-3.22531	0	0
sp|Q503W7|ATD1B_DANRE	sp|Q503W7|ATD1B_DANRE	1	sp|Q503W7|ATD1B_DANRE ATPase family AAA domain-containing protein 1-B OS=Danio rerio OX=7955 GN=atad1b PE=2 SV=2	NA	-2.97588	sp|Q503W7|ATD1B_DANRE	NA	NA	NA	-2.97588	NA	NA	NA	NA	5	NA	5438200	3784500	6870000	NA	NA	NA	NA	NA	-2.95301	-3.32994	-2.64469	NA	NA	NA	NA	-3.82935	-2.97588	0.853473	0	0
sp|Q568F6|PURA2_DANRE	sp|Q568F6|PURA2_DANRE	1	sp|Q568F6|PURA2_DANRE Adenylosuccinate synthetase isozyme 2 OS=Danio rerio OX=7955 GN=adss2 PE=2 SV=1	NA	-2.9005	sp|Q568F6|PURA2_DANRE	NA	NA	NA	-2.9005	NA	NA	NA	NA	5	4300800	NA	4211500	6399500	NA	NA	NA	NA	-2.77741	NA	-3.1774	-2.74668	NA	NA	NA	NA	-3.82935	-2.9005	0.928854	0	0
sp|Q5U3V9|SNF8_DANRE	sp|Q5U3V9|SNF8_DANRE	1	sp|Q5U3V9|SNF8_DANRE Vacuolar-sorting protein SNF8 OS=Danio rerio OX=7955 GN=snf8 PE=2 SV=2	-2.47215	NA	sp|Q5U3V9|SNF8_DANRE	NA	NA	NA	-2.47215	NA	NA	NA	NA	5	NA	NA	NA	NA	3348500	9958700	5627200	NA	NA	NA	NA	NA	-2.61727	-1.92335	-2.87583	NA	-2.47215	-3.89183	-1.41968	0	0
sp|Q6GML7|TATD1_DANRE	sp|Q6GML7|TATD1_DANRE	1	sp|Q6GML7|TATD1_DANRE Putative deoxyribonuclease TATDN1 OS=Danio rerio OX=7955 GN=tatdn1 PE=2 SV=1	NA	-2.10911	sp|Q6GML7|TATD1_DANRE	NA	NA	NA	-2.10911	NA	NA	NA	NA	6	NA	8217700	NA	11797000	NA	NA	NA	NA	NA	-2.35082	NA	-1.86739	NA	NA	NA	NA	-3.82935	-2.10911	1.72025	0	0
sp|Q6PE18|P4K2A_DANRE	sp|Q6PE18|P4K2A_DANRE	1	sp|Q6PE18|P4K2A_DANRE Phosphatidylinositol 4-kinase type 2-alpha OS=Danio rerio OX=7955 GN=pi4k2a PE=2 SV=1	-2.25172	NA	sp|Q6PE18|P4K2A_DANRE	NA	NA	NA	-2.25172	NA	NA	NA	NA	5	NA	NA	NA	NA	4750300	6803100	NA	4969700	NA	NA	NA	NA	-2.09497	-2.46964	NA	-2.19055	-2.25172	-3.89183	-1.64011	0	0
sp|Q7T3E5|KAT3_DANRE;tr|A0A0R4IG42|A0A0R4IG42_DANRE;tr|A0A0R4IJ00|A0A0R4IJ00_DANRE	sp|Q7T3E5|KAT3_DANRE	3	sp|Q7T3E5|KAT3_DANRE Kynurenine--oxoglutarate transaminase 3 OS=Danio rerio OX=7955 GN=kyat3 PE=2 SV=2;tr|A0A0R4IG42|A0A0R4IG42_DANRE Cysteine-S-conjugate beta-lyase 2 OS=Danio rerio OX=7955 GN=kyat3 PE=1 SV=2;tr|A0A0R4IJ00|A0A0R4IJ00_DANRE Cysteine-S-conj	-3.34452	NA	sp|Q7T3E5|KAT3_DANRE	NA	NA	NA	-3.34452	NA	NA	NA	NA	5	NA	NA	NA	NA	1706800	3773000	NA	2626400	NA	NA	NA	NA	-3.6238	-3.31475	NA	-3.09501	-3.34452	-3.89183	-0.547312	0	0
sp|Q7ZV82|RL27_DANRE	sp|Q7ZV82|RL27_DANRE	1	sp|Q7ZV82|RL27_DANRE 60S ribosomal protein L27 OS=Danio rerio OX=7955 GN=rpl27 PE=2 SV=3	NA	-0.284659	sp|Q7ZV82|RL27_DANRE	NA	NA	NA	-0.284659	NA	NA	NA	NA	4	19992000	44763000	37912000	27454000	NA	NA	NA	NA	-0.565305	0.121693	-0.041944	-0.653079	NA	NA	NA	NA	-3.82935	-0.284659	3.54469	0	0
sp|Q98SP7|BBS2_DANRE	sp|Q98SP7|BBS2_DANRE	4	sp|Q98SP7|BBS2_DANRE Bardet-Biedl syndrome 2 protein homolog OS=Danio rerio OX=7955 GN=bbs2 PE=2 SV=1	-0.398983	NA	sp|Q98SP7|BBS2_DANRE	NA	NA	NA	-0.398983	NA	NA	NA	NA	4	NA	NA	NA	NA	33795000	20905000	21583000	14979000	NA	NA	NA	NA	0.835648	-0.860299	-0.945437	-0.625843	-0.398983	-3.89183	-3.49285	0	0
tr|A0A0G2KCH4|A0A0G2KCH4_DANRE	tr|A0A0G2KCH4|A0A0G2KCH4_DANRE	2	tr|A0A0G2KCH4|A0A0G2KCH4_DANRE Ectoderm-neural cortex protein 2 OS=Danio rerio OX=7955 GN=enc2 PE=4 SV=2	NA	-2.61486	tr|A0A0G2KCH4|A0A0G2KCH4_DANRE	NA	NA	NA	-2.61486	NA	NA	NA	NA	5	NA	13807000	5377700	4000700	NA	NA	NA	NA	NA	-1.59396	-2.82862	-3.422	NA	NA	NA	NA	-3.82935	-2.61486	1.21449	0	0
tr|A0A0G2KHZ9|A0A0G2KHZ9_DANRE	tr|A0A0G2KHZ9|A0A0G2KHZ9_DANRE	1	tr|A0A0G2KHZ9|A0A0G2KHZ9_DANRE TLC domain-containing 3A OS=Danio rerio OX=7955 GN=tlcd3a PE=4 SV=1	NA	-2.26588	tr|A0A0G2KHZ9|A0A0G2KHZ9_DANRE	NA	NA	NA	-2.26588	NA	NA	NA	NA	6	NA	NA	7581000	9405400	NA	NA	NA	NA	NA	NA	-2.33866	-2.1931	NA	NA	NA	NA	-3.82935	-2.26588	1.56347	0	0
tr|A0A0G2KL77|A0A0G2KL77_DANRE	tr|A0A0G2KL77|A0A0G2KL77_DANRE	2	tr|A0A0G2KL77|A0A0G2KL77_DANRE Ig-like domain-containing protein OS=Danio rerio OX=7955 GN=LOC108181672 PE=4 SV=2	NA	-1.92556	tr|A0A0G2KL77|A0A0G2KL77_DANRE	NA	NA	NA	-1.92556	NA	NA	NA	NA	5	2755100	11262000	28146000	NA	NA	NA	NA	NA	-3.41857	-1.89114	-0.466953	NA	NA	NA	NA	NA	-3.82935	-1.92556	1.9038	0	0
tr|A0A0G2KT66|A0A0G2KT66_DANRE	tr|A0A0G2KT66|A0A0G2KT66_DANRE	3	tr|A0A0G2KT66|A0A0G2KT66_DANRE RRM domain-containing protein OS=Danio rerio OX=7955 GN=LOC100537556 PE=1 SV=1	NA	-0.641735	tr|A0A0G2KT66|A0A0G2KT66_DANRE	NA	NA	NA	-0.641735	NA	NA	NA	NA	6	NA	NA	17866000	38472000	NA	NA	NA	NA	NA	NA	-1.11547	-0.167998	NA	NA	NA	NA	-3.82935	-0.641735	3.18762	0	0
tr|A0A0G2KVE1|A0A0G2KVE1_DANRE	tr|A0A0G2KVE1|A0A0G2KVE1_DANRE	1	tr|A0A0G2KVE1|A0A0G2KVE1_DANRE Uncharacterized protein OS=Danio rerio OX=7955 GN=LOC797658 PE=4 SV=2	NA	-0.903295	tr|A0A0G2KVE1|A0A0G2KVE1_DANRE	NA	NA	NA	-0.903295	NA	NA	NA	NA	5	11756000	NA	21696000	29663000	NA	NA	NA	NA	-1.32973	NA	-0.838334	-0.541824	NA	NA	NA	NA	-3.82935	-0.903295	2.92606	0	0
tr|A0A0G2KW52|A0A0G2KW52_DANRE	tr|A0A0G2KW52|A0A0G2KW52_DANRE	1	tr|A0A0G2KW52|A0A0G2KW52_DANRE Nicastrin OS=Danio rerio OX=7955 PE=1 SV=2	NA	-2.40026	tr|A0A0G2KW52|A0A0G2KW52_DANRE	NA	NA	NA	-2.40026	NA	NA	NA	NA	6	5234900	NA	7756100	NA	NA	NA	NA	NA	-2.49445	NA	-2.30607	NA	NA	NA	NA	NA	-3.82935	-2.40026	1.42909	0	0
tr|A0A0R4IAL5|A0A0R4IAL5_DANRE;tr|A0A0R4IMN8|A0A0R4IMN8_DANRE	tr|A0A0R4IAL5|A0A0R4IAL5_DANRE	13	tr|A0A0R4IAL5|A0A0R4IAL5_DANRE Tropomyosin 2 (beta) OS=Danio rerio OX=7955 GN=tpm2 PE=1 SV=1;tr|A0A0R4IMN8|A0A0R4IMN8_DANRE Tropomyosin 2 (beta) OS=Danio rerio OX=7955 GN=tpm2 PE=1 SV=1	NA	-3.45732	tr|A0A0R4IAL5|A0A0R4IAL5_DANRE	NA	NA	NA	-3.45732	NA	NA	NA	NA	4	3352300	3063700	3251700	4186600	NA	NA	NA	NA	-3.13611	-3.79001	-3.54645	-3.35671	NA	NA	NA	NA	-3.82935	-3.45732	0.372034	0	0
tr|A0A0R4IBD6|A0A0R4IBD6_DANRE	tr|A0A0R4IBD6|A0A0R4IBD6_DANRE	1	tr|A0A0R4IBD6|A0A0R4IBD6_DANRE Decapping mRNA 1A OS=Danio rerio OX=7955 GN=dcp1a PE=1 SV=1	-3.05069	NA	tr|A0A0R4IBD6|A0A0R4IBD6_DANRE	NA	NA	NA	-3.05069	NA	NA	NA	NA	6	NA	NA	NA	NA	1510900	7681900	NA	NA	NA	NA	NA	NA	-3.8059	-2.29548	NA	NA	-3.05069	-3.89183	-0.841143	0	0
tr|A0A0R4IBS4|A0A0R4IBS4_DANRE	tr|A0A0R4IBS4|A0A0R4IBS4_DANRE	1	tr|A0A0R4IBS4|A0A0R4IBS4_DANRE Vesicle amine transport 1-like (Fragment) OS=Danio rerio OX=7955 GN=vat1l PE=4 SV=1	NA	-2.12612	tr|A0A0R4IBS4|A0A0R4IBS4_DANRE	NA	NA	NA	-2.12612	NA	NA	NA	NA	5	NA	6697200	9340900	13362000	NA	NA	NA	NA	NA	-2.64926	-2.04079	-1.68831	NA	NA	NA	NA	-3.82935	-2.12612	1.70323	0	0
tr|A0A0R4IC05|A0A0R4IC05_DANRE;tr|A0A0R4IAE4|A0A0R4IAE4_DANRE	tr|A0A0R4IC05|A0A0R4IC05_DANRE	2	tr|A0A0R4IC05|A0A0R4IC05_DANRE DNA helicase OS=Danio rerio OX=7955 GN=chd1 PE=1 SV=2;tr|A0A0R4IAE4|A0A0R4IAE4_DANRE DNA helicase OS=Danio rerio OX=7955 GN=chd1 PE=1 SV=1	NA	-3.56132	tr|A0A0R4IC05|A0A0R4IC05_DANRE	NA	NA	NA	-3.56132	NA	NA	NA	NA	5	NA	2384100	2760200	6394300	NA	NA	NA	NA	NA	-4.15583	-3.78028	-2.74785	NA	NA	NA	NA	-3.82935	-3.56132	0.268033	0	0
tr|A0A0R4ICM6|A0A0R4ICM6_DANRE;tr|A0A2R8Q982|A0A2R8Q982_DANRE;tr|A0A2R8Q7W9|A0A2R8Q7W9_DANRE	tr|A0A0R4ICM6|A0A0R4ICM6_DANRE	1	tr|A0A0R4ICM6|A0A0R4ICM6_DANRE Mitogen-activated protein kinase-binding protein 1 OS=Danio rerio OX=7955 GN=mapkbp1 PE=4 SV=2;tr|A0A2R8Q982|A0A2R8Q982_DANRE Mitogen-activated protein kinase-binding protein 1 OS=Danio rerio OX=7955 GN=mapkbp1 PE=4 SV=1;tr|A	NA	4.11841	tr|A0A0R4ICM6|A0A0R4ICM6_DANRE	NA	NA	NA	4.11841	NA	NA	NA	NA	6	NA	816300000	592300000	NA	NA	NA	NA	NA	NA	4.35669	3.88014	NA	NA	NA	NA	NA	-3.82935	4.11841	7.94777	0	0
tr|A0A0R4IDF2|A0A0R4IDF2_DANRE	tr|A0A0R4IDF2|A0A0R4IDF2_DANRE	2	tr|A0A0R4IDF2|A0A0R4IDF2_DANRE Si:ch1073-67j19.1 OS=Danio rerio OX=7955 GN=si:ch1073-67j19.1 PE=1 SV=1	NA	-1.25628	tr|A0A0R4IDF2|A0A0R4IDF2_DANRE	NA	NA	NA	-1.25628	NA	NA	NA	NA	6	36554000	5973600	NA	NA	NA	NA	NA	NA	0.30348	-2.81604	NA	NA	NA	NA	NA	NA	-3.82935	-1.25628	2.57307	0	0
tr|A0A0R4IFT8|A0A0R4IFT8_DANRE	tr|A0A0R4IFT8|A0A0R4IFT8_DANRE	3	tr|A0A0R4IFT8|A0A0R4IFT8_DANRE Ubiquitin-specific peptidase 47 OS=Danio rerio OX=7955 GN=usp47 PE=1 SV=2	-2.8165	NA	tr|A0A0R4IFT8|A0A0R4IFT8_DANRE	NA	NA	NA	-2.8165	NA	NA	NA	NA	5	NA	NA	NA	NA	2993800	NA	5359400	3423400	NA	NA	NA	NA	-2.78451	NA	-2.94585	-2.71915	-2.8165	-3.89183	-1.07533	0	0
tr|A0A0R4IGV0|A0A0R4IGV0_DANRE	tr|A0A0R4IGV0|A0A0R4IGV0_DANRE	1	tr|A0A0R4IGV0|A0A0R4IGV0_DANRE INO80 complex subunit E OS=Danio rerio OX=7955 GN=ino80e PE=1 SV=1	NA	-3.50307	tr|A0A0R4IGV0|A0A0R4IGV0_DANRE	NA	NA	NA	-3.50307	NA	NA	NA	NA	6	1611600	NA	5427100	NA	NA	NA	NA	NA	-4.19056	NA	-2.81557	NA	NA	NA	NA	NA	-3.82935	-3.50307	0.326287	0	0
tr|A0A0R4IH12|A0A0R4IH12_DANRE	tr|A0A0R4IH12|A0A0R4IH12_DANRE	5	tr|A0A0R4IH12|A0A0R4IH12_DANRE Si:dkey-56m15.9 OS=Danio rerio OX=7955 GN=si:dkey-56m15.9 PE=4 SV=1	NA	-3.32257	tr|A0A0R4IH12|A0A0R4IH12_DANRE	NA	NA	NA	-3.32257	NA	NA	NA	NA	6	NA	3154500	5123400	NA	NA	NA	NA	NA	NA	-3.74741	-2.89774	NA	NA	NA	NA	NA	-3.82935	-3.32257	0.50678	0	0
tr|A0A0R4II13|A0A0R4II13_DANRE;tr|A0A0R4IC72|A0A0R4IC72_DANRE	tr|A0A0R4II13|A0A0R4II13_DANRE	2	tr|A0A0R4II13|A0A0R4II13_DANRE Complex I-B16.6 OS=Danio rerio OX=7955 PE=1 SV=1;tr|A0A0R4IC72|A0A0R4IC72_DANRE Complex I-B16.6 OS=Danio rerio OX=7955 PE=1 SV=1	NA	-2.30552	tr|A0A0R4II13|A0A0R4II13_DANRE	NA	NA	NA	-2.30552	NA	NA	NA	NA	6	3989100	12618000	NA	NA	NA	NA	NA	NA	-2.88573	-1.72531	NA	NA	NA	NA	NA	NA	-3.82935	-2.30552	1.52383	0	0
tr|A0A0R4IIY5|A0A0R4IIY5_DANRE;tr|A0A0R4IBS8|A0A0R4IBS8_DANRE	tr|A0A0R4IIY5|A0A0R4IIY5_DANRE	1	tr|A0A0R4IIY5|A0A0R4IIY5_DANRE Sorting nexin 7 OS=Danio rerio OX=7955 GN=snx7 PE=1 SV=1;tr|A0A0R4IBS8|A0A0R4IBS8_DANRE Sorting nexin 7 OS=Danio rerio OX=7955 GN=snx7 PE=1 SV=1	NA	-3.20907	tr|A0A0R4IIY5|A0A0R4IIY5_DANRE	NA	NA	NA	-3.20907	NA	NA	NA	NA	6	NA	6460900	NA	3259700	NA	NA	NA	NA	NA	-2.70166	NA	-3.71648	NA	NA	NA	NA	-3.82935	-3.20907	0.620287	0	0
tr|A0A0R4IK18|A0A0R4IK18_DANRE	tr|A0A0R4IK18|A0A0R4IK18_DANRE	2	tr|A0A0R4IK18|A0A0R4IK18_DANRE Cathepsin C OS=Danio rerio OX=7955 GN=ctsc PE=1 SV=2	NA	-0.369832	tr|A0A0R4IK18|A0A0R4IK18_DANRE	NA	NA	NA	-0.369832	NA	NA	NA	NA	4	12192000	18599000	57631000	57182000	NA	NA	NA	NA	-1.2773	-1.15939	0.555617	0.401744	NA	NA	NA	NA	-3.82935	-0.369832	3.45952	0	0
tr|A0A0R4IK50|A0A0R4IK50_DANRE;tr|A0A0R4IJJ4|A0A0R4IJJ4_DANRE	tr|A0A0R4IK50|A0A0R4IK50_DANRE	1	tr|A0A0R4IK50|A0A0R4IK50_DANRE LIM and calponin homology domains 1b (Fragment) OS=Danio rerio OX=7955 GN=limch1b PE=4 SV=1;tr|A0A0R4IJJ4|A0A0R4IJJ4_DANRE LIM and calponin homology domains 1b OS=Danio rerio OX=7955 GN=limch1b PE=4 SV=1	-1.9995	NA	tr|A0A0R4IK50|A0A0R4IK50_DANRE	NA	NA	NA	-1.9995	NA	NA	NA	NA	4	NA	NA	NA	NA	3887700	8118900	11327000	7994500	NA	NA	NA	NA	-2.39427	-2.21616	-1.87124	-1.51633	-1.9995	-3.89183	-1.89233	0	0
tr|A0A0R4IMG2|A0A0R4IMG2_DANRE	tr|A0A0R4IMG2|A0A0R4IMG2_DANRE	4	tr|A0A0R4IMG2|A0A0R4IMG2_DANRE N-acetylglucosamine-6-sulfatase OS=Danio rerio OX=7955 GN=gnsb PE=1 SV=1	NA	-0.746291	tr|A0A0R4IMG2|A0A0R4IMG2_DANRE	NA	NA	NA	-0.746291	NA	NA	NA	NA	4	5823400	20951000	42978000	49854000	NA	NA	NA	NA	-2.34107	-0.985695	0.137014	0.204588	NA	NA	NA	NA	-3.82935	-0.746291	3.08306	0	0
tr|A0A0R4INI3|A0A0R4INI3_DANRE;tr|A0A2R8Q8V2|A0A2R8Q8V2_DANRE;tr|A0A2R8Q7G9|A0A2R8Q7G9_DANRE	tr|A0A0R4INI3|A0A0R4INI3_DANRE	28	tr|A0A0R4INI3|A0A0R4INI3_DANRE Slow myosin heavy chain 1 OS=Danio rerio OX=7955 GN=smyhc1 PE=1 SV=1;tr|A0A2R8Q8V2|A0A2R8Q8V2_DANRE Slow myosin heavy chain 1 OS=Danio rerio OX=7955 GN=smyhc1 PE=1 SV=1;tr|A0A2R8Q7G9|A0A2R8Q7G9_DANRE Slow myosin heavy chain 1	NA	-3.52442	tr|A0A0R4INI3|A0A0R4INI3_DANRE	NA	NA	NA	-3.52442	NA	NA	NA	NA	6	NA	NA	4951600	2492200	NA	NA	NA	NA	NA	NA	-2.94641	-4.10243	NA	NA	NA	NA	-3.82935	-3.52442	0.304932	0	0
tr|A0A0R4IPW0|A0A0R4IPW0_DANRE;tr|A0A0R4IBS3|A0A0R4IBS3_DANRE;tr|A0A2R8QER9|A0A2R8QER9_DANRE;tr|A0A0R4IY33|A0A0R4IY33_DANRE	tr|A0A0R4IPW0|A0A0R4IPW0_DANRE	2	tr|A0A0R4IPW0|A0A0R4IPW0_DANRE Target of myb1 membrane-trafficking protein (Fragment) OS=Danio rerio OX=7955 GN=tom1 PE=1 SV=1;tr|A0A0R4IBS3|A0A0R4IBS3_DANRE Target of myb1 membrane-trafficking protein (Fragment) OS=Danio rerio OX=7955 GN=tom1 PE=1 SV=1;tr	-2.43365	NA	tr|A0A0R4IPW0|A0A0R4IPW0_DANRE	NA	NA	NA	-2.43365	NA	NA	NA	NA	5	NA	NA	NA	NA	4137900	4602400	NA	5806100	NA	NA	NA	NA	-2.30111	-3.02988	NA	-1.96994	-2.43365	-3.89183	-1.45818	0	0
tr|A0A0R4IRM6|A0A0R4IRM6_DANRE	tr|A0A0R4IRM6|A0A0R4IRM6_DANRE	1	tr|A0A0R4IRM6|A0A0R4IRM6_DANRE Fatty acid-binding protein 1b, liver, tandem duplicate 2 OS=Danio rerio OX=7955 GN=fabp1b.2 PE=3 SV=1	0.988189	NA	tr|A0A0R4IRM6|A0A0R4IRM6_DANRE	NA	NA	NA	0.988189	NA	NA	NA	NA	5	NA	NA	NA	NA	77390000	157450000	NA	10403000	NA	NA	NA	NA	2.07317	2.03426	NA	-1.14286	0.988189	-3.89183	-4.88002	0	0
tr|A0A0R4IRX1|A0A0R4IRX1_DANRE;tr|B3DK63|B3DK63_DANRE;tr|F1R9Q9|F1R9Q9_DANRE;tr|F6NNU9|F6NNU9_DANRE;tr|F1QBC5|F1QBC5_DANRE;tr|F6PEQ5|F6PEQ5_DANRE;tr|A0A0A0MPS0|A0A0A0MPS0_DANRE;tr|A0A0A0MPR4|A0A0A0MPR4_DANRE;tr|F1R3B6|F1R3B6_DANRE;tr|F6NKM9|F6NKM9_DANRE;tr|A0A0A0MPT9|A0A0A0MPT9_DANRE;tr|A0A0A0MPM8|A0A0A0MPM8_DANRE;tr|A0A0R4IBW4|A0A0R4IBW4_DANRE;tr|F6P427|F6P427_DANRE;tr|F1QY94|F1QY94_DANRE;tr|E7F…	tr|A0A0R4IRX1|A0A0R4IRX1_DANRE	8	tr|A0A0R4IRX1|A0A0R4IRX1_DANRE Si:ch73-236c18.7 OS=Danio rerio OX=7955 GN=si:ch73-236c18.7 PE=4 SV=1;tr|B3DK63|B3DK63_DANRE Zgc:194906 OS=Danio rerio OX=7955 GN=zgc:194906 PE=2 SV=1;tr|F1R9Q9|F1R9Q9_DANRE Si:ch211-15j1.1 (Fragment) OS=Danio rerio OX=7955 G	NA	-1.90638	tr|A0A0R4IRX1|A0A0R4IRX1_DANRE	NA	NA	NA	-1.90638	NA	NA	NA	NA	6	NA	11443000	NA	11178000	NA	NA	NA	NA	NA	-1.86789	NA	-1.94488	NA	NA	NA	NA	-3.82935	-1.90638	1.92297	0	0
tr|A0A0R4ISN6|A0A0R4ISN6_DANRE	tr|A0A0R4ISN6|A0A0R4ISN6_DANRE	1	tr|A0A0R4ISN6|A0A0R4ISN6_DANRE Glutaryl-CoA dehydrogenase b (Fragment) OS=Danio rerio OX=7955 GN=gcdhb PE=1 SV=1	-2.54414	NA	tr|A0A0R4ISN6|A0A0R4ISN6_DANRE	NA	NA	NA	-2.54414	NA	NA	NA	NA	4	NA	NA	NA	NA	3112800	5194400	8338000	4657100	NA	NA	NA	NA	-2.72629	-2.85642	-2.31118	-2.28268	-2.54414	-3.89183	-1.34769	0	0
tr|A0A0R4IV83|A0A0R4IV83_DANRE;tr|A0A0R4IUF3|A0A0R4IUF3_DANRE;tr|A0A0R4IJZ4|A0A0R4IJZ4_DANRE	tr|A0A0R4IV83|A0A0R4IV83_DANRE	1	tr|A0A0R4IV83|A0A0R4IV83_DANRE Anion exchange protein OS=Danio rerio OX=7955 GN=slc4a5a PE=3 SV=2;tr|A0A0R4IUF3|A0A0R4IUF3_DANRE Anion exchange protein (Fragment) OS=Danio rerio OX=7955 GN=slc4a5a PE=3 SV=1;tr|A0A0R4IJZ4|A0A0R4IJZ4_DANRE Anion exchange pro	-3.21361	NA	tr|A0A0R4IV83|A0A0R4IV83_DANRE	NA	NA	NA	-3.21361	NA	NA	NA	NA	4	NA	NA	NA	NA	1999300	6422100	4633100	1643700	NA	NA	NA	NA	-3.38755	-2.55226	-3.15496	-3.75967	-3.21361	-3.89183	-0.678218	0	0
tr|A0A0R4IVZ0|A0A0R4IVZ0_DANRE	tr|A0A0R4IVZ0|A0A0R4IVZ0_DANRE	2	tr|A0A0R4IVZ0|A0A0R4IVZ0_DANRE Nucleoporin 153 OS=Danio rerio OX=7955 GN=nup153 PE=1 SV=1	-3.74791	NA	tr|A0A0R4IVZ0|A0A0R4IVZ0_DANRE	NA	NA	NA	-3.74791	NA	NA	NA	NA	6	NA	NA	NA	NA	1242600	3560300	NA	NA	NA	NA	NA	NA	-4.0979	-3.39793	NA	NA	-3.74791	-3.89183	-0.143918	0	0
tr|A0A140LGD4|A0A140LGD4_DANRE	tr|A0A140LGD4|A0A140LGD4_DANRE	2	tr|A0A140LGD4|A0A140LGD4_DANRE Hypothetical protein LOC564481 OS=Danio rerio OX=7955 GN=loc564481 PE=1 SV=1	1.59971	NA	tr|A0A140LGD4|A0A140LGD4_DANRE	NA	NA	NA	1.59971	NA	NA	NA	NA	6	NA	NA	NA	NA	65742000	NA	108230000	NA	NA	NA	NA	NA	1.82953	NA	1.36988	NA	1.59971	-3.89183	-5.49154	0	0
tr|A0A1D5NSQ1|A0A1D5NSQ1_DANRE;sp|Q6IQ97|RBM41_DANRE	tr|A0A1D5NSQ1|A0A1D5NSQ1_DANRE	2	tr|A0A1D5NSQ1|A0A1D5NSQ1_DANRE RNA-binding protein 4.1 OS=Danio rerio OX=7955 GN=rbm4.1 PE=1 SV=1;sp|Q6IQ97|RBM41_DANRE RNA-binding protein 4.1 OS=Danio rerio OX=7955 GN=rbm4.1 PE=1 SV=1	NA	-3.27583	tr|A0A1D5NSQ1|A0A1D5NSQ1_DANRE	NA	NA	NA	-3.27583	NA	NA	NA	NA	5	2969000	4692800	NA	4210500	NA	NA	NA	NA	-3.31092	-3.16804	NA	-3.34852	NA	NA	NA	NA	-3.82935	-3.27583	0.553526	0	0
tr|A0A1D5NSW2|A0A1D5NSW2_DANRE	tr|A0A1D5NSW2|A0A1D5NSW2_DANRE	1	tr|A0A1D5NSW2|A0A1D5NSW2_DANRE Cabz01076234.2 (Fragment) OS=Danio rerio OX=7955 GN=cabz01076234.2 PE=3 SV=1	-4.49356	NA	tr|A0A1D5NSW2|A0A1D5NSW2_DANRE	NA	NA	NA	-4.49356	NA	NA	NA	NA	5	NA	NA	NA	NA	NA	1620000	1845400	991140	NA	NA	NA	NA	NA	-4.52675	-4.47683	-4.47708	-4.49356	-3.89183	0.601724	0	0
tr|A0A286Y869|A0A286Y869_DANRE	tr|A0A286Y869|A0A286Y869_DANRE	1	tr|A0A286Y869|A0A286Y869_DANRE WD repeat and FYVE domain-containing 3 OS=Danio rerio OX=7955 GN=wdfy3 PE=1 SV=2	NA	-3.75379	tr|A0A286Y869|A0A286Y869_DANRE	NA	NA	NA	-3.75379	NA	NA	NA	NA	4	2264000	4062300	2353500	2814200	NA	NA	NA	NA	-3.70121	-3.37849	-4.00772	-3.92775	NA	NA	NA	NA	-3.82935	-3.75379	0.0755629	0	0
tr|A0A2R8PVB6|A0A2R8PVB6_DANRE;tr|E7FCN9|E7FCN9_DANRE	tr|A0A2R8PVB6|A0A2R8PVB6_DANRE	2	tr|A0A2R8PVB6|A0A2R8PVB6_DANRE Chondroitin sulfate proteoglycan 4 OS=Danio rerio OX=7955 GN=cspg4 PE=4 SV=1;tr|E7FCN9|E7FCN9_DANRE Chondroitin sulfate proteoglycan 4 OS=Danio rerio OX=7955 GN=cspg4 PE=4 SV=1	NA	-4.16248	tr|A0A2R8PVB6|A0A2R8PVB6_DANRE	NA	NA	NA	-4.16248	NA	NA	NA	NA	6	NA	3287200	NA	1717500	NA	NA	NA	NA	NA	-3.6873	NA	-4.63766	NA	NA	NA	NA	-3.82935	-4.16248	-0.333125	0	0
tr|A0A2R8Q1G2|A0A2R8Q1G2_DANRE;tr|A8KC11|A8KC11_DANRE	tr|A0A2R8Q1G2|A0A2R8Q1G2_DANRE	1	tr|A0A2R8Q1G2|A0A2R8Q1G2_DANRE Carbonic anhydrase OS=Danio rerio OX=7955 GN=ca7 PE=3 SV=1;tr|A8KC11|A8KC11_DANRE Carbonic anhydrase OS=Danio rerio OX=7955 GN=ca7 PE=1 SV=1	-2.8019	NA	tr|A0A2R8Q1G2|A0A2R8Q1G2_DANRE	NA	NA	NA	-2.8019	NA	NA	NA	NA	6	NA	NA	NA	NA	NA	NA	6407700	2982900	NA	NA	NA	NA	NA	NA	-2.68931	-2.91449	-2.8019	-3.89183	-1.08993	0	0
tr|A0A2R8Q6F9|A0A2R8Q6F9_DANRE;tr|A0A2R9YJK7|A0A2R9YJK7_DANRE;tr|A0A2R8Q4T4|A0A2R8Q4T4_DANRE;tr|F1QGT0|F1QGT0_DANRE	tr|A0A2R8Q6F9|A0A2R8Q6F9_DANRE	1	tr|A0A2R8Q6F9|A0A2R8Q6F9_DANRE Nexilin (F actin-binding protein) OS=Danio rerio OX=7955 GN=nexn PE=4 SV=1;tr|A0A2R9YJK7|A0A2R9YJK7_DANRE Nexilin (F actin-binding protein) OS=Danio rerio OX=7955 GN=nexn PE=4 SV=1;tr|A0A2R8Q4T4|A0A2R8Q4T4_DANRE Nexilin (F ac	-3.30202	NA	tr|A0A2R8Q6F9|A0A2R8Q6F9_DANRE	NA	NA	NA	-3.30202	NA	NA	NA	NA	5	NA	NA	NA	NA	1708600	4370200	NA	2474100	NA	NA	NA	NA	-3.62223	-3.1041	NA	-3.17973	-3.30202	-3.89183	-0.589812	0	0
tr|A0A2R8Q6N1|A0A2R8Q6N1_DANRE;tr|F1Q750|F1Q750_DANRE	tr|A0A2R8Q6N1|A0A2R8Q6N1_DANRE	4	tr|A0A2R8Q6N1|A0A2R8Q6N1_DANRE Host cell factor C1a OS=Danio rerio OX=7955 GN=hcfc1a PE=1 SV=1;tr|F1Q750|F1Q750_DANRE Host cell factor C1a OS=Danio rerio OX=7955 GN=hcfc1a PE=1 SV=1	-1.75115	NA	tr|A0A2R8Q6N1|A0A2R8Q6N1_DANRE	NA	NA	NA	-1.75115	NA	NA	NA	NA	5	NA	NA	NA	NA	4874700	10273000	NA	9192600	NA	NA	NA	NA	-2.05636	-1.87881	NA	-1.31829	-1.75115	-3.89183	-2.14068	0	0
tr|A0A2R8Q7N6|A0A2R8Q7N6_DANRE	tr|A0A2R8Q7N6|A0A2R8Q7N6_DANRE	1	tr|A0A2R8Q7N6|A0A2R8Q7N6_DANRE Nucleoporin NUP53 OS=Danio rerio OX=7955 GN=nup35 PE=1 SV=1	NA	-1.33023	tr|A0A2R8Q7N6|A0A2R8Q7N6_DANRE	NA	NA	NA	-1.33023	NA	NA	NA	NA	6	NA	NA	11031000	23824000	NA	NA	NA	NA	NA	NA	-1.80349	-0.856961	NA	NA	NA	NA	-3.82935	-1.33023	2.49913	0	0
tr|A0A2R8Q8J6|A0A2R8Q8J6_DANRE;tr|F1QCT0|F1QCT0_DANRE;sp|Q6NWD4|TIM50_DANRE	tr|A0A2R8Q8J6|A0A2R8Q8J6_DANRE	1	tr|A0A2R8Q8J6|A0A2R8Q8J6_DANRE Mitochondrial import inner membrane translocase subunit TIM50 OS=Danio rerio OX=7955 GN=timm50 PE=1 SV=1;tr|F1QCT0|F1QCT0_DANRE Mitochondrial import inner membrane translocase subunit TIM50 OS=Danio rerio OX=7955 GN=timm50 PE	NA	-5.56509	tr|A0A2R8Q8J6|A0A2R8Q8J6_DANRE	NA	NA	NA	-5.56509	NA	NA	NA	NA	5	NA	1724300	625680	592050	NA	NA	NA	NA	NA	-4.62843	-5.89806	-6.16877	NA	NA	NA	NA	-3.82935	-5.56509	-1.73573	0	0
tr|A0A2R8QAJ4|A0A2R8QAJ4_DANRE;tr|E7EXE8|E7EXE8_DANRE	tr|A0A2R8QAJ4|A0A2R8QAJ4_DANRE	1	tr|A0A2R8QAJ4|A0A2R8QAJ4_DANRE Tenascin XBa OS=Danio rerio OX=7955 GN=tnxba PE=4 SV=1;tr|E7EXE8|E7EXE8_DANRE Tenascin XBa OS=Danio rerio OX=7955 GN=tnxba PE=4 SV=3	NA	-5.12714	tr|A0A2R8QAJ4|A0A2R8QAJ4_DANRE	NA	NA	NA	-5.12714	NA	NA	NA	NA	6	NA	647320	NA	2333900	NA	NA	NA	NA	NA	-6.05751	NA	-4.19678	NA	NA	NA	NA	-3.82935	-5.12714	-1.29779	0	0
tr|A0A2R8QAU8|A0A2R8QAU8_DANRE	tr|A0A2R8QAU8|A0A2R8QAU8_DANRE	1	tr|A0A2R8QAU8|A0A2R8QAU8_DANRE Ig-like domain-containing protein OS=Danio rerio OX=7955 GN=hepacam PE=4 SV=1	NA	-3.13825	tr|A0A2R8QAU8|A0A2R8QAU8_DANRE	NA	NA	NA	-3.13825	NA	NA	NA	NA	6	NA	NA	3700800	5693800	NA	NA	NA	NA	NA	NA	-3.36186	-2.91465	NA	NA	NA	NA	-3.82935	-3.13825	0.691099	0	0
tr|A0A2R8QCS6|A0A2R8QCS6_DANRE;tr|A0A2R8Q6Y8|A0A2R8Q6Y8_DANRE;tr|A0A2R8QMF4|A0A2R8QMF4_DANRE;tr|A0A2R8QBQ8|A0A2R8QBQ8_DANRE;tr|A0A2R8RL41|A0A2R8RL41_DANRE;tr|E7FGS8|E7FGS8_DANRE;tr|E9QBH9|E9QBH9_DANRE	tr|A0A2R8QCS6|A0A2R8QCS6_DANRE	2	tr|A0A2R8QCS6|A0A2R8QCS6_DANRE Uncharacterized protein OS=Danio rerio OX=7955 GN=dnah12 PE=3 SV=1;tr|A0A2R8Q6Y8|A0A2R8Q6Y8_DANRE Dynein, axonemal, heavy chain 12 OS=Danio rerio OX=7955 GN=dnah12 PE=3 SV=1;tr|A0A2R8QMF4|A0A2R8QMF4_DANRE Uncharacterized prot	NA	-2.78529	tr|A0A2R8QCS6|A0A2R8QCS6_DANRE	NA	NA	NA	-2.78529	NA	NA	NA	NA	5	7501300	NA	2789900	7016700	NA	NA	NA	NA	-1.97656	NA	-3.76501	-2.61431	NA	NA	NA	NA	-3.82935	-2.78529	1.04406	0	0
tr|A0A2R8QDV0|A0A2R8QDV0_DANRE;tr|A0A2R8Q2J3|A0A2R8Q2J3_DANRE	tr|A0A2R8QDV0|A0A2R8QDV0_DANRE	2	tr|A0A2R8QDV0|A0A2R8QDV0_DANRE LEM domain-containing protein OS=Danio rerio OX=7955 GN=emd PE=4 SV=1;tr|A0A2R8Q2J3|A0A2R8Q2J3_DANRE LEM domain-containing protein OS=Danio rerio OX=7955 GN=emd PE=4 SV=1	NA	-2.01161	tr|A0A2R8QDV0|A0A2R8QDV0_DANRE	NA	NA	NA	-2.01161	NA	NA	NA	NA	6	11129000	NA	6248000	NA	NA	NA	NA	NA	-1.40864	NA	-2.61459	NA	NA	NA	NA	NA	-3.82935	-2.01161	1.81774	0	0
tr|A0A2R8QES3|A0A2R8QES3_DANRE;tr|F1Q7J1|F1Q7J1_DANRE	tr|A0A2R8QES3|A0A2R8QES3_DANRE	2	tr|A0A2R8QES3|A0A2R8QES3_DANRE MICOS complex subunit OS=Danio rerio OX=7955 GN=apool PE=1 SV=1;tr|F1Q7J1|F1Q7J1_DANRE MICOS complex subunit (Fragment) OS=Danio rerio OX=7955 GN=apool PE=1 SV=1	NA	-3.52036	tr|A0A2R8QES3|A0A2R8QES3_DANRE	NA	NA	NA	-3.52036	NA	NA	NA	NA	4	2142800	5443900	4048800	2468900	NA	NA	NA	NA	-3.78042	-2.95148	-3.23362	-4.11594	NA	NA	NA	NA	-3.82935	-3.52036	0.308989	0	0
tr|A0A2R8QFB5|A0A2R8QFB5_DANRE	tr|A0A2R8QFB5|A0A2R8QFB5_DANRE	1	tr|A0A2R8QFB5|A0A2R8QFB5_DANRE Uncharacterized protein OS=Danio rerio OX=7955 GN=LOC100331497 PE=4 SV=1	-3.74433	NA	tr|A0A2R8QFB5|A0A2R8QFB5_DANRE	NA	NA	NA	-3.74433	NA	NA	NA	NA	4	NA	NA	NA	NA	313990	4531900	5629500	3018700	NA	NA	NA	NA	-6.1525	-3.05201	-2.87524	-2.89757	-3.74433	-3.89183	-0.147498	0	0
tr|A0A2R8QGC6|A0A2R8QGC6_DANRE;tr|F8W5H0|F8W5H0_DANRE;tr|F1QMW6|F1QMW6_DANRE;tr|F1Q6M5|F1Q6M5_DANRE;tr|E7F485|E7F485_DANRE	tr|A0A2R8QGC6|A0A2R8QGC6_DANRE	2	tr|A0A2R8QGC6|A0A2R8QGC6_DANRE Cyclic nucleotide-gated channel subunit alpha 3a OS=Danio rerio OX=7955 GN=cnga3a PE=4 SV=1;tr|F8W5H0|F8W5H0_DANRE Cyclic nucleotide-gated channel subunit alpha 3a OS=Danio rerio OX=7955 GN=cnga3a PE=4 SV=1;tr|F1QMW6|F1QMW6_D	-1.45865	NA	tr|A0A2R8QGC6|A0A2R8QGC6_DANRE	NA	NA	NA	-1.45865	NA	NA	NA	NA	4	NA	NA	NA	NA	10467000	13032000	7656100	11934000	NA	NA	NA	NA	-0.914987	-1.53778	-2.4337	-0.948144	-1.45865	-3.89183	-2.43318	0	0
tr|A0A2R8QMZ6|A0A2R8QMZ6_DANRE	tr|A0A2R8QMZ6|A0A2R8QMZ6_DANRE	1	tr|A0A2R8QMZ6|A0A2R8QMZ6_DANRE LYR motif-containing 7 OS=Danio rerio OX=7955 GN=lyrm7 PE=1 SV=1	-2.64244	NA	tr|A0A2R8QMZ6|A0A2R8QMZ6_DANRE	NA	NA	NA	-2.64244	NA	NA	NA	NA	6	NA	NA	NA	NA	NA	6821500	5853900	NA	NA	NA	NA	NA	NA	-2.46577	-2.81911	NA	-2.64244	-3.89183	-1.24939	0	0
tr|A0A2R8QND3|A0A2R8QND3_DANRE;tr|F1R293|F1R293_DANRE	tr|A0A2R8QND3|A0A2R8QND3_DANRE	6	tr|A0A2R8QND3|A0A2R8QND3_DANRE Adenylosuccinate lyase OS=Danio rerio OX=7955 GN=adsl PE=1 SV=1;tr|F1R293|F1R293_DANRE Adenylosuccinate lyase OS=Danio rerio OX=7955 GN=adsl PE=1 SV=1	NA	-1.83565	tr|A0A2R8QND3|A0A2R8QND3_DANRE	NA	NA	NA	-1.83565	NA	NA	NA	NA	5	7831200	NA	10847000	12669000	NA	NA	NA	NA	-1.91459	NA	-1.82749	-1.76487	NA	NA	NA	NA	-3.82935	-1.83565	1.9937	0	0
tr|A0A2R8QSD6|A0A2R8QSD6_DANRE;tr|A0A2R8QAY5|A0A2R8QAY5_DANRE;tr|A8WHU6|A8WHU6_DANRE	tr|A0A2R8QSD6|A0A2R8QSD6_DANRE	1	tr|A0A2R8QSD6|A0A2R8QSD6_DANRE Sciellin OS=Danio rerio OX=7955 GN=scel PE=4 SV=1;tr|A0A2R8QAY5|A0A2R8QAY5_DANRE Sciellin OS=Danio rerio OX=7955 GN=scel PE=4 SV=1;tr|A8WHU6|A8WHU6_DANRE Sciellin OS=Danio rerio OX=7955 GN=scel PE=4 SV=1	NA	-1.81237	tr|A0A2R8QSD6|A0A2R8QSD6_DANRE	NA	NA	NA	-1.81237	NA	NA	NA	NA	6	8286600	12058000	NA	NA	NA	NA	NA	NA	-1.83322	-1.79153	NA	NA	NA	NA	NA	NA	-3.82935	-1.81237	2.01698	0	0
tr|A0A2R8RI02|A0A2R8RI02_DANRE;tr|Q90Z31|Q90Z31_DANRE;tr|Q502Q3|Q502Q3_DANRE	tr|A0A2R8RI02|A0A2R8RI02_DANRE	4	tr|A0A2R8RI02|A0A2R8RI02_DANRE Ephrin-B3a OS=Danio rerio OX=7955 GN=efnb3a PE=3 SV=1;tr|Q90Z31|Q90Z31_DANRE Ephrin B3 OS=Danio rerio OX=7955 GN=efnb3b PE=1 SV=1;tr|Q502Q3|Q502Q3_DANRE Efnb3 OS=Danio rerio OX=7955 GN=efnb3b PE=1 SV=1	NA	-1.91824	tr|A0A2R8RI02|A0A2R8RI02_DANRE	NA	NA	NA	-1.91824	NA	NA	NA	NA	4	6744000	12813000	9896000	11679000	NA	NA	NA	NA	-2.12977	-1.70294	-1.95842	-1.88184	NA	NA	NA	NA	-3.82935	-1.91824	1.91111	0	0
tr|A0A2R8RJ37|A0A2R8RJ37_DANRE;tr|Q1LUF1|Q1LUF1_DANRE;tr|F1Q557|F1Q557_DANRE	tr|A0A2R8RJ37|A0A2R8RJ37_DANRE	2	tr|A0A2R8RJ37|A0A2R8RJ37_DANRE Calmodulin-regulated spectrin-associated protein family, member 2a OS=Danio rerio OX=7955 GN=camsap2a PE=3 SV=1;tr|Q1LUF1|Q1LUF1_DANRE Calmodulin-regulated spectrin-associated protein family, member 2a OS=Danio rerio OX=7955	-0.751197	NA	tr|A0A2R8RJ37|A0A2R8RJ37_DANRE	NA	NA	NA	-0.751197	NA	NA	NA	NA	4	NA	NA	NA	NA	6697800	62068000	37961000	5732000	NA	NA	NA	NA	-1.58181	0.699777	-0.134601	-1.98816	-0.751197	-3.89183	-3.14063	0	0
tr|A0A2R8RJQ6|A0A2R8RJQ6_DANRE	tr|A0A2R8RJQ6|A0A2R8RJQ6_DANRE	2	tr|A0A2R8RJQ6|A0A2R8RJQ6_DANRE Uncharacterized protein OS=Danio rerio OX=7955 PE=4 SV=1	NA	-4.40292	tr|A0A2R8RJQ6|A0A2R8RJQ6_DANRE	NA	NA	NA	-4.40292	NA	NA	NA	NA	4	1522700	2622000	759390	3295800	NA	NA	NA	NA	-4.27225	-4.0171	-5.62171	-3.70064	NA	NA	NA	NA	-3.82935	-4.40292	-0.573571	0	0
tr|A0A2R8RQN8|A0A2R8RQN8_DANRE;tr|F8W5J8|F8W5J8_DANRE;tr|F8W2U7|F8W2U7_DANRE;tr|F1Q6F0|F1Q6F0_DANRE	tr|A0A2R8RQN8|A0A2R8RQN8_DANRE	1	tr|A0A2R8RQN8|A0A2R8RQN8_DANRE Phosphorylase b kinase regulatory subunit OS=Danio rerio OX=7955 PE=3 SV=1;tr|F8W5J8|F8W5J8_DANRE Phosphorylase b kinase regulatory subunit (Fragment) OS=Danio rerio OX=7955 GN=phkb PE=3 SV=2;tr|F8W2U7|F8W2U7_DANRE Phosphoryl	-2.92201	NA	tr|A0A2R8RQN8|A0A2R8RQN8_DANRE	NA	NA	NA	-2.92201	NA	NA	NA	NA	5	NA	NA	NA	NA	2559900	NA	5277700	3280200	NA	NA	NA	NA	-3.01837	NA	-2.96791	-2.77975	-2.92201	-3.89183	-0.969821	0	0
tr|A0A2R8RXH6|A0A2R8RXH6_DANRE;tr|E7F851|E7F851_DANRE	tr|A0A2R8RXH6|A0A2R8RXH6_DANRE	1	tr|A0A2R8RXH6|A0A2R8RXH6_DANRE Family with sequence similarity 120A OS=Danio rerio OX=7955 GN=fam120a PE=3 SV=1;tr|E7F851|E7F851_DANRE Family with sequence similarity 120A OS=Danio rerio OX=7955 GN=fam120a PE=3 SV=2	NA	-4.00211	tr|A0A2R8RXH6|A0A2R8RXH6_DANRE	NA	NA	NA	-4.00211	NA	NA	NA	NA	4	2185900	2861900	1489600	3281400	NA	NA	NA	NA	-3.75175	-3.88939	-4.66036	-3.70694	NA	NA	NA	NA	-3.82935	-4.00211	-0.172757	0	0
tr|A0PJR3|A0PJR3_DANRE	tr|A0PJR3|A0PJR3_DANRE	1	tr|A0PJR3|A0PJR3_DANRE Phosphatidic acid phosphatase type 2D OS=Danio rerio OX=7955 GN=ppap2d PE=2 SV=1	NA	-4.58628	tr|A0PJR3|A0PJR3_DANRE	NA	NA	NA	-4.58628	NA	NA	NA	NA	5	1340400	1379700	NA	2098900	NA	NA	NA	NA	-4.45583	-4.95364	NA	-4.34935	NA	NA	NA	NA	-3.82935	-4.58628	-0.756922	0	0
tr|A1L1U1|A1L1U1_DANRE	tr|A1L1U1|A1L1U1_DANRE	2	tr|A1L1U1|A1L1U1_DANRE Striatin, calmodulin-binding protein OS=Danio rerio OX=7955 GN=strn PE=1 SV=1	NA	-1.86135	tr|A1L1U1|A1L1U1_DANRE	NA	NA	NA	-1.86135	NA	NA	NA	NA	6	NA	NA	8670700	14451000	NA	NA	NA	NA	NA	NA	-2.14702	-1.57567	NA	NA	NA	NA	-3.82935	-1.86135	1.96801	0	0
tr|A2BF64|A2BF64_DANRE	tr|A2BF64|A2BF64_DANRE	1	tr|A2BF64|A2BF64_DANRE Cathepsin S, ortholog 2, tandem duplicate 2 OS=Danio rerio OX=7955 GN=ctss2.2 PE=3 SV=1	NA	-3.12225	tr|A2BF64|A2BF64_DANRE	NA	NA	NA	-3.12225	NA	NA	NA	NA	5	2638500	NA	5792900	4789100	NA	NA	NA	NA	-3.48082	NA	-2.7225	-3.16341	NA	NA	NA	NA	-3.82935	-3.12225	0.707107	0	0
tr|A2BG14|A2BG14_DANRE	tr|A2BG14|A2BG14_DANRE	1	tr|A2BG14|A2BG14_DANRE Guanine deaminase OS=Danio rerio OX=7955 GN=gda PE=1 SV=1	NA	-2.25561	tr|A2BG14|A2BG14_DANRE	NA	NA	NA	-2.25561	NA	NA	NA	NA	4	3524900	3542900	12705000	25157000	NA	NA	NA	NA	-3.06383	-3.57804	-1.60189	-0.778693	NA	NA	NA	NA	-3.82935	-2.25561	1.57374	0	0
tr|A2CER9|A2CER9_DANRE;tr|A0A2R8RKP9|A0A2R8RKP9_DANRE;tr|A0A0R4IK06|A0A0R4IK06_DANRE	tr|A2CER9|A2CER9_DANRE	3	tr|A2CER9|A2CER9_DANRE Ankyrin repeat and FYVE domain-containing 1 OS=Danio rerio OX=7955 GN=ankfy1 PE=1 SV=1;tr|A0A2R8RKP9|A0A2R8RKP9_DANRE Ankyrin repeat and FYVE domain-containing 1 OS=Danio rerio OX=7955 GN=ankfy1 PE=1 SV=1;tr|A0A0R4IK06|A0A0R4IK06_DAN	NA	-3.16509	tr|A2CER9|A2CER9_DANRE	NA	NA	NA	-3.16509	NA	NA	NA	NA	6	NA	4412700	4533200	NA	NA	NA	NA	NA	NA	-3.25781	-3.07237	NA	NA	NA	NA	NA	-3.82935	-3.16509	0.664263	0	0
tr|A2CET0|A2CET0_DANRE;tr|A0A0R4I9D6|A0A0R4I9D6_DANRE	tr|A2CET0|A2CET0_DANRE	2	tr|A2CET0|A2CET0_DANRE Symplekin OS=Danio rerio OX=7955 GN=sympk PE=1 SV=2;tr|A0A0R4I9D6|A0A0R4I9D6_DANRE Symplekin OS=Danio rerio OX=7955 GN=sympk PE=1 SV=1	-2.35642	NA	tr|A2CET0|A2CET0_DANRE	NA	NA	NA	-2.35642	NA	NA	NA	NA	5	NA	NA	NA	NA	5595200	NA	4475600	5627800	NA	NA	NA	NA	-1.85046	NA	-3.20463	-2.01418	-2.35642	-3.89183	-1.53541	0	0
tr|A3KQK2|A3KQK2_DANRE	tr|A3KQK2|A3KQK2_DANRE	3	tr|A3KQK2|A3KQK2_DANRE Asparagine synthetase [glutamine-hydrolyzing] OS=Danio rerio OX=7955 GN=asns PE=1 SV=1	NA	-1.711	tr|A3KQK2|A3KQK2_DANRE	NA	NA	NA	-1.711	NA	NA	NA	NA	6	5636500	20269000	NA	NA	NA	NA	NA	NA	-2.38803	-1.03397	NA	NA	NA	NA	NA	NA	-3.82935	-1.711	2.11835	0	0
tr|A3KQS0|A3KQS0_DANRE	tr|A3KQS0|A3KQS0_DANRE	2	tr|A3KQS0|A3KQS0_DANRE 39S ribosomal protein L9, mitochondrial OS=Danio rerio OX=7955 GN=mrpl9 PE=1 SV=1	0.741182	NA	tr|A3KQS0|A3KQS0_DANRE	NA	NA	NA	0.741182	NA	NA	NA	NA	6	NA	NA	NA	NA	39083000	51406000	NA	NA	NA	NA	NA	NA	1.05278	0.429583	NA	NA	0.741182	-3.89183	-4.63301	0	0
tr|A7YY99|A7YY99_DANRE	tr|A7YY99|A7YY99_DANRE	3	tr|A7YY99|A7YY99_DANRE ATP synthase subunit e, mitochondrial OS=Danio rerio OX=7955 GN=atp5mea PE=1 SV=1	0.74781	NA	tr|A7YY99|A7YY99_DANRE	NA	NA	NA	0.74781	NA	NA	NA	NA	4	NA	NA	NA	NA	48647000	54435000	56907000	36908000	NA	NA	NA	NA	1.37973	0.511659	0.446772	0.653074	0.74781	-3.89183	-4.63964	0	0
tr|A8WGP7|A8WGP7_DANRE	tr|A8WGP7|A8WGP7_DANRE	1	tr|A8WGP7|A8WGP7_DANRE UDP-glucose 6-dehydrogenase OS=Danio rerio OX=7955 GN=ugdh PE=1 SV=1	NA	-2.05322	tr|A8WGP7|A8WGP7_DANRE	NA	NA	NA	-2.05322	NA	NA	NA	NA	5	4902600	NA	11983000	11650000	NA	NA	NA	NA	-2.58887	NA	-1.68538	-1.88542	NA	NA	NA	NA	-3.82935	-2.05322	1.77613	0	0
tr|B0R174|B0R174_DANRE	tr|B0R174|B0R174_DANRE	1	tr|B0R174|B0R174_DANRE Retinol-binding protein 1, cellular, tandem duplicate 1 OS=Danio rerio OX=7955 GN=rbp1.1 PE=3 SV=1	NA	-2.37513	tr|B0R174|B0R174_DANRE	NA	NA	NA	-2.37513	NA	NA	NA	NA	5	NA	8382300	9390500	6295400	NA	NA	NA	NA	NA	-2.3219	-2.03323	-2.77026	NA	NA	NA	NA	-3.82935	-2.37513	1.45423	0	0
tr|B0S5D9|B0S5D9_DANRE	tr|B0S5D9|B0S5D9_DANRE	1	tr|B0S5D9|B0S5D9_DANRE Transmembrane 9 superfamily member OS=Danio rerio OX=7955 GN=tm9sf2 PE=1 SV=1	NA	-4.07743	tr|B0S5D9|B0S5D9_DANRE	NA	NA	NA	-4.07743	NA	NA	NA	NA	4	1882500	1997700	2951800	2257600	NA	NA	NA	NA	-3.96687	-4.41376	-3.68452	-4.24456	NA	NA	NA	NA	-3.82935	-4.07743	-0.248075	0	0
tr|B0V151|B0V151_DANRE;tr|A0A2R8RNA7|A0A2R8RNA7_DANRE;tr|A0A286Y902|A0A286Y902_DANRE;tr|A0A0R4IS36|A0A0R4IS36_DANRE	tr|B0V151|B0V151_DANRE	2	tr|B0V151|B0V151_DANRE Endophilin-B1 OS=Danio rerio OX=7955 GN=sh3glb1b PE=1 SV=1;tr|A0A2R8RNA7|A0A2R8RNA7_DANRE Endophilin-B1 OS=Danio rerio OX=7955 GN=sh3glb1b PE=1 SV=1;tr|A0A286Y902|A0A286Y902_DANRE Endophilin-B1 OS=Danio rerio OX=7955 GN=sh3glb1b PE=1	NA	-2.87659	tr|B0V151|B0V151_DANRE	NA	NA	NA	-2.87659	NA	NA	NA	NA	6	NA	5885400	NA	5690700	NA	NA	NA	NA	NA	-2.83774	NA	-2.91544	NA	NA	NA	NA	-3.82935	-2.87659	0.952766	0	0
tr|B0V1F9|B0V1F9_DANRE	tr|B0V1F9|B0V1F9_DANRE	1	tr|B0V1F9|B0V1F9_DANRE Carbonic anhydrase VIII OS=Danio rerio OX=7955 GN=ca8 PE=1 SV=1	NA	-1.17233	tr|B0V1F9|B0V1F9_DANRE	NA	NA	NA	-1.17233	NA	NA	NA	NA	5	NA	22740000	16555000	16030000	NA	NA	NA	NA	NA	-0.866176	-1.22421	-1.42659	NA	NA	NA	NA	-3.82935	-1.17233	2.65703	0	0
tr|B2CZC2|B2CZC2_DANRE	tr|B2CZC2|B2CZC2_DANRE	2	tr|B2CZC2|B2CZC2_DANRE Sodium/calcium exchanger 1 isoform b OS=Danio rerio OX=7955 GN=slc8a1b PE=1 SV=1	NA	-2.13718	tr|B2CZC2|B2CZC2_DANRE	NA	NA	NA	-2.13718	NA	NA	NA	NA	4	8337900	8234600	7397900	10735000	NA	NA	NA	NA	-1.82433	-2.34783	-2.37354	-2.00301	NA	NA	NA	NA	-3.82935	-2.13718	1.69218	0	0
tr|B3DFT2|B3DFT2_DANRE	tr|B3DFT2|B3DFT2_DANRE	4	tr|B3DFT2|B3DFT2_DANRE Bardet-Biedl syndrome 1 OS=Danio rerio OX=7955 GN=bbs1 PE=1 SV=1	-0.994184	NA	tr|B3DFT2|B3DFT2_DANRE	NA	NA	NA	-0.994184	NA	NA	NA	NA	4	NA	NA	NA	NA	11148000	16116000	15850000	15983000	NA	NA	NA	NA	-0.820841	-1.23328	-1.38878	-0.533834	-0.994184	-3.89183	-2.89765	0	0
tr|B3DFW4|B3DFW4_DANRE;sp|Q9DGJ3|NPC2_DANRE	tr|B3DFW4|B3DFW4_DANRE	2	tr|B3DFW4|B3DFW4_DANRE Epididymal secretory protein E1 OS=Danio rerio OX=7955 GN=LOC565099 PE=2 SV=1;sp|Q9DGJ3|NPC2_DANRE NPC intracellular cholesterol transporter 2 OS=Danio rerio OX=7955 GN=npc2 PE=2 SV=1	NA	-3.06341	tr|B3DFW4|B3DFW4_DANRE	NA	NA	NA	-3.06341	NA	NA	NA	NA	4	2536600	4632000	4822100	7364200	NA	NA	NA	NA	-3.53753	-3.18706	-2.98422	-2.54482	NA	NA	NA	NA	-3.82935	-3.06341	0.765946	0	0
tr|B3DGQ8|B3DGQ8_DANRE	tr|B3DGQ8|B3DGQ8_DANRE	2	tr|B3DGQ8|B3DGQ8_DANRE Zgc:193593 OS=Danio rerio OX=7955 GN=zgc:193593 PE=2 SV=1	-1.35983	NA	tr|B3DGQ8|B3DGQ8_DANRE	NA	NA	NA	-1.35983	NA	NA	NA	NA	4	NA	NA	NA	NA	9450600	15040000	13314000	8676300	NA	NA	NA	NA	-1.06756	-1.33234	-1.63915	-1.40027	-1.35983	-3.89183	-2.532	0	0
tr|B3DJ32|B3DJ32_DANRE	tr|B3DJ32|B3DJ32_DANRE	1	tr|B3DJ32|B3DJ32_DANRE SPARC-like 1 OS=Danio rerio OX=7955 GN=sparcl1 PE=2 SV=1	NA	-5.63801	tr|B3DJ32|B3DJ32_DANRE	NA	NA	NA	-5.63801	NA	NA	NA	NA	5	416480	836590	NA	1252100	NA	NA	NA	NA	-6.13865	-5.68338	NA	-5.09201	NA	NA	NA	NA	-3.82935	-5.63801	-1.80866	0	0
tr|B7ZVA6|B7ZVA6_DANRE	tr|B7ZVA6|B7ZVA6_DANRE	1	tr|B7ZVA6|B7ZVA6_DANRE Cytochrome c oxidase assembly factor COX19 OS=Danio rerio OX=7955 GN=cox19 PE=1 SV=1	NA	-2.5782	tr|B7ZVA6|B7ZVA6_DANRE	NA	NA	NA	-2.5782	NA	NA	NA	NA	6	NA	NA	6125600	7526000	NA	NA	NA	NA	NA	NA	-2.64282	-2.51358	NA	NA	NA	NA	-3.82935	-2.5782	1.25116	0	0
tr|B8A4S4|B8A4S4_DANRE	tr|B8A4S4|B8A4S4_DANRE	1	tr|B8A4S4|B8A4S4_DANRE Collagen, type XVII, alpha 1a OS=Danio rerio OX=7955 GN=col17a1a PE=4 SV=1	NA	-3.39869	tr|B8A4S4|B8A4S4_DANRE	NA	NA	NA	-3.39869	NA	NA	NA	NA	6	NA	5300900	NA	3060600	NA	NA	NA	NA	NA	-2.99031	NA	-3.80708	NA	NA	NA	NA	-3.82935	-3.39869	0.430658	0	0
tr|B8A4U0|B8A4U0_DANRE	tr|B8A4U0|B8A4U0_DANRE	4	tr|B8A4U0|B8A4U0_DANRE CD99 molecule OS=Danio rerio OX=7955 GN=cd99 PE=1 SV=1	-0.556923	NA	tr|B8A4U0|B8A4U0_DANRE	NA	NA	NA	-0.556923	NA	NA	NA	NA	6	NA	NA	NA	NA	NA	23572000	30996000	NA	NA	NA	NA	NA	NA	-0.688168	-0.425678	NA	-0.556923	-3.89183	-3.33491	0	0
tr|E7EZP9|E7EZP9_DANRE	tr|E7EZP9|E7EZP9_DANRE	1	tr|E7EZP9|E7EZP9_DANRE Four and a half LIM domains 3a OS=Danio rerio OX=7955 GN=fhl3a PE=4 SV=1	NA	-3.60519	tr|E7EZP9|E7EZP9_DANRE	NA	NA	NA	-3.60519	NA	NA	NA	NA	6	2789600	NA	2703800	NA	NA	NA	NA	NA	-3.40065	NA	-3.80973	NA	NA	NA	NA	NA	-3.82935	-3.60519	0.224159	0	0
tr|E7F1A4|E7F1A4_DANRE;tr|A0A2R8QUX6|A0A2R8QUX6_DANRE;tr|A2BFP0|A2BFP0_DANRE;tr|A0A2R8QNM9|A0A2R8QNM9_DANRE;tr|A0A2R8QS69|A0A2R8QS69_DANRE	tr|E7F1A4|E7F1A4_DANRE	1	tr|E7F1A4|E7F1A4_DANRE Pleckstrin homology-like domain, family B, member 1a OS=Danio rerio OX=7955 GN=phldb1a PE=4 SV=3;tr|A0A2R8QUX6|A0A2R8QUX6_DANRE Pleckstrin homology-like domain, family B, member 1a OS=Danio rerio OX=7955 GN=phldb1a PE=4 SV=1;tr|A2BFP	NA	-2.19314	tr|E7F1A4|E7F1A4_DANRE	NA	NA	NA	-2.19314	NA	NA	NA	NA	4	6004200	11783000	7794800	8425000	NA	NA	NA	NA	-2.29705	-1.82518	-2.29897	-2.35136	NA	NA	NA	NA	-3.82935	-2.19314	1.63621	0	0
tr|E7F1S0|E7F1S0_DANRE;tr|A0A1D5NSX1|A0A1D5NSX1_DANRE;tr|A0A2R8QHW5|A0A2R8QHW5_DANRE	tr|E7F1S0|E7F1S0_DANRE	2	tr|E7F1S0|E7F1S0_DANRE Vacuolar protein sorting 13 homolog C OS=Danio rerio OX=7955 GN=vps13c PE=1 SV=3;tr|A0A1D5NSX1|A0A1D5NSX1_DANRE Vacuolar protein sorting 13 homolog C OS=Danio rerio OX=7955 GN=vps13c PE=1 SV=1;tr|A0A2R8QHW5|A0A2R8QHW5_DANRE Vacuolar	NA	-3.99009	tr|E7F1S0|E7F1S0_DANRE	NA	NA	NA	-3.99009	NA	NA	NA	NA	4	1330300	4600300	3352200	1541000	NA	NA	NA	NA	-4.46672	-3.19708	-3.50302	-4.79355	NA	NA	NA	NA	-3.82935	-3.99009	-0.160739	0	0
tr|E7F258|E7F258_DANRE	tr|E7F258|E7F258_DANRE	2	tr|E7F258|E7F258_DANRE 15-hydroxyprostaglandin dehydrogenase OS=Danio rerio OX=7955 GN=hpgd PE=3 SV=1	-2.74949	NA	tr|E7F258|E7F258_DANRE	NA	NA	NA	-2.74949	NA	NA	NA	NA	5	NA	NA	NA	NA	5417500	4438000	4283100	NA	NA	NA	NA	NA	-1.89867	-3.08203	-3.26776	NA	-2.74949	-3.89183	-1.14235	0	0
tr|E7F3I8|E7F3I8_DANRE	tr|E7F3I8|E7F3I8_DANRE	3	tr|E7F3I8|E7F3I8_DANRE RNA helicase OS=Danio rerio OX=7955 GN=dhx15 PE=1 SV=1	-2.98241	NA	tr|E7F3I8|E7F3I8_DANRE	NA	NA	NA	-2.98241	NA	NA	NA	NA	6	NA	NA	NA	NA	3054300	NA	4458300	NA	NA	NA	NA	NA	-2.75463	NA	-3.21019	NA	-2.98241	-3.89183	-0.909422	0	0
tr|E7F6E0|E7F6E0_DANRE;tr|A0A2R8RRE9|A0A2R8RRE9_DANRE	tr|E7F6E0|E7F6E0_DANRE	2	tr|E7F6E0|E7F6E0_DANRE Bardet-Biedl syndrome 9 OS=Danio rerio OX=7955 GN=bbs9 PE=4 SV=3;tr|A0A2R8RRE9|A0A2R8RRE9_DANRE Bardet-Biedl syndrome 9 OS=Danio rerio OX=7955 GN=bbs9 PE=4 SV=1	-0.718488	NA	tr|E7F6E0|E7F6E0_DANRE	NA	NA	NA	-0.718488	NA	NA	NA	NA	4	NA	NA	NA	NA	21082000	24522000	34645000	5269800	NA	NA	NA	NA	0.130825	-0.631526	-0.265859	-2.10739	-0.718488	-3.89183	-3.17334	0	0
tr|E7F7A0|E7F7A0_DANRE	tr|E7F7A0|E7F7A0_DANRE	1	tr|E7F7A0|E7F7A0_DANRE Si:ch211-198m17.1 OS=Danio rerio OX=7955 GN=si:ch211-198m17.1 PE=4 SV=1	NA	-4.12427	tr|E7F7A0|E7F7A0_DANRE	NA	NA	NA	-4.12427	NA	NA	NA	NA	6	NA	NA	3033400	1759500	NA	NA	NA	NA	NA	NA	-3.64561	-4.60292	NA	NA	NA	NA	-3.82935	-4.12427	-0.294913	0	0
tr|E7F7J1|E7F7J1_DANRE	tr|E7F7J1|E7F7J1_DANRE	1	tr|E7F7J1|E7F7J1_DANRE Ferredoxin 1 OS=Danio rerio OX=7955 GN=fdx1 PE=1 SV=1	NA	-3.0749	tr|E7F7J1|E7F7J1_DANRE	NA	NA	NA	-3.0749	NA	NA	NA	NA	6	NA	NA	2624800	8745100	NA	NA	NA	NA	NA	NA	-3.85205	-2.29775	NA	NA	NA	NA	-3.82935	-3.0749	0.754457	0	0
tr|E7FBZ6|E7FBZ6_DANRE	tr|E7FBZ6|E7FBZ6_DANRE	1	tr|E7FBZ6|E7FBZ6_DANRE Late endosomal/lysosomal adaptor and MAPK and MTOR activator 1 OS=Danio rerio OX=7955 GN=lamtor1 PE=1 SV=2	NA	-1.76121	tr|E7FBZ6|E7FBZ6_DANRE	NA	NA	NA	-1.76121	NA	NA	NA	NA	6	7829100	13680000	NA	NA	NA	NA	NA	NA	-1.91498	-1.60744	NA	NA	NA	NA	NA	NA	-3.82935	-1.76121	2.06814	0	0
tr|E7FC33|E7FC33_DANRE;tr|F1QNA7|F1QNA7_DANRE;tr|B0V0X2|B0V0X2_DANRE;tr|E7FE97|E7FE97_DANRE;tr|A0A0R4IZR5|A0A0R4IZR5_DANRE	tr|E7FC33|E7FC33_DANRE	2	tr|E7FC33|E7FC33_DANRE Stromal antigen 1b OS=Danio rerio OX=7955 GN=stag1b PE=1 SV=1;tr|F1QNA7|F1QNA7_DANRE Stromal antigen 1a OS=Danio rerio OX=7955 GN=stag1a PE=1 SV=2;tr|B0V0X2|B0V0X2_DANRE Stromal antigen 1a OS=Danio rerio OX=7955 GN=stag1a PE=1 SV=2;t	-3.11277	NA	tr|E7FC33|E7FC33_DANRE	NA	NA	NA	-3.11277	NA	NA	NA	NA	6	NA	NA	NA	NA	2279400	NA	NA	2742200	NA	NA	NA	NA	-3.19172	NA	NA	-3.03382	-3.11277	-3.89183	-0.779066	0	0
tr|E7FC78|E7FC78_DANRE	tr|E7FC78|E7FC78_DANRE	1	tr|E7FC78|E7FC78_DANRE Mitochondrial import inner membrane translocase subunit Tim9 OS=Danio rerio OX=7955 GN=timm9 PE=1 SV=1	NA	-3.53605	tr|E7FC78|E7FC78_DANRE	NA	NA	NA	-3.53605	NA	NA	NA	NA	6	NA	2689000	NA	5033700	NA	NA	NA	NA	NA	-3.98029	NA	-3.0918	NA	NA	NA	NA	-3.82935	-3.53605	0.293307	0	0
tr|E7FC97|E7FC97_DANRE	tr|E7FC97|E7FC97_DANRE	1	tr|E7FC97|E7FC97_DANRE Cerebellar degeneration-related protein 2a OS=Danio rerio OX=7955 GN=cdr2a PE=3 SV=1	NA	-3.29031	tr|E7FC97|E7FC97_DANRE	NA	NA	NA	-3.29031	NA	NA	NA	NA	5	NA	3179700	3964000	5868100	NA	NA	NA	NA	NA	-3.7358	-3.26382	-2.8713	NA	NA	NA	NA	-3.82935	-3.29031	0.539044	0	0
tr|E7FEE4|E7FEE4_DANRE;tr|E9QGK4|E9QGK4_DANRE	tr|E7FEE4|E7FEE4_DANRE	2	tr|E7FEE4|E7FEE4_DANRE WD repeat domain 37 OS=Danio rerio OX=7955 GN=wdr37 PE=1 SV=1;tr|E9QGK4|E9QGK4_DANRE WD repeat domain 37 (Fragment) OS=Danio rerio OX=7955 GN=wdr37 PE=1 SV=1	NA	-3.0489	tr|E7FEE4|E7FEE4_DANRE	NA	NA	NA	-3.0489	NA	NA	NA	NA	5	NA	9374000	5950000	2166800	NA	NA	NA	NA	NA	-2.15879	-2.68432	-4.30358	NA	NA	NA	NA	-3.82935	-3.0489	0.780455	0	0
tr|E7FFF9|E7FFF9_DANRE	tr|E7FFF9|E7FFF9_DANRE	1	tr|E7FFF9|E7FFF9_DANRE Coiled-coil domain-containing 30 OS=Danio rerio OX=7955 GN=ccdc30 PE=4 SV=2	NA	-4.9003	tr|E7FFF9|E7FFF9_DANRE	NA	NA	NA	-4.9003	NA	NA	NA	NA	6	NA	950690	1912600	NA	NA	NA	NA	NA	NA	-5.49688	-4.30371	NA	NA	NA	NA	NA	-3.82935	-4.9003	-1.07094	0	0
tr|E9QD51|E9QD51_DANRE	tr|E9QD51|E9QD51_DANRE	2	tr|E9QD51|E9QD51_DANRE Coiled-coil domain-containing 136b OS=Danio rerio OX=7955 GN=ccdc136b PE=4 SV=2	-2.47057	NA	tr|E9QD51|E9QD51_DANRE	NA	NA	NA	-2.47057	NA	NA	NA	NA	4	NA	NA	NA	NA	4307300	7865900	2652900	8532700	NA	NA	NA	NA	-2.24119	-2.26155	-3.95563	-1.42393	-2.47057	-3.89183	-1.42126	0	0
tr|E9QDA3|E9QDA3_DANRE	tr|E9QDA3|E9QDA3_DANRE	1	tr|E9QDA3|E9QDA3_DANRE RAB44, member RAS oncogene family OS=Danio rerio OX=7955 GN=rab44 PE=4 SV=1	-1.1454	NA	tr|E9QDA3|E9QDA3_DANRE	NA	NA	NA	-1.1454	NA	NA	NA	NA	6	NA	NA	NA	NA	NA	NA	18371000	10617000	NA	NA	NA	NA	NA	NA	-1.17682	-1.11398	-1.1454	-3.89183	-2.74643	0	0
tr|E9QDJ5|E9QDJ5_DANRE;tr|F1Q6W8|F1Q6W8_DANRE	tr|E9QDJ5|E9QDJ5_DANRE	1	tr|E9QDJ5|E9QDJ5_DANRE Bardet-Biedl syndrome 7 (Fragment) OS=Danio rerio OX=7955 GN=bbs7 PE=4 SV=1;tr|F1Q6W8|F1Q6W8_DANRE Bardet-Biedl syndrome 7 protein homolog OS=Danio rerio OX=7955 GN=bbs7 PE=4 SV=1	-2.21373	NA	tr|E9QDJ5|E9QDJ5_DANRE	NA	NA	NA	-2.21373	NA	NA	NA	NA	4	NA	NA	NA	NA	5228700	6263800	7099500	6670300	NA	NA	NA	NA	-1.95165	-2.58804	-2.54209	-1.77316	-2.21373	-3.89183	-1.6781	0	0
tr|E9QEE2|E9QEE2_DANRE;tr|F1QBI0|F1QBI0_DANRE;tr|A0A0G2L7N0|A0A0G2L7N0_DANRE;tr|F1QJ64|F1QJ64_DANRE;tr|E7F4K4|E7F4K4_DANRE;tr|X1WHC0|X1WHC0_DANRE;tr|E9QDE5|E9QDE5_DANRE;tr|F1QBV5|F1QBV5_DANRE;tr|B0S7L9|B0S7L9_DANRE	tr|E9QEE2|E9QEE2_DANRE	1	tr|E9QEE2|E9QEE2_DANRE Kinesin family member 1C (Fragment) OS=Danio rerio OX=7955 GN=kif1c PE=3 SV=1;tr|F1QBI0|F1QBI0_DANRE Kinesin-like protein OS=Danio rerio OX=7955 GN=kif1ab PE=3 SV=3;tr|A0A0G2L7N0|A0A0G2L7N0_DANRE Kinesin-like protein OS=Danio rerio O	NA	-4.31616	tr|E9QEE2|E9QEE2_DANRE	NA	NA	NA	-4.31616	NA	NA	NA	NA	6	1453200	NA	NA	2183100	NA	NA	NA	NA	-4.33951	NA	NA	-4.2928	NA	NA	NA	NA	-3.82935	-4.31616	-0.486804	0	0
tr|E9QEK8|E9QEK8_DANRE;tr|F1QY83|F1QY83_DANRE;sp|F1Q575|NNRD_DANRE;tr|F1QHV7|F1QHV7_DANRE;tr|A0A2R8Q4Q7|A0A2R8Q4Q7_DANRE;tr|E7F490|E7F490_DANRE	tr|E9QEK8|E9QEK8_DANRE	1	tr|E9QEK8|E9QEK8_DANRE NAD(P)HX dehydratase (Fragment) OS=Danio rerio OX=7955 GN=naxd PE=1 SV=1;tr|F1QY83|F1QY83_DANRE NAD(P)HX dehydratase (Fragment) OS=Danio rerio OX=7955 GN=naxd PE=1 SV=1;sp|F1Q575|NNRD_DANRE ATP-dependent (S)-NAD(P)H-hydrate dehydrata	-1.44717	NA	tr|E9QEK8|E9QEK8_DANRE	NA	NA	NA	-1.44717	NA	NA	NA	NA	4	NA	NA	NA	NA	7134400	14020000	12915000	10096000	NA	NA	NA	NA	-1.48749	-1.43302	-1.68284	-1.18534	-1.44717	-3.89183	-2.44466	0	0
tr|E9QEQ6|E9QEQ6_DANRE	tr|E9QEQ6|E9QEQ6_DANRE	26	tr|E9QEQ6|E9QEQ6_DANRE Major vault protein OS=Danio rerio OX=7955 GN=mvp PE=1 SV=1	NA	-2.25931	tr|E9QEQ6|E9QEQ6_DANRE	NA	NA	NA	-2.25931	NA	NA	NA	NA	5	NA	6088500	11370000	9171100	NA	NA	NA	NA	NA	-2.78825	-1.7603	-2.22937	NA	NA	NA	NA	-3.82935	-2.25931	1.57005	0	0
tr|E9QFM0|E9QFM0_DANRE;tr|E9QBW6|E9QBW6_DANRE;tr|F1Q9M2|F1Q9M2_DANRE	tr|E9QFM0|E9QFM0_DANRE	1	tr|E9QFM0|E9QFM0_DANRE CD2 (cytoplasmic tail)-binding protein 2 (Fragment) OS=Danio rerio OX=7955 GN=cd2bp2 PE=1 SV=1;tr|E9QBW6|E9QBW6_DANRE CD2 (cytoplasmic tail)-binding protein 2 (Fragment) OS=Danio rerio OX=7955 GN=cd2bp2 PE=1 SV=1;tr|F1Q9M2|F1Q9M2_DAN	NA	-2.80012	tr|E9QFM0|E9QFM0_DANRE	NA	NA	NA	-2.80012	NA	NA	NA	NA	6	4298900	NA	NA	6072000	NA	NA	NA	NA	-2.77805	NA	NA	-2.8222	NA	NA	NA	NA	-3.82935	-2.80012	1.02923	0	0
tr|E9QFS3|E9QFS3_DANRE;tr|F1RA35|F1RA35_DANRE	tr|E9QFS3|E9QFS3_DANRE	2	tr|E9QFS3|E9QFS3_DANRE Microtubule actin crosslinking factor 1a OS=Danio rerio OX=7955 GN=macf1a PE=1 SV=3;tr|F1RA35|F1RA35_DANRE Microtubule actin crosslinking factor 1a OS=Danio rerio OX=7955 GN=macf1a PE=1 SV=2	-4.08388	NA	tr|E9QFS3|E9QFS3_DANRE	NA	NA	NA	-4.08388	NA	NA	NA	NA	5	NA	NA	NA	NA	1017800	1870100	NA	1926200	NA	NA	NA	NA	-4.39596	-4.32094	NA	-3.53475	-4.08388	-3.89183	0.192053	0	0
tr|E9QGE2|E9QGE2_DANRE	tr|E9QGE2|E9QGE2_DANRE	1	tr|E9QGE2|E9QGE2_DANRE Golgin A7 family, member Ba OS=Danio rerio OX=7955 GN=golga7ba PE=4 SV=1	-2.86254	NA	tr|E9QGE2|E9QGE2_DANRE	NA	NA	NA	-2.86254	NA	NA	NA	NA	6	NA	NA	NA	NA	4717300	NA	3352100	NA	NA	NA	NA	NA	-2.10538	NA	-3.61971	NA	-2.86254	-3.89183	-1.02929	0	0
tr|E9QH59|E9QH59_DANRE;sp|Q6PFP3|PDPFA_DANRE	tr|E9QH59|E9QH59_DANRE	1	tr|E9QH59|E9QH59_DANRE Pancreatic progenitor cell differentiation and proliferation factor A OS=Danio rerio OX=7955 GN=ppdpfa PE=3 SV=1;sp|Q6PFP3|PDPFA_DANRE Pancreatic progenitor cell differentiation and proliferation factor A OS=Danio rerio OX=7955 GN=pp	-1.14119	NA	tr|E9QH59|E9QH59_DANRE	NA	NA	NA	-1.14119	NA	NA	NA	NA	6	NA	NA	NA	NA	8452800	NA	20093000	NA	NA	NA	NA	NA	-1.23422	NA	-1.04816	NA	-1.14119	-3.89183	-2.75064	0	0
tr|E9QHY3|E9QHY3_DANRE;tr|Q6YMR2|Q6YMR2_DANRE	tr|E9QHY3|E9QHY3_DANRE	2	tr|E9QHY3|E9QHY3_DANRE PHD finger protein 5A OS=Danio rerio OX=7955 GN=phf5a PE=1 SV=1;tr|Q6YMR2|Q6YMR2_DANRE MCG1346-like protein OS=Danio rerio OX=7955 GN=phf5a PE=1 SV=1	-2.28217	NA	tr|E9QHY3|E9QHY3_DANRE	NA	NA	NA	-2.28217	NA	NA	NA	NA	6	NA	NA	NA	NA	5313200	NA	NA	3628500	NA	NA	NA	NA	-1.9277	NA	NA	-2.63663	-2.28217	-3.89183	-1.60966	0	0
tr|E9QJI4|E9QJI4_DANRE	tr|E9QJI4|E9QJI4_DANRE	3	tr|E9QJI4|E9QJI4_DANRE Si:ch211-264f5.6 OS=Danio rerio OX=7955 GN=si:ch211-264f5.6 PE=1 SV=1	NA	-1.8158	tr|E9QJI4|E9QJI4_DANRE	NA	NA	NA	-1.8158	NA	NA	NA	NA	6	NA	NA	9913200	13480000	NA	NA	NA	NA	NA	NA	-1.95594	-1.67567	NA	NA	NA	NA	-3.82935	-1.8158	2.01355	0	0
tr|F1Q6J5|F1Q6J5_DANRE;tr|A0A2R8QEK2|A0A2R8QEK2_DANRE;tr|E7F897|E7F897_DANRE	tr|F1Q6J5|F1Q6J5_DANRE	1	tr|F1Q6J5|F1Q6J5_DANRE Carboxypeptidase B2 (plasma) OS=Danio rerio OX=7955 GN=cpb2 PE=3 SV=3;tr|A0A2R8QEK2|A0A2R8QEK2_DANRE Carboxypeptidase B2 (plasma) OS=Danio rerio OX=7955 GN=cpb2 PE=3 SV=1;tr|E7F897|E7F897_DANRE Carboxypeptidase B2 (plasma) OS=Danio r	-3.08852	NA	tr|F1Q6J5|F1Q6J5_DANRE	NA	NA	NA	-3.08852	NA	NA	NA	NA	6	NA	NA	NA	NA	2529800	NA	NA	2542600	NA	NA	NA	NA	-3.03604	NA	NA	-3.141	-3.08852	-3.89183	-0.803314	0	0
tr|F1Q793|F1Q793_DANRE	tr|F1Q793|F1Q793_DANRE	2	tr|F1Q793|F1Q793_DANRE Rab GTPase-binding effector protein 2 OS=Danio rerio OX=7955 GN=rabep2 PE=3 SV=1	NA	-5.4154	tr|F1Q793|F1Q793_DANRE	NA	NA	NA	-5.4154	NA	NA	NA	NA	6	NA	865600	NA	1163800	NA	NA	NA	NA	NA	-5.63365	NA	-5.19715	NA	NA	NA	NA	-3.82935	-5.4154	-1.58605	0	0
tr|F1Q947|F1Q947_DANRE;tr|E9QBS4|E9QBS4_DANRE	tr|F1Q947|F1Q947_DANRE	2	tr|F1Q947|F1Q947_DANRE Ndrg family member 3b OS=Danio rerio OX=7955 GN=ndrg3b PE=1 SV=1;tr|E9QBS4|E9QBS4_DANRE Ndrg family member 3b (Fragment) OS=Danio rerio OX=7955 GN=ndrg3b PE=1 SV=1	NA	-2.78516	tr|F1Q947|F1Q947_DANRE	NA	NA	NA	-2.78516	NA	NA	NA	NA	6	NA	6688700	NA	5675800	NA	NA	NA	NA	NA	-2.65111	NA	-2.91921	NA	NA	NA	NA	-3.82935	-2.78516	1.04419	0	0
tr|F1Q951|F1Q951_DANRE;tr|Q5TYY2|Q5TYY2_DANRE	tr|F1Q951|F1Q951_DANRE	1	tr|F1Q951|F1Q951_DANRE Exocyst complex component 4 OS=Danio rerio OX=7955 GN=exoc4 PE=1 SV=1;tr|Q5TYY2|Q5TYY2_DANRE Exocyst complex component 4 OS=Danio rerio OX=7955 GN=exoc4 PE=1 SV=1	-4.73545	NA	tr|F1Q951|F1Q951_DANRE	NA	NA	NA	-4.73545	NA	NA	NA	NA	4	NA	NA	NA	NA	725470	1550800	1381200	936250	NA	NA	NA	NA	-4.90167	-4.58934	-4.8929	-4.55788	-4.73545	-3.89183	0.843615	0	0
tr|F1Q9W1|F1Q9W1_DANRE;tr|D3TZW7|D3TZW7_DANRE	tr|F1Q9W1|F1Q9W1_DANRE	2	tr|F1Q9W1|F1Q9W1_DANRE Aquaporin 10a OS=Danio rerio OX=7955 GN=aqp10a PE=3 SV=1;tr|D3TZW7|D3TZW7_DANRE Aquaporin-10a OS=Danio rerio OX=7955 GN=aqp10a PE=2 SV=1	NA	-3.47851	tr|F1Q9W1|F1Q9W1_DANRE	NA	NA	NA	-3.47851	NA	NA	NA	NA	5	NA	4546400	3781500	2888700	NA	NA	NA	NA	NA	-3.21427	-3.33108	-3.89018	NA	NA	NA	NA	-3.82935	-3.47851	0.350845	0	0
tr|F1Q9Z2|F1Q9Z2_DANRE	tr|F1Q9Z2|F1Q9Z2_DANRE	2	tr|F1Q9Z2|F1Q9Z2_DANRE ADP-ribosylation factor-like 2 OS=Danio rerio OX=7955 GN=arl2 PE=1 SV=1	-0.461585	NA	tr|F1Q9Z2|F1Q9Z2_DANRE	NA	NA	NA	-0.461585	NA	NA	NA	NA	4	NA	NA	NA	NA	2555200	4745600	129890000	138530000	NA	NA	NA	NA	-3.02112	-2.98596	1.63185	2.52889	-0.461585	-3.89183	-3.43025	0	0
tr|F1QA07|F1QA07_DANRE;tr|F1RE63|F1RE63_DANRE;tr|F8W5F0|F8W5F0_DANRE;tr|E7F836|E7F836_DANRE	tr|F1QA07|F1QA07_DANRE	2	tr|F1QA07|F1QA07_DANRE Rho guanine nucleotide exchange factor (GEF) 7b OS=Danio rerio OX=7955 GN=arhgef7b PE=1 SV=1;tr|F1RE63|F1RE63_DANRE Rho guanine nucleotide exchange factor (GEF) 7b OS=Danio rerio OX=7955 GN=arhgef7b PE=1 SV=1;tr|F8W5F0|F8W5F0_DANRE R	NA	-1.00154	tr|F1QA07|F1QA07_DANRE	NA	NA	NA	-1.00154	NA	NA	NA	NA	4	14678000	24793000	20565000	17011000	NA	NA	NA	NA	-1.01014	-0.740097	-0.914724	-1.3412	NA	NA	NA	NA	-3.82935	-1.00154	2.82781	0	0
tr|F1QE13|F1QE13_DANRE	tr|F1QE13|F1QE13_DANRE	1	tr|F1QE13|F1QE13_DANRE Exocyst complex component 8 OS=Danio rerio OX=7955 GN=exoc8 PE=1 SV=1	-2.17486	NA	tr|F1QE13|F1QE13_DANRE	NA	NA	NA	-2.17486	NA	NA	NA	NA	6	NA	NA	NA	NA	NA	NA	10200000	4510700	NA	NA	NA	NA	NA	NA	-2.02174	-2.32798	-2.17486	-3.89183	-1.71697	0	0
tr|F1QFG4|F1QFG4_DANRE;tr|A0A0R4IQ88|A0A0R4IQ88_DANRE	tr|F1QFG4|F1QFG4_DANRE	3	tr|F1QFG4|F1QFG4_DANRE D-glutamate cyclase OS=Danio rerio OX=7955 GN=dglucy PE=1 SV=1;tr|A0A0R4IQ88|A0A0R4IQ88_DANRE D-glutamate cyclase OS=Danio rerio OX=7955 GN=dglucy PE=1 SV=1	-3.25218	NA	tr|F1QFG4|F1QFG4_DANRE	NA	NA	NA	-3.25218	NA	NA	NA	NA	5	NA	NA	NA	NA	2889600	NA	4043400	1880700	NA	NA	NA	NA	-2.83742	NA	-3.35046	-3.56865	-3.25218	-3.89183	-0.639654	0	0
tr|F1QG94|F1QG94_DANRE	tr|F1QG94|F1QG94_DANRE	3	tr|F1QG94|F1QG94_DANRE Complexin 4b (Fragment) OS=Danio rerio OX=7955 GN=cplx4b PE=3 SV=1	-0.0840952	NA	tr|F1QG94|F1QG94_DANRE	NA	NA	NA	-0.0840952	NA	NA	NA	NA	4	NA	NA	NA	NA	17271000	18206000	72124000	25025000	NA	NA	NA	NA	-0.166987	-1.05847	0.787056	0.102022	-0.0840952	-3.89183	-3.80774	0	0
tr|F1QIC8|F1QIC8_DANRE	tr|F1QIC8|F1QIC8_DANRE	1	tr|F1QIC8|F1QIC8_DANRE Uncharacterized protein OS=Danio rerio OX=7955 GN=LOC100004582 PE=1 SV=2	NA	-3.76454	tr|F1QIC8|F1QIC8_DANRE	NA	NA	NA	-3.76454	NA	NA	NA	NA	5	NA	5221700	2169400	2398700	NA	NA	NA	NA	NA	-3.01226	-4.12394	-4.15741	NA	NA	NA	NA	-3.82935	-3.76454	0.0648151	0	0
tr|F1QIP3|F1QIP3_DANRE;tr|A0A2R8RZX0|A0A2R8RZX0_DANRE	tr|F1QIP3|F1QIP3_DANRE	3	tr|F1QIP3|F1QIP3_DANRE Importin 4 OS=Danio rerio OX=7955 GN=ipo4 PE=1 SV=1;tr|A0A2R8RZX0|A0A2R8RZX0_DANRE Importin 4 OS=Danio rerio OX=7955 GN=ipo4 PE=1 SV=1	NA	-2.98251	tr|F1QIP3|F1QIP3_DANRE	NA	NA	NA	-2.98251	NA	NA	NA	NA	4	2067800	3331400	12963000	5925500	NA	NA	NA	NA	-3.83171	-3.66782	-1.57321	-2.85731	NA	NA	NA	NA	-3.82935	-2.98251	0.846841	0	0
tr|F1QL62|F1QL62_DANRE;sp|A4IG42|TCAF_DANRE	tr|F1QL62|F1QL62_DANRE	1	tr|F1QL62|F1QL62_DANRE Zgc:162193 OS=Danio rerio OX=7955 GN=zgc:162193 PE=1 SV=2;sp|A4IG42|TCAF_DANRE TRPM8 channel-associated factor homolog OS=Danio rerio OX=7955 GN=tcaf PE=2 SV=1	-1.96772	NA	tr|F1QL62|F1QL62_DANRE	NA	NA	NA	-1.96772	NA	NA	NA	NA	4	NA	NA	NA	NA	6741100	8267300	11336000	4804800	NA	NA	NA	NA	-1.57218	-2.1902	-1.8701	-2.2384	-1.96772	-3.89183	-1.92411	0	0
tr|F1QLM7|F1QLM7_DANRE	tr|F1QLM7|F1QLM7_DANRE	5	tr|F1QLM7|F1QLM7_DANRE Glutaredoxin (thioltransferase) OS=Danio rerio OX=7955 GN=glrx PE=1 SV=1	NA	1.79292	tr|F1QLM7|F1QLM7_DANRE	NA	NA	NA	1.79292	NA	NA	NA	NA	4	33603000	222770000	193390000	205950000	NA	NA	NA	NA	0.182295	2.46244	2.28305	2.24391	NA	NA	NA	NA	-3.82935	1.79292	5.62228	0	0
tr|F1QMM3|F1QMM3_DANRE	tr|F1QMM3|F1QMM3_DANRE	4	tr|F1QMM3|F1QMM3_DANRE Neural cell adhesion molecule 1b (Fragment) OS=Danio rerio OX=7955 GN=ncam1b PE=1 SV=1	NA	-3.3582	tr|F1QMM3|F1QMM3_DANRE	NA	NA	NA	-3.3582	NA	NA	NA	NA	4	3395700	5146700	3576800	2926800	NA	NA	NA	NA	-3.1176	-3.03337	-3.41048	-3.87135	NA	NA	NA	NA	-3.82935	-3.3582	0.471155	0	0
tr|F1QNU7|F1QNU7_DANRE	tr|F1QNU7|F1QNU7_DANRE	1	tr|F1QNU7|F1QNU7_DANRE Si:ch211-251f6.6 OS=Danio rerio OX=7955 GN=si:ch211-251f6.6 PE=4 SV=1	NA	-4.61489	tr|F1QNU7|F1QNU7_DANRE	NA	NA	NA	-4.61489	NA	NA	NA	NA	4	1228400	1353600	1841200	1840000	NA	NA	NA	NA	-4.58145	-4.9815	-4.35799	-4.53861	NA	NA	NA	NA	-3.82935	-4.61489	-0.785536	0	0
tr|F1QQU8|F1QQU8_DANRE	tr|F1QQU8|F1QQU8_DANRE	1	tr|F1QQU8|F1QQU8_DANRE Protein BCCIP homolog OS=Danio rerio OX=7955 GN=bccip PE=1 SV=1	NA	-3.86285	tr|F1QQU8|F1QQU8_DANRE	NA	NA	NA	-3.86285	NA	NA	NA	NA	6	NA	2688900	2828600	NA	NA	NA	NA	NA	NA	-3.98035	-3.74535	NA	NA	NA	NA	NA	-3.82935	-3.86285	-0.0334946	0	0
tr|F1QSV8|F1QSV8_DANRE	tr|F1QSV8|F1QSV8_DANRE	2	tr|F1QSV8|F1QSV8_DANRE Engulfment and cell motility 3 OS=Danio rerio OX=7955 GN=elmo3 PE=1 SV=1	NA	-2.70187	tr|F1QSV8|F1QSV8_DANRE	NA	NA	NA	-2.70187	NA	NA	NA	NA	5	NA	18776000	3831500	3419400	NA	NA	NA	NA	NA	-1.14557	-3.31233	-3.64772	NA	NA	NA	NA	-3.82935	-2.70187	1.12748	0	0
tr|F1QSW1|F1QSW1_DANRE	tr|F1QSW1|F1QSW1_DANRE	1	tr|F1QSW1|F1QSW1_DANRE Tripartite motif-containing 35-40 OS=Danio rerio OX=7955 GN=trim35-40 PE=4 SV=1	-0.505806	NA	tr|F1QSW1|F1QSW1_DANRE	NA	NA	NA	-0.505806	NA	NA	NA	NA	6	NA	NA	NA	NA	17584000	20743000	NA	NA	NA	NA	NA	NA	-0.140161	-0.871451	NA	NA	-0.505806	-3.89183	-3.38603	0	0
tr|F1QVD2|F1QVD2_DANRE;tr|E7F8Y4|E7F8Y4_DANRE	tr|F1QVD2|F1QVD2_DANRE	6	tr|F1QVD2|F1QVD2_DANRE U2 snRNP auxiliary factor large subunit OS=Danio rerio OX=7955 GN=u2af2a PE=1 SV=1;tr|E7F8Y4|E7F8Y4_DANRE U2 snRNP auxiliary factor large subunit OS=Danio rerio OX=7955 GN=u2af2a PE=1 SV=3	-2.6843	NA	tr|F1QVD2|F1QVD2_DANRE	NA	NA	NA	-2.6843	NA	NA	NA	NA	4	NA	NA	NA	NA	4950500	6420400	4116100	3174100	NA	NA	NA	NA	-2.03331	-2.55264	-3.32487	-2.82638	-2.6843	-3.89183	-1.20753	0	0
tr|F1QVT4|F1QVT4_DANRE;tr|A0A2R8QHT5|A0A2R8QHT5_DANRE	tr|F1QVT4|F1QVT4_DANRE	2	tr|F1QVT4|F1QVT4_DANRE Family with sequence similarity 169 member Aa OS=Danio rerio OX=7955 GN=fam169aa PE=4 SV=2;tr|A0A2R8QHT5|A0A2R8QHT5_DANRE Family with sequence similarity 169 member Aa OS=Danio rerio OX=7955 GN=fam169aa PE=4 SV=1	-1.72885	NA	tr|F1QVT4|F1QVT4_DANRE	NA	NA	NA	-1.72885	NA	NA	NA	NA	4	NA	NA	NA	NA	7386000	12077000	11313000	5847900	NA	NA	NA	NA	-1.43572	-1.64688	-1.87302	-1.95977	-1.72885	-3.89183	-2.16298	0	0
tr|F1QX26|F1QX26_DANRE	tr|F1QX26|F1QX26_DANRE	5	tr|F1QX26|F1QX26_DANRE Galectin OS=Danio rerio OX=7955 GN=lgals9l1 PE=1 SV=1	NA	0.438746	tr|F1QX26|F1QX26_DANRE	NA	NA	NA	0.438746	NA	NA	NA	NA	4	21403000	51836000	64751000	97210000	NA	NA	NA	NA	-0.467121	0.335678	0.72183	1.1646	NA	NA	NA	NA	-3.82935	0.438746	4.2681	0	0
tr|F1QYH2|F1QYH2_DANRE	tr|F1QYH2|F1QYH2_DANRE	1	tr|F1QYH2|F1QYH2_DANRE Galactocerebrosidase OS=Danio rerio OX=7955 GN=galcb PE=3 SV=1	NA	-1.69482	tr|F1QYH2|F1QYH2_DANRE	NA	NA	NA	-1.69482	NA	NA	NA	NA	6	NA	NA	13535000	11710000	NA	NA	NA	NA	NA	NA	-1.5116	-1.87803	NA	NA	NA	NA	-3.82935	-1.69482	2.13454	0	0
tr|F1R093|F1R093_DANRE	tr|F1R093|F1R093_DANRE	2	tr|F1R093|F1R093_DANRE Cerebellin 14 OS=Danio rerio OX=7955 GN=cbln14 PE=4 SV=1	NA	-1.983	tr|F1R093|F1R093_DANRE	NA	NA	NA	-1.983	NA	NA	NA	NA	6	NA	10378000	9915400	NA	NA	NA	NA	NA	NA	-2.01038	-1.95562	NA	NA	NA	NA	NA	-3.82935	-1.983	1.84635	0	0
tr|F1R096|F1R096_DANRE	tr|F1R096|F1R096_DANRE	2	tr|F1R096|F1R096_DANRE General transcription factor IIH, polypeptide 4 OS=Danio rerio OX=7955 GN=gtf2h4 PE=3 SV=2	NA	-1.55772	tr|F1R096|F1R096_DANRE	NA	NA	NA	-1.55772	NA	NA	NA	NA	6	13075000	NA	10033000	NA	NA	NA	NA	NA	-1.17664	NA	-1.9388	NA	NA	NA	NA	NA	-3.82935	-1.55772	2.27164	0	0
tr|F1R0Z6|F1R0Z6_DANRE	tr|F1R0Z6|F1R0Z6_DANRE	1	tr|F1R0Z6|F1R0Z6_DANRE Regulating synaptic membrane exocytosis 1b OS=Danio rerio OX=7955 GN=rims1b PE=4 SV=3	-2.47519	NA	tr|F1R0Z6|F1R0Z6_DANRE	NA	NA	NA	-2.47519	NA	NA	NA	NA	5	NA	NA	NA	NA	13758000	11124000	1151400	NA	NA	NA	NA	NA	-0.506646	-1.76472	-5.15422	NA	-2.47519	-3.89183	-1.41664	0	0
tr|F1R166|F1R166_DANRE	tr|F1R166|F1R166_DANRE	9	tr|F1R166|F1R166_DANRE RNA helicase OS=Danio rerio OX=7955 GN=eif4a2 PE=1 SV=1	NA	-2.38164	tr|F1R166|F1R166_DANRE	NA	NA	NA	-2.38164	NA	NA	NA	NA	4	5133000	9288000	6673600	8664700	NA	NA	NA	NA	-2.52275	-2.17224	-2.52056	-2.31102	NA	NA	NA	NA	-3.82935	-2.38164	1.44771	0	0
tr|F1R3X9|F1R3X9_DANRE	tr|F1R3X9|F1R3X9_DANRE	2	tr|F1R3X9|F1R3X9_DANRE Striated muscle-enriched protein kinase b OS=Danio rerio OX=7955 GN=spegb PE=3 SV=2	-3.10081	NA	tr|F1R3X9|F1R3X9_DANRE	NA	NA	NA	-3.10081	NA	NA	NA	NA	6	NA	NA	NA	NA	NA	4149300	5078500	NA	NA	NA	NA	NA	NA	-3.17846	-3.02315	NA	-3.10081	-3.89183	-0.791025	0	0
tr|F1R4P6|F1R4P6_DANRE;tr|E7EZD1|E7EZD1_DANRE	tr|F1R4P6|F1R4P6_DANRE	1	tr|F1R4P6|F1R4P6_DANRE Neurobeachin a (Fragment) OS=Danio rerio OX=7955 GN=nbeaa PE=3 SV=1;tr|E7EZD1|E7EZD1_DANRE Neurobeachin a OS=Danio rerio OX=7955 GN=nbeaa PE=1 SV=2	-2.26355	NA	tr|F1R4P6|F1R4P6_DANRE	NA	NA	NA	-2.26355	NA	NA	NA	NA	5	NA	NA	NA	NA	4034200	8747300	NA	4465300	NA	NA	NA	NA	-2.33902	-2.10929	NA	-2.34233	-2.26355	-3.89183	-1.62828	0	0
tr|F1R600|F1R600_DANRE;tr|F1QB11|F1QB11_DANRE	tr|F1R600|F1R600_DANRE	2	tr|F1R600|F1R600_DANRE Immunoglobulin-like domain-containing receptor 2 OS=Danio rerio OX=7955 GN=ildr2 PE=3 SV=1;tr|F1QB11|F1QB11_DANRE Immunoglobulin-like domain-containing receptor 2 (Fragment) OS=Danio rerio OX=7955 GN=ildr2 PE=3 SV=1	0.59741	NA	tr|F1R600|F1R600_DANRE	NA	NA	NA	0.59741	NA	NA	NA	NA	6	NA	NA	NA	NA	NA	NA	65702000	34120000	NA	NA	NA	NA	NA	NA	0.653139	0.541681	0.59741	-3.89183	-4.48924	0	0
tr|F1R7J0|F1R7J0_DANRE;sp|Q7ZWD4|UAP1L_DANRE	tr|F1R7J0|F1R7J0_DANRE	1	tr|F1R7J0|F1R7J0_DANRE UDP-N-acetylhexosamine pyrophosphorylase-like protein 1 OS=Danio rerio OX=7955 GN=uap1l1 PE=1 SV=1;sp|Q7ZWD4|UAP1L_DANRE UDP-N-acetylhexosamine pyrophosphorylase-like protein 1 OS=Danio rerio OX=7955 GN=uap1l1 PE=2 SV=1	-2.74466	NA	tr|F1R7J0|F1R7J0_DANRE	NA	NA	NA	-2.74466	NA	NA	NA	NA	6	NA	NA	NA	NA	2545100	6838100	NA	NA	NA	NA	NA	NA	-3.02703	-2.46229	NA	NA	-2.74466	-3.89183	-1.14717	0	0
tr|F1R7W6|F1R7W6_DANRE	tr|F1R7W6|F1R7W6_DANRE	1	tr|F1R7W6|F1R7W6_DANRE 3-oxoacyl-[acyl-carrier-protein] synthase OS=Danio rerio OX=7955 GN=oxsm PE=1 SV=1	-2.05721	NA	tr|F1R7W6|F1R7W6_DANRE	NA	NA	NA	-2.05721	NA	NA	NA	NA	5	NA	NA	NA	NA	3847100	15431000	NA	4092000	NA	NA	NA	NA	-2.40995	-1.29555	NA	-2.46614	-2.05721	-3.89183	-1.83462	0	0
tr|F1R9C2|F1R9C2_DANRE;tr|B0UYE9|B0UYE9_DANRE	tr|F1R9C2|F1R9C2_DANRE	1	tr|F1R9C2|F1R9C2_DANRE GRIP1-associated protein 1 (Fragment) OS=Danio rerio OX=7955 GN=gripap1 PE=1 SV=1;tr|B0UYE9|B0UYE9_DANRE GRIP1-associated protein 1 OS=Danio rerio OX=7955 GN=gripap1 PE=1 SV=1	-2.73124	NA	tr|F1R9C2|F1R9C2_DANRE	NA	NA	NA	-2.73124	NA	NA	NA	NA	4	NA	NA	NA	NA	2411700	8962200	4574400	3803700	NA	NA	NA	NA	-3.10745	-2.0745	-3.17327	-2.56976	-2.73124	-3.89183	-1.16059	0	0
tr|F1R9X2|F1R9X2_DANRE	tr|F1R9X2|F1R9X2_DANRE	2	tr|F1R9X2|F1R9X2_DANRE Ubiquinone biosynthesis O-methyltransferase, mitochondrial OS=Danio rerio OX=7955 GN=coq3 PE=1 SV=1	NA	-3.04167	tr|F1R9X2|F1R9X2_DANRE	NA	NA	NA	-3.04167	NA	NA	NA	NA	5	NA	6678800	3939900	4671300	NA	NA	NA	NA	NA	-2.65327	-3.27252	-3.19922	NA	NA	NA	NA	-3.82935	-3.04167	0.787681	0	0
tr|F1RB94|F1RB94_DANRE	tr|F1RB94|F1RB94_DANRE	1	tr|F1RB94|F1RB94_DANRE U2 small nuclear RNA auxiliary factor 1 OS=Danio rerio OX=7955 GN=u2af1 PE=1 SV=1	NA	-0.684257	tr|F1RB94|F1RB94_DANRE	NA	NA	NA	-0.684257	NA	NA	NA	NA	5	NA	53459000	19442000	15897000	NA	NA	NA	NA	NA	0.380648	-0.994849	-1.43857	NA	NA	NA	NA	-3.82935	-0.684257	3.1451	0	0
tr|F1RBC7|F1RBC7_DANRE;tr|F1Q862|F1Q862_DANRE	tr|F1RBC7|F1RBC7_DANRE	1	tr|F1RBC7|F1RBC7_DANRE Uncharacterized protein OS=Danio rerio OX=7955 PE=4 SV=3;tr|F1Q862|F1Q862_DANRE Protocadherin 2 gamma 28 OS=Danio rerio OX=7955 GN=pcdh2g13 PE=4 SV=3	NA	-3.18269	tr|F1RBC7|F1RBC7_DANRE	NA	NA	NA	-3.18269	NA	NA	NA	NA	4	3487800	4214700	2688500	7549500	NA	NA	NA	NA	-3.07907	-3.32477	-3.81783	-2.50909	NA	NA	NA	NA	-3.82935	-3.18269	0.646662	0	0
tr|F1RBR0|F1RBR0_DANRE	tr|F1RBR0|F1RBR0_DANRE	1	tr|F1RBR0|F1RBR0_DANRE eIF-2B GDP-GTP exchange factor subunit epsilon OS=Danio rerio OX=7955 GN=eif2b5 PE=1 SV=2	0.305737	NA	tr|F1RBR0|F1RBR0_DANRE	NA	NA	NA	0.305737	NA	NA	NA	NA	5	NA	NA	NA	NA	49177000	88280000	12909000	NA	NA	NA	NA	NA	1.39592	1.2048	-1.68351	NA	0.305737	-3.89183	-4.19757	0	0
tr|F1RBR9|F1RBR9_DANRE;tr|E7EXH4|E7EXH4_DANRE	tr|F1RBR9|F1RBR9_DANRE	3	tr|F1RBR9|F1RBR9_DANRE Bardet-Biedl syndrome 4 OS=Danio rerio OX=7955 GN=bbs4 PE=4 SV=1;tr|E7EXH4|E7EXH4_DANRE Bardet-Biedl syndrome 4 OS=Danio rerio OX=7955 GN=bbs4 PE=4 SV=1	-1.27263	NA	tr|F1RBR9|F1RBR9_DANRE	NA	NA	NA	-1.27263	NA	NA	NA	NA	4	NA	NA	NA	NA	7333100	18979000	19769000	7677600	NA	NA	NA	NA	-1.44646	-0.998861	-1.0715	-1.5737	-1.27263	-3.89183	-2.6192	0	0
tr|F1RBZ5|F1RBZ5_DANRE;tr|E7EY87|E7EY87_DANRE	tr|F1RBZ5|F1RBZ5_DANRE	1	tr|F1RBZ5|F1RBZ5_DANRE UV radiation resistance-associated gene OS=Danio rerio OX=7955 GN=uvrag PE=4 SV=1;tr|E7EY87|E7EY87_DANRE UV radiation resistance-associated gene OS=Danio rerio OX=7955 GN=uvrag PE=1 SV=1	NA	-4.25768	tr|F1RBZ5|F1RBZ5_DANRE	NA	NA	NA	-4.25768	NA	NA	NA	NA	5	1875300	1609000	2251000	NA	NA	NA	NA	NA	-3.97239	-4.72938	-4.07126	NA	NA	NA	NA	NA	-3.82935	-4.25768	-0.428323	0	0
tr|F1RDQ9|F1RDQ9_DANRE	tr|F1RDQ9|F1RDQ9_DANRE	2	tr|F1RDQ9|F1RDQ9_DANRE Cathepsin X OS=Danio rerio OX=7955 GN=ctsz PE=1 SV=1	NA	-2.93353	tr|F1RDQ9|F1RDQ9_DANRE	NA	NA	NA	-2.93353	NA	NA	NA	NA	6	NA	8706100	NA	3533700	NA	NA	NA	NA	NA	-2.26661	NA	-3.60045	NA	NA	NA	NA	-3.82935	-2.93353	0.895825	0	0
tr|F1RDT4|F1RDT4_DANRE	tr|F1RDT4|F1RDT4_DANRE	5	tr|F1RDT4|F1RDT4_DANRE ATPase H+-transporting V1 subunit E1a OS=Danio rerio OX=7955 GN=atp6v1e1a PE=1 SV=1	NA	-2.64111	tr|F1RDT4|F1RDT4_DANRE	NA	NA	NA	-2.64111	NA	NA	NA	NA	6	5841400	5465900	NA	NA	NA	NA	NA	NA	-2.33663	-2.9456	NA	NA	NA	NA	NA	NA	-3.82935	-2.64111	1.18824	0	0
tr|F6PDT3|F6PDT3_DANRE;tr|F1Q588|F1Q588_DANRE;tr|F1Q782|F1Q782_DANRE;tr|A0A0R4INY5|A0A0R4INY5_DANRE;tr|F1RAN5|F1RAN5_DANRE;tr|A5PF31|A5PF31_DANRE	tr|F6PDT3|F6PDT3_DANRE	1	tr|F6PDT3|F6PDT3_DANRE DAB2-interacting protein b (Fragment) OS=Danio rerio OX=7955 GN=dab2ipb PE=4 SV=1;tr|F1Q588|F1Q588_DANRE DAB2-interacting protein a OS=Danio rerio OX=7955 GN=dab2ipa PE=1 SV=2;tr|F1Q782|F1Q782_DANRE DAB2-interacting protein a (Fragme	-4.04426	NA	tr|F6PDT3|F6PDT3_DANRE	NA	NA	NA	-4.04426	NA	NA	NA	NA	6	NA	NA	NA	NA	1170000	2507100	NA	NA	NA	NA	NA	NA	-4.18781	-3.90071	NA	NA	-4.04426	-3.89183	0.152432	0	0
tr|F8W278|F8W278_DANRE	tr|F8W278|F8W278_DANRE	2	tr|F8W278|F8W278_DANRE Bridging integrator 1b (Fragment) OS=Danio rerio OX=7955 GN=bin1b PE=1 SV=1	-3.26906	NA	tr|F8W278|F8W278_DANRE	NA	NA	NA	-3.26906	NA	NA	NA	NA	5	NA	NA	NA	NA	1810200	2731200	NA	4014500	NA	NA	NA	NA	-3.53595	-3.77798	NA	-2.49326	-3.26906	-3.89183	-0.622768	0	0
tr|F8W4M8|F8W4M8_DANRE;tr|F1QUV8|F1QUV8_DANRE	tr|F8W4M8|F8W4M8_DANRE	2	tr|F8W4M8|F8W4M8_DANRE Junction plakoglobin (Fragment) OS=Danio rerio OX=7955 GN=jupb PE=3 SV=2;tr|F1QUV8|F1QUV8_DANRE Junction plakoglobin OS=Danio rerio OX=7955 GN=jupb PE=3 SV=3	-1.67248	NA	tr|F8W4M8|F8W4M8_DANRE	NA	NA	NA	-1.67248	NA	NA	NA	NA	6	NA	NA	NA	NA	NA	11261000	13703000	NA	NA	NA	NA	NA	NA	-1.74717	-1.59779	NA	-1.67248	-3.89183	-2.21935	0	0
tr|F8W4Z6|F8W4Z6_DANRE	tr|F8W4Z6|F8W4Z6_DANRE	1	tr|F8W4Z6|F8W4Z6_DANRE NADPH--cytochrome P450 reductase OS=Danio rerio OX=7955 GN=porb PE=1 SV=1	NA	-3.46689	tr|F8W4Z6|F8W4Z6_DANRE	NA	NA	NA	-3.46689	NA	NA	NA	NA	6	NA	NA	3138300	4245300	NA	NA	NA	NA	NA	NA	-3.5971	-3.33669	NA	NA	NA	NA	-3.82935	-3.46689	0.362459	0	0
tr|F8W501|F8W501_DANRE;tr|F1R2G5|F1R2G5_DANRE	tr|F8W501|F8W501_DANRE	1	tr|F8W501|F8W501_DANRE Zgc:101569 (Fragment) OS=Danio rerio OX=7955 GN=zgc:101569 PE=1 SV=1;tr|F1R2G5|F1R2G5_DANRE Zgc:101569 OS=Danio rerio OX=7955 GN=zgc:101569 PE=1 SV=1	-3.93025	NA	tr|F8W501|F8W501_DANRE	NA	NA	NA	-3.93025	NA	NA	NA	NA	6	NA	NA	NA	NA	NA	2879800	NA	1240800	NA	NA	NA	NA	NA	-3.70203	NA	-4.15847	-3.93025	-3.89183	0.0384153	0	0
tr|H9GXB9|H9GXB9_DANRE	tr|H9GXB9|H9GXB9_DANRE	1	tr|H9GXB9|H9GXB9_DANRE Peptidyl-prolyl cis-trans isomerase OS=Danio rerio OX=7955 GN=ppic PE=1 SV=1	-2.23736	NA	tr|H9GXB9|H9GXB9_DANRE	NA	NA	NA	-2.23736	NA	NA	NA	NA	6	NA	NA	NA	NA	2672900	NA	NA	7969000	NA	NA	NA	NA	-2.95386	NA	NA	-1.52087	-2.23736	-3.89183	-1.65447	0	0
tr|I3IS72|I3IS72_DANRE;tr|I3ISX7|I3ISX7_DANRE;tr|I3IS53|I3IS53_DANRE;tr|Q1JPU9|Q1JPU9_DANRE;tr|I3IRV8|I3IRV8_DANRE;tr|I3ITI8|I3ITI8_DANRE	tr|I3IS72|I3IS72_DANRE	2	tr|I3IS72|I3IS72_DANRE Abl-interactor 2b (Fragment) OS=Danio rerio OX=7955 GN=abi2b PE=1 SV=8;tr|I3ISX7|I3ISX7_DANRE Abl-interactor 2b (Fragment) OS=Danio rerio OX=7955 GN=abi2b PE=1 SV=6;tr|I3IS53|I3IS53_DANRE Abl-interactor 2b OS=Danio rerio OX=7955 GN=a	-1.58507	NA	tr|I3IS72|I3IS72_DANRE	NA	NA	NA	-1.58507	NA	NA	NA	NA	4	NA	NA	NA	NA	7222900	11933000	13465000	7621100	NA	NA	NA	NA	-1.46907	-1.66408	-1.62295	-1.58417	-1.58507	-3.89183	-2.30676	0	0
tr|I3ITA0|I3ITA0_DANRE;tr|Q7T2A0|Q7T2A0_DANRE;tr|A0A0R4IBY2|A0A0R4IBY2_DANRE	tr|I3ITA0|I3ITA0_DANRE	1	tr|I3ITA0|I3ITA0_DANRE Transformer 2 alpha homolog (Fragment) OS=Danio rerio OX=7955 GN=tra2a PE=1 SV=1;tr|Q7T2A0|Q7T2A0_DANRE Transformer 2 alpha homolog OS=Danio rerio OX=7955 GN=tra2a PE=1 SV=1;tr|A0A0R4IBY2|A0A0R4IBY2_DANRE Transformer 2 alpha homolog	NA	-1.81941	tr|I3ITA0|I3ITA0_DANRE	NA	NA	NA	-1.81941	NA	NA	NA	NA	6	NA	9640500	NA	15012000	NA	NA	NA	NA	NA	-2.1179	NA	-1.52092	NA	NA	NA	NA	-3.82935	-1.81941	2.00994	0	0
tr|I3ITD0|I3ITD0_DANRE;tr|Q1LUT2|Q1LUT2_DANRE	tr|I3ITD0|I3ITD0_DANRE	1	tr|I3ITD0|I3ITD0_DANRE DNA topoisomerase II beta (Fragment) OS=Danio rerio OX=7955 GN=top2b PE=1 SV=1;tr|Q1LUT2|Q1LUT2_DANRE DNA topoisomerase 2 OS=Danio rerio OX=7955 GN=top2b PE=1 SV=1	NA	-3.78924	tr|I3ITD0|I3ITD0_DANRE	NA	NA	NA	-3.78924	NA	NA	NA	NA	6	NA	3266900	NA	2904900	NA	NA	NA	NA	NA	-3.69634	NA	-3.88214	NA	NA	NA	NA	-3.82935	-3.78924	0.0401132	0	0
tr|I3ITH2|I3ITH2_DANRE;tr|Q568G6|Q568G6_DANRE	tr|I3ITH2|I3ITH2_DANRE	4	tr|I3ITH2|I3ITH2_DANRE Kinesin light chain OS=Danio rerio OX=7955 GN=klc4 PE=1 SV=1;tr|Q568G6|Q568G6_DANRE Kinesin light chain 4 OS=Danio rerio OX=7955 GN=klc4 PE=1 SV=1	NA	-1.73479	tr|I3ITH2|I3ITH2_DANRE	NA	NA	NA	-1.73479	NA	NA	NA	NA	6	NA	19778000	NA	8145600	NA	NA	NA	NA	NA	-1.06974	NA	-2.39984	NA	NA	NA	NA	-3.82935	-1.73479	2.09457	0	0
tr|Q08BX5|Q08BX5_DANRE	tr|Q08BX5|Q08BX5_DANRE	2	tr|Q08BX5|Q08BX5_DANRE Basal cell adhesion molecule (Lutheran blood group) OS=Danio rerio OX=7955 GN=bcam PE=1 SV=1	-3.63421	NA	tr|Q08BX5|Q08BX5_DANRE	NA	NA	NA	-3.63421	NA	NA	NA	NA	6	NA	NA	NA	NA	NA	NA	2249900	2661500	NA	NA	NA	NA	NA	NA	-4.19224	-3.07618	-3.63421	-3.89183	-0.257624	0	0
tr|Q1L8Q7|Q1L8Q7_DANRE;tr|Q7ZUG6|Q7ZUG6_DANRE	tr|Q1L8Q7|Q1L8Q7_DANRE	1	tr|Q1L8Q7|Q1L8Q7_DANRE 60S ribosomal protein L30 OS=Danio rerio OX=7955 GN=rpl30 PE=1 SV=1;tr|Q7ZUG6|Q7ZUG6_DANRE 60S ribosomal protein L30 OS=Danio rerio OX=7955 GN=rpl30 PE=1 SV=1	NA	-3.90972	tr|Q1L8Q7|Q1L8Q7_DANRE	NA	NA	NA	-3.90972	NA	NA	NA	NA	5	NA	3267400	2847400	2176500	NA	NA	NA	NA	NA	-3.69611	-3.7359	-4.29716	NA	NA	NA	NA	-3.82935	-3.90972	-0.0803697	0	0
tr|Q1LUC6|Q1LUC6_DANRE	tr|Q1LUC6|Q1LUC6_DANRE	1	tr|Q1LUC6|Q1LUC6_DANRE Tubulointerstitial nephritis antigen-like 1 OS=Danio rerio OX=7955 GN=tinagl1 PE=1 SV=1	NA	-3.27705	tr|Q1LUC6|Q1LUC6_DANRE	NA	NA	NA	-3.27705	NA	NA	NA	NA	4	3757300	3674900	3070100	5428900	NA	NA	NA	NA	-2.97191	-3.52468	-3.62845	-2.98314	NA	NA	NA	NA	-3.82935	-3.27705	0.552307	0	0
tr|Q1LVB8|Q1LVB8_DANRE;tr|Q1LVB7|Q1LVB7_DANRE	tr|Q1LVB8|Q1LVB8_DANRE	2	tr|Q1LVB8|Q1LVB8_DANRE Si:ch211-51e12.7 OS=Danio rerio OX=7955 GN=si:ch211-51e12.7 PE=1 SV=1;tr|Q1LVB7|Q1LVB7_DANRE Si:ch211-51e12.7 OS=Danio rerio OX=7955 GN=si:ch211-51e12.7 PE=1 SV=1	-3.71245	NA	tr|Q1LVB8|Q1LVB8_DANRE	NA	NA	NA	-3.71245	NA	NA	NA	NA	6	NA	NA	NA	NA	1171100	NA	NA	2373700	NA	NA	NA	NA	-4.18641	NA	NA	-3.23848	-3.71245	-3.89183	-0.179386	0	0
tr|Q1LVZ9|Q1LVZ9_DANRE;tr|F1Q5R8|F1Q5R8_DANRE	tr|Q1LVZ9|Q1LVZ9_DANRE	2	tr|Q1LVZ9|Q1LVZ9_DANRE Aldehyde oxidase 6 OS=Danio rerio OX=7955 GN=aox6 PE=1 SV=2;tr|F1Q5R8|F1Q5R8_DANRE Aldehyde oxidase 6 OS=Danio rerio OX=7955 GN=aox6 PE=1 SV=3	-3.41223	NA	tr|Q1LVZ9|Q1LVZ9_DANRE	NA	NA	NA	-3.41223	NA	NA	NA	NA	4	NA	NA	NA	NA	1714400	8202200	3131600	1281400	NA	NA	NA	NA	-3.61717	-2.20153	-3.71741	-4.1128	-3.41223	-3.89183	-0.479602	0	0
tr|Q1LXG2|Q1LXG2_DANRE	tr|Q1LXG2|Q1LXG2_DANRE	1	tr|Q1LXG2|Q1LXG2_DANRE Biogenesis of lysosome-related organelles complex 1 subunit 1 OS=Danio rerio OX=7955 GN=bloc1s1 PE=1 SV=1	NA	-2.66645	tr|Q1LXG2|Q1LXG2_DANRE	NA	NA	NA	-2.66645	NA	NA	NA	NA	6	7299400	4237000	NA	NA	NA	NA	NA	NA	-2.01584	-3.31707	NA	NA	NA	NA	NA	NA	-3.82935	-2.66645	1.1629	0	0
tr|Q1LXV0|Q1LXV0_DANRE;tr|F6P697|F6P697_DANRE	tr|Q1LXV0|Q1LXV0_DANRE	2	tr|Q1LXV0|Q1LXV0_DANRE Heat shock transcription factor 1 OS=Danio rerio OX=7955 GN=hsf1 PE=1 SV=2;tr|F6P697|F6P697_DANRE Heat shock transcription factor 1 OS=Danio rerio OX=7955 GN=hsf1 PE=1 SV=1	-3.1268	NA	tr|Q1LXV0|Q1LXV0_DANRE	NA	NA	NA	-3.1268	NA	NA	NA	NA	6	NA	NA	NA	NA	NA	4717300	4309100	NA	NA	NA	NA	NA	NA	-2.99453	-3.25907	NA	-3.1268	-3.89183	-0.76503	0	0
tr|Q1LYA1|Q1LYA1_DANRE;tr|F1QVQ3|F1QVQ3_DANRE;tr|Q1LYA2|Q1LYA2_DANRE	tr|Q1LYA1|Q1LYA1_DANRE	1	tr|Q1LYA1|Q1LYA1_DANRE Tumor protein p53-inducible protein 11 (Fragment) OS=Danio rerio OX=7955 GN=tp53i11b PE=1 SV=1;tr|F1QVQ3|F1QVQ3_DANRE Tumor protein p53-inducible protein 11 OS=Danio rerio OX=7955 GN=tp53i11b PE=1 SV=1;tr|Q1LYA2|Q1LYA2_DANRE Tumor pr	NA	-2.35929	tr|Q1LYA1|Q1LYA1_DANRE	NA	NA	NA	-2.35929	NA	NA	NA	NA	6	4623800	NA	NA	10423000	NA	NA	NA	NA	-2.67316	NA	NA	-2.04541	NA	NA	NA	NA	-3.82935	-2.35929	1.47007	0	0
tr|Q1LYM8|Q1LYM8_DANRE;tr|E7F0R9|E7F0R9_DANRE;tr|A5D6S0|A5D6S0_DANRE	tr|Q1LYM8|Q1LYM8_DANRE	1	tr|Q1LYM8|Q1LYM8_DANRE SIN3 homolog B, transcription regulator (Yeast) OS=Danio rerio OX=7955 GN=sin3b PE=1 SV=1;tr|E7F0R9|E7F0R9_DANRE SIN3 transcription regulator family member Ab OS=Danio rerio OX=7955 GN=sin3ab PE=1 SV=2;tr|A5D6S0|A5D6S0_DANRE SIN3 tra	-2.66663	NA	tr|Q1LYM8|Q1LYM8_DANRE	NA	NA	NA	-2.66663	NA	NA	NA	NA	6	NA	NA	NA	NA	NA	4511900	NA	4682700	NA	NA	NA	NA	NA	-3.05836	NA	-2.27491	-2.66663	-3.89183	-1.2252	0	0
tr|Q1LYP4|Q1LYP4_DANRE	tr|Q1LYP4|Q1LYP4_DANRE	5	tr|Q1LYP4|Q1LYP4_DANRE DNA helicase OS=Danio rerio OX=7955 GN=chd4a PE=1 SV=1	-2.93092	NA	tr|Q1LYP4|Q1LYP4_DANRE	NA	NA	NA	-2.93092	NA	NA	NA	NA	6	NA	NA	NA	NA	3257800	NA	NA	2432900	NA	NA	NA	NA	-2.65829	NA	NA	-3.20354	-2.93092	-3.89183	-0.960916	0	0
tr|Q1RLP6|Q1RLP6_DANRE;tr|A0A2R8QRA7|A0A2R8QRA7_DANRE;tr|A0A2R8QED3|A0A2R8QED3_DANRE	tr|Q1RLP6|Q1RLP6_DANRE	1	tr|Q1RLP6|Q1RLP6_DANRE Heterogeneous nuclear ribonucleoprotein H3 (2H9) OS=Danio rerio OX=7955 GN=hnrnph3 PE=1 SV=1;tr|A0A2R8QRA7|A0A2R8QRA7_DANRE Heterogeneous nuclear ribonucleoprotein H3 (2H9) OS=Danio rerio OX=7955 GN=hnrnph3 PE=1 SV=1;tr|A0A2R8QED3|A0	NA	-2.83634	tr|Q1RLP6|Q1RLP6_DANRE	NA	NA	NA	-2.83634	NA	NA	NA	NA	6	3485000	NA	NA	7124200	NA	NA	NA	NA	-3.08022	NA	NA	-2.59245	NA	NA	NA	NA	-3.82935	-2.83634	0.993014	0	0
tr|Q499A2|Q499A2_DANRE	tr|Q499A2|Q499A2_DANRE	1	tr|Q499A2|Q499A2_DANRE Plasminogen receptor, C-terminal lysine transmembrane protein OS=Danio rerio OX=7955 GN=plgrkt PE=1 SV=1	-2.98425	NA	tr|Q499A2|Q499A2_DANRE	NA	NA	NA	-2.98425	NA	NA	NA	NA	6	NA	NA	NA	NA	NA	6484800	NA	2073600	NA	NA	NA	NA	NA	-2.53834	NA	-3.43017	-2.98425	-3.89183	-0.907578	0	0
tr|Q499B2|Q499B2_DANRE	tr|Q499B2|Q499B2_DANRE	1	tr|Q499B2|Q499B2_DANRE Microsomal signal peptidase 12 kDa subunit OS=Danio rerio OX=7955 GN=spcs1 PE=1 SV=1	NA	-1.81644	tr|Q499B2|Q499B2_DANRE	NA	NA	NA	-1.81644	NA	NA	NA	NA	5	8284900	9017000	NA	16325000	NA	NA	NA	NA	-1.83351	-2.21543	NA	-1.40038	NA	NA	NA	NA	-3.82935	-1.81644	2.01291	0	0
tr|Q49HN0|Q49HN0_DANRE	tr|Q49HN0|Q49HN0_DANRE	1	tr|Q49HN0|Q49HN0_DANRE G protein-coupled receptor kinase OS=Danio rerio OX=7955 GN=grk1b PE=1 SV=1	-1.49702	NA	tr|Q49HN0|Q49HN0_DANRE	NA	NA	NA	-1.49702	NA	NA	NA	NA	5	NA	NA	NA	NA	10955000	11549000	10849000	NA	NA	NA	NA	NA	-0.846926	-1.71097	-1.93316	NA	-1.49702	-3.89183	-2.39481	0	0
tr|Q4V946|Q4V946_DANRE;tr|Q7ZWF2|Q7ZWF2_DANRE	tr|Q4V946|Q4V946_DANRE	2	tr|Q4V946|Q4V946_DANRE Geranylgeranyl transferase type-2 subunit beta OS=Danio rerio OX=7955 GN=rabggtb PE=1 SV=1;tr|Q7ZWF2|Q7ZWF2_DANRE Rab geranylgeranyltransferase subunit beta OS=Danio rerio OX=7955 GN=rabggtb PE=1 SV=1	-3.42146	NA	tr|Q4V946|Q4V946_DANRE	NA	NA	NA	-3.42146	NA	NA	NA	NA	5	NA	NA	NA	NA	3136700	1766000	NA	2532800	NA	NA	NA	NA	-2.71487	-4.40305	NA	-3.14647	-3.42146	-3.89183	-0.470368	0	0
tr|Q567Y3|Q567Y3_DANRE;tr|A0A2R8RKH5|A0A2R8RKH5_DANRE	tr|Q567Y3|Q567Y3_DANRE	2	tr|Q567Y3|Q567Y3_DANRE Stx6 protein OS=Danio rerio OX=7955 GN=stx6 PE=2 SV=1;tr|A0A2R8RKH5|A0A2R8RKH5_DANRE Syntaxin 6 OS=Danio rerio OX=7955 GN=stx6 PE=3 SV=1	NA	-3.59471	tr|Q567Y3|Q567Y3_DANRE	NA	NA	NA	-3.59471	NA	NA	NA	NA	5	NA	3300100	3331000	3558300	NA	NA	NA	NA	NA	-3.68159	-3.51207	-3.59047	NA	NA	NA	NA	-3.82935	-3.59471	0.234643	0	0
tr|Q568N7|Q568N7_DANRE	tr|Q568N7|Q568N7_DANRE	1	tr|Q568N7|Q568N7_DANRE GM2 ganglioside activator OS=Danio rerio OX=7955 GN=gm2a PE=1 SV=1	NA	-1.61456	tr|Q568N7|Q568N7_DANRE	NA	NA	NA	-1.61456	NA	NA	NA	NA	4	7129400	20727000	11651000	13424000	NA	NA	NA	NA	-2.04976	-1.00137	-1.72547	-1.68165	NA	NA	NA	NA	-3.82935	-1.61456	2.21479	0	0
tr|Q5RGV0|Q5RGV0_DANRE;sp|Q5RGV1|IMDH3_DANRE;tr|F1QU25|F1QU25_DANRE	tr|Q5RGV0|Q5RGV0_DANRE	5	tr|Q5RGV0|Q5RGV0_DANRE Inosine-5-monophosphate dehydrogenase OS=Danio rerio OX=7955 GN=impdh1b PE=1 SV=1;sp|Q5RGV1|IMDH3_DANRE Inosine-5-monophosphate dehydrogenase 1b OS=Danio rerio OX=7955 GN=impdh1b PE=2 SV=1;tr|F1QU25|F1QU25_DANRE Inosine-5-monophos	NA	-2.52193	tr|Q5RGV0|Q5RGV0_DANRE	NA	NA	NA	-2.52193	NA	NA	NA	NA	6	NA	NA	6236200	7995500	NA	NA	NA	NA	NA	NA	-2.61729	-2.42658	NA	NA	NA	NA	-3.82935	-2.52193	1.30742	0	0
tr|Q5RIE1|Q5RIE1_DANRE;tr|A0A286Y8J6|A0A286Y8J6_DANRE	tr|Q5RIE1|Q5RIE1_DANRE	1	tr|Q5RIE1|Q5RIE1_DANRE Eukaryotic translation initiation factor 2B, subunit 4 delta OS=Danio rerio OX=7955 GN=eif2b4 PE=1 SV=1;tr|A0A286Y8J6|A0A286Y8J6_DANRE Eukaryotic translation initiation factor 2B, subunit 4 delta OS=Danio rerio OX=7955 GN=eif2b4 PE=1	NA	-3.26665	tr|Q5RIE1|Q5RIE1_DANRE	NA	NA	NA	-3.26665	NA	NA	NA	NA	6	2541600	NA	NA	5370800	NA	NA	NA	NA	-3.53469	NA	NA	-2.99861	NA	NA	NA	NA	-3.82935	-3.26665	0.562701	0	0
tr|Q5U3T4|Q5U3T4_DANRE	tr|Q5U3T4|Q5U3T4_DANRE	1	tr|Q5U3T4|Q5U3T4_DANRE Cleavage and polyadenylation-specific factor 3 OS=Danio rerio OX=7955 GN=cpsf3 PE=1 SV=1	-3.48075	NA	tr|Q5U3T4|Q5U3T4_DANRE	NA	NA	NA	-3.48075	NA	NA	NA	NA	5	NA	NA	NA	NA	NA	3615800	3364500	2041800	NA	NA	NA	NA	NA	-3.37576	-3.6144	-3.45209	-3.48075	-3.89183	-0.411082	0	0
tr|Q642J1|Q642J1_DANRE;tr|F1R3A6|F1R3A6_DANRE	tr|Q642J1|Q642J1_DANRE	3	tr|Q642J1|Q642J1_DANRE Peptidylprolyl isomerase OS=Danio rerio OX=7955 GN=fkbp1ab PE=1 SV=1;tr|F1R3A6|F1R3A6_DANRE Peptidylprolyl isomerase OS=Danio rerio OX=7955 GN=fkbp1ab PE=1 SV=1	NA	-2.80611	tr|Q642J1|Q642J1_DANRE	NA	NA	NA	-2.80611	NA	NA	NA	NA	4	4285500	4946600	7277300	5541200	NA	NA	NA	NA	-2.78254	-3.09121	-2.39699	-2.95371	NA	NA	NA	NA	-3.82935	-2.80611	1.02324	0	0
tr|Q66I37|Q66I37_DANRE	tr|Q66I37|Q66I37_DANRE	1	tr|Q66I37|Q66I37_DANRE Nuclear casein kinase and cyclin-dependent kinase substrate 1 OS=Danio rerio OX=7955 GN=nucks1a PE=2 SV=1	-1.63391	NA	tr|Q66I37|Q66I37_DANRE	NA	NA	NA	-1.63391	NA	NA	NA	NA	5	NA	NA	NA	NA	5301700	NA	22809000	5279800	NA	NA	NA	NA	-1.93094	NA	-0.8661	-2.1047	-1.63391	-3.89183	-2.25792	0	0
tr|Q66I77|Q66I77_DANRE	tr|Q66I77|Q66I77_DANRE	1	tr|Q66I77|Q66I77_DANRE Cytochrome c oxidase subunit OS=Danio rerio OX=7955 GN=cox6a2 PE=1 SV=1	NA	-2.0303	tr|Q66I77|Q66I77_DANRE	NA	NA	NA	-2.0303	NA	NA	NA	NA	4	11834000	6757800	8518600	10813000	NA	NA	NA	NA	-1.32021	-2.63612	-2.17227	-1.9926	NA	NA	NA	NA	-3.82935	-2.0303	1.79905	0	0
tr|Q6DEM9|Q6DEM9_DANRE	tr|Q6DEM9|Q6DEM9_DANRE	2	tr|Q6DEM9|Q6DEM9_DANRE Exo-alpha-sialidase OS=Danio rerio OX=7955 GN=neu3.2 PE=1 SV=1	NA	-0.14612	tr|Q6DEM9|Q6DEM9_DANRE	NA	NA	NA	-0.14612	NA	NA	NA	NA	4	27576000	43835000	30706000	36833000	NA	NA	NA	NA	-0.102285	0.0911352	-0.342741	-0.230587	NA	NA	NA	NA	-3.82935	-0.14612	3.68323	0	0
tr|Q6DG93|Q6DG93_DANRE	tr|Q6DG93|Q6DG93_DANRE	1	tr|Q6DG93|Q6DG93_DANRE Axonal membrane protein GAP-43 OS=Danio rerio OX=7955 GN=gap43 PE=2 SV=1	-2.31426	NA	tr|Q6DG93|Q6DG93_DANRE	NA	NA	NA	-2.31426	NA	NA	NA	NA	6	NA	NA	NA	NA	NA	NA	7356400	5159200	NA	NA	NA	NA	NA	NA	-2.49104	-2.13747	-2.31426	-3.89183	-1.57757	0	0
tr|Q6DGQ2|Q6DGQ2_DANRE;tr|A5WUR4|A5WUR4_DANRE;tr|F1QVW4|F1QVW4_DANRE	tr|Q6DGQ2|Q6DGQ2_DANRE	2	tr|Q6DGQ2|Q6DGQ2_DANRE Rab-interacting factor OS=Danio rerio OX=7955 GN=rabif PE=1 SV=1;tr|A5WUR4|A5WUR4_DANRE RAB-interacting factor OS=Danio rerio OX=7955 GN=rabif PE=1 SV=1;tr|F1QVW4|F1QVW4_DANRE RAB-interacting factor (Fragment) OS=Danio rerio OX=7955	NA	-1.74086	tr|Q6DGQ2|Q6DGQ2_DANRE	NA	NA	NA	-1.74086	NA	NA	NA	NA	4	15570000	7888000	10408000	12879000	NA	NA	NA	NA	-0.925204	-2.41055	-1.88644	-1.74124	NA	NA	NA	NA	-3.82935	-1.74086	2.0885	0	0
tr|Q6DHC4|Q6DHC4_DANRE;tr|E7F463|E7F463_DANRE	tr|Q6DHC4|Q6DHC4_DANRE	8	tr|Q6DHC4|Q6DHC4_DANRE Complement component bfb OS=Danio rerio OX=7955 GN=bfb PE=1 SV=1;tr|E7F463|E7F463_DANRE Complement component bfb OS=Danio rerio OX=7955 GN=bfb PE=1 SV=3	0.217749	NA	tr|Q6DHC4|Q6DHC4_DANRE	NA	NA	NA	0.217749	NA	NA	NA	NA	4	NA	NA	NA	NA	14847000	47465000	66838000	28189000	NA	NA	NA	NA	-0.392867	0.315238	0.677755	0.27087	0.217749	-3.89183	-4.10958	0	0
tr|Q6DHS1|Q6DHS1_DANRE;tr|F8W3L1|F8W3L1_DANRE	tr|Q6DHS1|Q6DHS1_DANRE	24	tr|Q6DHS1|Q6DHS1_DANRE Actin alpha 2, smooth muscle OS=Danio rerio OX=7955 GN=acta2 PE=1 SV=1;tr|F8W3L1|F8W3L1_DANRE Actin alpha 2, smooth muscle (Fragment) OS=Danio rerio OX=7955 GN=acta2 PE=1 SV=1	NA	-3.97785	tr|Q6DHS1|Q6DHS1_DANRE	NA	NA	NA	-3.97785	NA	NA	NA	NA	4	3086800	1011100	1877400	5675600	NA	NA	NA	NA	-3.2549	-5.40702	-4.33021	-2.91926	NA	NA	NA	NA	-3.82935	-3.97785	-0.148496	0	0
tr|Q6DHT2|Q6DHT2_DANRE;tr|A0A2R8RKC7|A0A2R8RKC7_DANRE	tr|Q6DHT2|Q6DHT2_DANRE	8	tr|Q6DHT2|Q6DHT2_DANRE Elongation factor 1-alpha OS=Danio rerio OX=7955 GN=eef1a2 PE=1 SV=1;tr|A0A2R8RKC7|A0A2R8RKC7_DANRE Elongation factor 1-alpha OS=Danio rerio OX=7955 GN=eef1a2 PE=1 SV=1	-2.03433	NA	tr|Q6DHT2|Q6DHT2_DANRE	NA	NA	NA	-2.03433	NA	NA	NA	NA	6	NA	NA	NA	NA	NA	9149700	10185000	NA	NA	NA	NA	NA	NA	-2.04481	-2.02385	NA	-2.03433	-3.89183	-1.8575	0	0
tr|Q6GMG7|Q6GMG7_DANRE	tr|Q6GMG7|Q6GMG7_DANRE	1	tr|Q6GMG7|Q6GMG7_DANRE Ankyrin repeat and sterile alpha motif domain-containing 4B OS=Danio rerio OX=7955 GN=anks4b PE=2 SV=1	NA	-3.35402	tr|Q6GMG7|Q6GMG7_DANRE	NA	NA	NA	-3.35402	NA	NA	NA	NA	6	3367400	NA	3179700	NA	NA	NA	NA	NA	-3.12964	NA	-3.5784	NA	NA	NA	NA	NA	-3.82935	-3.35402	0.475331	0	0
tr|Q6NYL6|Q6NYL6_DANRE;tr|F1QEU7|F1QEU7_DANRE;tr|F1R243|F1R243_DANRE	tr|Q6NYL6|Q6NYL6_DANRE	1	tr|Q6NYL6|Q6NYL6_DANRE Family with sequence similarity 49 member Bb OS=Danio rerio OX=7955 GN=fam49bb PE=1 SV=1;tr|F1QEU7|F1QEU7_DANRE Family with sequence similarity 49 member Bb (Fragment) OS=Danio rerio OX=7955 GN=fam49bb PE=1 SV=1;tr|F1R243|F1R243_DANR	NA	-3.10242	tr|Q6NYL6|Q6NYL6_DANRE	NA	NA	NA	-3.10242	NA	NA	NA	NA	6	NA	3470500	NA	7103200	NA	NA	NA	NA	NA	-3.60815	NA	-2.5967	NA	NA	NA	NA	-3.82935	-3.10242	0.726928	0	0
tr|Q7SY26|Q7SY26_DANRE	tr|Q7SY26|Q7SY26_DANRE	3	tr|Q7SY26|Q7SY26_DANRE Zgc:63587 OS=Danio rerio OX=7955 GN=zgc:63587 PE=1 SV=1	NA	-1.52671	tr|Q7SY26|Q7SY26_DANRE	NA	NA	NA	-1.52671	NA	NA	NA	NA	4	6948800	19859000	9949200	21484000	NA	NA	NA	NA	-2.0867	-1.06377	-1.95077	-1.00559	NA	NA	NA	NA	-3.82935	-1.52671	2.30264	0	0
tr|Q7SZD2|Q7SZD2_DANRE;tr|A0A2R8Q290|A0A2R8Q290_DANRE	tr|Q7SZD2|Q7SZD2_DANRE	3	tr|Q7SZD2|Q7SZD2_DANRE Pdgfa-associated protein 1a OS=Danio rerio OX=7955 GN=pdap1a PE=1 SV=1;tr|A0A2R8Q290|A0A2R8Q290_DANRE Pdgfa-associated protein 1a OS=Danio rerio OX=7955 GN=pdap1a PE=1 SV=1	NA	-1.22143	tr|Q7SZD2|Q7SZD2_DANRE	NA	NA	NA	-1.22143	NA	NA	NA	NA	4	8464500	21602000	22140000	17113000	NA	NA	NA	NA	-1.80264	-0.941061	-0.809428	-1.33261	NA	NA	NA	NA	-3.82935	-1.22143	2.60792	0	0
tr|Q7SZN7|Q7SZN7_DANRE;tr|A0A2R8RIU8|A0A2R8RIU8_DANRE	tr|Q7SZN7|Q7SZN7_DANRE	1	tr|Q7SZN7|Q7SZN7_DANRE Ena/VASP-like protein OS=Danio rerio OX=7955 GN=evla PE=2 SV=1;tr|A0A2R8RIU8|A0A2R8RIU8_DANRE Ena/VASP-like protein OS=Danio rerio OX=7955 GN=evla PE=3 SV=1	NA	-6.36428	tr|Q7SZN7|Q7SZN7_DANRE	NA	NA	NA	-6.36428	NA	NA	NA	NA	6	NA	425710	558640	NA	NA	NA	NA	NA	NA	-6.66879	-6.05977	NA	NA	NA	NA	NA	-3.82935	-6.36428	-2.53493	0	0
tr|Q7T175|Q7T175_DANRE;tr|A0A2R8QMR4|A0A2R8QMR4_DANRE;tr|F1R5C2|F1R5C2_DANRE;tr|F1R961|F1R961_DANRE	tr|Q7T175|Q7T175_DANRE	1	tr|Q7T175|Q7T175_DANRE Acyl-CoA thioesterase 9, tandem duplicate 1 (Fragment) OS=Danio rerio OX=7955 GN=acot9.1 PE=1 SV=1;tr|A0A2R8QMR4|A0A2R8QMR4_DANRE Acyl-CoA thioesterase 9, tandem duplicate 1 OS=Danio rerio OX=7955 GN=acot9.1 PE=1 SV=1;tr|F1R5C2|F1R5C	NA	-3.10479	tr|Q7T175|Q7T175_DANRE	NA	NA	NA	-3.10479	NA	NA	NA	NA	6	NA	NA	4347200	5084300	NA	NA	NA	NA	NA	NA	-3.13215	-3.07742	NA	NA	NA	NA	-3.82935	-3.10479	0.724565	0	0
tr|Q7ZTI1|Q7ZTI1_DANRE;tr|A5PMI3|A5PMI3_DANRE	tr|Q7ZTI1|Q7ZTI1_DANRE	3	tr|Q7ZTI1|Q7ZTI1_DANRE NOL1/NOP2/Sun domain family member 2 OS=Danio rerio OX=7955 GN=nsun2 PE=1 SV=1;tr|A5PMI3|A5PMI3_DANRE NOL1/NOP2/Sun domain family member 2 OS=Danio rerio OX=7955 GN=nsun2 PE=1 SV=1	-2.4097	NA	tr|Q7ZTI1|Q7ZTI1_DANRE	NA	NA	NA	-2.4097	NA	NA	NA	NA	6	NA	NA	NA	NA	4402000	6165600	NA	NA	NA	NA	NA	NA	-2.2087	-2.6107	NA	NA	-2.4097	-3.89183	-1.48213	0	0
tr|Q7ZUI0|Q7ZUI0_DANRE	tr|Q7ZUI0|Q7ZUI0_DANRE	4	tr|Q7ZUI0|Q7ZUI0_DANRE Ribosomal protein L5a OS=Danio rerio OX=7955 GN=rpl5a PE=1 SV=1	NA	-2.15056	tr|Q7ZUI0|Q7ZUI0_DANRE	NA	NA	NA	-2.15056	NA	NA	NA	NA	4	15722000	3801400	21716000	4123100	NA	NA	NA	NA	-0.911218	-3.47531	-0.837019	-3.37868	NA	NA	NA	NA	-3.82935	-2.15056	1.6788	0	0
tr|Q7ZVX9|Q7ZVX9_DANRE;tr|A0A2R8QU48|A0A2R8QU48_DANRE;tr|B0UYN1|B0UYN1_DANRE	tr|Q7ZVX9|Q7ZVX9_DANRE	2	tr|Q7ZVX9|Q7ZVX9_DANRE Thioredoxin domain-containing 9 OS=Danio rerio OX=7955 GN=txndc9 PE=1 SV=1;tr|A0A2R8QU48|A0A2R8QU48_DANRE Thioredoxin domain-containing 9 OS=Danio rerio OX=7955 GN=txndc9 PE=1 SV=1;tr|B0UYN1|B0UYN1_DANRE Thioredoxin domain-containing	-2.75386	NA	tr|Q7ZVX9|Q7ZVX9_DANRE	NA	NA	NA	-2.75386	NA	NA	NA	NA	5	NA	NA	NA	NA	6099200	5408400	3079700	NA	NA	NA	NA	NA	-1.72164	-2.79854	-3.74141	NA	-2.75386	-3.89183	-1.13797	0	0
tr|Q7ZW04|Q7ZW04_DANRE	tr|Q7ZW04|Q7ZW04_DANRE	2	tr|Q7ZW04|Q7ZW04_DANRE S-adenosylmethionine synthase OS=Danio rerio OX=7955 GN=mat1a PE=1 SV=1	NA	-3.34467	tr|Q7ZW04|Q7ZW04_DANRE	NA	NA	NA	-3.34467	NA	NA	NA	NA	6	NA	2903400	NA	6077300	NA	NA	NA	NA	NA	-3.8684	NA	-2.82095	NA	NA	NA	NA	-3.82935	-3.34467	0.484683	0	0
tr|Q7ZWD3|Q7ZWD3_DANRE	tr|Q7ZWD3|Q7ZWD3_DANRE	6	tr|Q7ZWD3|Q7ZWD3_DANRE Eukaryotic translation initiation factor 2 subunit 1 OS=Danio rerio OX=7955 GN=eif2s1a PE=1 SV=1	NA	-3.24348	tr|Q7ZWD3|Q7ZWD3_DANRE	NA	NA	NA	-3.24348	NA	NA	NA	NA	6	NA	NA	3754900	4848100	NA	NA	NA	NA	NA	NA	-3.34115	-3.14581	NA	NA	NA	NA	-3.82935	-3.24348	0.585874	0	0
tr|Q801U4|Q801U4_DANRE;tr|Q801U3|Q801U3_DANRE	tr|Q801U4|Q801U4_DANRE	3	tr|Q801U4|Q801U4_DANRE Serine and arginine-rich-splicing factor 3a OS=Danio rerio OX=7955 GN=srsf3a PE=1 SV=1;tr|Q801U3|Q801U3_DANRE Serine and arginine-rich-splicing factor 3a OS=Danio rerio OX=7955 GN=srsf3a PE=1 SV=1	NA	-2.4357	tr|Q801U4|Q801U4_DANRE	NA	NA	NA	-2.4357	NA	NA	NA	NA	6	NA	7651800	7178500	NA	NA	NA	NA	NA	NA	-2.4549	-2.4165	NA	NA	NA	NA	NA	-3.82935	-2.4357	1.39366	0	0
tr|Q803Y6|Q803Y6_DANRE;tr|A2AR70|A2AR70_DANRE	tr|Q803Y6|Q803Y6_DANRE	1	tr|Q803Y6|Q803Y6_DANRE 6-phosphofructo-2-kinase OS=Danio rerio OX=7955 GN=pfkfb1 PE=2 SV=1;tr|A2AR70|A2AR70_DANRE 6-phosphofructo-2-kinase OS=Danio rerio OX=7955 GN=pfkfb1 PE=3 SV=1	-4.53629	NA	tr|Q803Y6|Q803Y6_DANRE	NA	NA	NA	-4.53629	NA	NA	NA	NA	6	NA	NA	NA	NA	793530	NA	2080200	NA	NA	NA	NA	NA	-4.76773	NA	-4.30485	NA	-4.53629	-3.89183	0.64446	0	0
tr|Q8AWD4|Q8AWD4_DANRE	tr|Q8AWD4|Q8AWD4_DANRE	1	tr|Q8AWD4|Q8AWD4_DANRE Tax1-binding protein 3 OS=Danio rerio OX=7955 GN=tax1bp3 PE=1 SV=1	-2.25328	NA	tr|Q8AWD4|Q8AWD4_DANRE	NA	NA	NA	-2.25328	NA	NA	NA	NA	6	NA	NA	NA	NA	2252100	NA	16898000	NA	NA	NA	NA	NA	-3.20971	NA	-1.29684	NA	-2.25328	-3.89183	-1.63856	0	0
tr|Q8JFD2|Q8JFD2_DANRE	tr|Q8JFD2|Q8JFD2_DANRE	1	tr|Q8JFD2|Q8JFD2_DANRE Gap junction protein OS=Danio rerio OX=7955 GN=gja3 PE=2 SV=1	NA	-2.67043	tr|Q8JFD2|Q8JFD2_DANRE	NA	NA	NA	-2.67043	NA	NA	NA	NA	6	4674400	NA	NA	6687600	NA	NA	NA	NA	-2.65749	NA	NA	-2.68337	NA	NA	NA	NA	-3.82935	-2.67043	1.15892	0	0
tr|Q8JG61|Q8JG61_DANRE	tr|Q8JG61|Q8JG61_DANRE	3	tr|Q8JG61|Q8JG61_DANRE Band 4.1 OS=Danio rerio OX=7955 GN=epb41b PE=2 SV=1	-2.95331	NA	tr|Q8JG61|Q8JG61_DANRE	NA	NA	NA	-2.95331	NA	NA	NA	NA	5	NA	NA	NA	NA	NA	6249100	3556000	3388700	NA	NA	NA	NA	NA	-2.59141	-3.53491	-2.7336	-2.95331	-3.89183	-0.938523	0	0
tr|Q90Z40|Q90Z40_DANRE	tr|Q90Z40|Q90Z40_DANRE	1	tr|Q90Z40|Q90Z40_DANRE Guanine nucleotide-binding protein subunit gamma OS=Danio rerio OX=7955 GN=gng3 PE=2 SV=1	NA	-4.75734	tr|Q90Z40|Q90Z40_DANRE	NA	NA	NA	-4.75734	NA	NA	NA	NA	5	NA	1514600	1038300	2204000	NA	NA	NA	NA	NA	-4.81757	-5.17535	-4.27911	NA	NA	NA	NA	-3.82935	-4.75734	-0.92799	0	0
tr|R4GDR0|R4GDR0_DANRE	tr|R4GDR0|R4GDR0_DANRE	1	tr|R4GDR0|R4GDR0_DANRE Si:dkey-94f20.4 (Fragment) OS=Danio rerio OX=7955 GN=si:dkey-94f20.4 PE=3 SV=1	NA	-1.49064	tr|R4GDR0|R4GDR0_DANRE	NA	NA	NA	-1.49064	NA	NA	NA	NA	6	NA	12324000	NA	18487000	NA	NA	NA	NA	NA	-1.7597	NA	-1.22158	NA	NA	NA	NA	-3.82935	-1.49064	2.33871	0	0
tr|X1WBT8|X1WBT8_DANRE;tr|A0A2R8QHR8|A0A2R8QHR8_DANRE;tr|A0A2R8QE79|A0A2R8QE79_DANRE;tr|A0A2R8QSC4|A0A2R8QSC4_DANRE;tr|A0A2R8PZF5|A0A2R8PZF5_DANRE;tr|E7EYW2|E7EYW2_DANRE	tr|X1WBT8|X1WBT8_DANRE	1	tr|X1WBT8|X1WBT8_DANRE Epsin 2 (Fragment) OS=Danio rerio OX=7955 GN=epn2 PE=1 SV=1;tr|A0A2R8QHR8|A0A2R8QHR8_DANRE Epsin 2 OS=Danio rerio OX=7955 GN=epn2 PE=1 SV=1;tr|A0A2R8QE79|A0A2R8QE79_DANRE Epsin 2 OS=Danio rerio OX=7955 GN=epn2 PE=1 SV=1;tr|A0A2R8QSC4	-2.13927	NA	tr|X1WBT8|X1WBT8_DANRE	NA	NA	NA	-2.13927	NA	NA	NA	NA	6	NA	NA	NA	NA	7181300	NA	NA	3231800	NA	NA	NA	NA	-1.4777	NA	NA	-2.80083	-2.13927	-3.89183	-1.75257	0	0
tr|X1WDH4|X1WDH4_DANRE;tr|E7F857|E7F857_DANRE	tr|X1WDH4|X1WDH4_DANRE	2	tr|X1WDH4|X1WDH4_DANRE Si:ch1073-111c8.3 (Fragment) OS=Danio rerio OX=7955 GN=si:ch1073-111c8.3 PE=4 SV=1;tr|E7F857|E7F857_DANRE Si:ch1073-111c8.3 OS=Danio rerio OX=7955 GN=si:ch1073-111c8.3 PE=1 SV=2	-3.07552	NA	tr|X1WDH4|X1WDH4_DANRE	NA	NA	NA	-3.07552	NA	NA	NA	NA	6	NA	NA	NA	NA	1878300	5914700	NA	NA	NA	NA	NA	NA	-3.4808	-2.67025	NA	NA	-3.07552	-3.89183	-0.816306	0	0
tr|X1WEB9|X1WEB9_DANRE;tr|E7F0I2|E7F0I2_DANRE	tr|X1WEB9|X1WEB9_DANRE	2	tr|X1WEB9|X1WEB9_DANRE Dedicator of cytokinesis 9b OS=Danio rerio OX=7955 GN=dock9b PE=3 SV=1;tr|E7F0I2|E7F0I2_DANRE Dedicator of cytokinesis 9b OS=Danio rerio OX=7955 GN=dock9b PE=3 SV=2	-2.97248	NA	tr|X1WEB9|X1WEB9_DANRE	NA	NA	NA	-2.97248	NA	NA	NA	NA	6	NA	NA	NA	NA	1808200	NA	NA	4265200	NA	NA	NA	NA	-3.53761	NA	NA	-2.40735	-2.97248	-3.89183	-0.919354	0	0
tr|X1WEP8|X1WEP8_DANRE;tr|E7F8K3|E7F8K3_DANRE	tr|X1WEP8|X1WEP8_DANRE	1	tr|X1WEP8|X1WEP8_DANRE Potassium inwardly rectifying channel subfamily J member 11,-like OS=Danio rerio OX=7955 GN=kcnj11l PE=1 SV=1;tr|E7F8K3|E7F8K3_DANRE Potassium inwardly rectifying channel subfamily J member 11,-like OS=Danio rerio OX=7955 GN=kcnj11l	NA	-1.77226	tr|X1WEP8|X1WEP8_DANRE	NA	NA	NA	-1.77226	NA	NA	NA	NA	6	15739000	NA	NA	6917100	NA	NA	NA	NA	-0.909662	NA	NA	-2.63486	NA	NA	NA	NA	-3.82935	-1.77226	2.05709	0	0
tr|X1WF53|X1WF53_DANRE;tr|X1WD74|X1WD74_DANRE;tr|X1WG48|X1WG48_DANRE;tr|A0A286YB73|A0A286YB73_DANRE	tr|X1WF53|X1WF53_DANRE	1	tr|X1WF53|X1WF53_DANRE Protein phosphatase 6, regulatory subunit 3 (Fragment) OS=Danio rerio OX=7955 GN=ppp6r3 PE=1 SV=1;tr|X1WD74|X1WD74_DANRE Protein phosphatase 6, regulatory subunit 3 (Fragment) OS=Danio rerio OX=7955 GN=ppp6r3 PE=1 SV=1;tr|X1WG48|X1WG	NA	-3.42122	tr|X1WF53|X1WF53_DANRE	NA	NA	NA	-3.42122	NA	NA	NA	NA	5	3288700	3885400	NA	3398500	NA	NA	NA	NA	-3.16369	-3.44343	NA	-3.65653	NA	NA	NA	NA	-3.82935	-3.42122	0.408136	0	0
tr|X1WG76|X1WG76_DANRE;tr|E7F7X5|E7F7X5_DANRE	tr|X1WG76|X1WG76_DANRE	2	tr|X1WG76|X1WG76_DANRE Discs, large (Drosophila) homolog-associated protein 4b OS=Danio rerio OX=7955 GN=dlgap4b PE=3 SV=1;tr|E7F7X5|E7F7X5_DANRE Discs, large (Drosophila) homolog-associated protein 4b OS=Danio rerio OX=7955 GN=dlgap4b PE=3 SV=3	NA	-4.68904	tr|X1WG76|X1WG76_DANRE	NA	NA	NA	-4.68904	NA	NA	NA	NA	5	NA	1648200	1520500	1597500	NA	NA	NA	NA	NA	-4.69427	-4.63106	-4.74178	NA	NA	NA	NA	-3.82935	-4.68904	-0.859687	0	0
tr|X1WGA9|X1WGA9_DANRE	tr|X1WGA9|X1WGA9_DANRE	2	tr|X1WGA9|X1WGA9_DANRE Spectrin repeat-containing, nuclear envelope family member 3 OS=Danio rerio OX=7955 GN=syne3 PE=1 SV=1	-3.76827	NA	tr|X1WGA9|X1WGA9_DANRE	NA	NA	NA	-3.76827	NA	NA	NA	NA	5	NA	NA	NA	NA	3151300	2331500	1703100	NA	NA	NA	NA	NA	-2.70793	-4.00481	-4.59207	NA	-3.76827	-3.89183	-0.123562	0	0
tr|X1WH14|X1WH14_DANRE;tr|X1WHY3|X1WHY3_DANRE;tr|E7EXW8|E7EXW8_DANRE	tr|X1WH14|X1WH14_DANRE	2	tr|X1WH14|X1WH14_DANRE Golgi apparatus protein 1 (Fragment) OS=Danio rerio OX=7955 GN=glg1a PE=1 SV=1;tr|X1WHY3|X1WHY3_DANRE Golgi apparatus protein 1 OS=Danio rerio OX=7955 GN=glg1a PE=1 SV=1;tr|E7EXW8|E7EXW8_DANRE Golgi apparatus protein 1 OS=Danio rerio	-3.72087	NA	tr|X1WH14|X1WH14_DANRE	NA	NA	NA	-3.72087	NA	NA	NA	NA	4	NA	NA	NA	NA	2363300	2531900	2740300	1437200	NA	NA	NA	NA	-3.13773	-3.8866	-3.90909	-3.95007	-3.72087	-3.89183	-0.17096	0	0
tr|X1WHC5|X1WHC5_DANRE	tr|X1WHC5|X1WHC5_DANRE	2	tr|X1WHC5|X1WHC5_DANRE Switching B cell complex subunit SWAP70a OS=Danio rerio OX=7955 GN=swap70a PE=4 SV=1	NA	-3.21504	tr|X1WHC5|X1WHC5_DANRE	NA	NA	NA	-3.21504	NA	NA	NA	NA	5	NA	2208100	4328700	9108700	NA	NA	NA	NA	NA	-4.2677	-3.13824	-2.23918	NA	NA	NA	NA	-3.82935	-3.21504	0.614313	0	0
tr|X1WHM6|X1WHM6_DANRE;tr|X1WBQ2|X1WBQ2_DANRE;tr|Q9PW77|Q9PW77_DANRE;tr|Q9I9B4|Q9I9B4_DANRE	tr|X1WHM6|X1WHM6_DANRE	1	tr|X1WHM6|X1WHM6_DANRE Pre-B-cell leukemia transcription factor 4 (Fragment) OS=Danio rerio OX=7955 GN=pbx4 PE=1 SV=1;tr|X1WBQ2|X1WBQ2_DANRE Pre-B-cell leukemia homeobox 2 (Fragment) OS=Danio rerio OX=7955 GN=pbx2 PE=1 SV=1;tr|Q9PW77|Q9PW77_DANRE Pbx4 home	NA	-2.30571	tr|X1WHM6|X1WHM6_DANRE	NA	NA	NA	-2.30571	NA	NA	NA	NA	6	NA	NA	9461600	7141600	NA	NA	NA	NA	NA	NA	-2.02247	-2.58895	NA	NA	NA	NA	-3.82935	-2.30571	1.52365	0	0
zz|Y-FGCZCont00487|	zz|Y-FGCZCont00487|	4	zz|Y-FGCZCont00487| sp|ALDOA_RABIT|	NA	-0.436795	zz|Y-FGCZCont00487|	NA	NA	NA	-0.436795	NA	NA	NA	NA	5	NA	50582000	26998000	20344000	NA	NA	NA	NA	NA	0.299958	-0.526371	-1.08397	NA	NA	NA	NA	-3.82935	-0.436795	3.39256	0	0
CON__P02533;zz|Y-FGCZCont00288|;zz|Y-FGCZCont00188|;zz|Y-FGCZCont00276|;zz|Y-FGCZCont00040|;zz|Y-FGCZCont00189|;CON__P08779;zz|Y-FGCZCont00163|;zz|Y-FGCZCont00014|	CON__P02533	7	;zz|Y-FGCZCont00288| P02533 SWISS-PROT:P02533 Tax_Id=9606 Gene_Symbol=KRT14 Keratin, type I cytoskeletal 14;zz|Y-FGCZCont00188| zz|FGCZCont0187_P02533|K1C14_HUMAN blastpHomologue_0.0;zz|Y-FGCZCont00276| P08779 SWISS-PROT:P08779 Tax_Id=9606 Gene_Symbol=K	-3.4974	-0.681064	CON__P02533	2.81633	0.699851	4.93282	-2.08923	4.91993	0.0268975	0.153896	-2.70104	6	NA	25817000	NA	NA	NA	NA	NA	1977600	NA	-0.681064	NA	NA	NA	NA	NA	-3.4974	-3.4974	-0.681064	2.81633	0.0268975	0.153896
CON__P13645;zz|Y-FGCZCont00127|;zz|Y-FGCZCont00161|;zz|Y-FGCZCont00286|;zz|Y-FGCZCont00159|;zz|Y-FGCZCont00046|;zz|Y-FGCZCont00031|	CON__P13645	13	;zz|Y-FGCZCont00127| zz|FGCZCont0126_P13645|K1C10_HUMAN blastpHomologue_0.0;zz|Y-FGCZCont00161| zz|FGCZCont0160_P13645|K1C10_HUMAN blastpHomologue_0.0;zz|Y-FGCZCont00286| P13645 SWISS-PROT:P13645 Tax_Id=9606 Gene_Symbol=KRT10 Keratin, type I cytoskeleta	-0.735444	0.932377	CON__P13645	1.66782	-1.92772	5.26336	0.0984667	1.06111	0.318236	0.563437	-6.34926	0	30883000	201910000	262240000	16698000	1412500	14182000	17407000	302280000	0.0607723	2.31903	2.7176	-1.3679	-3.90648	-1.41655	-1.25422	3.63548	-0.735444	0.932377	1.66782	0.318236	0.563437
sp|A0A0R4IXF6|KAT2A_DANRE;tr|A0A5H1ZRK1|A0A5H1ZRK1_DANRE;tr|A0A2R8RY31|A0A2R8RY31_DANRE	sp|A0A0R4IXF6|KAT2A_DANRE	2	sp|A0A0R4IXF6|KAT2A_DANRE Histone acetyltransferase KAT2A OS=Danio rerio OX=7955 GN=kat2a PE=2 SV=1;tr|A0A5H1ZRK1|A0A5H1ZRK1_DANRE Histone acetyltransferase KAT2A (Fragment) OS=Danio rerio OX=7955 GN=kat2a PE=1 SV=1;tr|A0A2R8RY31|A0A2R8RY31_DANRE Histone a	-0.660358	-2.28174	sp|A0A0R4IXF6|KAT2A_DANRE	-1.62138	-3.30765	0.0648828	-1.20082	-2.87093	0.0553552	0.231346	-3.82986	5	NA	NA	NA	8843000	NA	NA	34916000	10982000	NA	NA	NA	-2.28174	NA	NA	-0.25467	-1.06605	-0.660358	-2.28174	-1.62138	0.0553552	0.231346
sp|A0MTA1|APEX1_DANRE;tr|A0A2R9YJQ0|A0A2R9YJQ0_DANRE;tr|A0A0R4IWF9|A0A0R4IWF9_DANRE;tr|F1QTR9|F1QTR9_DANRE;tr|H0WED1|H0WED1_DANRE;tr|H0WEZ7|H0WEZ7_DANRE;tr|H0WFB7|H0WFB7_DANRE;tr|H0WFG1|H0WFG1_DANRE	sp|A0MTA1|APEX1_DANRE	9	sp|A0MTA1|APEX1_DANRE DNA-(apurinic or apyrimidinic site) endonuclease OS=Danio rerio OX=7955 GN=apex1 PE=1 SV=1;tr|A0A2R9YJQ0|A0A2R9YJQ0_DANRE DNA-(apurinic or apyrimidinic site) endonuclease OS=Danio rerio OX=7955 GN=apex1 PE=1 SV=1;tr|A0A0R4IWF9|A0A0R4I	1.77951	2.09156	sp|A0MTA1|APEX1_DANRE	0.312048	-0.196052	0.820149	1.93554	1.4049	0.195984	0.436037	-5.95296	0	144230000	190770000	153070000	162240000	86014000	134920000	123590000	67714000	2.27961	2.23625	1.94943	1.90095	2.23097	1.81288	1.56045	1.51374	1.77951	2.09156	0.312048	0.195984	0.436037
sp|A1L1F1|NDUF3_DANRE	sp|A1L1F1|NDUF3_DANRE	1	sp|A1L1F1|NDUF3_DANRE NADH dehydrogenase [ubiquinone] 1 alpha subcomplex assembly factor 3 OS=Danio rerio OX=7955 GN=ndufaf3 PE=2 SV=1	-3.84888	-4.39015	sp|A1L1F1|NDUF3_DANRE	-0.541262	-1.82743	0.744904	-4.02931	-1.25653	0.288575	0.536521	-5.58302	5	NA	2030300	NA	NA	NA	2822400	2632200	NA	NA	-4.39015	NA	NA	NA	-3.73089	-3.96688	NA	-3.84888	-4.39015	-0.541262	0.288575	0.536521
sp|A1L1F4|PDS5A_DANRE;tr|F1QDE7|F1QDE7_DANRE;tr|A0A0R4IU07|A0A0R4IU07_DANRE	sp|A1L1F4|PDS5A_DANRE	8	sp|A1L1F4|PDS5A_DANRE Sister chromatid cohesion protein PDS5 homolog A OS=Danio rerio OX=7955 GN=pds5a PE=2 SV=1;tr|F1QDE7|F1QDE7_DANRE Sister chromatid cohesion protein PDS5 homolog A OS=Danio rerio OX=7955 GN=pds5a PE=1 SV=1;tr|A0A0R4IU07|A0A0R4IU07_DANR	-0.450969	-0.0910747	sp|A1L1F4|PDS5A_DANRE	0.359894	-0.555536	1.27532	-0.271022	0.899336	0.393558	0.633694	-6.50675	0	32157000	26342000	27484000	68881000	9079700	34142000	23962000	28288000	0.11897	-0.6517	-0.500914	0.669345	-1.12736	-0.157073	-0.795285	0.275842	-0.450969	-0.0910747	0.359894	0.393558	0.633694
sp|A1L1P9|S47A1_DANRE	sp|A1L1P9|S47A1_DANRE	1	sp|A1L1P9|S47A1_DANRE Multidrug and toxin extrusion protein 1 OS=Danio rerio OX=7955 GN=slc47a1 PE=2 SV=1	-2.68248	-2.63119	sp|A1L1P9|S47A1_DANRE	0.051297	-0.781919	0.884513	-2.65684	0.165131	0.876173	0.936391	-6.57631	4	NA	7269200	5751800	NA	NA	5561200	6788700	NA	NA	-2.52972	-2.73266	NA	NA	-2.7586	-2.60637	NA	-2.68248	-2.63119	0.051297	0.876173	0.936391
sp|A1L243|MESD_DANRE;tr|A0A0R4IGU9|A0A0R4IGU9_DANRE;tr|A0A0H2UKF5|A0A0H2UKF5_DANRE	sp|A1L243|MESD_DANRE	3	sp|A1L243|MESD_DANRE LRP chaperone MESD OS=Danio rerio OX=7955 GN=mesd PE=2 SV=2;tr|A0A0R4IGU9|A0A0R4IGU9_DANRE LDLR chaperone MESD OS=Danio rerio OX=7955 GN=mesd PE=1 SV=1;tr|A0A0H2UKF5|A0A0H2UKF5_DANRE LDLR chaperone MESD OS=Danio rerio OX=7955 GN=mesd P	-2.03454	-2.06755	sp|A1L243|MESD_DANRE	-0.0330091	-0.795688	0.72967	-2.05104	-0.0990066	0.923458	0.960398	-6.92921	0	6188500	11399000	7020400	13301000	8541800	6072900	8222400	5863700	-2.25353	-1.87351	-2.44828	-1.69489	-1.21857	-2.63241	-2.33123	-1.95594	-2.03454	-2.06755	-0.0330091	0.923458	0.960398
sp|A1L251|ENASE_DANRE;tr|B8A611|B8A611_DANRE;tr|A0A2R8QLT7|A0A2R8QLT7_DANRE	sp|A1L251|ENASE_DANRE	4	sp|A1L251|ENASE_DANRE Cytosolic endo-beta-N-acetylglucosaminidase OS=Danio rerio OX=7955 GN=engase PE=2 SV=1;tr|B8A611|B8A611_DANRE Mannosyl-glycoprotein endo-beta-N-acetylglucosaminidase OS=Danio rerio OX=7955 GN=engase PE=1 SV=1;tr|A0A2R8QLT7|A0A2R8QLT7_	-0.768262	-1.23253	sp|A1L251|ENASE_DANRE	-0.464265	-1.32046	0.391929	-1.00039	-1.24041	0.248395	0.492676	-6.15208	0	21955000	19238000	7627800	20691000	10889000	23562000	21875000	15231000	-0.430461	-1.11011	-2.32988	-1.05966	-0.855952	-0.688776	-0.92614	-0.602182	-0.768262	-1.23253	-0.464265	0.248395	0.492676
sp|A2BGU8|SEPT3_DANRE	sp|A2BGU8|SEPT3_DANRE	7	sp|A2BGU8|SEPT3_DANRE Neuronal-specific septin-3 OS=Danio rerio OX=7955 GN=septin3 PE=2 SV=1	0.298503	0.318971	sp|A2BGU8|SEPT3_DANRE	0.0204687	-0.507132	0.548069	0.308737	0.0887478	0.931365	0.963261	-6.93028	0	39408000	64793000	40497000	48026000	22410000	40009000	69985000	26030000	0.411712	0.661118	0.0521723	0.150883	0.222066	0.0702573	0.743824	0.157864	0.298503	0.318971	0.0204687	0.931365	0.963261
sp|A3KNL5|ATF1A_DANRE	sp|A3KNL5|ATF1A_DANRE	1	sp|A3KNL5|ATF1A_DANRE ATPase inhibitor A, mitochondrial OS=Danio rerio OX=7955 GN=atp5if1a PE=3 SV=1	-3.66581	-2.53569	sp|A3KNL5|ATF1A_DANRE	1.13011	0.0259514	2.23428	-3.02003	2.39466	0.0460225	0.208936	-4.48411	1	2139000	9000500	8420400	11116000	NA	2234100	4261600	1767800	-3.78297	-2.2181	-2.18882	-1.95287	NA	-4.06599	-3.27499	-3.65645	-3.66581	-2.53569	1.13011	0.0460225	0.208936
sp|A3KP48|F162B_DANRE;tr|F1QIC6|F1QIC6_DANRE	sp|A3KP48|F162B_DANRE	1	sp|A3KP48|F162B_DANRE Protein FAM162B OS=Danio rerio OX=7955 GN=fam162b PE=2 SV=1;tr|F1QIC6|F1QIC6_DANRE Family with sequence similarity 162 member A OS=Danio rerio OX=7955 GN=fam162a PE=1 SV=1	-0.334772	0.198316	sp|A3KP48|F162B_DANRE	0.533088	-0.279691	1.34587	-0.068228	1.50037	0.170183	0.406776	-5.8304	0	37225000	36847000	52158000	50130000	14080000	62587000	24972000	12855000	0.329667	-0.162169	0.41324	0.212525	-0.472091	0.711715	-0.735999	-0.842711	-0.334772	0.198316	0.533088	0.170183	0.406776
sp|A4FUM1|SEP8B_DANRE;tr|F1QVB3|F1QVB3_DANRE;tr|F1QKY9|F1QKY9_DANRE	sp|A4FUM1|SEP8B_DANRE	3	sp|A4FUM1|SEP8B_DANRE Septin-8-B OS=Danio rerio OX=7955 GN=sept8b PE=2 SV=1;tr|F1QVB3|F1QVB3_DANRE Septin-8-B OS=Danio rerio OX=7955 GN=sept8b PE=1 SV=1;tr|F1QKY9|F1QKY9_DANRE Septin-8-B (Fragment) OS=Danio rerio OX=7955 GN=sept8b PE=1 SV=1	-1.87154	-2.49136	sp|A4FUM1|SEP8B_DANRE	-0.619823	-1.62418	0.384534	-2.3364	-1.65529	0.166867	0.402878	-5.18562	4	4553900	7664700	NA	8571600	5516800	NA	NA	NA	-2.69509	-2.45244	NA	-2.32656	-1.87154	NA	NA	NA	-1.87154	-2.49136	-0.619823	0.166867	0.402878
sp|A4QNW7|PHIPL_DANRE;tr|R4GEU4|R4GEU4_DANRE;tr|A1A5X6|A1A5X6_DANRE	sp|A4QNW7|PHIPL_DANRE	3	sp|A4QNW7|PHIPL_DANRE Phytanoyl-CoA hydroxylase-interacting protein-like OS=Danio rerio OX=7955 GN=phyhipl PE=2 SV=1;tr|R4GEU4|R4GEU4_DANRE Phytanoyl-CoA 2-hydroxylase-interacting protein-like b (Fragment) OS=Danio rerio OX=7955 GN=phyhiplb PE=3 SV=1;tr|A1	-4.03556	-3.48033	sp|A4QNW7|PHIPL_DANRE	0.555229	-0.33753	1.44799	-3.71828	1.4551	0.186774	0.425614	-5.81446	1	2870100	5047600	4343900	2073800	NA	1644000	3197200	1474900	-3.3597	-3.06173	-3.13324	-4.36665	NA	-4.50567	-3.68764	-3.91335	-4.03556	-3.48033	0.555229	0.186774	0.425614
sp|A5PF61|LEG1A_DANRE	sp|A5PF61|LEG1A_DANRE	6	sp|A5PF61|LEG1A_DANRE Protein leg1a OS=Danio rerio OX=7955 GN=leg1a PE=1 SV=1	3.12764	4.21266	sp|A5PF61|LEG1A_DANRE	1.08502	0.450548	1.71948	3.67015	3.91201	0.00407385	0.0584648	-2.13959	0	543830000	753140000	681690000	885270000	91537000	418450000	431960000	254910000	4.19038	4.23922	4.0807	4.34033	2.32392	3.43551	3.3574	3.39375	3.12764	4.21266	1.08502	0.00407385	0.0584648
sp|A5PL98|SDHB_DANRE	sp|A5PL98|SDHB_DANRE	7	sp|A5PL98|SDHB_DANRE Succinate dehydrogenase [ubiquinone] iron-sulfur subunit, mitochondrial OS=Danio rerio OX=7955 GN=sdhb PE=2 SV=1	2.89723	2.00961	sp|A5PL98|SDHB_DANRE	-0.887622	-1.36942	-0.405819	2.45342	-4.21436	0.00264262	0.0473084	-1.68895	0	101130000	210150000	152040000	168190000	164180000	296480000	274160000	161480000	1.76852	2.37738	1.93979	1.95273	3.19652	2.94153	2.70457	2.74629	2.89723	2.00961	-0.887622	0.00264262	0.0473084
sp|A5PLC8|PTMAB_DANRE	sp|A5PLC8|PTMAB_DANRE	4	sp|A5PLC8|PTMAB_DANRE Prothymosin alpha-B OS=Danio rerio OX=7955 GN=ptmab PE=1 SV=1	3.84076	3.13435	sp|A5PLC8|PTMAB_DANRE	-0.706413	-1.34449	-0.0683308	3.48755	-2.53253	0.0338528	0.171887	-4.30194	0	272710000	403780000	321270000	349320000	417910000	480140000	434240000	333160000	3.19668	3.32994	3.00728	3.00348	4.592	3.63265	3.36496	3.77343	3.84076	3.13435	-0.706413	0.0338528	0.171887
sp|A5PLK2|LHPP_DANRE	sp|A5PLK2|LHPP_DANRE	2	sp|A5PLK2|LHPP_DANRE Phospholysine phosphohistidine inorganic pyrophosphate phosphatase OS=Danio rerio OX=7955 GN=lhpp PE=2 SV=1	-3.29655	-2.28488	sp|A5PLK2|LHPP_DANRE	1.01167	0.181558	1.84178	-2.48721	3.06613	0.0253207	0.149065	-3.3835	3	7062800	8152100	7911300	7943700	NA	3821200	NA	NA	-2.06327	-2.36251	-2.27781	-2.43592	NA	-3.29655	NA	NA	-3.29655	-2.28488	1.01167	0.0253207	0.149065
sp|A5WUN7|CAM1B_DANRE	sp|A5WUN7|CAM1B_DANRE	1	sp|A5WUN7|CAM1B_DANRE Calmodulin-regulated spectrin-associated protein 1-B OS=Danio rerio OX=7955 GN=camsap1b PE=3 SV=1	-2.23844	-2.84207	sp|A5WUN7|CAM1B_DANRE	-0.603632	-1.50734	0.300071	-2.58337	-1.56279	0.159833	0.392852	-5.67545	1	4198600	4258000	7496200	5785500	NA	9580000	4974500	7105500	-2.81204	-3.30986	-2.35471	-2.89168	NA	-1.97893	-3.05287	-1.68352	-2.23844	-2.84207	-0.603632	0.159833	0.392852
sp|A5WVX0|ITPA_DANRE	sp|A5WVX0|ITPA_DANRE	1	sp|A5WVX0|ITPA_DANRE Inosine triphosphate pyrophosphatase OS=Danio rerio OX=7955 GN=itpa PE=2 SV=1	-3.05907	-3.54137	sp|A5WVX0|ITPA_DANRE	-0.482303	-0.9834	0.0187939	-3.26577	-2.25192	0.0570799	0.236772	-4.69759	1	2593400	4293900	NA	3031400	2353700	4131900	5534400	2792000	-3.50565	-3.29761	NA	-3.82086	-3.14381	-3.18448	-2.89971	-3.00829	-3.05907	-3.54137	-0.482303	0.0570799	0.236772
sp|A7YT82|NMT2_DANRE;tr|H2ZRH9|H2ZRH9_DANRE	sp|A7YT82|NMT2_DANRE	4	sp|A7YT82|NMT2_DANRE Glycylpeptide N-tetradecanoyltransferase 2 OS=Danio rerio OX=7955 GN=nmt2 PE=2 SV=2;tr|H2ZRH9|H2ZRH9_DANRE Glycylpeptide N-tetradecanoyltransferase OS=Danio rerio OX=7955 GN=nmt2 PE=1 SV=1	0.149963	0.126896	sp|A7YT82|NMT2_DANRE	-0.0230677	-0.822245	0.77611	0.13843	-0.0660289	0.948902	0.974251	-6.93223	0	36862000	53009000	36855000	40504000	26633000	66152000	23477000	25949000	0.31556	0.368318	-0.0822905	-0.0940039	0.479927	0.791131	-0.824648	0.153444	0.149963	0.126896	-0.0230677	0.948902	0.974251
sp|A8KB87|COA3_DANRE;tr|A0A2R8RXC7|A0A2R8RXC7_DANRE;tr|F1QBJ3|F1QBJ3_DANRE	sp|A8KB87|COA3_DANRE	2	sp|A8KB87|COA3_DANRE Cytochrome c oxidase assembly factor 3 homolog, mitochondrial OS=Danio rerio OX=7955 GN=coa3a PE=3 SV=1;tr|A0A2R8RXC7|A0A2R8RXC7_DANRE Cytochrome c oxidase assembly factor 3 OS=Danio rerio OX=7955 GN=coa3a PE=1 SV=1;tr|F1QBJ3|F1QBJ3_DA	-1.59584	-2.20044	sp|A8KB87|COA3_DANRE	-0.6046	-1.05035	-0.158848	-1.85495	-3.17343	0.0145581	0.116768	-3.31297	1	5803800	9569000	8795500	NA	6982200	13518000	12636000	7203100	-2.34592	-2.12876	-2.12663	NA	-1.51969	-1.48529	-1.7142	-1.66417	-1.59584	-2.20044	-0.6046	0.0145581	0.116768
sp|A8Y5U1|CE051_DANRE	sp|A8Y5U1|CE051_DANRE	2	sp|A8Y5U1|CE051_DANRE UPF0600 protein C5orf51 homolog OS=Danio rerio OX=7955 GN=si:dkey-46a10.3 PE=2 SV=1	-3.13135	-2.42904	sp|A8Y5U1|CE051_DANRE	0.702315	0.191656	1.21297	-2.73003	3.21778	0.0136605	0.111893	-3.24715	1	5119500	8542300	7190300	7697700	2128200	5464500	NA	2247300	-2.52654	-2.29432	-2.41416	-2.48115	-3.29423	-2.78375	NA	-3.31608	-3.13135	-2.42904	0.702315	0.0136605	0.111893
sp|A9JRC7|PP4CB_DANRE;sp|A8WGP3|PP4CA_DANRE	sp|A9JRC7|PP4CB_DANRE	2	sp|A9JRC7|PP4CB_DANRE Serine/threonine-protein phosphatase 4 catalytic subunit B OS=Danio rerio OX=7955 GN=ppp4cb PE=2 SV=1;sp|A8WGP3|PP4CA_DANRE Serine/threonine-protein phosphatase 4 catalytic subunit A OS=Danio rerio OX=7955 GN=ppp4ca PE=2 SV=1	-2.92159	-2.86111	sp|A9JRC7|PP4CB_DANRE	0.0604789	-0.845668	0.966626	-2.8974	0.167917	0.872772	0.933748	-6.66591	3	3228600	NA	6620400	NA	NA	3776400	6179000	3446000	-3.19024	NA	-2.53198	NA	NA	-3.31346	-2.7415	-2.70982	-2.92159	-2.86111	0.0604789	0.872772	0.933748
sp|A9JRE2|MTNA_DANRE	sp|A9JRE2|MTNA_DANRE	3	sp|A9JRE2|MTNA_DANRE Methylthioribose-1-phosphate isomerase OS=Danio rerio OX=7955 GN=mri1 PE=2 SV=1	-1.48419	-1.07694	sp|A9JRE2|MTNA_DANRE	0.407252	-0.0421439	0.856648	-1.28057	2.07304	0.0702795	0.259518	-5.01523	0	18837000	17887000	15976000	19223000	6955100	13347000	15646000	8085100	-0.650979	-1.21632	-1.27501	-1.16545	-1.5255	-1.50354	-1.40738	-1.50035	-1.48419	-1.07694	0.407252	0.0702795	0.259518
sp|B0R0D7|COR1C_DANRE	sp|B0R0D7|COR1C_DANRE	4	sp|B0R0D7|COR1C_DANRE Coronin-1C-A OS=Danio rerio OX=7955 GN=coro1ca PE=2 SV=1	-0.719352	-0.33611	sp|B0R0D7|COR1C_DANRE	0.383243	-0.858989	1.62547	-0.527731	0.705739	0.499479	0.714164	-6.66647	0	42182000	49327000	9689000	39535000	11852000	36949000	21813000	10177000	0.509646	0.263311	-1.98858	-0.128815	-0.729378	-0.0438062	-0.930215	-1.17401	-0.719352	-0.33611	0.383243	0.499479	0.714164
sp|B0UXP9|IMDH2_DANRE	sp|B0UXP9|IMDH2_DANRE	2	sp|B0UXP9|IMDH2_DANRE Inosine-5-monophosphate dehydrogenase 2 OS=Danio rerio OX=7955 GN=impdh2 PE=3 SV=1	-3.13894	-2.7922	sp|B0UXP9|IMDH2_DANRE	0.346743	-0.341288	1.03477	-2.96557	1.15285	0.280765	0.527642	-6.25115	0	6004900	4500400	4427100	7406200	2966300	2901500	4377300	3166700	-2.29688	-3.2291	-3.10617	-2.53665	-2.79829	-3.69126	-3.23652	-2.82969	-3.13894	-2.7922	0.346743	0.280765	0.527642
sp|B2ZGJ1|CLAT_DANRE	sp|B2ZGJ1|CLAT_DANRE	2	sp|B2ZGJ1|CLAT_DANRE Choline O-acetyltransferase OS=Danio rerio OX=7955 GN=chat PE=2 SV=1	-1.75794	-2.16042	sp|B2ZGJ1|CLAT_DANRE	-0.402479	-1.167	0.362043	-1.8921	-1.26943	0.248574	0.492749	-5.91616	2	NA	NA	7208600	11450000	8163300	8907600	11813000	6312600	NA	NA	-2.41053	-1.91031	-1.28627	-2.08326	-1.81092	-1.85133	-1.75794	-2.16042	-0.402479	0.248574	0.492749
sp|B3DFP2|UQCC3_DANRE;tr|E9QEL2|E9QEL2_DANRE	sp|B3DFP2|UQCC3_DANRE	1	sp|B3DFP2|UQCC3_DANRE Ubiquinol-cytochrome-c reductase complex assembly factor 3 OS=Danio rerio OX=7955 GN=uqcc3 PE=3 SV=2;tr|E9QEL2|E9QEL2_DANRE Ubiquinol-cytochrome-c reductase complex assembly factor 3 OS=Danio rerio OX=7955 GN=uqcc3 PE=1 SV=1	-4.03674	-4.56944	sp|B3DFP2|UQCC3_DANRE	-0.532701	-1.64936	0.583954	-4.4629	-1.2002	0.280157	0.527078	-5.74617	3	1614200	1247000	1790400	1774800	NA	NA	NA	1352000	-4.18824	-5.10115	-4.39792	-4.59048	NA	NA	NA	-4.03674	-4.03674	-4.56944	-0.532701	0.280157	0.527078
sp|B3DHU2|TMM65_DANRE	sp|B3DHU2|TMM65_DANRE	3	sp|B3DHU2|TMM65_DANRE Transmembrane protein 65 OS=Danio rerio OX=7955 GN=tmem65 PE=1 SV=1	-1.20698	-0.753859	sp|B3DHU2|TMM65_DANRE	0.453118	-0.334993	1.24123	-0.980418	1.31521	0.223252	0.467644	-6.06354	0	14354000	20510000	29481000	29380000	8875500	8524900	24751000	13516000	-1.04227	-1.01673	-0.400831	-0.555605	-1.16133	-2.14621	-0.748764	-0.7716	-1.20698	-0.753859	0.453118	0.223252	0.467644
sp|B5DE31|YBOX1_DANRE	sp|B5DE31|YBOX1_DANRE	4	sp|B5DE31|YBOX1_DANRE Y-box-binding protein 1 OS=Danio rerio OX=7955 GN=ybx1 PE=1 SV=1	0.978146	1.13311	sp|B5DE31|YBOX1_DANRE	0.154968	-0.24589	0.555827	1.05563	0.884351	0.401144	0.638863	-6.52027	0	60274000	100290000	90707000	87167000	33793000	74610000	94919000	44929000	1.02348	1.29835	1.2028	1.00783	0.835559	0.963618	1.18143	0.931974	0.978146	1.13311	0.154968	0.401144	0.638863
sp|B7ZC77|CTNA2_DANRE;tr|X1WG13|X1WG13_DANRE	sp|B7ZC77|CTNA2_DANRE	9	sp|B7ZC77|CTNA2_DANRE Catenin alpha-2 OS=Danio rerio OX=7955 GN=Ctnna2 PE=3 SV=1;tr|X1WG13|X1WG13_DANRE Catenin (cadherin-associated protein), alpha 2 OS=Danio rerio OX=7955 GN=ctnna2 PE=1 SV=3	0.779648	1.26839	sp|B7ZC77|CTNA2_DANRE	0.488742	-0.154197	1.13168	1.02402	1.73893	0.118495	0.333553	-5.50527	0	64742000	104590000	91485000	112340000	46827000	55820000	45540000	51347000	1.12643	1.35958	1.21499	1.37256	1.32278	0.547677	0.126794	1.12134	0.779648	1.26839	0.488742	0.118495	0.333553
sp|B8JMH0|CAF17_DANRE	sp|B8JMH0|CAF17_DANRE	1	sp|B8JMH0|CAF17_DANRE Putative transferase CAF17 homolog, mitochondrial OS=Danio rerio OX=7955 GN=iba57 PE=3 SV=1	-0.240314	-1.52705	sp|B8JMH0|CAF17_DANRE	-1.28673	-2.72252	0.149054	-1.2697	-2.25469	0.0700178	0.259518	-4.42929	3	14021000	19148000	12812000	8579500	NA	32216000	NA	NA	-1.07607	-1.11695	-1.58993	-2.32523	NA	-0.240314	NA	NA	-0.240314	-1.52705	-1.28673	0.0700178	0.259518
sp|E7F240|MA11_DANRE	sp|E7F240|MA11_DANRE	1	sp|E7F240|MA11_DANRE Microtubule-associated protein 11 OS=Danio rerio OX=7955 GN=map11 PE=3 SV=1	2.97297	2.17117	sp|E7F240|MA11_DANRE	-0.801806	-1.46849	-0.135122	2.57207	-2.7512	0.0239273	0.145788	-3.95509	0	152890000	199810000	148130000	188250000	232250000	222660000	252230000	201660000	2.36355	2.30378	1.90262	2.11472	3.71458	2.53105	2.58485	3.06142	2.97297	2.17117	-0.801806	0.0239273	0.145788
sp|E7F9L8|MYO1D_DANRE	sp|E7F9L8|MYO1D_DANRE	1	sp|E7F9L8|MYO1D_DANRE Unconventional myosin-Id OS=Danio rerio OX=7955 GN=myo1d PE=2 SV=1	0.366559	0.963199	sp|E7F9L8|MYO1D_DANRE	0.59664	-0.976148	2.16943	0.764319	1.13267	0.331089	0.574141	-5.71261	5	45545000	NA	97532000	NA	NA	49195000	NA	NA	0.620079	NA	1.30632	NA	NA	0.366559	NA	NA	0.366559	0.963199	0.59664	0.331089	0.574141
sp|E7FDW8|TRD7B_DANRE	sp|E7FDW8|TRD7B_DANRE	6	sp|E7FDW8|TRD7B_DANRE Tudor domain-containing protein 7B OS=Danio rerio OX=7955 GN=tdrd7b PE=3 SV=2	-0.71209	-0.316469	sp|E7FDW8|TRD7B_DANRE	0.395621	-0.879332	1.67057	-0.514279	0.709836	0.497062	0.713051	-6.66344	0	17718000	45547000	35686000	29588000	3690200	30955000	33236000	27715000	-0.739148	0.147019	-0.128282	-0.545463	-2.47214	-0.297555	-0.325481	0.24682	-0.71209	-0.316469	0.395621	0.497062	0.713051
sp|E9QI36|HARS1_DANRE	sp|E9QI36|HARS1_DANRE	3	sp|E9QI36|HARS1_DANRE Histidine--tRNA ligase OS=Danio rerio OX=7955 GN=hars PE=3 SV=2	-1.71572	-2.24443	sp|E9QI36|HARS1_DANRE	-0.528715	-2.05481	0.997381	-1.94231	-0.810578	0.442932	0.670191	-6.50506	1	4909200	10343000	NA	9820200	3214400	30881000	5586200	11528000	-2.58693	-2.01531	NA	-2.13106	-2.67832	-0.300986	-2.88633	-0.997232	-1.71572	-2.24443	-0.528715	0.442932	0.670191
sp|F1Q8X5|FERM2_DANRE	sp|F1Q8X5|FERM2_DANRE	1	sp|F1Q8X5|FERM2_DANRE Fermitin family homolog 2 OS=Danio rerio OX=7955 GN=fermt2 PE=2 SV=1	-1.34892	-1.02662	sp|F1Q8X5|FERM2_DANRE	0.322304	-1.79418	2.43879	-1.18777	0.563042	0.621837	0.796755	-6.05219	6	NA	NA	NA	21172000	NA	14867000	NA	NA	NA	NA	NA	-1.02662	NA	-1.34892	NA	NA	-1.34892	-1.02662	0.322304	0.621837	0.796755
sp|F1QB54|PABPA_DANRE;tr|Q6P3L1|Q6P3L1_DANRE	sp|F1QB54|PABPA_DANRE	14	sp|F1QB54|PABPA_DANRE Polyadenylate-binding protein 1A OS=Danio rerio OX=7955 GN=pabpc1a PE=1 SV=1;tr|Q6P3L1|Q6P3L1_DANRE Polyadenylate-binding protein OS=Danio rerio OX=7955 GN=pabpc1b PE=1 SV=1	2.95961	2.94524	sp|F1QB54|PABPA_DANRE	-0.0143669	-0.482386	0.453652	2.95243	-0.0702219	0.945662	0.972545	-6.93191	0	204710000	326670000	314610000	348230000	164660000	222120000	331430000	212100000	2.78376	3.02082	2.97739	2.99899	3.20088	2.52757	2.97698	3.13301	2.95961	2.94524	-0.0143669	0.945662	0.972545
sp|F1QC45|XRP2_DANRE	sp|F1QC45|XRP2_DANRE	5	sp|F1QC45|XRP2_DANRE Protein XRP2 OS=Danio rerio OX=7955 GN=rp2 PE=1 SV=1	-0.466897	-1.25199	sp|F1QC45|XRP2_DANRE	-0.785089	-3.06503	1.49485	-0.803364	-0.805659	0.445592	0.671234	-6.50915	1	2739400	37691000	33936000	NA	33353000	48189000	16580000	7041300	-3.4268	-0.129135	-0.200028	NA	0.815984	0.33694	-1.32412	-1.69639	-0.466897	-1.25199	-0.785089	0.445592	0.671234
sp|F1QCN0|GAL3A_DANRE	sp|F1QCN0|GAL3A_DANRE	9	sp|F1QCN0|GAL3A_DANRE Glutamine amidotransferase-like class 1 domain-containing protein 3A, mitochondrial OS=Danio rerio OX=7955 GN=gatd3a PE=3 SV=1	3.70871	2.84742	sp|F1QCN0|GAL3A_DANRE	-0.861294	-1.40027	-0.322318	3.27806	-3.65557	0.00594047	0.070655	-2.53082	0	235360000	296740000	200770000	397130000	189100000	567080000	616680000	313550000	2.98463	2.88066	2.33648	3.18789	3.40758	3.87123	3.86863	3.68739	3.70871	2.84742	-0.861294	0.00594047	0.070655
sp|F1QCV2|HDA10_DANRE	sp|F1QCV2|HDA10_DANRE	2	sp|F1QCV2|HDA10_DANRE Polyamine deacetylase HDAC10 OS=Danio rerio OX=7955 GN=hdac10 PE=1 SV=2	-0.815358	-3.70905	sp|F1QCV2|HDA10_DANRE	-2.89369	-5.01017	-0.777209	-2.2622	-5.05507	0.0253234	0.149065	-2.64239	6	2251700	NA	NA	NA	11189000	NA	NA	NA	-3.70905	NA	NA	NA	-0.815358	NA	NA	NA	-0.815358	-3.70905	-2.89369	0.0253234	0.149065
sp|F1QEB7|WDR11_DANRE	sp|F1QEB7|WDR11_DANRE	3	sp|F1QEB7|WDR11_DANRE WD repeat-containing protein 11 OS=Danio rerio OX=7955 GN=wdr11 PE=2 SV=1	-1.88273	-0.618834	sp|F1QEB7|WDR11_DANRE	1.2639	0.244641	2.28316	-1.25078	2.83662	0.0209081	0.13447	-3.8192	0	24108000	16412000	24354000	38572000	3384600	10140000	25525000	4511800	-0.295781	-1.34185	-0.673433	-0.164266	-2.60126	-1.89749	-0.704546	-2.32764	-1.88273	-0.618834	1.2639	0.0209081	0.13447
sp|F1QGH9|PS11B_DANRE	sp|F1QGH9|PS11B_DANRE	11	sp|F1QGH9|PS11B_DANRE 26S proteasome non-ATPase regulatory subunit 11B OS=Danio rerio OX=7955 GN=psmd11b PE=2 SV=1	0.171216	-0.0727023	sp|F1QGH9|PS11B_DANRE	-0.243918	-0.723827	0.235991	0.0492566	-1.16267	0.276971	0.52517	-6.24029	0	27290000	37905000	33814000	48081000	18922000	39815000	42602000	36087000	-0.117295	-0.120876	-0.205167	0.152529	-0.0306259	0.0632891	0.0310284	0.621171	0.171216	-0.0727023	-0.243918	0.276971	0.52517
sp|F1QGW6|IF2G_DANRE;tr|E9QBU9|E9QBU9_DANRE	sp|F1QGW6|IF2G_DANRE	5	sp|F1QGW6|IF2G_DANRE Eukaryotic translation initiation factor 2 subunit 3 OS=Danio rerio OX=7955 GN=eif2s3 PE=3 SV=1;tr|E9QBU9|E9QBU9_DANRE Eukaryotic translation initiation factor 2 subunit 3 (Fragment) OS=Danio rerio OX=7955 GN=eif2s3 PE=1 SV=1	1.25415	1.17115	sp|F1QGW6|IF2G_DANRE	-0.082999	-0.565313	0.399315	1.21265	-0.393655	0.703653	0.846773	-6.84952	0	53510000	108500000	100810000	90759000	43855000	96580000	118080000	45928000	0.852109	1.41312	1.35349	1.06588	1.22485	1.33362	1.49496	0.963163	1.25415	1.17115	-0.082999	0.703653	0.846773
sp|F1QUP1|RPZ_DANRE	sp|F1QUP1|RPZ_DANRE	2	sp|F1QUP1|RPZ_DANRE Protein rapunzel OS=Danio rerio OX=7955 GN=rpz PE=1 SV=1	-3.13756	-3.49176	sp|F1QUP1|RPZ_DANRE	-0.354196	-2.07191	1.36352	-3.28936	-0.482445	0.643457	0.810426	-6.72968	1	2547400	7373900	NA	1977500	2711500	5544500	10548000	745320	-3.53141	-2.50886	NA	-4.435	-2.93244	-2.76291	-1.97356	-4.88133	-3.13756	-3.49176	-0.354196	0.643457	0.810426
sp|F1QZ15|TPRKB_DANRE;tr|A0A2R8QN58|A0A2R8QN58_DANRE	sp|F1QZ15|TPRKB_DANRE	1	sp|F1QZ15|TPRKB_DANRE EKC/KEOPS complex subunit TPRKB OS=Danio rerio OX=7955 GN=tprkb PE=2 SV=1;tr|A0A2R8QN58|A0A2R8QN58_DANRE EKC/KEOPS complex subunit TPRKB OS=Danio rerio OX=7955 GN=tprkb PE=1 SV=1	-3.41498	-3.12228	sp|F1QZ15|TPRKB_DANRE	0.292698	-0.567797	1.15319	-3.28953	0.795842	0.450933	0.67504	-6.51727	1	NA	3422500	4611400	6655000	2742700	3764800	2268300	2360900	NA	-3.62847	-3.04797	-2.6904	-2.91535	-3.31787	-4.18054	-3.24615	-3.41498	-3.12228	0.292698	0.450933	0.67504
sp|F1R6I3|LRC39_DANRE	sp|F1R6I3|LRC39_DANRE	1	sp|F1R6I3|LRC39_DANRE Leucine-rich repeat-containing protein 39 OS=Danio rerio OX=7955 GN=lrrc39 PE=2 SV=2	-0.553228	-1.00769	sp|F1R6I3|LRC39_DANRE	-0.454462	-2.65609	1.74717	-0.666843	-0.553666	0.606818	0.786649	-6.27458	4	14703000	NA	NA	NA	NA	21701000	59200000	8948500	-1.00769	NA	NA	NA	NA	-0.806726	0.503498	-1.35646	-0.553228	-1.00769	-0.454462	0.606818	0.786649
sp|F1RAX4|STRA6_DANRE	sp|F1RAX4|STRA6_DANRE	8	sp|F1RAX4|STRA6_DANRE Receptor for retinol uptake stra6 OS=Danio rerio OX=7955 GN=stra6 PE=1 SV=1	0.824259	1.61569	sp|F1RAX4|STRA6_DANRE	0.791427	0.338302	1.24455	1.21997	3.99546	0.00361041	0.0551585	-2.01401	0	71812000	121610000	145770000	143840000	38560000	67577000	67032000	39820000	1.27564	1.5795	1.8797	1.7279	1.03266	0.821684	0.681917	0.760775	0.824259	1.61569	0.791427	0.00361041	0.0551585
sp|F6P3G4|PS11A_DANRE	sp|F6P3G4|PS11A_DANRE	14	sp|F6P3G4|PS11A_DANRE 26S proteasome non-ATPase regulatory subunit 11A OS=Danio rerio OX=7955 GN=psmd11a PE=2 SV=1	2.6118	2.6765	sp|F6P3G4|PS11A_DANRE	0.0647053	-0.362951	0.492362	2.64415	0.346113	0.73778	0.866933	-6.8687	0	166270000	288880000	240380000	300440000	128470000	252440000	223160000	135450000	2.48433	2.8415	2.59341	2.78677	2.83018	2.711	2.40901	2.497	2.6118	2.6765	0.0647053	0.73778	0.866933
sp|O42248|GBLP_DANRE	sp|O42248|GBLP_DANRE	11	sp|O42248|GBLP_DANRE Guanine nucleotide-binding protein subunit beta-2-like 1 OS=Danio rerio OX=7955 GN=gnb2l1 PE=2 SV=1	3.79981	3.42728	sp|O42248|GBLP_DANRE	-0.372532	-0.989782	0.244719	3.61355	-1.38062	0.203066	0.443397	-5.98335	0	230540000	706590000	406470000	419070000	248000000	503210000	547200000	388060000	2.95484	4.14616	3.34292	3.2652	3.81258	3.69993	3.69698	3.98976	3.79981	3.42728	-0.372532	0.203066	0.443397
sp|O42363|APOA1_DANRE	sp|O42363|APOA1_DANRE	25	sp|O42363|APOA1_DANRE Apolipoprotein A-I OS=Danio rerio OX=7955 GN=apoa1 PE=1 SV=1	8.19168	7.71508	sp|O42363|APOA1_DANRE	-0.4766	-0.960079	0.00687923	7.95338	-2.25501	0.0526572	0.226982	-4.73655	0	6284700000	6657100000	8213600000	12074000000	3965600000	13676000000	12733000000	7362200000	7.71361	7.41785	7.63213	8.09672	7.95283	8.43415	8.21624	8.1635	8.19168	7.71508	-0.4766	0.0526572	0.226982
sp|O42364|APOEB_DANRE;tr|E9QBB8|E9QBB8_DANRE	sp|O42364|APOEB_DANRE	14	sp|O42364|APOEB_DANRE Apolipoprotein Eb OS=Danio rerio OX=7955 GN=apoeb PE=2 SV=1;tr|E9QBB8|E9QBB8_DANRE Apolipoprotein Eb (Fragment) OS=Danio rerio OX=7955 GN=apoeb PE=1 SV=1	1.84797	2.95882	sp|O42364|APOEB_DANRE	1.11085	-0.144786	2.36648	2.4034	2.02378	0.0759634	0.268931	-5.08944	0	158560000	926910000	192650000	263780000	55949000	116160000	109910000	169260000	2.41598	4.54204	2.27758	2.59969	1.58862	1.59825	1.392	2.81303	1.84797	2.95882	1.11085	0.0759634	0.268931
sp|O57521|HS90B_DANRE	sp|O57521|HS90B_DANRE	31	sp|O57521|HS90B_DANRE Heat shock protein HSP 90-beta OS=Danio rerio OX=7955 GN=hsp90ab1 PE=1 SV=2	5.28765	5.43303	sp|O57521|HS90B_DANRE	0.145388	-0.23878	0.529556	5.36034	0.865725	0.410717	0.646131	-6.53682	0	1192900000	1864600000	1688500000	1948400000	736890000	1500300000	1684900000	869250000	5.32126	5.56154	5.3749	5.47443	5.43913	5.26598	5.31196	5.13351	5.28765	5.43303	0.145388	0.410717	0.646131
sp|O73872|SODC_DANRE	sp|O73872|SODC_DANRE	7	sp|O73872|SODC_DANRE Superoxide dismutase [Cu-Zn] OS=Danio rerio OX=7955 GN=sod1 PE=2 SV=1	5.12449	4.94251	sp|O73872|SODC_DANRE	-0.181974	-0.582724	0.218775	5.0335	-1.03875	0.327936	0.571751	-6.37223	0	1085300000	1199100000	1078200000	1336400000	638030000	1345800000	1496500000	803580000	5.18516	4.91759	4.73488	4.93241	5.22397	5.11019	5.14169	5.0221	5.12449	4.94251	-0.181974	0.327936	0.571751
sp|O73874|EFNB2_DANRE	sp|O73874|EFNB2_DANRE	5	sp|O73874|EFNB2_DANRE Ephrin-B2a OS=Danio rerio OX=7955 GN=efnb2a PE=2 SV=1	-2.05648	-3.46438	sp|O73874|EFNB2_DANRE	-1.4079	-3.06915	0.253348	-2.52578	-2.04358	0.0841505	0.285087	-4.90929	2	NA	5141500	2548900	NA	9499200	3308700	13560000	5486800	NA	-3.03484	-3.89391	NA	-1.0599	-3.503	-1.61286	-2.05016	-2.05648	-3.46438	-1.4079	0.0841505	0.285087
sp|P0C8Y2|CR032_DANRE	sp|P0C8Y2|CR032_DANRE	1	sp|P0C8Y2|CR032_DANRE UPF0729 protein C18orf32 homolog OS=Danio rerio OX=7955 PE=3 SV=1	-2.97186	-3.60179	sp|P0C8Y2|CR032_DANRE	-0.629939	-1.29718	0.0373031	-3.24183	-2.20887	0.0609138	0.243171	-4.76157	1	2763900	3136600	NA	3448100	3938600	3910100	4080600	2988800	-3.41398	-3.75571	NA	-3.6357	-2.37484	-3.26358	-3.33731	-2.91169	-2.97186	-3.60179	-0.629939	0.0609138	0.243171
sp|P22574|HXB4A_DANRE	sp|P22574|HXB4A_DANRE	1	sp|P22574|HXB4A_DANRE Homeobox protein Hox-B4a OS=Danio rerio OX=7955 GN=hoxb4a PE=2 SV=3	-5.60421	-5.00702	sp|P22574|HXB4A_DANRE	0.597187	-0.66144	1.85581	-5.20609	1.4167	0.241605	0.485457	-5.40908	5	960260	1266900	NA	NA	NA	NA	NA	447690	-4.93599	-5.07805	NA	NA	NA	NA	NA	-5.60421	-5.60421	-5.00702	0.597187	0.241605	0.485457
sp|P35359|OPSD_DANRE	sp|P35359|OPSD_DANRE	7	sp|P35359|OPSD_DANRE Rhodopsin OS=Danio rerio OX=7955 GN=rho PE=1 SV=2	5.48145	5.14757	sp|P35359|OPSD_DANRE	-0.333875	-1.12306	0.455307	5.31451	-0.967787	0.360224	0.599452	-6.44263	0	1384200000	1828600000	1210500000	1076700000	1168700000	1289900000	1319900000	1378100000	5.53539	5.53311	4.90003	4.62177	6.128	5.04937	4.96137	5.78706	5.48145	5.14757	-0.333875	0.360224	0.599452
sp|P61485|RL36A_DANRE;tr|A0A2R8Q736|A0A2R8Q736_DANRE;tr|A0A2R8RI07|A0A2R8RI07_DANRE;tr|A0A2R8Q1C6|A0A2R8Q1C6_DANRE	sp|P61485|RL36A_DANRE	1	sp|P61485|RL36A_DANRE 60S ribosomal protein L36a OS=Danio rerio OX=7955 GN=rpl36a PE=3 SV=2;tr|A0A2R8Q736|A0A2R8Q736_DANRE 60S ribosomal protein L36a OS=Danio rerio OX=7955 GN=rpl36a PE=1 SV=1;tr|A0A2R8RI07|A0A2R8RI07_DANRE 60S ribosomal protein L36a OS=Da	-0.261048	-0.36829	sp|P61485|RL36A_DANRE	-0.107242	-0.976981	0.762497	-0.314669	-0.282065	0.784728	0.892146	-6.89075	0	22112000	32926000	37871000	26885000	7516400	47280000	44957000	22441000	-0.420203	-0.326282	-0.0434879	-0.683188	-1.40958	0.30964	0.108292	-0.0525429	-0.261048	-0.36829	-0.107242	0.784728	0.892146
sp|P62084|RS7_DANRE	sp|P62084|RS7_DANRE	3	sp|P62084|RS7_DANRE 40S ribosomal protein S7 OS=Danio rerio OX=7955 GN=rps7 PE=2 SV=1	0.412395	0.394982	sp|P62084|RS7_DANRE	-0.0174133	-0.809056	0.774229	0.403688	-0.0503181	0.961047	0.979924	-6.93324	0	45172000	47344000	63186000	45757000	14250000	73271000	80702000	27151000	0.60824	0.203461	0.68692	0.0813057	-0.454166	0.937656	0.948427	0.217662	0.412395	0.394982	-0.0174133	0.961047	0.979924
sp|P62247|RS8_DANRE	sp|P62247|RS8_DANRE	5	sp|P62247|RS8_DANRE 40S ribosomal protein S8 OS=Danio rerio OX=7955 GN=rps8 PE=2 SV=2	0.651775	0.300172	sp|P62247|RS8_DANRE	-0.351604	-0.957608	0.254401	0.475974	-1.32724	0.219416	0.461694	-6.04898	0	31584000	76442000	52725000	37019000	31830000	55668000	57928000	42252000	0.0930856	0.90228	0.428667	-0.223346	0.746175	0.543768	0.472307	0.84485	0.651775	0.300172	-0.351604	0.219416	0.461694
sp|P79735|RAN_DANRE	sp|P79735|RAN_DANRE	8	sp|P79735|RAN_DANRE GTP-binding nuclear protein Ran OS=Danio rerio OX=7955 GN=ran PE=2 SV=1	4.99319	4.55717	sp|P79735|RAN_DANRE	-0.436019	-1.00964	0.1376	4.77518	-1.73882	0.118515	0.333553	-5.50543	0	806500000	853440000	854600000	1095100000	831510000	1122600000	1028800000	736980000	4.75771	4.42158	4.40326	4.64613	5.61957	4.85022	4.60357	4.8994	4.99319	4.55717	-0.436019	0.118515	0.333553
sp|Q08BL7|GLCTK_DANRE;tr|F8W2P6|F8W2P6_DANRE	sp|Q08BL7|GLCTK_DANRE	3	sp|Q08BL7|GLCTK_DANRE Glycerate kinase OS=Danio rerio OX=7955 GN=glyctk PE=2 SV=1;tr|F8W2P6|F8W2P6_DANRE Glycerate kinase OS=Danio rerio OX=7955 GN=glyctk PE=1 SV=1	-2.25089	-2.88127	sp|Q08BL7|GLCTK_DANRE	-0.630371	-1.06922	-0.191521	-2.56608	-3.28589	0.0103885	0.0954479	-3.10693	0	4218500	5561000	4215100	6973400	3835000	8447700	9674500	4498000	-2.80523	-2.92044	-3.17619	-2.62321	-2.41466	-2.15925	-2.09769	-2.33198	-2.25089	-2.88127	-0.630371	0.0103885	0.0954479
sp|Q08C33|ISOC1_DANRE	sp|Q08C33|ISOC1_DANRE	4	sp|Q08C33|ISOC1_DANRE Isochorismatase domain-containing protein 1 OS=Danio rerio OX=7955 GN=isoc1 PE=2 SV=1	-0.993595	-1.34015	sp|Q08C33|ISOC1_DANRE	-0.346553	-0.837896	0.14479	-1.16687	-1.61346	0.143561	0.370146	-5.67938	0	14706000	17219000	15261000	12881000	10213000	17819000	18282000	13727000	-1.0074	-1.27184	-1.34034	-1.74101	-0.951679	-1.08927	-1.1838	-0.749631	-0.993595	-1.34015	-0.346553	0.143561	0.370146
sp|Q08C76|SSUH2_DANRE	sp|Q08C76|SSUH2_DANRE	2	sp|Q08C76|SSUH2_DANRE Protein SSUH2 homolog OS=Danio rerio OX=7955 GN=ssuh2 PE=2 SV=2	-1.36229	-2.29915	sp|Q08C76|SSUH2_DANRE	-0.936856	-1.77848	-0.0952345	-1.83072	-2.54641	0.0331135	0.171711	-4.28	0	4363600	16565000	5452100	8714900	10230000	13970000	11310000	10074000	-2.75654	-1.32832	-2.80901	-2.30272	-0.949195	-1.43814	-1.8734	-1.18844	-1.36229	-2.29915	-0.936856	0.0331135	0.171711
sp|Q08CN0|TPPC2_DANRE	sp|Q08CN0|TPPC2_DANRE	1	sp|Q08CN0|TPPC2_DANRE Trafficking protein particle complex subunit 2 OS=Danio rerio OX=7955 GN=trappc2 PE=2 SV=1	-3.42538	-3.25536	sp|Q08CN0|TPPC2_DANRE	0.170024	-0.614199	0.954248	-3.32337	0.545457	0.607257	0.786649	-6.51336	3	4038200	NA	3644400	3752200	1895300	3596500	NA	NA	-2.86812	NA	-3.38377	-3.51419	-3.46734	-3.38343	NA	NA	-3.42538	-3.25536	0.170024	0.607257	0.786649
sp|Q0E671|NEUAA_DANRE;tr|Q5RH89|Q5RH89_DANRE	sp|Q0E671|NEUAA_DANRE	3	sp|Q0E671|NEUAA_DANRE N-acylneuraminate cytidylyltransferase A OS=Danio rerio OX=7955 GN=cmasa PE=1 SV=1;tr|Q5RH89|Q5RH89_DANRE N-acylneuraminate cytidylyltransferase OS=Danio rerio OX=7955 GN=cmasa PE=1 SV=1	-1.13575	-2.95345	sp|Q0E671|NEUAA_DANRE	-1.8177	-2.87664	-0.758756	-2.0446	-3.92665	0.00398812	0.0580931	-2.11749	0	2678200	14619000	3881900	3659400	7714600	23913000	15005000	11207000	-3.45932	-1.5106	-3.29369	-3.5502	-1.37071	-0.667578	-1.46745	-1.03728	-1.13575	-2.95345	-1.8177	0.00398812	0.0580931
sp|Q0P3Z2|PTER_DANRE;tr|F1RBR6|F1RBR6_DANRE;tr|Z4YJ58|Z4YJ58_DANRE	sp|Q0P3Z2|PTER_DANRE	10	sp|Q0P3Z2|PTER_DANRE Phosphotriesterase-related protein OS=Danio rerio OX=7955 GN=pter PE=2 SV=1;tr|F1RBR6|F1RBR6_DANRE Parathion hydrolase-related protein OS=Danio rerio OX=7955 GN=pter PE=1 SV=1;tr|Z4YJ58|Z4YJ58_DANRE Parathion hydrolase-related protein	0.925764	1.22549	sp|Q0P3Z2|PTER_DANRE	0.299722	-0.402361	1.00181	1.07563	0.976571	0.356102	0.596308	-6.43413	0	54902000	108680000	90451000	114390000	25946000	117880000	95461000	32057000	0.889081	1.41554	1.19877	1.39856	0.440894	1.61932	1.18961	0.45323	0.925764	1.22549	0.299722	0.356102	0.596308
sp|Q1AMT3|FAB1A_DANRE	sp|Q1AMT3|FAB1A_DANRE	6	sp|Q1AMT3|FAB1A_DANRE Fatty acid binding protein 1-A, liver OS=Danio rerio OX=7955 GN=fabp1a PE=2 SV=1	3.62855	4.34181	sp|Q1AMT3|FAB1A_DANRE	0.713257	0.131066	1.29545	3.98518	2.80255	0.0220625	0.138817	-3.87341	0	754740000	667360000	639180000	1100600000	169170000	443980000	592000000	375360000	4.66222	4.06284	3.98883	4.65333	3.24124	3.5204	3.80998	3.94257	3.62855	4.34181	0.713257	0.0220625	0.138817
sp|Q1JPX3|SYFA_DANRE	sp|Q1JPX3|SYFA_DANRE	7	sp|Q1JPX3|SYFA_DANRE Phenylalanine--tRNA ligase alpha subunit OS=Danio rerio OX=7955 GN=farsa PE=2 SV=2	0.904102	0.377372	sp|Q1JPX3|SYFA_DANRE	-0.52673	-1.2121	0.158644	0.640737	-1.75806	0.11505	0.32935	-5.47819	0	38893000	38463000	77218000	51211000	23721000	77151000	100480000	48301000	0.392774	-0.0995604	0.973077	0.243196	0.306982	1.01163	1.26319	1.03461	0.904102	0.377372	-0.52673	0.11505	0.32935
sp|Q1L981|TDRD5_DANRE;tr|A0A2R8RZE4|A0A2R8RZE4_DANRE;tr|A0A2R8QGW9|A0A2R8QGW9_DANRE;tr|A0A2R8QF80|A0A2R8QF80_DANRE	sp|Q1L981|TDRD5_DANRE	2	sp|Q1L981|TDRD5_DANRE Tudor domain-containing protein 5 OS=Danio rerio OX=7955 GN=tdrd5 PE=2 SV=1;tr|A0A2R8RZE4|A0A2R8RZE4_DANRE Tudor domain-containing protein 5 OS=Danio rerio OX=7955 GN=tdrd5 PE=3 SV=1;tr|A0A2R8QGW9|A0A2R8QGW9_DANRE Tudor domain-contain	-0.765045	-0.65844	sp|Q1L981|TDRD5_DANRE	0.106605	-0.657674	0.870883	-0.72951	0.33634	0.74739	0.873138	-6.67029	2	NA	NA	32582000	20704000	10387000	22244000	22138000	16915000	NA	NA	-0.258125	-1.05876	-0.926447	-0.771297	-0.908978	-0.453457	-0.765045	-0.65844	0.106605	0.74739	0.873138
sp|Q1LUC1|BZW2_DANRE;tr|Q1LUC0|Q1LUC0_DANRE	sp|Q1LUC1|BZW2_DANRE	3	sp|Q1LUC1|BZW2_DANRE Basic leucine zipper and W2 domain-containing protein 2 OS=Danio rerio OX=7955 GN=bzw2 PE=2 SV=1;tr|Q1LUC0|Q1LUC0_DANRE Basic leucine zipper and W2 domain-containing protein 2 (Fragment) OS=Danio rerio OX=7955 GN=bzw2 PE=4 SV=1	-1.72802	-1.91108	sp|Q1LUC1|BZW2_DANRE	-0.18306	-0.659959	0.293839	-1.81955	-0.878091	0.404344	0.640934	-6.52586	0	9821500	13091000	8189600	9653800	5768200	12201000	12595000	6751600	-1.58857	-1.67163	-2.22847	-2.15563	-1.80498	-1.63224	-1.71887	-1.75598	-1.72802	-1.91108	-0.18306	0.404344	0.640934
sp|Q1LUK1|MIC13_DANRE	sp|Q1LUK1|MIC13_DANRE	4	sp|Q1LUK1|MIC13_DANRE MICOS complex subunit MIC13 OS=Danio rerio OX=7955 GN=micos13 PE=3 SV=1	2.70858	2.08674	sp|Q1LUK1|MIC13_DANRE	-0.621842	-0.993887	-0.249797	2.39766	-3.82347	0.00463572	0.0612515	-2.27378	0	134600000	172190000	159630000	182580000	125420000	225020000	286420000	159240000	2.18012	2.08679	2.0093	2.07075	2.7943	2.54616	2.76739	2.72648	2.70858	2.08674	-0.621842	0.00463572	0.0612515
sp|Q1LV46|ABHEA_DANRE	sp|Q1LV46|ABHEA_DANRE	2	sp|Q1LV46|ABHEA_DANRE Protein ABHD14A OS=Danio rerio OX=7955 GN=abhd14a PE=2 SV=1	-3.46595	-2.48855	sp|Q1LV46|ABHEA_DANRE	0.977404	-0.148556	2.10336	-2.97725	1.98575	0.0806543	0.278104	-5.14636	0	6844900	10854000	5602700	4899300	4908400	2464700	2383900	1616400	-2.10839	-1.94497	-2.77014	-3.13071	-2.04607	-3.92516	-4.10916	-3.78343	-3.46595	-2.48855	0.977404	0.0806543	0.278104
sp|Q1LVE8|SF3B3_DANRE	sp|Q1LVE8|SF3B3_DANRE	2	sp|Q1LVE8|SF3B3_DANRE Splicing factor 3B subunit 3 OS=Danio rerio OX=7955 GN=sf3b3 PE=2 SV=1	-1.17666	-0.582803	sp|Q1LVE8|SF3B3_DANRE	0.59386	-0.661511	1.84923	-0.879733	1.08214	0.309314	0.555742	-6.32729	0	15653000	17198000	20949000	72769000	4707500	31723000	26207000	7178300	-0.91755	-1.27362	-0.888327	0.748284	-2.10848	-0.262421	-0.666682	-1.66906	-1.17666	-0.582803	0.59386	0.309314	0.555742
sp|Q1LVF0|LAMC1_DANRE	sp|Q1LVF0|LAMC1_DANRE	14	sp|Q1LVF0|LAMC1_DANRE Laminin subunit gamma-1 OS=Danio rerio OX=7955 GN=lamc1 PE=2 SV=2	0.384857	0.521219	sp|Q1LVF0|LAMC1_DANRE	0.136362	-0.937448	1.21017	0.453038	0.290495	0.778491	0.887446	-6.8881	0	19773000	114310000	37598000	101780000	19659000	63141000	62802000	26821000	-0.581163	1.48921	-0.053811	1.23064	0.0264448	0.724348	0.588315	0.200319	0.384857	0.521219	0.136362	0.778491	0.887446
sp|Q1LVI2|YJEN3_DANRE	sp|Q1LVI2|YJEN3_DANRE	9	sp|Q1LVI2|YJEN3_DANRE YjeF N-terminal domain-containing 3 OS=Danio rerio OX=7955 GN=yjefn3 PE=1 SV=1	2.5459	2.57549	sp|Q1LVI2|YJEN3_DANRE	0.0295894	-0.410395	0.469574	2.56069	0.153841	0.881372	0.938739	-6.92154	0	199270000	244570000	215830000	249320000	99292000	182980000	275910000	164760000	2.74498	2.59862	2.43969	2.51864	2.44539	2.24968	2.7137	2.77481	2.5459	2.57549	0.0295894	0.881372	0.938739
sp|Q1LYB6|ATF1B_DANRE	sp|Q1LYB6|ATF1B_DANRE	5	sp|Q1LYB6|ATF1B_DANRE ATPase inhibitor B, mitochondrial OS=Danio rerio OX=7955 GN=atp5if1b PE=3 SV=1	1.5948	1.44001	sp|Q1LYB6|ATF1B_DANRE	-0.154792	-1.16772	0.858139	1.5174	-0.349577	0.735271	0.865724	-6.86739	0	76076000	63799000	137540000	169750000	56046000	55647000	148090000	128710000	1.35868	0.638567	1.79678	1.966	1.5912	0.543227	1.82015	2.42462	1.5948	1.44001	-0.154792	0.735271	0.865724
sp|Q1MTD3|MCES_DANRE;tr|A0A2R8S084|A0A2R8S084_DANRE	sp|Q1MTD3|MCES_DANRE	2	sp|Q1MTD3|MCES_DANRE mRNA cap guanine-N7 methyltransferase OS=Danio rerio OX=7955 GN=rnmt PE=3 SV=1;tr|A0A2R8S084|A0A2R8S084_DANRE mRNA cap guanine-N7 methyltransferase OS=Danio rerio OX=7955 GN=rnmt PE=1 SV=1	-2.21184	-1.86208	sp|Q1MTD3|MCES_DANRE	0.349764	-0.268873	0.968402	-2.03696	1.29334	0.230373	0.475075	-6.08979	0	8351200	17864000	7494400	10368000	5003700	8396300	9384000	3938000	-1.82204	-1.2182	-2.35505	-2.05302	-2.01734	-2.168	-2.14147	-2.52055	-2.21184	-1.86208	0.349764	0.230373	0.475075
sp|Q1MTI4|TPISA_DANRE	sp|Q1MTI4|TPISA_DANRE	13	sp|Q1MTI4|TPISA_DANRE Triosephosphate isomerase A OS=Danio rerio OX=7955 GN=tpi1a PE=2 SV=1	3.221	2.69519	sp|Q1MTI4|TPISA_DANRE	-0.525818	-1.09474	0.0431079	2.95809	-2.11423	0.0658442	0.252726	-4.95272	0	152530000	304700000	210760000	372420000	149440000	399920000	318610000	282020000	2.36016	2.91927	2.40577	3.09554	3.05602	3.37057	2.92033	3.53709	3.221	2.69519	-0.525818	0.0658442	0.252726
sp|Q1RM09|BASP1_DANRE	sp|Q1RM09|BASP1_DANRE	10	sp|Q1RM09|BASP1_DANRE Brain acid soluble protein 1 homolog OS=Danio rerio OX=7955 GN=basp1 PE=2 SV=2	3.58182	3.43366	sp|Q1RM09|BASP1_DANRE	-0.148162	-0.585291	0.288966	3.50774	-0.775358	0.459427	0.682194	-6.61285	0	398410000	419070000	362890000	468980000	226810000	465730000	438830000	311720000	3.74242	3.38415	3.1811	3.42696	3.67918	3.58897	3.38006	3.67909	3.58182	3.43366	-0.148162	0.459427	0.682194
sp|Q2L6L1|CNPY1_DANRE	sp|Q2L6L1|CNPY1_DANRE	1	sp|Q2L6L1|CNPY1_DANRE Protein canopy-1 OS=Danio rerio OX=7955 GN=cnpy1 PE=1 SV=1	-3.61179	-4.29344	sp|Q2L6L1|CNPY1_DANRE	-0.681648	-1.97581	0.612514	-4.06622	-1.57266	0.203472	0.443397	-5.23534	5	NA	1986400	2108100	NA	NA	3066900	NA	NA	NA	-4.42203	-4.16484	NA	NA	-3.61179	NA	NA	-3.61179	-4.29344	-0.681648	0.203472	0.443397
sp|Q32LU1|MIRO2_DANRE	sp|Q32LU1|MIRO2_DANRE	2	sp|Q32LU1|MIRO2_DANRE Mitochondrial Rho GTPase 2 OS=Danio rerio OX=7955 GN=rhot2 PE=2 SV=1	-3.17379	-3.66323	sp|Q32LU1|MIRO2_DANRE	-0.489442	-1.33338	0.354495	-3.41851	-1.32667	0.219596	0.461694	-6.04967	0	2806200	2815200	2899000	3444600	4864300	2711000	4024700	1988100	-3.39211	-3.91339	-3.71027	-3.63716	-2.05955	-3.78862	-3.35712	-3.48989	-3.17379	-3.66323	-0.489442	0.219596	0.461694
sp|Q32PL1|PP1R7_DANRE	sp|Q32PL1|PP1R7_DANRE	11	sp|Q32PL1|PP1R7_DANRE Protein phosphatase 1 regulatory subunit 7 OS=Danio rerio OX=7955 GN=ppp1r7 PE=2 SV=1	1.74169	1.90967	sp|Q32PL1|PP1R7_DANRE	0.167972	-0.291753	0.627697	1.82568	0.835817	0.426424	0.657625	-6.56277	0	104460000	151220000	171750000	152550000	78193000	102430000	137320000	79906000	1.81516	1.89736	2.11372	1.81242	2.08859	1.41792	1.71173	1.74854	1.74169	1.90967	0.167972	0.426424	0.657625
sp|Q32PV0|GULP1_DANRE	sp|Q32PV0|GULP1_DANRE	2	sp|Q32PV0|GULP1_DANRE PTB domain-containing engulfment adapter protein 1 OS=Danio rerio OX=7955 GN=gulp1 PE=2 SV=1	-2.94934	-2.72659	sp|Q32PV0|GULP1_DANRE	0.222754	-0.739705	1.18521	-2.83797	0.558081	0.595794	0.77965	-6.61872	2	NA	6503100	7900200	4643500	3751900	5413400	3390300	NA	NA	-2.69216	-2.27981	-3.2078	-2.44738	-2.79722	-3.60343	NA	-2.94934	-2.72659	0.222754	0.595794	0.77965
sp|Q4V9P9|NOL11_DANRE;tr|A0A0R4II47|A0A0R4II47_DANRE;tr|F1QZM7|F1QZM7_DANRE	sp|Q4V9P9|NOL11_DANRE	2	sp|Q4V9P9|NOL11_DANRE Nucleolar protein 11-like OS=Danio rerio OX=7955 GN=nol11 PE=2 SV=1;tr|A0A0R4II47|A0A0R4II47_DANRE Nucleolar protein 11-like OS=Danio rerio OX=7955 GN=nol11 PE=1 SV=2;tr|F1QZM7|F1QZM7_DANRE Nucleolar protein 11-like OS=Danio rerio OX=	0.175801	2.02499	sp|Q4V9P9|NOL11_DANRE	1.84919	-0.267297	3.96567	1.10039	3.23039	0.0661781	0.252726	-3.65632	6	120850000	NA	NA	NA	NA	NA	47121000	NA	2.02499	NA	NA	NA	NA	NA	0.175801	NA	0.175801	2.02499	1.84919	0.0661781	0.252726
sp|Q4VBV9|NIT2_DANRE;tr|F1R818|F1R818_DANRE	sp|Q4VBV9|NIT2_DANRE	5	sp|Q4VBV9|NIT2_DANRE Omega-amidase NIT2 OS=Danio rerio OX=7955 GN=nit2 PE=2 SV=1;tr|F1R818|F1R818_DANRE Omega-amidase NIT2 OS=Danio rerio OX=7955 GN=nit2 PE=1 SV=1	-1.13096	0.0213408	sp|Q4VBV9|NIT2_DANRE	1.1523	-0.000931089	2.30554	-0.472503	2.33778	0.0501427	0.221559	-4.56939	1	20445000	57627000	32931000	55979000	NA	22113000	32384000	4764500	-0.533047	0.490157	-0.242922	0.371176	NA	-0.779764	-0.362772	-2.25035	-1.13096	0.0213408	1.1523	0.0501427	0.221559
sp|Q503E9|IMA6_DANRE;tr|A0A0R4I9E5|A0A0R4I9E5_DANRE;tr|A0A0R4IG61|A0A0R4IG61_DANRE;tr|E7F7U9|E7F7U9_DANRE	sp|Q503E9|IMA6_DANRE	3	sp|Q503E9|IMA6_DANRE Importin subunit alpha-6 OS=Danio rerio OX=7955 GN=kpna5 PE=2 SV=2;tr|A0A0R4I9E5|A0A0R4I9E5_DANRE Importin subunit alpha OS=Danio rerio OX=7955 GN=kpna5 PE=1 SV=1;tr|A0A0R4IG61|A0A0R4IG61_DANRE Karyopherin alpha 6 (importin alpha 7) (F	-2.63706	-0.884707	sp|Q503E9|IMA6_DANRE	1.75235	0.862793	2.64192	-1.23518	4.95603	0.00346755	0.0540139	-1.32165	3	17660000	18327000	20412000	26782000	NA	NA	NA	3627400	-0.743868	-1.18088	-0.925379	-0.688706	NA	NA	NA	-2.63706	-2.63706	-0.884707	1.75235	0.00346755	0.0540139
sp|Q503Y7|PIN4_DANRE	sp|Q503Y7|PIN4_DANRE	1	sp|Q503Y7|PIN4_DANRE Peptidyl-prolyl cis-trans isomerase NIMA-interacting 4 OS=Danio rerio OX=7955 GN=pin4 PE=2 SV=1	-2.53974	-2.36996	sp|Q503Y7|PIN4_DANRE	0.169781	-1.09616	1.43573	-2.48315	0.40044	0.712768	0.852285	-6.29592	5	NA	8110600	NA	NA	3735800	6101500	NA	NA	NA	-2.36996	NA	NA	-2.4538	-2.62568	NA	NA	-2.53974	-2.36996	0.169781	0.712768	0.852285
sp|Q52PJ5|DPYL3_DANRE	sp|Q52PJ5|DPYL3_DANRE	22	sp|Q52PJ5|DPYL3_DANRE Dihydropyrimidinase-related protein 3 OS=Danio rerio OX=7955 GN=dpysl3 PE=2 SV=1	4.13512	4.43069	sp|Q52PJ5|DPYL3_DANRE	0.295574	-0.107558	0.698707	4.2829	1.67723	0.13027	0.349421	-5.5917	0	651920000	861840000	783650000	1028500000	311050000	749840000	794510000	360520000	4.45138	4.43587	4.27959	4.55592	4.15092	4.27171	4.23248	3.88536	4.13512	4.43069	0.295574	0.13027	0.349421
sp|Q566R7|DS22B_DANRE	sp|Q566R7|DS22B_DANRE	1	sp|Q566R7|DS22B_DANRE Dual specificity protein phosphatase 22-B OS=Danio rerio OX=7955 GN=dusp22b PE=2 SV=2	-2.36514	-2.73587	sp|Q566R7|DS22B_DANRE	-0.370725	-1.54704	0.805593	-2.43929	-0.792895	0.461312	0.683454	-6.13945	3	NA	NA	NA	6447800	5630200	6846500	5627700	4655400	NA	NA	NA	-2.73587	-1.84115	-2.46053	-2.8757	-2.2832	-2.36514	-2.73587	-0.370725	0.461312	0.683454
sp|Q566V0|ARCH_DANRE	sp|Q566V0|ARCH_DANRE	1	sp|Q566V0|ARCH_DANRE Protein archease OS=Danio rerio OX=7955 GN=zbtb8os PE=2 SV=2	-1.81637	-1.12482	sp|Q566V0|ARCH_DANRE	0.691553	-0.128383	1.51149	-1.47059	1.92938	0.0881201	0.292387	-5.22998	0	19937000	18103000	14196000	17657000	3331600	16273000	16510000	5330800	-0.569271	-1.19881	-1.44356	-1.28762	-2.62483	-1.21938	-1.3302	-2.09107	-1.81637	-1.12482	0.691553	0.0881201	0.292387
sp|Q566Y8|MGN_DANRE	sp|Q566Y8|MGN_DANRE	3	sp|Q566Y8|MGN_DANRE Protein mago nashi homolog OS=Danio rerio OX=7955 GN=magoh PE=2 SV=1	-0.0784707	-0.848693	sp|Q566Y8|MGN_DANRE	-0.770223	-1.45976	-0.0806818	-0.408566	-2.61343	0.0331391	0.171711	-4.15446	1	NA	15071000	25537000	31093000	22255000	34429000	34410000	21628000	NA	-1.46619	-0.605754	-0.474137	0.211699	-0.145073	-0.275633	-0.104876	-0.0784707	-0.848693	-0.770223	0.0331391	0.171711
sp|Q568V3|FBX50_DANRE	sp|Q568V3|FBX50_DANRE	9	sp|Q568V3|FBX50_DANRE F-box only protein 50 OS=Danio rerio OX=7955 GN=nccrp1 PE=2 SV=2	2.01781	1.9284	sp|Q568V3|FBX50_DANRE	-0.0894156	-0.51218	0.333349	1.97311	-0.483824	0.64089	0.809687	-6.80666	0	128830000	157860000	154870000	138200000	67431000	149650000	198880000	95328000	2.11704	1.96005	1.96611	1.67039	1.86742	1.96142	2.2436	1.99881	2.01781	1.9284	-0.0894156	0.64089	0.809687
sp|Q568W0|SELW_DANRE	sp|Q568W0|SELW_DANRE	3	sp|Q568W0|SELW_DANRE Selenoprotein W OS=Danio rerio OX=7955 GN=selenow PE=3 SV=3	0.0346036	-0.198722	sp|Q568W0|SELW_DANRE	-0.233326	-1.57579	1.10914	-0.0820594	-0.397587	0.700861	0.845171	-6.84783	0	14581000	37659000	57903000	37438000	21239000	69501000	72331000	7241700	-1.01969	-0.130374	0.562335	-0.207166	0.141906	0.86193	0.791171	-1.65659	0.0346036	-0.198722	-0.233326	0.700861	0.845171
sp|Q58EB4|HIBCH_DANRE;tr|B0S642|B0S642_DANRE	sp|Q58EB4|HIBCH_DANRE	3	sp|Q58EB4|HIBCH_DANRE 3-hydroxyisobutyryl-CoA hydrolase, mitochondrial OS=Danio rerio OX=7955 GN=hibch PE=2 SV=1;tr|B0S642|B0S642_DANRE 3-hydroxyisobutyryl-CoA hydrolase, mitochondrial OS=Danio rerio OX=7955 GN=hibch PE=1 SV=1	-0.0984399	-0.944627	sp|Q58EB4|HIBCH_DANRE	-0.846187	-2.08296	0.39059	-0.461091	-1.60077	0.151211	0.380822	-5.62523	1	NA	25862000	7773300	47915000	19589000	34972000	40357000	19586000	NA	-0.678524	-2.30291	0.147557	0.021117	-0.12264	-0.0467108	-0.245526	-0.0984399	-0.944627	-0.846187	0.151211	0.380822
sp|Q58EE9|GFAP_DANRE;tr|F1RAE8|F1RAE8_DANRE	sp|Q58EE9|GFAP_DANRE	27	sp|Q58EE9|GFAP_DANRE Glial fibrillary acidic protein OS=Danio rerio OX=7955 GN=gfap PE=1 SV=2;tr|F1RAE8|F1RAE8_DANRE Glial fibrillary acidic protein OS=Danio rerio OX=7955 GN=gfap PE=1 SV=1	2.93665	3.82887	sp|Q58EE9|GFAP_DANRE	0.892224	0.331073	1.45337	3.38276	3.6372	0.00610522	0.0706719	-2.55913	0	364950000	522740000	688530000	650730000	94020000	361880000	387250000	187070000	3.61613	3.70658	4.09495	3.89784	2.3639	3.22729	3.2005	2.95492	2.93665	3.82887	0.892224	0.00610522	0.0706719
sp|Q5BJC4|CH033_DANRE	sp|Q5BJC4|CH033_DANRE	1	sp|Q5BJC4|CH033_DANRE UPF0488 protein C8orf33 homolog OS=Danio rerio OX=7955 GN=zgc:112185 PE=2 SV=1	-6.03343	-6.52816	sp|Q5BJC4|CH033_DANRE	-0.494734	-2.36784	1.37837	-6.33027	-0.664504	0.533751	0.737064	-6.43476	3	176420	NA	828070	406020	NA	317220	1113300	NA	-7.37529	NA	-5.49817	-6.71103	NA	-6.86432	-5.20254	NA	-6.03343	-6.52816	-0.494734	0.533751	0.737064
sp|Q5BKW9|ASGL1_DANRE	sp|Q5BKW9|ASGL1_DANRE	2	sp|Q5BKW9|ASGL1_DANRE Isoaspartyl peptidase/L-asparaginase OS=Danio rerio OX=7955 GN=asrgl1 PE=2 SV=1	-2.08213	-2.60078	sp|Q5BKW9|ASGL1_DANRE	-0.518653	-2.61437	1.57706	-2.47112	-0.663803	0.54008	0.741791	-6.20071	4	NA	4401900	4889200	14443000	4791300	NA	NA	NA	NA	-3.26138	-2.9645	-1.57647	-2.08213	NA	NA	NA	-2.08213	-2.60078	-0.518653	0.54008	0.741791
sp|Q5D016|PFD1_DANRE	sp|Q5D016|PFD1_DANRE	4	sp|Q5D016|PFD1_DANRE Prefoldin subunit 1 OS=Danio rerio OX=7955 GN=pfdn1 PE=2 SV=1	0.298227	1.02489	sp|Q5D016|PFD1_DANRE	0.726667	-1.13485	2.58818	0.66156	0.892979	0.396763	0.636502	-6.51251	0	98184000	52687000	34907000	196170000	11959000	50368000	226180000	12175000	1.72596	0.35943	-0.159775	2.17396	-0.715954	0.40034	2.42831	-0.919789	0.298227	1.02489	0.726667	0.396763	0.636502
sp|Q5D018|RBM8A_DANRE	sp|Q5D018|RBM8A_DANRE	5	sp|Q5D018|RBM8A_DANRE RNA-binding protein 8A OS=Danio rerio OX=7955 GN=rbm8a PE=2 SV=1	1.05297	1.498	sp|Q5D018|RBM8A_DANRE	0.445036	-0.608934	1.49901	1.27549	0.965918	0.361105	0.600344	-6.44443	0	112600000	66574000	92547000	191150000	69883000	72356000	42869000	59547000	1.92319	0.700671	1.23146	2.1367	1.92077	0.919641	0.0400001	1.33146	1.05297	1.498	0.445036	0.361105	0.600344
sp|Q5M9P8|ARL6_DANRE	sp|Q5M9P8|ARL6_DANRE	3	sp|Q5M9P8|ARL6_DANRE ADP-ribosylation factor-like protein 6 OS=Danio rerio OX=7955 GN=arl6 PE=2 SV=1	0.470259	-0.360124	sp|Q5M9P8|ARL6_DANRE	-0.830383	-1.47065	-0.190118	0.11438	-3.03441	0.017801	0.126163	-3.52037	1	NA	23986000	31006000	44364000	29583000	47067000	70433000	26590000	NA	-0.788365	-0.328868	0.0368595	0.636829	0.303167	0.752987	0.188051	0.470259	-0.360124	-0.830383	0.017801	0.126163
sp|Q5PQZ3|ZNT9_DANRE;tr|F1QJE8|F1QJE8_DANRE	sp|Q5PQZ3|ZNT9_DANRE	4	sp|Q5PQZ3|ZNT9_DANRE Zinc transporter 9 OS=Danio rerio OX=7955 GN=slc30a9 PE=2 SV=1;tr|F1QJE8|F1QJE8_DANRE Zinc transporter 9 (Fragment) OS=Danio rerio OX=7955 GN=slc30a9 PE=1 SV=1	-1.03595	-4.28015	sp|Q5PQZ3|ZNT9_DANRE	-3.2442	-5.553	-0.935396	-2.11735	-3.38825	0.0133602	0.11074	-3.02548	2	NA	712530	6125700	NA	4726000	27111000	17240000	19042000	NA	-5.9175	-2.6428	NA	-2.10263	-0.487639	-1.26807	-0.285474	-1.03595	-4.28015	-3.2442	0.0133602	0.11074
sp|Q5PR67|EI3HB_DANRE	sp|Q5PR67|EI3HB_DANRE	3	sp|Q5PR67|EI3HB_DANRE Eukaryotic translation initiation factor 3 subunit H-B OS=Danio rerio OX=7955 GN=eif3hb PE=2 SV=2	-1.30866	-1.82945	sp|Q5PR67|EI3HB_DANRE	-0.520788	-0.932539	-0.109037	-1.56905	-2.89334	0.0191222	0.12958	-3.72895	0	7460800	12613000	9779100	13894000	7801900	14451000	15855000	10701000	-1.98435	-1.72589	-1.97537	-1.63218	-1.3539	-1.38961	-1.38833	-1.10281	-1.30866	-1.82945	-0.520788	0.0191222	0.12958
sp|Q5PR98|NDRG2_DANRE	sp|Q5PR98|NDRG2_DANRE	9	sp|Q5PR98|NDRG2_DANRE Protein NDRG2 OS=Danio rerio OX=7955 GN=ndrg2 PE=2 SV=1	3.2509	3.21061	sp|Q5PR98|NDRG2_DANRE	-0.040295	-0.533504	0.452914	3.23076	-0.186893	0.856186	0.92778	-6.91532	0	292780000	382400000	326600000	418190000	227030000	339900000	308270000	240730000	3.29891	3.25058	3.03076	3.26218	3.68062	3.13746	2.87296	3.31258	3.2509	3.21061	-0.040295	0.856186	0.92778
sp|Q5PRA2|DHTK1_DANRE;tr|F1R838|F1R838_DANRE	sp|Q5PRA2|DHTK1_DANRE	4	sp|Q5PRA2|DHTK1_DANRE Probable 2-oxoglutarate dehydrogenase E1 component DHKTD1, mitochondrial OS=Danio rerio OX=7955 GN=dhtkd1 PE=2 SV=2;tr|F1R838|F1R838_DANRE Probable 2-oxoglutarate dehydrogenase E1 component DHKTD1, mitochondrial OS=Danio rerio OX=7955	-0.0785606	0.0248431	sp|Q5PRA2|DHTK1_DANRE	0.103404	-1.38459	1.5914	-0.0268587	0.158967	0.877456	0.9367	-6.92066	0	19004000	106950000	31394000	34054000	10551000	15838000	90324000	39154000	-0.638272	1.39213	-0.311123	-0.343364	-0.903049	-1.25822	1.11018	0.736854	-0.0785606	0.0248431	0.103404	0.877456	0.9367
sp|Q5PYH5|DLG1L_DANRE;tr|A0A0R4IEK3|A0A0R4IEK3_DANRE;tr|A0A0R4IJV7|A0A0R4IJV7_DANRE	sp|Q5PYH5|DLG1L_DANRE	4	sp|Q5PYH5|DLG1L_DANRE Discs large homolog 1-like protein OS=Danio rerio OX=7955 GN=dlg1l PE=2 SV=1;tr|A0A0R4IEK3|A0A0R4IEK3_DANRE Discs large homolog 1-like protein OS=Danio rerio OX=7955 GN=dlg1l PE=3 SV=1;tr|A0A0R4IJV7|A0A0R4IJV7_DANRE Discs large homolo	-4.57928	-2.52202	sp|Q5PYH5|DLG1L_DANRE	2.05726	0.913271	3.20124	-3.34492	4.52435	0.00521554	0.0649232	-1.85412	3	6831900	4504900	8196400	NA	731600	NA	NA	1147400	-2.11113	-3.22764	-2.22729	NA	-4.8891	NA	NA	-4.26945	-4.57928	-2.52202	2.05726	0.00521554	0.0649232
sp|Q5PYH7|DLG2_DANRE;tr|A0A0R4IU29|A0A0R4IU29_DANRE;tr|A0A0R4ISR6|A0A0R4ISR6_DANRE	sp|Q5PYH7|DLG2_DANRE	4	sp|Q5PYH7|DLG2_DANRE Disks large homolog 2 OS=Danio rerio OX=7955 GN=dlg2 PE=2 SV=1;tr|A0A0R4IU29|A0A0R4IU29_DANRE Disks large homolog 2 (Fragment) OS=Danio rerio OX=7955 GN=dlg2 PE=4 SV=1;tr|A0A0R4ISR6|A0A0R4ISR6_DANRE Disks large homolog 2 (Fragment) OS=	-3.43829	-2.44881	sp|Q5PYH7|DLG2_DANRE	0.989479	0.00537387	1.97358	-2.94355	2.42449	0.0490837	0.218269	-4.42403	2	NA	9649700	4903100	8918900	2207300	2112300	NA	2953000	NA	-2.11651	-2.96045	-2.26946	-3.23972	-4.14635	NA	-2.92878	-3.43829	-2.44881	0.989479	0.0490837	0.218269
sp|Q5RG44|CRACD_DANRE	sp|Q5RG44|CRACD_DANRE	1	sp|Q5RG44|CRACD_DANRE Capping protein inhibiting regulator of actin dynamics OS=Danio rerio OX=7955 GN=crad PE=3 SV=3	-1.81835	-0.920347	sp|Q5RG44|CRACD_DANRE	0.898001	0.333357	1.46264	-1.36935	3.63811	0.006097	0.0706719	-2.55774	0	14636000	22513000	19043000	25453000	4090900	15944000	11976000	6034100	-1.01427	-0.880809	-1.02444	-0.761876	-2.31818	-1.24866	-1.79124	-1.91532	-1.81835	-0.920347	0.898001	0.006097	0.0706719
sp|Q5RGJ6|WASC3_DANRE	sp|Q5RGJ6|WASC3_DANRE	1	sp|Q5RGJ6|WASC3_DANRE WASH complex subunit 3 OS=Danio rerio OX=7955 GN=washc3 PE=2 SV=1	-4.02858	-4.23755	sp|Q5RGJ6|WASC3_DANRE	-0.208966	-1.0663	0.64837	-4.13307	-0.587732	0.576886	0.767964	-6.60028	2	2217100	1745200	1825200	NA	1843800	1943100	NA	1114100	-3.73134	-4.61086	-4.37045	NA	-3.50848	-4.26605	NA	-4.31122	-4.02858	-4.23755	-0.208966	0.576886	0.767964
sp|Q5RHZ6|OSGEP_DANRE	sp|Q5RHZ6|OSGEP_DANRE	3	sp|Q5RHZ6|OSGEP_DANRE Probable tRNA N6-adenosine threonylcarbamoyltransferase OS=Danio rerio OX=7955 GN=osgep PE=2 SV=1	-1.28078	-1.73392	sp|Q5RHZ6|OSGEP_DANRE	-0.453142	-0.883263	-0.0230205	-1.50735	-2.40999	0.0411446	0.195212	-4.49492	0	9559600	12350000	11513000	12285000	7864000	14364000	15021000	12200000	-1.62748	-1.75663	-1.74247	-1.80912	-1.34206	-1.39827	-1.46592	-0.91688	-1.28078	-1.73392	-0.453142	0.0411446	0.195212
sp|Q5RI43|KERA_DANRE	sp|Q5RI43|KERA_DANRE	6	sp|Q5RI43|KERA_DANRE Keratocan OS=Danio rerio OX=7955 GN=kera PE=1 SV=1	0.601889	0.424453	sp|Q5RI43|KERA_DANRE	-0.177436	-2.00569	1.65082	0.513171	-0.222013	0.829614	0.913866	-6.9074	0	35712000	23447000	40823000	197790000	69710000	115960000	23721000	18908000	0.26993	-0.821517	0.0636125	2.18579	1.91707	1.59578	-0.809801	-0.29549	0.601889	0.424453	-0.177436	0.829614	0.913866
sp|Q5RKQ0|SPF27_DANRE	sp|Q5RKQ0|SPF27_DANRE	3	sp|Q5RKQ0|SPF27_DANRE Pre-mRNA-splicing factor SPF27 OS=Danio rerio OX=7955 GN=bcas2 PE=2 SV=1	0.146779	-1.03716	sp|Q5RKQ0|SPF27_DANRE	-1.18394	-3.84164	1.47376	-0.326798	-1.12076	0.309841	0.55598	-6.02443	3	NA	6089800	64379000	NA	19755000	29278000	NA	40478000	NA	-2.78794	0.713609	NA	0.0337207	-0.377402	NA	0.784019	0.146779	-1.03716	-1.18394	0.309841	0.55598
sp|Q5RZ65|AGR2_DANRE	sp|Q5RZ65|AGR2_DANRE	2	sp|Q5RZ65|AGR2_DANRE Anterior gradient protein 2 homolog OS=Danio rerio OX=7955 GN=agr2 PE=2 SV=1	-2.2437	-1.44554	sp|Q5RZ65|AGR2_DANRE	0.798162	-0.121382	1.71771	-1.78761	2.03083	0.079687	0.27703	-5.02332	1	12180000	25589000	13592000	8708100	NA	6055800	10160000	5421000	-1.27872	-0.694003	-1.5056	-2.30384	NA	-2.63646	-2.02738	-2.06727	-2.2437	-1.44554	0.798162	0.079687	0.27703
sp|Q5SP46|GXLT1_DANRE	sp|Q5SP46|GXLT1_DANRE	1	sp|Q5SP46|GXLT1_DANRE Glucoside xylosyltransferase 1 OS=Danio rerio OX=7955 GN=gxylt1 PE=3 SV=1	-3.22749	-3.89819	sp|Q5SP46|GXLT1_DANRE	-0.670698	-1.6586	0.317209	-3.45106	-1.63706	0.14972	0.379823	-5.46154	2	1777300	3156000	NA	NA	1366900	3841800	7004100	2609600	-4.04966	-3.74671	NA	NA	-3.9555	-3.28884	-2.56151	-3.10411	-3.22749	-3.89819	-0.670698	0.14972	0.379823
sp|Q5SP90|PP4R3_DANRE	sp|Q5SP90|PP4R3_DANRE	1	sp|Q5SP90|PP4R3_DANRE Serine/threonine-protein phosphatase 4 regulatory subunit 3 OS=Danio rerio OX=7955 GN=smek1 PE=1 SV=1	-3.41817	-4.4459	sp|Q5SP90|PP4R3_DANRE	-1.02773	-1.99712	-0.0583334	-3.93203	-2.55642	0.0408136	0.194172	-4.23587	2	1333600	1523700	NA	2556700	2493700	2057500	NA	2782800	-4.46316	-4.80884	NA	-4.0657	-3.05751	-4.18404	NA	-3.01297	-3.41817	-4.4459	-1.02773	0.0408136	0.194172
sp|Q5TYS5|SCRN2_DANRE;tr|R4GF07|R4GF07_DANRE	sp|Q5TYS5|SCRN2_DANRE	5	sp|Q5TYS5|SCRN2_DANRE Secernin-2 OS=Danio rerio OX=7955 GN=scrn2 PE=2 SV=1;tr|R4GF07|R4GF07_DANRE Secernin-2 (Fragment) OS=Danio rerio OX=7955 GN=scrn2 PE=1 SV=1	-0.248998	0.347328	sp|Q5TYS5|SCRN2_DANRE	0.596326	-0.0229358	1.21559	0.0491653	2.20284	0.0572104	0.23682	-4.81709	0	35357000	55130000	57504000	48189000	11917000	25389000	40116000	30065000	0.255547	0.425543	0.552469	0.155754	-0.721209	-0.581716	-0.0553118	0.362246	-0.248998	0.347328	0.596326	0.0572104	0.23682
sp|Q5TZ66|SN25A_DANRE;tr|U3JAS0|U3JAS0_DANRE	sp|Q5TZ66|SN25A_DANRE	14	sp|Q5TZ66|SN25A_DANRE Synaptosomal-associated protein 25-A OS=Danio rerio OX=7955 GN=snap25a PE=2 SV=1;tr|U3JAS0|U3JAS0_DANRE Synaptosomal-associated protein OS=Danio rerio OX=7955 GN=snap25a PE=1 SV=1	-1.49468	1.25463	sp|Q5TZ66|SN25A_DANRE	2.74931	-0.137804	5.63642	0.0763562	2.228	0.0591795	0.240532	-4.73317	1	90332000	91965000	76668000	105170000	NA	42112000	54808000	675640	1.60596	1.17195	0.962878	1.27774	NA	0.143697	0.392804	-5.02053	-1.49468	1.25463	2.74931	0.0591795	0.240532
sp|Q5U3A7|OPA1_DANRE;tr|A0A2R8Q487|A0A2R8Q487_DANRE;tr|A0A2R8Q0F5|A0A2R8Q0F5_DANRE;tr|A0A0R4IJ30|A0A0R4IJ30_DANRE	sp|Q5U3A7|OPA1_DANRE	16	sp|Q5U3A7|OPA1_DANRE Dynamin-like 120 kDa protein, mitochondrial OS=Danio rerio OX=7955 GN=opa1 PE=2 SV=1;tr|A0A2R8Q487|A0A2R8Q487_DANRE Dynamin-like 120 kDa protein, form S1 OS=Danio rerio OX=7955 GN=opa1 PE=1 SV=1;tr|A0A2R8Q0F5|A0A2R8Q0F5_DANRE Dynamin-l	1.39146	1.0466	sp|Q5U3A7|OPA1_DANRE	-0.344868	-1.14674	0.457006	1.21903	-0.983829	0.352723	0.593224	-6.42706	0	61815000	98538000	52956000	116030000	64684000	53918000	120820000	79129000	1.05982	1.27264	0.434905	1.41902	1.8053	0.497978	1.5279	1.73468	1.39146	1.0466	-0.344868	0.352723	0.593224
sp|Q5XIY6|VTC1B_DANRE	sp|Q5XIY6|VTC1B_DANRE	7	sp|Q5XIY6|VTC1B_DANRE V-type proton ATPase subunit C 1-B OS=Danio rerio OX=7955 GN=atp6v1c1b PE=2 SV=1	-1.1373	-1.28087	sp|Q5XIY6|VTC1B_DANRE	-0.143572	-1.50651	1.21936	-1.20908	-0.240972	0.815363	0.905872	-6.90256	0	5353700	14807000	13277000	55921000	12101000	19912000	23986000	5197600	-2.46214	-1.49197	-1.53906	0.369686	-0.698324	-0.930065	-0.793848	-2.12696	-1.1373	-1.28087	-0.143572	0.815363	0.905872
sp|Q5XIZ6|GPD1L_DANRE	sp|Q5XIZ6|GPD1L_DANRE	6	sp|Q5XIZ6|GPD1L_DANRE Glycerol-3-phosphate dehydrogenase 1-like protein OS=Danio rerio OX=7955 GN=gpd1l PE=2 SV=1	-0.29996	0.331229	sp|Q5XIZ6|GPD1L_DANRE	0.631189	-0.419288	1.68167	0.0156347	1.3745	0.204886	0.445008	-5.99096	0	46885000	57450000	43646000	43798000	33946000	18181000	18424000	26645000	0.661826	0.48567	0.159021	0.0184002	0.842306	-1.06044	-1.17268	0.190982	-0.29996	0.331229	0.631189	0.204886	0.445008
sp|Q5XJ10|G3P_DANRE;tr|E9QIH5|E9QIH5_DANRE	sp|Q5XJ10|G3P_DANRE	12	sp|Q5XJ10|G3P_DANRE Glyceraldehyde-3-phosphate dehydrogenase OS=Danio rerio OX=7955 GN=gapdh PE=2 SV=2;tr|E9QIH5|E9QIH5_DANRE Glyceraldehyde-3-phosphate dehydrogenase (Fragment) OS=Danio rerio OX=7955 GN=gapdh PE=1 SV=6	2.16492	3.8471	sp|Q5XJ10|G3P_DANRE	1.68218	0.742404	2.62196	3.00601	4.09468	0.00313149	0.0513003	-1.86586	0	438300000	474580000	670280000	645570000	39916000	335390000	249170000	88273000	3.8798	3.56559	4.05662	3.88639	1.08428	3.11831	2.56732	1.88977	2.16492	3.8471	1.68218	0.00313149	0.0513003
sp|Q5XJ36|PARK7_DANRE	sp|Q5XJ36|PARK7_DANRE	6	sp|Q5XJ36|PARK7_DANRE Parkinson disease protein 7 homolog OS=Danio rerio OX=7955 GN=park7 PE=2 SV=1	2.38594	2.55701	sp|Q5XJ36|PARK7_DANRE	0.171078	-0.571317	0.913472	2.47148	0.527147	0.611746	0.790105	-6.7831	0	213570000	187850000	209030000	298100000	52231000	229680000	288050000	157040000	2.84476	2.21375	2.39401	2.77553	1.48591	2.57555	2.77554	2.70675	2.38594	2.55701	0.171078	0.611746	0.790105
sp|Q5XJ54|GLRX3_DANRE	sp|Q5XJ54|GLRX3_DANRE	11	sp|Q5XJ54|GLRX3_DANRE Glutaredoxin 3 OS=Danio rerio OX=7955 GN=glrx3 PE=2 SV=1	-1.00439	-1.41334	sp|Q5XJ54|GLRX3_DANRE	-0.408951	-1.28036	0.46246	-1.23807	-1.098	0.306694	0.553324	-6.23177	1	9306800	12070000	14736000	24668000	9037700	NA	14084000	18578000	-1.66606	-1.79008	-1.39029	-0.806912	-1.13428	NA	-1.55841	-0.32046	-1.00439	-1.41334	-0.408951	0.306694	0.553324
sp|Q5XJN2|GILT_DANRE	sp|Q5XJN2|GILT_DANRE	1	sp|Q5XJN2|GILT_DANRE Gamma-interferon-inducible lysosomal thiol reductase OS=Danio rerio OX=7955 GN=ifi30 PE=1 SV=1	-2.81226	-1.55324	sp|Q5XJN2|GILT_DANRE	1.25902	-1.11477	3.6328	-1.80505	1.33438	0.235696	0.480383	-5.59551	3	11447000	19772000	24382000	4994900	NA	NA	5881900	NA	-1.36808	-1.07018	-0.671794	-3.10293	NA	NA	-2.81226	NA	-2.81226	-1.55324	1.25902	0.235696	0.480383
sp|Q5XJX1|SEGN_DANRE	sp|Q5XJX1|SEGN_DANRE	6	sp|Q5XJX1|SEGN_DANRE Secretagogin OS=Danio rerio OX=7955 GN=scgn PE=1 SV=1	-2.28902	-2.96103	sp|Q5XJX1|SEGN_DANRE	-0.672006	-2.90031	1.5563	-2.55782	-0.758728	0.479873	0.698784	-6.36334	3	NA	14636000	NA	2007800	5160700	NA	5757500	5476200	NA	-1.50891	NA	-4.41314	-1.9712	NA	-2.84296	-2.05291	-2.28902	-2.96103	-0.672006	0.479873	0.698784
sp|Q5XTN8|CRGNA_DANRE;tr|A0A286YAZ7|A0A286YAZ7_DANRE	sp|Q5XTN8|CRGNA_DANRE	16	sp|Q5XTN8|CRGNA_DANRE Gamma-crystallin N-A OS=Danio rerio OX=7955 GN=crygna PE=2 SV=1;tr|A0A286YAZ7|A0A286YAZ7_DANRE Crystallin, gamma N1 OS=Danio rerio OX=7955 GN=crygn1 PE=1 SV=1	7.42359	7.68192	sp|Q5XTN8|CRGNA_DANRE	0.258329	-0.194131	0.710788	7.55276	1.30607	0.226206	0.470427	-6.07455	0	7138200000	8164000000	8499700000	7616000000	3479600000	6508800000	6483300000	4061900000	7.89695	7.71549	7.68098	7.43426	7.75756	7.36974	7.24699	7.32008	7.42359	7.68192	0.258329	0.226206	0.470427
sp|Q642H3|SEP8A_DANRE;tr|F1QJK2|F1QJK2_DANRE	sp|Q642H3|SEP8A_DANRE	7	sp|Q642H3|SEP8A_DANRE Septin-8-A OS=Danio rerio OX=7955 GN=sept8a PE=2 SV=2;tr|F1QJK2|F1QJK2_DANRE Septin-8-A OS=Danio rerio OX=7955 GN=sept8a PE=1 SV=1	0.726148	-0.0315789	sp|Q642H3|SEP8A_DANRE	-0.757727	-1.41783	-0.0976288	0.347285	-2.62589	0.0291841	0.159616	-4.15413	0	39636000	54362000	26523000	32745000	35649000	59269000	81184000	30845000	0.420018	0.405081	-0.551699	-0.399715	0.915419	0.633626	0.956978	0.39857	0.726148	-0.0315789	-0.757727	0.0291841	0.159616
sp|Q642H7|RIC8A_DANRE;tr|G1K2K3|G1K2K3_DANRE;tr|E7F1K0|E7F1K0_DANRE	sp|Q642H7|RIC8A_DANRE	3	sp|Q642H7|RIC8A_DANRE Synembryn-A OS=Danio rerio OX=7955 GN=ric8a PE=2 SV=1;tr|G1K2K3|G1K2K3_DANRE Synembryn-A OS=Danio rerio OX=7955 GN=ric8a PE=1 SV=1;tr|E7F1K0|E7F1K0_DANRE Synembryn-A OS=Danio rerio OX=7955 GN=ric8a PE=1 SV=1	0.315602	-0.799982	sp|Q642H7|RIC8A_DANRE	-1.11558	-1.73681	-0.494359	-0.0562594	-4.3302	0.00425791	0.0600442	-1.82085	2	14288000	NA	26535000	NA	22891000	51968000	46770000	30841000	-1.04891	NA	-0.551053	NA	0.253785	0.445171	0.165065	0.398386	0.315602	-0.799982	-1.11558	0.00425791	0.0600442
sp|Q642H9|RS4X_DANRE	sp|Q642H9|RS4X_DANRE	7	sp|Q642H9|RS4X_DANRE 40S ribosomal protein S4, X isoform OS=Danio rerio OX=7955 GN=rps4x PE=2 SV=3	2.24409	1.47948	sp|Q642H9|RS4X_DANRE	-0.764609	-1.37516	-0.154062	1.86178	-2.86479	0.0200006	0.131061	-3.77438	0	91714000	166770000	102350000	79466000	73738000	202800000	212100000	113180000	1.62782	2.04013	1.37512	0.874851	2.00097	2.39711	2.33602	2.24226	2.24409	1.47948	-0.764609	0.0200006	0.131061
sp|Q66HV4|COPB_DANRE	sp|Q66HV4|COPB_DANRE	8	sp|Q66HV4|COPB_DANRE Coatomer subunit beta OS=Danio rerio OX=7955 GN=copb1 PE=2 SV=1	0.503607	0.190483	sp|Q66HV4|COPB_DANRE	-0.313124	-0.871882	0.245634	0.347045	-1.28193	0.234162	0.478233	-6.10336	0	24021000	46923000	42740000	72522000	27095000	56443000	64902000	28971000	-0.300986	0.190432	0.129091	0.743396	0.505615	0.563589	0.635547	0.309678	0.503607	0.190483	-0.313124	0.234162	0.478233
sp|Q66I14|SPS3_DANRE;tr|A0A6I8MWV8|A0A6I8MWV8_DANRE;tr|A0A2R8RHI2|A0A2R8RHI2_DANRE	sp|Q66I14|SPS3_DANRE	4	sp|Q66I14|SPS3_DANRE Selenide, water dikinase 3 OS=Danio rerio OX=7955 GN=sephs3 PE=2 SV=2;tr|A0A6I8MWV8|A0A6I8MWV8_DANRE Selenophosphate synthetase 2 OS=Danio rerio OX=7955 PE=4 SV=1;tr|A0A2R8RHI2|A0A2R8RHI2_DANRE Selenide, water dikinase OS=Danio rerio O	-0.0823452	-1.24671	sp|Q66I14|SPS3_DANRE	-1.16437	-3.28085	0.952113	-0.66453	-2.03407	0.157825	0.390891	-4.65523	6	NA	NA	16296000	NA	18278000	NA	NA	NA	NA	NA	-1.24671	NA	-0.0823452	NA	NA	NA	-0.0823452	-1.24671	-1.16437	0.157825	0.390891
sp|Q66I22|SRRT_DANRE;tr|A0A0R4IM33|A0A0R4IM33_DANRE	sp|Q66I22|SRRT_DANRE	3	sp|Q66I22|SRRT_DANRE Serrate RNA effector molecule homolog OS=Danio rerio OX=7955 GN=srrt PE=2 SV=1;tr|A0A0R4IM33|A0A0R4IM33_DANRE Serrate RNA effector molecule homolog OS=Danio rerio OX=7955 GN=srrt PE=1 SV=2	0.132325	-0.606278	sp|Q66I22|SRRT_DANRE	-0.738603	-1.32808	-0.149127	-0.236977	-2.86627	0.019954	0.131061	-3.77202	0	21069000	26589000	23209000	29390000	32515000	43945000	34155000	20699000	-0.489764	-0.638086	-0.742146	-0.555116	0.777977	0.204776	-0.286314	-0.167141	0.132325	-0.606278	-0.738603	0.019954	0.131061
sp|Q66I24|ASSY_DANRE;tr|A0A0R4IYV7|A0A0R4IYV7_DANRE	sp|Q66I24|ASSY_DANRE	9	sp|Q66I24|ASSY_DANRE Argininosuccinate synthase OS=Danio rerio OX=7955 GN=ass1 PE=2 SV=1;tr|A0A0R4IYV7|A0A0R4IYV7_DANRE Citrulline--aspartate ligase OS=Danio rerio OX=7955 PE=4 SV=2	2.36762	2.65579	sp|Q66I24|ASSY_DANRE	0.288177	-0.269493	0.845846	2.51171	1.1821	0.26959	0.517738	-6.21863	0	228330000	229520000	278470000	225290000	69396000	252850000	255650000	113210000	2.94097	2.50598	2.80328	2.37294	1.91032	2.71333	2.60419	2.24263	2.36762	2.65579	0.288177	0.26959	0.517738
sp|Q66L49|SCMC1_DANRE	sp|Q66L49|SCMC1_DANRE	5	sp|Q66L49|SCMC1_DANRE Calcium-binding mitochondrial carrier protein SCaMC-1 OS=Danio rerio OX=7955 GN=slc25a24 PE=2 SV=1	-0.560716	0.479285	sp|Q66L49|SCMC1_DANRE	1.04	-0.729372	2.80937	-0.0407156	1.34458	0.213986	0.455935	-6.02784	0	25584000	53891000	94115000	60362000	2489000	39890000	44334000	37173000	-0.21023	0.392388	1.25543	0.479549	-3.06032	0.065987	0.0882535	0.663221	-0.560716	0.479285	1.04	0.213986	0.455935
sp|Q66L58|VAC14_DANRE;tr|A0A0R4ITZ2|A0A0R4ITZ2_DANRE	sp|Q66L58|VAC14_DANRE	2	sp|Q66L58|VAC14_DANRE Protein VAC14 homolog OS=Danio rerio OX=7955 GN=vac14 PE=2 SV=1;tr|A0A0R4ITZ2|A0A0R4ITZ2_DANRE Protein VAC14 homolog OS=Danio rerio OX=7955 GN=vac14 PE=1 SV=1	-2.33518	-2.84649	sp|Q66L58|VAC14_DANRE	-0.511307	-1.79465	0.772039	-2.59083	-1.06864	0.340456	0.582528	-5.98241	4	2873500	NA	NA	8521500	NA	8663900	7073600	NA	-3.35799	NA	NA	-2.33498	NA	-2.12302	-2.54733	NA	-2.33518	-2.84649	-0.511307	0.340456	0.582528
sp|Q6AXJ2|EI3HA_DANRE	sp|Q6AXJ2|EI3HA_DANRE	4	sp|Q6AXJ2|EI3HA_DANRE Eukaryotic translation initiation factor 3 subunit H-A OS=Danio rerio OX=7955 GN=eif3ha PE=2 SV=1	-1.50614	-1.08648	sp|Q6AXJ2|EI3HA_DANRE	0.41967	-0.644642	1.48398	-1.29631	0.902011	0.392215	0.632674	-6.50431	0	6174300	37433000	19055000	22701000	7250700	12604000	23814000	5037200	-2.25683	-0.139154	-1.02354	-0.926376	-1.46333	-1.58565	-0.804182	-2.17141	-1.50614	-1.08648	0.41967	0.392215	0.632674
sp|Q6AZA0|THIL_DANRE	sp|Q6AZA0|THIL_DANRE	14	sp|Q6AZA0|THIL_DANRE Acetyl-CoA acetyltransferase, mitochondrial OS=Danio rerio OX=7955 GN=acat1 PE=2 SV=1	4.34156	3.53487	sp|Q6AZA0|THIL_DANRE	-0.806695	-1.24928	-0.364111	3.93822	-4.16952	0.00281544	0.0493839	-1.755	0	290000000	549570000	446180000	528520000	424870000	758630000	769830000	474180000	3.28518	3.77958	3.47592	3.59879	4.61667	4.28842	4.18717	4.274	4.34156	3.53487	-0.806695	0.00281544	0.0493839
sp|Q6AZB3|CPIN1_DANRE;tr|G8JL18|G8JL18_DANRE	sp|Q6AZB3|CPIN1_DANRE	3	sp|Q6AZB3|CPIN1_DANRE Anamorsin OS=Danio rerio OX=7955 GN=ciapin1 PE=2 SV=1;tr|G8JL18|G8JL18_DANRE Anamorsin OS=Danio rerio OX=7955 GN=ciapin1 PE=1 SV=1	-0.910289	-0.848603	sp|Q6AZB3|CPIN1_DANRE	0.0616856	-0.489269	0.61264	-0.879446	0.256119	0.804029	0.901984	-6.89842	0	20260000	23515000	16744000	24394000	10732000	21714000	15836000	15607000	-0.546134	-0.817292	-1.20802	-0.82297	-0.877643	-0.805868	-1.39005	-0.567596	-0.910289	-0.848603	0.0616856	0.804029	0.901984
sp|Q6DBT3|TXD17_DANRE	sp|Q6DBT3|TXD17_DANRE	3	sp|Q6DBT3|TXD17_DANRE Thioredoxin domain-containing protein 17 OS=Danio rerio OX=7955 GN=txndc17 PE=2 SV=1	-0.0650931	0.130938	sp|Q6DBT3|TXD17_DANRE	0.196031	-0.445824	0.837886	0.0329225	0.698652	0.503677	0.717869	-6.67168	0	28578000	49629000	41465000	50271000	10823000	41095000	48804000	28168000	-0.0509014	0.272214	0.0858774	0.216562	-0.865032	0.108651	0.226195	0.269813	-0.0650931	0.130938	0.196031	0.503677	0.717869
sp|Q6DBU5|GMPPB_DANRE;tr|F1R683|F1R683_DANRE;tr|A0A2R8Q7E6|A0A2R8Q7E6_DANRE	sp|Q6DBU5|GMPPB_DANRE	3	sp|Q6DBU5|GMPPB_DANRE Mannose-1-phosphate guanyltransferase beta OS=Danio rerio OX=7955 GN=gmppb PE=2 SV=1;tr|F1R683|F1R683_DANRE Mannose-1-phosphate guanyltransferase beta OS=Danio rerio OX=7955 GN=gmppb PE=1 SV=1;tr|A0A2R8Q7E6|A0A2R8Q7E6_DANRE Mannose-1-	-2.21067	-1.65019	sp|Q6DBU5|GMPPB_DANRE	0.560488	-0.190189	1.31116	-1.93043	1.8004	0.118886	0.33392	-5.29939	2	NA	12121000	12722000	14542000	3140700	11613000	8909300	NA	NA	-1.78393	-1.59999	-1.56665	-2.71296	-1.70304	-2.21601	NA	-2.21067	-1.65019	0.560488	0.118886	0.33392
sp|Q6DBY2|NAA50_DANRE;tr|X1WEV8|X1WEV8_DANRE;tr|A0A2R8QNS9|A0A2R8QNS9_DANRE;tr|E7F7P9|E7F7P9_DANRE	sp|Q6DBY2|NAA50_DANRE	4	sp|Q6DBY2|NAA50_DANRE N-alpha-acetyltransferase 50 OS=Danio rerio OX=7955 GN=naa50 PE=1 SV=1;tr|X1WEV8|X1WEV8_DANRE N-alpha-acetyltransferase 50 OS=Danio rerio OX=7955 GN=naa50 PE=1 SV=1;tr|A0A2R8QNS9|A0A2R8QNS9_DANRE N-alpha-acetyltransferase 50 OS=Danio	-2.06045	-2.45951	sp|Q6DBY2|NAA50_DANRE	-0.399064	-2.19924	1.40111	-2.25998	-0.534543	0.611053	0.789798	-6.63275	2	NA	19122000	3617100	5893500	10602000	NA	7601300	3140500	NA	-1.11894	-3.3945	-2.8651	-0.895846	NA	-2.44402	-2.84148	-2.06045	-2.45951	-0.399064	0.611053	0.789798
sp|Q6DGJ1|GRIFN_DANRE	sp|Q6DGJ1|GRIFN_DANRE	11	sp|Q6DGJ1|GRIFN_DANRE Grifin OS=Danio rerio OX=7955 GN=grifin PE=1 SV=1	7.8841	7.71561	sp|Q6DGJ1|GRIFN_DANRE	-0.168489	-0.738669	0.401691	7.79985	-0.675978	0.517255	0.727298	-6.68803	0	5916300000	8600200000	8924400000	9123000000	5993800000	7904300000	8252500000	5403800000	7.62665	7.79141	7.75056	7.69382	8.5698	7.64821	7.59348	7.72491	7.8841	7.71561	-0.168489	0.517255	0.727298
sp|Q6DGJ3|TIM13_DANRE	sp|Q6DGJ3|TIM13_DANRE	3	sp|Q6DGJ3|TIM13_DANRE Mitochondrial import inner membrane translocase subunit Tim13 OS=Danio rerio OX=7955 GN=timm13 PE=3 SV=1	-0.28398	-1.18291	sp|Q6DGJ3|TIM13_DANRE	-0.898927	-1.53016	-0.267698	-0.733444	-3.2577	0.0108483	0.0978597	-3.15134	0	15735000	13384000	22355000	16482000	21989000	32220000	25679000	17644000	-0.910028	-1.63935	-0.795639	-1.38662	0.193739	-0.240136	-0.695909	-0.393615	-0.28398	-1.18291	-0.898927	0.0108483	0.0978597
sp|Q6DH42|ENY2_DANRE	sp|Q6DH42|ENY2_DANRE	1	sp|Q6DH42|ENY2_DANRE Transcription and mRNA export factor ENY2 OS=Danio rerio OX=7955 GN=eny2 PE=3 SV=1	-2.09372	-2.34967	sp|Q6DH42|ENY2_DANRE	-0.25595	-1.71789	1.20599	-2.15771	-0.469593	0.661041	0.821982	-6.32312	4	NA	NA	7522700	NA	7190000	7554900	NA	4035400	NA	NA	-2.34967	NA	-1.47589	-2.31938	NA	-2.4859	-2.09372	-2.34967	-0.25595	0.661041	0.821982
sp|Q6DH65|DENR_DANRE	sp|Q6DH65|DENR_DANRE	1	sp|Q6DH65|DENR_DANRE Density-regulated protein OS=Danio rerio OX=7955 GN=denr PE=1 SV=1	-1.93504	-1.70421	sp|Q6DH65|DENR_DANRE	0.230822	-1.00067	1.46232	-1.81963	0.502734	0.639345	0.808316	-6.44468	4	7389600	NA	NA	16213000	3978300	NA	NA	8029100	-1.99816	NA	NA	-1.41027	-2.35986	NA	NA	-1.51021	-1.93504	-1.70421	0.230822	0.639345	0.808316
sp|Q6DHC1|RB18B_DANRE;tr|Q6P129|Q6P129_DANRE	sp|Q6DHC1|RB18B_DANRE	3	sp|Q6DHC1|RB18B_DANRE Ras-related protein Rab-18-B OS=Danio rerio OX=7955 GN=rab18b PE=2 SV=1;tr|Q6P129|Q6P129_DANRE RAB18A, member RAS oncogene family OS=Danio rerio OX=7955 GN=rab18a PE=1 SV=1	-0.400407	-0.476713	sp|Q6DHC1|RB18B_DANRE	-0.0763057	-0.913186	0.760575	-0.43856	-0.208577	0.839755	0.917485	-6.91059	0	10871000	35153000	34534000	41516000	10077000	38183000	38822000	16017000	-1.4424	-0.230818	-0.175104	-0.058526	-0.971702	0.00328926	-0.102395	-0.530821	-0.400407	-0.476713	-0.0763057	0.839755	0.917485
sp|Q6DHH7|LZIC_DANRE	sp|Q6DHH7|LZIC_DANRE	3	sp|Q6DHH7|LZIC_DANRE Protein LZIC OS=Danio rerio OX=7955 GN=lzic PE=1 SV=1	-1.33993	-0.139949	sp|Q6DHH7|LZIC_DANRE	1.19998	0.476939	1.92303	-0.73994	3.7965	0.00482289	0.062323	-2.31486	0	26828000	35478000	32274000	45435000	4232300	16988000	23616000	10584000	-0.141876	-0.217394	-0.271677	0.0711532	-2.26742	-1.15774	-0.816172	-1.1184	-1.33993	-0.139949	1.19998	0.00482289	0.062323
sp|Q6DHK1|NNRE_DANRE	sp|Q6DHK1|NNRE_DANRE	4	sp|Q6DHK1|NNRE_DANRE NAD(P)H-hydrate epimerase OS=Danio rerio OX=7955 GN=naxe PE=1 SV=1	0.841823	-0.0332542	sp|Q6DHK1|NNRE_DANRE	-0.875077	-2.72433	0.974178	0.404285	-1.08249	0.30917	0.555742	-6.32693	0	11246000	63867000	43077000	60387000	77095000	12929000	98110000	72986000	-1.39358	0.640121	0.140297	0.480144	2.06746	-1.54915	1.22891	1.62007	0.841823	-0.0332542	-0.875077	0.30917	0.555742
sp|Q6DHL4|SUMO2_DANRE	sp|Q6DHL4|SUMO2_DANRE	2	sp|Q6DHL4|SUMO2_DANRE Small ubiquitin-related modifier 2 OS=Danio rerio OX=7955 GN=sumo2 PE=3 SV=1	-3.60824	-3.2583	sp|Q6DHL4|SUMO2_DANRE	0.349943	-1.34664	2.04652	-3.4916	0.615865	0.576912	0.767964	-6.16843	5	NA	4411200	NA	NA	1309700	NA	NA	2443900	NA	-3.2583	NA	NA	-4.01934	NA	NA	-3.19715	-3.60824	-3.2583	0.349943	0.576912	0.767964
sp|Q6DKF0|MXC_DANRE	sp|Q6DKF0|MXC_DANRE	1	sp|Q6DKF0|MXC_DANRE Interferon-induced GTP-binding protein MxC OS=Danio rerio OX=7955 GN=mxc PE=2 SV=1	-4.11701	-3.53623	sp|Q6DKF0|MXC_DANRE	0.580779	-0.946985	2.10854	-3.72983	1.13506	0.330216	0.573994	-5.71017	5	3162700	NA	2623900	NA	NA	NA	2370900	NA	-3.21993	NA	-3.85254	NA	NA	NA	-4.11701	NA	-4.11701	-3.53623	0.580779	0.330216	0.573994
sp|Q6DRC0|SYSC_DANRE	sp|Q6DRC0|SYSC_DANRE	10	sp|Q6DRC0|SYSC_DANRE Serine--tRNA ligase, cytoplasmic OS=Danio rerio OX=7955 GN=sars1 PE=1 SV=1	1.23896	1.62458	sp|Q6DRC0|SYSC_DANRE	0.385618	-0.149076	0.920311	1.43177	1.64978	0.135847	0.357692	-5.62965	0	103220000	107070000	130640000	130070000	31034000	95874000	127700000	58941000	1.79797	1.39377	1.72334	1.58323	0.708348	1.3231	1.60743	1.31695	1.23896	1.62458	0.385618	0.135847	0.357692
sp|Q6DRC4|EIF3G_DANRE	sp|Q6DRC4|EIF3G_DANRE	5	sp|Q6DRC4|EIF3G_DANRE Eukaryotic translation initiation factor 3 subunit G OS=Danio rerio OX=7955 GN=eif3g PE=1 SV=1	-1.04094	-0.754328	sp|Q6DRC4|EIF3G_DANRE	0.286614	-0.195003	0.768231	-0.897635	1.36135	0.208845	0.450229	-6.00724	0	14270000	29347000	25197000	23980000	9761700	15145000	19634000	13812000	-1.05072	-0.49413	-0.624879	-0.847578	-1.01918	-1.32237	-1.08134	-0.740877	-1.04094	-0.754328	0.286614	0.208845	0.450229
sp|Q6DRD3|DPOLB_DANRE;tr|B0R195|B0R195_DANRE;tr|B0R194|B0R194_DANRE	sp|Q6DRD3|DPOLB_DANRE	2	sp|Q6DRD3|DPOLB_DANRE DNA polymerase beta OS=Danio rerio OX=7955 GN=polb PE=2 SV=2;tr|B0R195|B0R195_DANRE DNA polymerase (Fragment) OS=Danio rerio OX=7955 GN=polb PE=1 SV=1;tr|B0R194|B0R194_DANRE DNA polymerase OS=Danio rerio OX=7955 GN=polb PE=1 SV=1	-3.19726	-4.3389	sp|Q6DRD3|DPOLB_DANRE	-1.14164	-1.80868	-0.474601	-3.76808	-3.91516	0.0040552	0.0584648	-2.13482	0	1703300	1697600	1838700	2274900	3458800	4468100	2808400	2315000	-4.11089	-4.6512	-4.35993	-4.23359	-2.56887	-3.07234	-3.87384	-3.27399	-3.19726	-4.3389	-1.14164	0.0040552	0.0584648
sp|Q6DRD9|ABHDB_DANRE	sp|Q6DRD9|ABHDB_DANRE	4	sp|Q6DRD9|ABHDB_DANRE Protein ABHD11 OS=Danio rerio OX=7955 GN=abhd11 PE=2 SV=1	-1.56184	-1.69559	sp|Q6DRD9|ABHDB_DANRE	-0.133756	-1.17614	0.908632	-1.61916	-0.300219	0.772282	0.883606	-6.80804	1	9374300	10885000	NA	15335000	6225000	5919800	20483000	12640000	-1.65566	-1.94081	NA	-1.49031	-1.69115	-2.66902	-1.02055	-0.866632	-1.56184	-1.69559	-0.133756	0.772282	0.883606
sp|Q6DRG7|MYPT1_DANRE;tr|Z4YIS0|Z4YIS0_DANRE	sp|Q6DRG7|MYPT1_DANRE	3	sp|Q6DRG7|MYPT1_DANRE Protein phosphatase 1 regulatory subunit 12A OS=Danio rerio OX=7955 GN=ppp1r12a PE=2 SV=2;tr|Z4YIS0|Z4YIS0_DANRE Protein phosphatase 1 regulatory subunit OS=Danio rerio OX=7955 GN=ppp1r12a PE=1 SV=1	-3.02102	-3.21607	sp|Q6DRG7|MYPT1_DANRE	-0.195047	-0.959225	0.569131	-3.11855	-0.583872	0.574668	0.767034	-6.74942	0	4908600	3499500	3695900	4302600	4166400	3078800	4489800	2834400	-2.58711	-3.59601	-3.36375	-3.31742	-2.29086	-3.60624	-3.20008	-2.98692	-3.02102	-3.21607	-0.195047	0.574668	0.767034
sp|Q6GMK7|SH3L2_DANRE;tr|A0A2R8PYN7|A0A2R8PYN7_DANRE	sp|Q6GMK7|SH3L2_DANRE	1	sp|Q6GMK7|SH3L2_DANRE SH3 domain-binding glutamic acid-rich-like protein 2 OS=Danio rerio OX=7955 GN=sh3bgrl2 PE=3 SV=1;tr|A0A2R8PYN7|A0A2R8PYN7_DANRE SH3 domain-binding glutamic acid-rich-like protein OS=Danio rerio OX=7955 PE=3 SV=1	-3.71049	-2.53387	sp|Q6GMK7|SH3L2_DANRE	1.17662	-0.0072777	2.36051	-2.82803	2.66573	0.0509193	0.223119	-3.96203	4	4647100	9538800	5477700	NA	NA	NA	NA	1701700	-2.66592	-2.13337	-2.80233	NA	NA	NA	NA	-3.71049	-3.71049	-2.53387	1.17662	0.0509193	0.223119
sp|Q6IQ86|BRK1_DANRE;tr|G1K2N2|G1K2N2_DANRE	sp|Q6IQ86|BRK1_DANRE	2	sp|Q6IQ86|BRK1_DANRE Probable protein BRICK1 OS=Danio rerio OX=7955 GN=brk1 PE=3 SV=1;tr|G1K2N2|G1K2N2_DANRE Probable protein BRICK1 OS=Danio rerio OX=7955 GN=brk1 PE=1 SV=1	-1.52427	-1.41997	sp|Q6IQ86|BRK1_DANRE	0.104297	-0.782501	0.991094	-1.46467	0.27517	0.790723	0.894655	-6.81604	1	13916000	22080000	10576000	12190000	NA	8833600	22053000	7735200	-1.08689	-0.909137	-1.86359	-1.82028	NA	-2.09522	-0.914502	-1.5631	-1.52427	-1.41997	0.104297	0.790723	0.894655
sp|Q6IQC7|TMX2B_DANRE	sp|Q6IQC7|TMX2B_DANRE	1	sp|Q6IQC7|TMX2B_DANRE Thioredoxin-related transmembrane protein 2-B OS=Danio rerio OX=7955 GN=tmx2b PE=2 SV=1	-2.173	-2.3461	sp|Q6IQC7|TMX2B_DANRE	-0.173103	-0.870429	0.524223	-2.25955	-0.56786	0.585006	0.773696	-6.75925	0	8514200	5300600	7976500	8529100	6413800	8587700	7315600	4255000	-1.79421	-2.99039	-2.26609	-2.3337	-1.64652	-2.13569	-2.49903	-2.41074	-2.173	-2.3461	-0.173103	0.585006	0.773696
sp|Q6IQM2|CYC_DANRE	sp|Q6IQM2|CYC_DANRE	3	sp|Q6IQM2|CYC_DANRE Cytochrome c OS=Danio rerio OX=7955 GN=cyc PE=3 SV=3	3.07232	2.27257	sp|Q6IQM2|CYC_DANRE	-0.799748	-1.2392	-0.360292	2.67245	-4.16304	0.00284141	0.049589	-1.76457	0	147840000	167650000	202060000	226660000	181810000	340240000	293930000	192700000	2.3152	2.04781	2.34562	2.38166	3.34886	3.13889	2.80455	2.99697	3.07232	2.27257	-0.799748	0.00284141	0.049589
sp|Q6IQP3|CALUA_DANRE;tr|Z4YIA7|Z4YIA7_DANRE	sp|Q6IQP3|CALUA_DANRE	6	sp|Q6IQP3|CALUA_DANRE Calumenin-A OS=Danio rerio OX=7955 GN=calua PE=2 SV=1;tr|Z4YIA7|Z4YIA7_DANRE Calumenin-A OS=Danio rerio OX=7955 GN=calua PE=1 SV=1	0.0407834	1.06429	sp|Q6IQP3|CALUA_DANRE	1.0235	-0.178276	2.22528	0.552534	1.94822	0.0855548	0.287781	-5.20213	0	36832000	109900000	92288000	105590000	8062300	57049000	93892000	19160000	0.314387	1.43182	1.22746	1.28347	-1.30486	0.578898	1.16581	-0.276713	0.0407834	1.06429	1.0235	0.0855548	0.287781
sp|Q6IQS6|SAE1_DANRE	sp|Q6IQS6|SAE1_DANRE	6	sp|Q6IQS6|SAE1_DANRE SUMO-activating enzyme subunit 1 OS=Danio rerio OX=7955 GN=sae1 PE=2 SV=1	-0.702582	-0.869798	sp|Q6IQS6|SAE1_DANRE	-0.167216	-1.01996	0.685527	-0.78619	-0.448572	0.665103	0.823788	-6.82442	0	14596000	27497000	20233000	22582000	23139000	15762000	15731000	17374000	-1.01821	-0.589106	-0.937947	-0.933932	0.269879	-1.26512	-1.3996	-0.415485	-0.702582	-0.869798	-0.167216	0.665103	0.823788
sp|Q6IQT4|CSN2_DANRE;tr|E9QI69|E9QI69_DANRE	sp|Q6IQT4|CSN2_DANRE	7	sp|Q6IQT4|CSN2_DANRE COP9 signalosome complex subunit 2 OS=Danio rerio OX=7955 GN=cops2 PE=2 SV=1;tr|E9QI69|E9QI69_DANRE COP9 signalosome complex subunit 2 (Fragment) OS=Danio rerio OX=7955 GN=cops2 PE=1 SV=1	0.667586	0.0328961	sp|Q6IQT4|CSN2_DANRE	-0.63469	-1.05622	-0.213164	0.350241	-3.44437	0.00815822	0.082605	-2.85843	0	25732000	46851000	45155000	41410000	32492000	66176000	59095000	35573000	-0.201926	0.188192	0.207519	-0.0622012	0.776921	0.791651	0.500949	0.600825	0.667586	0.0328961	-0.63469	0.00815822	0.082605
sp|Q6NSN2|AOF_DANRE	sp|Q6NSN2|AOF_DANRE	5	sp|Q6NSN2|AOF_DANRE Amine oxidase [flavin-containing] OS=Danio rerio OX=7955 GN=mao PE=1 SV=1	-0.0642524	-0.16841	sp|Q6NSN2|AOF_DANRE	-0.104158	-0.873434	0.665118	-0.116331	-0.30973	0.764321	0.881556	-6.88176	0	15759000	51006000	32121000	49713000	28209000	27691000	36300000	20706000	-0.907834	0.312134	-0.278458	0.200516	0.565795	-0.457294	-0.19885	-0.166661	-0.0642524	-0.16841	-0.104158	0.764321	0.881556
sp|Q6NUW5|AN32E_DANRE	sp|Q6NUW5|AN32E_DANRE	12	sp|Q6NUW5|AN32E_DANRE Acidic leucine-rich nuclear phosphoprotein 32 family member E OS=Danio rerio OX=7955 GN=anp32e PE=1 SV=1	6.17969	5.8327	sp|Q6NUW5|AN32E_DANRE	-0.347	-0.820491	0.126492	6.0062	-1.67645	0.130426	0.349421	-5.59278	0	2008600000	2367600000	1972400000	2364700000	1543000000	2809900000	2603600000	1686400000	6.0714	5.90991	5.59665	5.75282	6.54298	6.16553	5.93689	6.07339	6.17969	5.8327	-0.347	0.130426	0.349421
sp|Q6NWC6|CPSF6_DANRE;tr|A0A2R8RIN6|A0A2R8RIN6_DANRE;tr|Q1L8Q3|Q1L8Q3_DANRE;tr|H0WFE8|H0WFE8_DANRE	sp|Q6NWC6|CPSF6_DANRE	2	sp|Q6NWC6|CPSF6_DANRE Cleavage and polyadenylation specificity factor subunit 6 OS=Danio rerio OX=7955 GN=cpsf6 PE=2 SV=1;tr|A0A2R8RIN6|A0A2R8RIN6_DANRE Cleavage and polyadenylation specificity factor subunit 6 OS=Danio rerio OX=7955 GN=cpsf6 PE=1 SV=1;tr|	-1.2257	-1.74571	sp|Q6NWC6|CPSF6_DANRE	-0.52001	-1.47525	0.435236	-1.3297	-1.36957	0.225147	0.469349	-5.55467	3	NA	NA	NA	12839000	7733300	20655000	18779000	8014000	NA	NA	NA	-1.74571	-1.36709	-0.877546	-1.14528	-1.51288	-1.2257	-1.74571	-0.52001	0.225147	0.469349
sp|Q6NWE0|CK054_DANRE	sp|Q6NWE0|CK054_DANRE	6	sp|Q6NWE0|CK054_DANRE Ester hydrolase C11orf54 homolog OS=Danio rerio OX=7955 GN=zgc:85789 PE=2 SV=1	1.06533	0.724346	sp|Q6NWE0|CK054_DANRE	-0.340982	-1.47933	0.797363	0.894837	-0.68522	0.511693	0.722504	-6.68142	0	91398000	47843000	79685000	44394000	72181000	53303000	126040000	27235000	1.62285	0.218754	1.01795	0.0378313	1.96909	0.481533	1.58864	0.222043	1.06533	0.724346	-0.340982	0.511693	0.722504
sp|Q6NWF6|K2C8_DANRE;tr|A0A2R8Q6V3|A0A2R8Q6V3_DANRE	sp|Q6NWF6|K2C8_DANRE	42	sp|Q6NWF6|K2C8_DANRE Keratin, type II cytoskeletal 8 OS=Danio rerio OX=7955 GN=krt8 PE=1 SV=1;tr|A0A2R8Q6V3|A0A2R8Q6V3_DANRE Keratin, type II cytoskeletal 8 OS=Danio rerio OX=7955 GN=krt8 PE=1 SV=1	5.48868	5.64377	sp|Q6NWF6|K2C8_DANRE	0.155094	-0.42605	0.736237	5.56623	0.610497	0.557708	0.756624	-6.73251	0	1377900000	2096200000	2043700000	2227100000	502550000	2205900000	2523300000	1031900000	5.52882	5.73232	5.64732	5.66663	4.86746	5.81858	5.8919	5.37677	5.48868	5.64377	0.155094	0.557708	0.756624
sp|Q6NWH2|MRPB_DANRE	sp|Q6NWH2|MRPB_DANRE	8	sp|Q6NWH2|MRPB_DANRE MARCKS-related protein 1-B OS=Danio rerio OX=7955 GN=marcksl1b PE=2 SV=1	4.25546	4.19973	sp|Q6NWH2|MRPB_DANRE	-0.0557305	-0.536687	0.425225	4.22759	-0.26507	0.797353	0.899389	-6.89586	0	595180000	728490000	684320000	803910000	412050000	765700000	586080000	501570000	4.32028	4.19068	4.0862	4.20174	4.57091	4.30172	3.79555	4.35365	4.25546	4.19973	-0.0557305	0.797353	0.899389
sp|Q6NWL1|PD10B_DANRE;tr|B8JJS6|B8JJS6_DANRE;sp|Q6PHH3|PD10A_DANRE	sp|Q6NWL1|PD10B_DANRE	2	sp|Q6NWL1|PD10B_DANRE Programmed cell death protein 10-B OS=Danio rerio OX=7955 GN=pdcd10b PE=1 SV=1;tr|B8JJS6|B8JJS6_DANRE Programmed cell death protein 10-B OS=Danio rerio OX=7955 GN=pdcd10b PE=1 SV=1;sp|Q6PHH3|PD10A_DANRE Programmed cell death protein 1	-1.98518	-1.70401	sp|Q6NWL1|PD10B_DANRE	0.281168	-0.616508	1.17884	-1.76025	0.788015	0.463931	0.684175	-6.14344	3	10390000	12704000	9464800	14497000	NA	NA	10463000	NA	-1.50756	-1.7154	-2.02199	-1.5711	NA	NA	-1.98518	NA	-1.98518	-1.70401	0.281168	0.463931	0.684175
sp|Q6NWL4|CNOT9_DANRE	sp|Q6NWL4|CNOT9_DANRE	1	sp|Q6NWL4|CNOT9_DANRE CCR4-NOT transcription complex subunit 9 OS=Danio rerio OX=7955 GN=cnot9 PE=2 SV=1	-4.14858	-3.91992	sp|Q6NWL4|CNOT9_DANRE	0.228666	-0.325403	0.782735	-4.01792	0.965589	0.364786	0.605016	-6.36561	1	1639400	3049300	2393600	3221900	1399700	2320300	1798300	NA	-4.16594	-3.79688	-3.98361	-3.73325	-3.92008	-4.01171	-4.51396	NA	-4.14858	-3.91992	0.228666	0.364786	0.605016
sp|Q6NY88|CHMP3_DANRE	sp|Q6NY88|CHMP3_DANRE	1	sp|Q6NY88|CHMP3_DANRE Charged multivesicular body protein 3 OS=Danio rerio OX=7955 GN=chmp3 PE=2 SV=3	-3.36795	-3.02789	sp|Q6NY88|CHMP3_DANRE	0.340056	-1.06436	1.74447	-3.14124	0.583863	0.579332	0.770004	-6.54491	2	3154100	4777300	4724500	6463800	NA	NA	8509800	1007400	-3.22385	-3.14201	-3.0134	-2.73231	NA	NA	-2.28189	-4.454	-3.36795	-3.02789	0.340056	0.579332	0.770004
sp|Q6NYD7|OCAD1_DANRE	sp|Q6NYD7|OCAD1_DANRE	3	sp|Q6NYD7|OCAD1_DANRE OCIA domain-containing protein 1 OS=Danio rerio OX=7955 GN=ociad1 PE=2 SV=1	-1.41307	-1.90154	sp|Q6NYD7|OCAD1_DANRE	-0.488471	-1.656	0.679057	-1.51077	-1.05259	0.337425	0.580394	-5.90113	3	NA	11182000	NA	NA	8182200	9200400	17657000	10731000	NA	-1.90154	NA	NA	-1.28281	-2.03689	-1.23375	-1.09884	-1.41307	-1.90154	-0.488471	0.337425	0.580394
sp|Q6NYV9|LEO1_DANRE	sp|Q6NYV9|LEO1_DANRE	1	sp|Q6NYV9|LEO1_DANRE RNA polymerase-associated protein LEO1 OS=Danio rerio OX=7955 GN=leo1 PE=1 SV=1	-3.14844	-3.51885	sp|Q6NYV9|LEO1_DANRE	-0.370415	-2.4869	1.74607	-3.33365	-0.647088	0.574287	0.767034	-5.99226	6	NA	NA	3315200	NA	NA	4237100	NA	NA	NA	NA	-3.51885	NA	NA	-3.14844	NA	NA	-3.14844	-3.51885	-0.370415	0.574287	0.767034
sp|Q6NZ06|ILF2_DANRE	sp|Q6NZ06|ILF2_DANRE	8	sp|Q6NZ06|ILF2_DANRE Interleukin enhancer-binding factor 2 homolog OS=Danio rerio OX=7955 GN=ilf2 PE=2 SV=1	2.17352	1.81448	sp|Q6NZ06|ILF2_DANRE	-0.359035	-0.893528	0.175459	1.994	-1.53662	0.161203	0.395381	-5.78265	0	80618000	160890000	144040000	169670000	59647000	182940000	220350000	123820000	1.44216	1.98778	1.86267	1.96533	1.68421	2.24937	2.39081	2.36968	2.17352	1.81448	-0.359035	0.161203	0.395381
sp|Q6NZ07|NCLN_DANRE	sp|Q6NZ07|NCLN_DANRE	4	sp|Q6NZ07|NCLN_DANRE Nicalin-1 OS=Danio rerio OX=7955 GN=ncl1 PE=2 SV=1	-2.24241	-2.40213	sp|Q6NZ07|NCLN_DANRE	-0.159721	-1.71353	1.39409	-2.32227	-0.235146	0.819735	0.908694	-6.90409	0	7277700	2804200	9451400	13768000	5808800	13075000	2559900	7351800	-2.02012	-3.9191	-2.02401	-1.64528	-1.7945	-1.53306	-4.00688	-1.63519	-2.24241	-2.40213	-0.159721	0.819735	0.908694
sp|Q6NZS4|RTCB_DANRE	sp|Q6NZS4|RTCB_DANRE	11	sp|Q6NZS4|RTCB_DANRE RNA-splicing ligase RtcB homolog OS=Danio rerio OX=7955 GN=rtcb PE=2 SV=1	0.250717	0.0424593	sp|Q6NZS4|RTCB_DANRE	-0.208258	-1.35248	0.935968	0.146588	-0.416354	0.687601	0.837599	-6.83953	0	25395000	43002000	58459000	36380000	34380000	16109000	92188000	27504000	-0.220905	0.0631499	0.575971	-0.248378	0.861281	-1.2339	1.13951	0.235982	0.250717	0.0424593	-0.208258	0.687601	0.837599
sp|Q6P011|EMC4_DANRE	sp|Q6P011|EMC4_DANRE	1	sp|Q6P011|EMC4_DANRE ER membrane protein complex subunit 4 OS=Danio rerio OX=7955 GN=emc4 PE=2 SV=1	-1.60109	-1.591	sp|Q6P011|EMC4_DANRE	0.0100869	-1.45706	1.47724	-1.59773	0.020528	0.984773	0.993642	-6.39428	5	NA	13835000	NA	NA	NA	10274000	16587000	NA	NA	-1.591	NA	NA	NA	-1.87867	-1.32351	NA	-1.60109	-1.591	0.0100869	0.984773	0.993642
sp|Q6P026|BAF_DANRE	sp|Q6P026|BAF_DANRE	3	sp|Q6P026|BAF_DANRE Barrier-to-autointegration factor OS=Danio rerio OX=7955 GN=banf1 PE=1 SV=1	1.38951	1.58913	sp|Q6P026|BAF_DANRE	0.199621	-0.309353	0.708594	1.48932	0.897188	0.394639	0.63441	-6.5087	0	100310000	140090000	86440000	139110000	54015000	81114000	126170000	60263000	1.7568	1.78585	1.13405	1.67983	1.53607	1.08344	1.59012	1.34841	1.38951	1.58913	0.199621	0.394639	0.63441
sp|Q6P0C7|SCAM5_DANRE	sp|Q6P0C7|SCAM5_DANRE	2	sp|Q6P0C7|SCAM5_DANRE Secretory carrier-associated membrane protein 5 OS=Danio rerio OX=7955 GN=scamp5 PE=2 SV=1	0.443434	0.462671	sp|Q6P0C7|SCAM5_DANRE	0.0192375	-0.565348	0.603823	0.453053	0.0752787	0.941758	0.969966	-6.9315	0	58964000	62631000	49012000	40979000	25464000	44457000	65019000	33163000	0.991842	0.611616	0.324471	-0.0772426	0.412886	0.221382	0.638133	0.501334	0.443434	0.462671	0.0192375	0.941758	0.969966
sp|Q6P0G6|MYL1_DANRE	sp|Q6P0G6|MYL1_DANRE	16	sp|Q6P0G6|MYL1_DANRE Myosin, light chain 1, alkali; skeletal, fast OS=Danio rerio OX=7955 GN=myl1 PE=2 SV=1	3.8689	4.33616	sp|Q6P0G6|MYL1_DANRE	0.467257	-0.290844	1.22536	4.10253	1.40994	0.19454	0.434774	-5.94661	0	495290000	708390000	857650000	1161400000	155000000	968900000	586680000	371750000	4.05578	4.14987	4.40834	4.73063	3.11058	4.63914	3.79702	3.92886	3.8689	4.33616	0.467257	0.19454	0.434774
sp|Q6P0H6|CSN4_DANRE;tr|A0A2R8QL66|A0A2R8QL66_DANRE	sp|Q6P0H6|CSN4_DANRE	9	sp|Q6P0H6|CSN4_DANRE COP9 signalosome complex subunit 4 OS=Danio rerio OX=7955 GN=cops4 PE=2 SV=1;tr|A0A2R8QL66|A0A2R8QL66_DANRE COP9 signalosome complex subunit 4 OS=Danio rerio OX=7955 GN=cops4 PE=1 SV=1	-0.314601	0.142314	sp|Q6P0H6|CSN4_DANRE	0.456915	-0.210878	1.12471	-0.0861435	1.56519	0.154428	0.385571	-5.74458	0	37214000	29256000	38118000	74025000	15164000	29027000	42243000	16069000	0.329242	-0.49866	-0.0342119	0.772886	-0.361312	-0.389745	0.0188763	-0.526224	-0.314601	0.142314	0.456915	0.154428	0.385571
sp|Q6P0V6|RL8_DANRE	sp|Q6P0V6|RL8_DANRE	5	sp|Q6P0V6|RL8_DANRE 60S ribosomal protein L8 OS=Danio rerio OX=7955 GN=rpl8 PE=2 SV=3	1.94878	1.68258	sp|Q6P0V6|RL8_DANRE	-0.2662	-0.82434	0.291939	1.81568	-1.09104	0.305603	0.551928	-6.31792	0	88413000	174930000	138360000	102460000	83012000	119870000	186470000	84203000	1.57504	2.10981	1.80526	1.24021	2.17791	1.64332	2.15108	1.82282	1.94878	1.68258	-0.2662	0.305603	0.551928
sp|Q6P268|PDCL3_DANRE	sp|Q6P268|PDCL3_DANRE	1	sp|Q6P268|PDCL3_DANRE Phosducin-like protein 3 OS=Danio rerio OX=7955 GN=pdcl3 PE=2 SV=1	-4.01286	-3.38894	sp|Q6P268|PDCL3_DANRE	0.623918	-1.49256	2.7404	-3.7009	1.08994	0.373386	0.613421	-5.60143	6	NA	4033300	NA	NA	1315400	NA	NA	NA	NA	-3.38894	NA	NA	-4.01286	NA	NA	NA	-4.01286	-3.38894	0.623918	0.373386	0.613421
sp|Q6P2U9|CSN3_DANRE;tr|F1Q731|F1Q731_DANRE	sp|Q6P2U9|CSN3_DANRE	4	sp|Q6P2U9|CSN3_DANRE COP9 signalosome complex subunit 3 OS=Danio rerio OX=7955 GN=cops3 PE=2 SV=1;tr|F1Q731|F1Q731_DANRE COP9 signalosome complex subunit 3 OS=Danio rerio OX=7955 GN=cops3 PE=1 SV=2	-1.47633	-1.27811	sp|Q6P2U9|CSN3_DANRE	0.198216	-0.803323	1.19975	-1.37722	0.452735	0.662221	0.823154	-6.82239	0	12981000	14478000	8818200	35645000	4041400	14811000	18193000	11314000	-1.18702	-1.52474	-2.12295	-0.27772	-2.33636	-1.35433	-1.1908	-1.02381	-1.47633	-1.27811	0.198216	0.662221	0.823154
sp|Q6P3L0|MVP_DANRE;tr|F1Q781|F1Q781_DANRE	sp|Q6P3L0|MVP_DANRE	27	sp|Q6P3L0|MVP_DANRE Major vault protein OS=Danio rerio OX=7955 GN=mvp PE=2 SV=1;tr|F1Q781|F1Q781_DANRE Major vault protein OS=Danio rerio OX=7955 GN=mvp PE=1 SV=1	1.79442	3.00585	sp|Q6P3L0|MVP_DANRE	1.21143	0.472868	1.94999	2.40014	3.75218	0.00514802	0.0643133	-2.38252	0	133680000	317720000	423300000	483920000	82241000	109160000	124740000	90865000	2.17025	2.9803	3.40081	3.47205	2.16397	1.50915	1.57375	1.93081	1.79442	3.00585	1.21143	0.00514802	0.0643133
sp|Q6P5L3|RL19_DANRE	sp|Q6P5L3|RL19_DANRE	2	sp|Q6P5L3|RL19_DANRE 60S ribosomal protein L19 OS=Danio rerio OX=7955 GN=rpl19 PE=2 SV=1	1.84903	1.60582	sp|Q6P5L3|RL19_DANRE	-0.243204	-0.684889	0.19848	1.72742	-1.2596	0.241731	0.485457	-6.1297	0	83857000	144300000	126540000	115910000	80784000	120610000	140790000	86386000	1.49888	1.82904	1.67784	1.41753	2.13728	1.65215	1.74756	1.85912	1.84903	1.60582	-0.243204	0.241731	0.485457
sp|Q6P5L8|HSDL2_DANRE	sp|Q6P5L8|HSDL2_DANRE	10	sp|Q6P5L8|HSDL2_DANRE Hydroxysteroid dehydrogenase-like protein 2 OS=Danio rerio OX=7955 GN=hsdl2 PE=2 SV=1	1.03097	1.72307	sp|Q6P5L8|HSDL2_DANRE	0.692103	0.116039	1.26817	1.37702	2.74836	0.0240351	0.146189	-3.95962	0	70566000	132250000	151450000	174510000	31960000	101380000	70607000	54734000	1.25044	1.70185	1.93425	2.00576	0.752263	1.40315	0.75653	1.21193	1.03097	1.72307	0.692103	0.0240351	0.146189
sp|Q6P5M2|WDR61_DANRE;tr|E7F786|E7F786_DANRE	sp|Q6P5M2|WDR61_DANRE	4	sp|Q6P5M2|WDR61_DANRE WD repeat-containing protein 61 OS=Danio rerio OX=7955 GN=wdr61 PE=2 SV=1;tr|E7F786|E7F786_DANRE WD repeat-containing protein 61 OS=Danio rerio OX=7955 GN=wdr61 PE=1 SV=1	-1.69607	-1.03633	sp|Q6P5M2|WDR61_DANRE	0.659739	0.0117647	1.30771	-1.31908	2.38215	0.0468983	0.211117	-4.50289	1	16346000	13998000	21391000	23812000	NA	15005000	11263000	6216200	-0.855182	-1.57392	-0.858535	-0.857685	NA	-1.33568	-1.87938	-1.87315	-1.69607	-1.03633	0.659739	0.0468983	0.211117
sp|Q6P6E6|CSN9_DANRE	sp|Q6P6E6|CSN9_DANRE	1	sp|Q6P6E6|CSN9_DANRE COP9 signalosome complex subunit 9 OS=Danio rerio OX=7955 GN=cops9 PE=3 SV=2	-2.05572	-1.5518	sp|Q6P6E6|CSN9_DANRE	0.503925	-1.51234	2.52019	-1.88775	0.746246	0.503934	0.717869	-6.07051	5	NA	NA	13159000	NA	3340500	NA	NA	8140900	NA	NA	-1.5518	NA	-2.62085	NA	NA	-1.4906	-2.05572	-1.5518	0.503925	0.503934	0.717869
sp|Q6P963|GLO2_DANRE	sp|Q6P963|GLO2_DANRE	6	sp|Q6P963|GLO2_DANRE Hydroxyacylglutathione hydrolase, mitochondrial OS=Danio rerio OX=7955 GN=hagh PE=2 SV=2	0.499826	0.627768	sp|Q6P963|GLO2_DANRE	0.127942	-0.316675	0.572559	0.563797	0.658265	0.528018	0.73411	-6.70047	0	43449000	58475000	68706000	67533000	23450000	65470000	50725000	36869000	0.552252	0.511464	0.806425	0.640932	0.28982	0.776275	0.281634	0.651575	0.499826	0.627768	0.127942	0.528018	0.73411
sp|Q6PBH5|NDUA4_DANRE	sp|Q6PBH5|NDUA4_DANRE	3	sp|Q6PBH5|NDUA4_DANRE Cytochrome c oxidase subunit NDUFA4 OS=Danio rerio OX=7955 GN=ndufa4 PE=3 SV=1	0.454675	-0.895442	sp|Q6PBH5|NDUA4_DANRE	-1.35012	-2.76928	0.0690445	-0.220384	-2.17627	0.0596757	0.241181	-4.85792	0	29009000	23969000	5037900	48289000	30167000	51366000	57937000	27810000	-0.029351	-0.789399	-2.92175	0.158735	0.666027	0.428467	0.47253	0.251673	0.454675	-0.895442	-1.35012	0.0596757	0.241181
sp|Q6PBI5|RS25_DANRE;tr|G1K2N0|G1K2N0_DANRE	sp|Q6PBI5|RS25_DANRE	3	sp|Q6PBI5|RS25_DANRE 40S ribosomal protein S25 OS=Danio rerio OX=7955 GN=rps25 PE=2 SV=1;tr|G1K2N0|G1K2N0_DANRE 40S ribosomal protein S25 OS=Danio rerio OX=7955 GN=rps25 PE=1 SV=1	2.34531	0.530862	sp|Q6PBI5|RS25_DANRE	-1.81445	-2.81994	-0.808957	1.43809	-4.128	0.00298634	0.0503474	-1.81642	0	34969000	109840000	69910000	33233000	160410000	200900000	153510000	93018000	0.239661	1.43102	0.831213	-0.378448	3.16182	2.38362	1.87177	1.96402	2.34531	0.530862	-1.81445	0.00298634	0.0503474
sp|Q6PBK1|CCD58_DANRE	sp|Q6PBK1|CCD58_DANRE	1	sp|Q6PBK1|CCD58_DANRE Coiled-coil domain-containing protein 58 OS=Danio rerio OX=7955 GN=ccdc58 PE=2 SV=2	-3.20047	-3.09488	sp|Q6PBK1|CCD58_DANRE	0.105592	-0.418133	0.629317	-3.14768	0.46121	0.656372	0.820288	-6.8182	0	3797400	4685300	5591000	3844100	1755800	4152200	5198700	2704700	-2.95663	-3.17037	-2.77312	-3.47941	-3.58153	-3.17746	-2.98956	-3.05334	-3.20047	-3.09488	0.105592	0.656372	0.820288
sp|Q6PBM1|GLRX5_DANRE	sp|Q6PBM1|GLRX5_DANRE	4	sp|Q6PBM1|GLRX5_DANRE Glutaredoxin-related protein 5, mitochondrial OS=Danio rerio OX=7955 GN=glrx5 PE=2 SV=1	0.838133	0.446602	sp|Q6PBM1|GLRX5_DANRE	-0.391531	-1.33844	0.555376	0.642367	-0.94587	0.370662	0.611301	-6.46357	0	38501000	37893000	64327000	76337000	23584000	110770000	120630000	23262000	0.37819	-0.121338	0.712456	0.8171	0.298331	1.53014	1.52564	-0.00158426	0.838133	0.446602	-0.391531	0.370662	0.611301
sp|Q6PBN2|AIDA_DANRE	sp|Q6PBN2|AIDA_DANRE	1	sp|Q6PBN2|AIDA_DANRE Axin interactor, dorsalization-associated protein OS=Danio rerio OX=7955 GN=aida PE=1 SV=1	-3.56697	-2.38101	sp|Q6PBN2|AIDA_DANRE	1.18595	0.216317	2.15559	-2.6775	3.2806	0.0265923	0.153608	-3.27014	4	6212400	7288300	NA	8321200	1773000	NA	NA	NA	-2.24798	-2.52589	NA	-2.36918	-3.56697	NA	NA	NA	-3.56697	-2.38101	1.18595	0.0265923	0.153608
sp|Q6PBU0|F136A_DANRE	sp|Q6PBU0|F136A_DANRE	3	sp|Q6PBU0|F136A_DANRE Protein FAM136A OS=Danio rerio OX=7955 GN=fam136a PE=2 SV=1	-0.998246	-2.65305	sp|Q6PBU0|F136A_DANRE	-1.65481	-4.16202	0.852405	-1.70745	-1.54423	0.16421	0.39937	-5.69978	1	6747800	1138400	NA	28563000	8574900	14733000	56634000	6282300	-2.12896	-5.23405	NA	-0.596149	-1.21279	-1.3619	0.439866	-1.85815	-0.998246	-2.65305	-1.65481	0.16421	0.39937
sp|Q6PBU7|UQCC2_DANRE	sp|Q6PBU7|UQCC2_DANRE	1	sp|Q6PBU7|UQCC2_DANRE Ubiquinol-cytochrome-c reductase complex assembly factor 2 OS=Danio rerio OX=7955 GN=uqcc2 PE=2 SV=1	-3.63655	-3.32048	sp|Q6PBU7|UQCC2_DANRE	0.316074	-0.877672	1.50982	-3.38369	0.66614	0.532783	0.736606	-6.23666	3	1990800	3868600	4798900	5537300	NA	NA	3313000	NA	-3.88634	-3.44975	-2.9911	-2.95472	NA	NA	-3.63655	NA	-3.63655	-3.32048	0.316074	0.532783	0.736606
sp|Q6PBV6|NHP2_DANRE	sp|Q6PBV6|NHP2_DANRE	1	sp|Q6PBV6|NHP2_DANRE H/ACA ribonucleoprotein complex subunit 2-like protein OS=Danio rerio OX=7955 GN=nhp2 PE=2 SV=1	-4.14255	-3.16656	sp|Q6PBV6|NHP2_DANRE	0.975988	-0.442348	2.39433	-3.49189	2.05461	0.121677	0.337144	-4.69281	5	NA	NA	3578300	5659900	1206000	NA	NA	NA	NA	NA	-3.40989	-2.92324	-4.14255	NA	NA	NA	-4.14255	-3.16656	0.975988	0.121677	0.337144
sp|Q6PBW5|RP65A_DANRE	sp|Q6PBW5|RP65A_DANRE	25	sp|Q6PBW5|RP65A_DANRE Retinoid isomerohydrolase OS=Danio rerio OX=7955 GN=rpe65a PE=2 SV=1	6.29911	7.03716	sp|Q6PBW5|RP65A_DANRE	0.738049	0.268287	1.20781	6.66814	3.59402	0.00651194	0.0731908	-2.62583	0	4763300000	5106600000	4131800000	6254900000	1324900000	2693000000	3305000000	2273500000	7.31457	7.0311	6.65176	7.15121	6.31536	6.10461	6.27943	6.49704	6.29911	7.03716	0.738049	0.00651194	0.0731908
sp|Q6PBX5|MTND_DANRE	sp|Q6PBX5|MTND_DANRE	2	sp|Q6PBX5|MTND_DANRE 1,2-dihydroxy-3-keto-5-methylthiopentene dioxygenase OS=Danio rerio OX=7955 GN=adi1 PE=2 SV=2	-1.97076	-2.4131	sp|Q6PBX5|MTND_DANRE	-0.442339	-1.12883	0.244155	-2.19193	-1.47398	0.176998	0.414426	-5.86476	0	6481200	8693100	4675500	9568900	7536700	8962000	11043000	4008900	-2.18699	-2.26879	-3.02827	-2.16833	-1.40555	-2.07453	-1.90771	-2.49524	-1.97076	-2.4131	-0.442339	0.176998	0.414426
sp|Q6PBY1|RS3A_DANRE	sp|Q6PBY1|RS3A_DANRE	11	sp|Q6PBY1|RS3A_DANRE 40S ribosomal protein S3a OS=Danio rerio OX=7955 GN=rps3a PE=2 SV=3	3.30303	2.6912	sp|Q6PBY1|RS3A_DANRE	-0.611824	-1.10864	-0.115005	2.99711	-2.81709	0.021562	0.137152	-3.85028	0	160230000	337200000	268550000	248710000	191260000	358880000	343380000	283470000	2.43106	3.0671	2.75153	2.51512	3.42455	3.21535	3.02785	3.54436	3.30303	2.6912	-0.611824	0.021562	0.137152
sp|Q6PBY3|EDF1_DANRE	sp|Q6PBY3|EDF1_DANRE	3	sp|Q6PBY3|EDF1_DANRE Endothelial differentiation-related factor 1 homolog OS=Danio rerio OX=7955 GN=edf1 PE=2 SV=1	-0.946248	-1.94258	sp|Q6PBY3|EDF1_DANRE	-0.996336	-2.86299	0.870314	-1.51558	-1.24882	0.249848	0.493585	-6.06467	1	15805000	19692000	9544900	3117400	NA	24504000	40874000	5014800	-0.903637	-1.07609	-2.00996	-3.78065	NA	-0.632578	-0.0284316	-2.17773	-0.946248	-1.94258	-0.996336	0.249848	0.493585
sp|Q6PC29|143G1_DANRE	sp|Q6PC29|143G1_DANRE	12	sp|Q6PC29|143G1_DANRE 14-3-3 protein gamma-1 OS=Danio rerio OX=7955 GN=ywhag1 PE=2 SV=1	3.65188	3.64513	sp|Q6PC29|143G1_DANRE	-0.00674812	-0.71867	0.705173	3.64851	-0.0216832	0.983208	0.992351	-6.93438	0	544310000	359420000	449850000	583510000	337470000	519760000	439610000	223290000	4.19165	3.16018	3.48761	3.74109	4.27268	3.74632	3.38261	3.20592	3.65188	3.64513	-0.00674812	0.983208	0.992351
sp|Q6PC30|CSN5_DANRE	sp|Q6PC30|CSN5_DANRE	5	sp|Q6PC30|CSN5_DANRE COP9 signalosome complex subunit 5 OS=Danio rerio OX=7955 GN=cops5 PE=2 SV=1	-0.535221	-0.581503	sp|Q6PC30|CSN5_DANRE	-0.0462826	-0.603145	0.51058	-0.558362	-0.190127	0.853731	0.926662	-6.91465	0	22254000	33915000	21174000	25507000	14165000	18944000	28975000	20895000	-0.410987	-0.283114	-0.873083	-0.75883	-0.463102	-1.00151	-0.522499	-0.153775	-0.535221	-0.581503	-0.0462826	0.853731	0.926662
sp|Q6PC54|SN25B_DANRE;tr|A0A2U3TW29|A0A2U3TW29_DANRE	sp|Q6PC54|SN25B_DANRE	15	sp|Q6PC54|SN25B_DANRE Synaptosomal-associated protein 25-B OS=Danio rerio OX=7955 GN=snap25b PE=2 SV=1;tr|A0A2U3TW29|A0A2U3TW29_DANRE Synaptosomal-associated protein OS=Danio rerio OX=7955 GN=snap25b PE=1 SV=1	4.04868	4.39628	sp|Q6PC54|SN25B_DANRE	0.347607	-0.0711624	0.766377	4.22248	1.89883	0.0924381	0.299773	-5.27492	0	744020000	893040000	735920000	840570000	296840000	592910000	777970000	384390000	4.64162	4.48774	4.18993	4.26585	4.08108	3.93508	4.20227	3.97628	4.04868	4.39628	0.347607	0.0924381	0.299773
sp|Q6PC55|GID8A_DANRE;sp|E7FGY2|GID8B_DANRE	sp|Q6PC55|GID8A_DANRE	1	sp|Q6PC55|GID8A_DANRE Glucose-induced degradation protein 8-A homolog OS=Danio rerio OX=7955 GN=gid8a PE=2 SV=1;sp|E7FGY2|GID8B_DANRE Glucose-induced degradation protein 8-B homolog OS=Danio rerio OX=7955 GN=gid8b PE=2 SV=2	-2.52115	-3.18704	sp|Q6PC55|GID8A_DANRE	-0.665891	-1.76845	0.436673	-2.65432	-1.51945	0.184963	0.42429	-5.37555	3	3235800	NA	NA	NA	2708400	9358800	7146100	3709500	-3.18704	NA	NA	NA	-2.93415	-2.01242	-2.53269	-2.60532	-2.52115	-3.18704	-0.665891	0.184963	0.42429
sp|Q6PC69|RL10A_DANRE;tr|A0A2R8Q8M5|A0A2R8Q8M5_DANRE	sp|Q6PC69|RL10A_DANRE	8	sp|Q6PC69|RL10A_DANRE 60S ribosomal protein L10a OS=Danio rerio OX=7955 GN=rpl10a PE=2 SV=1;tr|A0A2R8Q8M5|A0A2R8Q8M5_DANRE Ribosomal protein OS=Danio rerio OX=7955 GN=rpl10a PE=1 SV=1	3.58254	2.82999	sp|Q6PC69|RL10A_DANRE	-0.752547	-1.28771	-0.21738	3.20627	-3.21675	0.0115542	0.101589	-3.21594	0	179410000	438870000	259210000	259040000	218680000	462380000	498110000	287600000	2.59384	3.45149	2.70102	2.57362	3.62466	3.57862	3.56201	3.56487	3.58254	2.82999	-0.752547	0.0115542	0.101589
sp|Q6PCR7|EIF3A_DANRE	sp|Q6PCR7|EIF3A_DANRE	19	sp|Q6PCR7|EIF3A_DANRE Eukaryotic translation initiation factor 3 subunit A OS=Danio rerio OX=7955 GN=eif3a PE=2 SV=1	1.38935	1.43313	sp|Q6PCR7|EIF3A_DANRE	0.0437768	-0.682721	0.770275	1.41124	0.137842	0.893617	0.946418	-6.92412	0	57249000	150680000	87954000	144270000	34042000	138170000	139560000	51622000	0.949347	1.89215	1.15883	1.73219	0.846524	1.847	1.73496	1.12891	1.38935	1.43313	0.0437768	0.893617	0.946418
sp|Q6PD99|MRPA_DANRE	sp|Q6PD99|MRPA_DANRE	6	sp|Q6PD99|MRPA_DANRE MARCKS-related protein 1-A OS=Danio rerio OX=7955 GN=marcksl1a PE=2 SV=1	1.0049	0.933968	sp|Q6PD99|MRPA_DANRE	-0.070936	-0.697586	0.555714	0.969436	-0.258949	0.801916	0.901984	-6.89762	0	55472000	89184000	64766000	85651000	55718000	48259000	85007000	49700000	0.903951	1.12716	0.72216	0.982604	1.58244	0.339021	1.02306	1.0751	1.0049	0.933968	-0.070936	0.801916	0.901984
sp|Q6PE25|EF1G_DANRE;tr|A0A140LFQ3|A0A140LFQ3_DANRE	sp|Q6PE25|EF1G_DANRE	11	sp|Q6PE25|EF1G_DANRE Elongation factor 1-gamma OS=Danio rerio OX=7955 GN=eef1g PE=2 SV=1;tr|A0A140LFQ3|A0A140LFQ3_DANRE Elongation factor 1-gamma OS=Danio rerio OX=7955 GN=eef1g PE=1 SV=1	2.38739	2.0694	sp|Q6PE25|EF1G_DANRE	-0.317988	-0.725251	0.0892756	2.2284	-1.78611	0.110167	0.323697	-5.43822	0	124930000	188100000	176380000	155230000	84452000	220900000	215510000	132650000	2.07279	2.21569	2.15168	1.83745	2.2036	2.51967	2.35892	2.46738	2.38739	2.0694	-0.317988	0.110167	0.323697
sp|Q6PEH5|UB2V2_DANRE	sp|Q6PEH5|UB2V2_DANRE	3	sp|Q6PEH5|UB2V2_DANRE Ubiquitin-conjugating enzyme E2 variant 2 OS=Danio rerio OX=7955 GN=ube2v2 PE=2 SV=1	0.81999	1.33865	sp|Q6PEH5|UB2V2_DANRE	0.518665	0.00588825	1.03144	1.07932	2.31383	0.0479528	0.214666	-4.64524	0	54591000	119430000	100960000	128430000	35541000	63005000	88169000	34865000	0.880903	1.55312	1.35561	1.56499	0.910887	0.721257	1.0755	0.572314	0.81999	1.33865	0.518665	0.0479528	0.214666
sp|Q6PFS7|ATG3_DANRE	sp|Q6PFS7|ATG3_DANRE	3	sp|Q6PFS7|ATG3_DANRE Ubiquitin-like-conjugating enzyme ATG3 OS=Danio rerio OX=7955 GN=atg3 PE=2 SV=1	-0.313706	-0.388464	sp|Q6PFS7|ATG3_DANRE	-0.0747574	-0.50295	0.353435	-0.351085	-0.399381	0.699589	0.844526	-6.84705	0	20560000	29802000	30580000	37401000	18026000	25204000	32452000	20228000	-0.524972	-0.471688	-0.348608	-0.208587	-0.103081	-0.5922	-0.35976	-0.199785	-0.313706	-0.388464	-0.0747574	0.699589	0.844526
sp|Q6PGV1|VA0D1_DANRE	sp|Q6PGV1|VA0D1_DANRE	8	sp|Q6PGV1|VA0D1_DANRE V-type proton ATPase subunit d 1 OS=Danio rerio OX=7955 GN=atp6v0d1 PE=1 SV=1	2.9448	3.07348	sp|Q6PGV1|VA0D1_DANRE	0.128685	-0.28839	0.545761	3.00914	0.70581	0.499437	0.714164	-6.66642	0	239180000	329100000	319370000	416300000	166900000	258250000	308920000	184920000	3.00781	3.03163	2.99882	3.25567	3.22106	2.74362	2.87598	2.93852	2.9448	3.07348	0.128685	0.499437	0.714164
sp|Q6PH57|GBB1_DANRE	sp|Q6PH57|GBB1_DANRE	15	sp|Q6PH57|GBB1_DANRE Guanine nucleotide-binding protein G(I)/G(S)/G(T) subunit beta-1 OS=Danio rerio OX=7955 GN=gnb1 PE=2 SV=1	1.52711	1.95143	sp|Q6PH57|GBB1_DANRE	0.424319	-0.576026	1.42466	1.70897	0.992426	0.352375	0.593224	-6.33953	1	206140000	NA	127750000	112070000	33650000	103710000	156640000	91633000	2.79378	NA	1.69142	1.3691	0.829225	1.43573	1.90076	1.94275	1.52711	1.95143	0.424319	0.352375	0.593224
sp|Q6PHD9|SBP1_DANRE;tr|E9QB46|E9QB46_DANRE;tr|A0A286Y9S7|A0A286Y9S7_DANRE	sp|Q6PHD9|SBP1_DANRE	12	sp|Q6PHD9|SBP1_DANRE Methanethiol oxidase OS=Danio rerio OX=7955 GN=selenbp1 PE=2 SV=1;tr|E9QB46|E9QB46_DANRE Methanethiol oxidase OS=Danio rerio OX=7955 GN=selenbp1 PE=1 SV=1;tr|A0A286Y9S7|A0A286Y9S7_DANRE Methanethiol oxidase OS=Danio rerio OX=7955 GN=se	1.62397	1.91394	sp|Q6PHD9|SBP1_DANRE	0.289969	-0.101691	0.681628	1.76895	1.69362	0.127042	0.34578	-5.56889	0	110860000	129560000	160780000	181670000	58874000	120120000	130390000	69344000	1.90077	1.67187	2.01955	2.06357	1.66473	1.64631	1.63737	1.54747	1.62397	1.91394	0.289969	0.127042	0.34578
sp|Q6PHE8|CC124_DANRE	sp|Q6PHE8|CC124_DANRE	6	sp|Q6PHE8|CC124_DANRE Coiled-coil domain-containing protein 124 OS=Danio rerio OX=7955 GN=ccdc124 PE=2 SV=1	-0.80797	-0.372042	sp|Q6PHE8|CC124_DANRE	0.435928	-1.25362	2.12548	-0.590006	0.590223	0.570596	0.764934	-6.74545	0	24339000	35123000	24958000	34239000	30938000	26725000	36529000	2375200	-0.282052	-0.232063	-0.638478	-0.335575	0.703721	-0.508197	-0.189819	-3.23758	-0.80797	-0.372042	0.435928	0.570596	0.764934
sp|Q6PHG2|HEMO_DANRE	sp|Q6PHG2|HEMO_DANRE	17	sp|Q6PHG2|HEMO_DANRE Hemopexin OS=Danio rerio OX=7955 GN=hpx PE=2 SV=2	5.44058	6.99262	sp|Q6PHG2|HEMO_DANRE	1.55203	-0.190162	3.29423	6.2166	2.03787	0.0742936	0.264638	-5.06827	0	4522500000	1774000000	7670500000	9208200000	264270000	1217400000	6941600000	1160500000	7.23988	5.48889	7.53452	7.70718	3.90749	4.96644	7.34507	5.54334	5.44058	6.99262	1.55203	0.0742936	0.264638
sp|Q6PHK6|PURB_DANRE	sp|Q6PHK6|PURB_DANRE	3	sp|Q6PHK6|PURB_DANRE Transcriptional activator protein Pur-beta OS=Danio rerio OX=7955 GN=purb PE=2 SV=3	-5.09507	-3.53794	sp|Q6PHK6|PURB_DANRE	1.55713	0.446969	2.6673	-3.92722	3.76213	0.0166813	0.123527	-2.77345	4	2913700	2890000	NA	4060500	637360	NA	NA	NA	-3.33799	-3.87514	NA	-3.40067	-5.09507	NA	NA	NA	-5.09507	-3.53794	1.55713	0.0166813	0.123527
sp|Q6PI52|CALM_DANRE;tr|A0A2R8QP29|A0A2R8QP29_DANRE;tr|A0A2R8RTK5|A0A2R8RTK5_DANRE	sp|Q6PI52|CALM_DANRE	14	sp|Q6PI52|CALM_DANRE Calmodulin OS=Danio rerio OX=7955 GN=calm1a PE=2 SV=3;tr|A0A2R8QP29|A0A2R8QP29_DANRE Calmodulin OS=Danio rerio OX=7955 GN=calm2a PE=3 SV=1;tr|A0A2R8RTK5|A0A2R8RTK5_DANRE Calmodulin OS=Danio rerio OX=7955 GN=calm3a PE=1 SV=1	6.23698	6.56386	sp|Q6PI52|CALM_DANRE	0.326877	-0.0730425	0.726796	6.40042	1.86975	0.0967339	0.307371	-5.31744	0	3121000000	4127500000	3618200000	3624000000	1346100000	3081500000	3047400000	1777700000	6.70589	6.72061	6.46237	6.36658	6.33907	6.2978	6.16291	6.14816	6.23698	6.56386	0.326877	0.0967339	0.307371
sp|Q6QA33|DH12B_DANRE	sp|Q6QA33|DH12B_DANRE	3	sp|Q6QA33|DH12B_DANRE Very-long-chain 3-oxoacyl-CoA reductase-B OS=Danio rerio OX=7955 GN=hsd17b12b PE=2 SV=2	-1.50049	-1.47193	sp|Q6QA33|DH12B_DANRE	0.0285604	-1.21947	1.27659	-1.48621	0.0523496	0.959475	0.979455	-6.93313	0	4233300	29492000	16424000	16731000	6143300	19307000	7291400	13127000	-2.80019	-0.486941	-1.23555	-1.36506	-1.71088	-0.974297	-2.50379	-0.813016	-1.50049	-1.47193	0.0285604	0.959475	0.979455
sp|Q6R005|DLG4_DANRE;tr|F1Q6A0|F1Q6A0_DANRE	sp|Q6R005|DLG4_DANRE	3	sp|Q6R005|DLG4_DANRE Disks large homolog 4 OS=Danio rerio OX=7955 GN=dlg4 PE=2 SV=1;tr|F1Q6A0|F1Q6A0_DANRE Discs, large homolog 4b (Drosophila) OS=Danio rerio OX=7955 GN=dlg4b PE=4 SV=2	-2.98746	-3.63755	sp|Q6R005|DLG4_DANRE	-0.650086	-1.29229	-0.00788418	-3.42085	-2.44092	0.0479645	0.214666	-4.34764	2	1847800	3817300	3578700	3349100	NA	4895100	5042300	NA	-3.99366	-3.46922	-3.40973	-3.67758	NA	-2.9415	-3.03343	NA	-2.98746	-3.63755	-0.650086	0.0479645	0.214666
sp|Q6TEL1|RA21A_DANRE	sp|Q6TEL1|RA21A_DANRE	3	sp|Q6TEL1|RA21A_DANRE Double-strand-break repair protein rad21 homolog A OS=Danio rerio OX=7955 GN=rad21a PE=1 SV=1	-1.40404	-1.34891	sp|Q6TEL1|RA21A_DANRE	0.0551352	-1.15486	1.26513	-1.37648	0.104237	0.919431	0.958784	-6.92863	0	7496800	18237000	14227000	24965000	13246000	18153000	5144400	11623000	-1.97742	-1.18806	-1.44045	-0.789707	-0.56329	-1.06265	-3.00464	-0.985592	-1.40404	-1.34891	0.0551352	0.919431	0.958784
sp|Q6TEN1|RAP1B_DANRE;tr|Z4YIG5|Z4YIG5_DANRE;tr|A0A0J9YJ23|A0A0J9YJ23_DANRE	sp|Q6TEN1|RAP1B_DANRE	8	sp|Q6TEN1|RAP1B_DANRE Ras-related protein Rap-1b OS=Danio rerio OX=7955 GN=rap1b PE=2 SV=1;tr|Z4YIG5|Z4YIG5_DANRE Ras-related protein Rap-1b OS=Danio rerio OX=7955 GN=rap1b PE=1 SV=1;tr|A0A0J9YJ23|A0A0J9YJ23_DANRE RAP1A, member of RAS oncogene family b (Fr	2.69288	2.90945	sp|Q6TEN1|RAP1B_DANRE	0.216566	-0.170332	0.603465	2.80116	1.28046	0.234654	0.478821	-6.10511	0	201720000	327360000	291590000	344220000	109310000	249580000	258390000	176000000	2.76258	3.0239	2.86897	2.98234	2.58896	2.69467	2.6195	2.86841	2.69288	2.90945	0.216566	0.234654	0.478821
sp|Q6TGY8|EMC2_DANRE;tr|A0A2R8QFT7|A0A2R8QFT7_DANRE	sp|Q6TGY8|EMC2_DANRE	3	sp|Q6TGY8|EMC2_DANRE ER membrane protein complex subunit 2 OS=Danio rerio OX=7955 GN=emc2 PE=2 SV=1;tr|A0A2R8QFT7|A0A2R8QFT7_DANRE ER membrane protein complex subunit 2 OS=Danio rerio OX=7955 GN=emc2 PE=1 SV=1	-1.25401	-1.17896	sp|Q6TGY8|EMC2_DANRE	0.07505	-0.935307	1.08541	-1.21648	0.169922	0.869099	0.93275	-6.91867	0	6808700	36586000	14336000	21602000	4830400	18369000	21832000	11740000	-2.11603	-0.172537	-1.42956	-0.997715	-2.06999	-1.04569	-0.928965	-0.971388	-1.25401	-1.17896	0.07505	0.869099	0.93275
sp|Q6TH01|C10_DANRE	sp|Q6TH01|C10_DANRE	2	sp|Q6TH01|C10_DANRE Protein C10 OS=Danio rerio OX=7955 GN=si:dkey-29f10.1 PE=2 SV=1	-2.74587	-1.91442	sp|Q6TH01|C10_DANRE	0.831446	-1.00514	2.66804	-2.33015	1.21427	0.285917	0.533866	-5.82886	4	7718300	11245000	NA	NA	5659500	2968900	NA	NA	-1.9355	-1.89335	NA	NA	-1.83339	-3.65834	NA	NA	-2.74587	-1.91442	0.831446	0.285917	0.533866
sp|Q6TH22|DDI2_DANRE	sp|Q6TH22|DDI2_DANRE	4	sp|Q6TH22|DDI2_DANRE Protein DDI1 homolog 2 OS=Danio rerio OX=7955 GN=ddi2 PE=2 SV=1	-0.680105	-0.475086	sp|Q6TH22|DDI2_DANRE	0.205019	-0.231795	0.641834	-0.577595	1.07367	0.312884	0.558975	-6.33618	0	18171000	33231000	24589000	36977000	12810000	24738000	27012000	12655000	-0.702802	-0.312832	-0.659731	-0.224978	-0.613281	-0.618953	-0.623237	-0.86495	-0.680105	-0.475086	0.205019	0.312884	0.558975
sp|Q6VN46|MYG_DANRE;tr|H0WE38|H0WE38_DANRE	sp|Q6VN46|MYG_DANRE	12	sp|Q6VN46|MYG_DANRE Myoglobin OS=Danio rerio OX=7955 GN=mb PE=2 SV=3;tr|H0WE38|H0WE38_DANRE Myoglobin OS=Danio rerio OX=7955 GN=mb PE=1 SV=1	7.89077	7.03701	sp|Q6VN46|MYG_DANRE	-0.853766	-1.79603	0.0884992	7.46389	-2.07271	0.0703158	0.259518	-5.01572	0	8709200000	3297700000	3792200000	5797700000	5441400000	9299400000	7614500000	5612100000	8.18332	6.39323	6.52938	7.04209	8.42538	7.88123	7.47793	7.77855	7.89077	7.03701	-0.853766	0.0703158	0.259518
sp|Q7SX99|FUMH_DANRE;tr|F1QWR4|F1QWR4_DANRE	sp|Q7SX99|FUMH_DANRE	16	sp|Q7SX99|FUMH_DANRE Fumarate hydratase, mitochondrial OS=Danio rerio OX=7955 GN=fh PE=2 SV=1;tr|F1QWR4|F1QWR4_DANRE Fumarate hydratase, mitochondrial OS=Danio rerio OX=7955 GN=fh PE=1 SV=1	4.01959	4.07147	sp|Q7SX99|FUMH_DANRE	0.0518751	-0.578581	0.682331	4.04553	0.188225	0.855175	0.927552	-6.91505	0	428390000	725280000	612170000	877420000	203070000	768320000	997990000	315860000	3.84687	4.18424	3.92722	4.32753	3.51404	4.30662	4.55991	3.6978	4.01959	4.07147	0.0518751	0.855175	0.927552
sp|Q7SXF2|UBL5_DANRE	sp|Q7SXF2|UBL5_DANRE	1	sp|Q7SXF2|UBL5_DANRE Ubiquitin-like protein 5 OS=Danio rerio OX=7955 GN=ubl5 PE=3 SV=1	-2.86314	-2.75739	sp|Q7SXF2|UBL5_DANRE	0.105754	-1.03691	1.24842	-2.8367	0.248243	0.815137	0.905872	-6.41526	4	NA	6218700	NA	NA	NA	4659900	4872700	4010200	NA	-2.75739	NA	NA	NA	-3.01209	-3.08256	-2.49478	-2.86314	-2.75739	0.105754	0.815137	0.905872
sp|Q7SXP2|ULA1_DANRE;tr|F1QR83|F1QR83_DANRE;tr|A0A0R4ICE9|A0A0R4ICE9_DANRE	sp|Q7SXP2|ULA1_DANRE	6	sp|Q7SXP2|ULA1_DANRE NEDD8-activating enzyme E1 regulatory subunit OS=Danio rerio OX=7955 GN=nae1 PE=2 SV=2;tr|F1QR83|F1QR83_DANRE NEDD8-activating enzyme E1 regulatory subunit OS=Danio rerio OX=7955 GN=nae1 PE=1 SV=1;tr|A0A0R4ICE9|A0A0R4ICE9_DANRE NEDD8-a	0.671178	0.549974	sp|Q7SXP2|ULA1_DANRE	-0.121205	-0.534313	0.291903	0.610576	-0.671164	0.520167	0.729621	-6.69144	0	42930000	63064000	54198000	64519000	25581000	67853000	61540000	43260000	0.534951	0.621665	0.467983	0.575295	0.419733	0.827527	0.559165	0.878287	0.671178	0.549974	-0.121205	0.520167	0.729621
sp|Q7SXW4|EMC3_DANRE	sp|Q7SXW4|EMC3_DANRE	3	sp|Q7SXW4|EMC3_DANRE ER membrane protein complex subunit 3 OS=Danio rerio OX=7955 GN=emc3 PE=2 SV=1	-2.69473	-1.78828	sp|Q7SXW4|EMC3_DANRE	0.906454	-0.654061	2.46697	-2.2415	1.32877	0.218932	0.461694	-6.04712	0	8610900	25947000	17446000	3654800	2079600	9703700	11734000	1752100	-1.77795	-0.673737	-1.14941	-3.552	-3.32873	-1.96054	-1.82055	-3.6691	-2.69473	-1.78828	0.906454	0.218932	0.461694
sp|Q7SZC2|XPO2_DANRE	sp|Q7SZC2|XPO2_DANRE	13	sp|Q7SZC2|XPO2_DANRE Exportin-2 OS=Danio rerio OX=7955 GN=cse1l PE=1 SV=2	1.12692	1.50158	sp|Q7SZC2|XPO2_DANRE	0.374657	-0.166653	0.915967	1.31425	1.58329	0.150268	0.380147	-5.72025	0	73698000	104600000	100010000	172790000	39915000	101360000	100050000	39898000	1.31296	1.35972	1.34212	1.99152	1.08424	1.40287	1.25703	0.76355	1.12692	1.50158	0.374657	0.150268	0.380147
sp|Q7SZE5|SC23A_DANRE;tr|F1R7W8|F1R7W8_DANRE;tr|Q6AZ98|Q6AZ98_DANRE	sp|Q7SZE5|SC23A_DANRE	2	sp|Q7SZE5|SC23A_DANRE Protein transport protein Sec23A OS=Danio rerio OX=7955 GN=sec23a PE=2 SV=1;tr|F1R7W8|F1R7W8_DANRE Protein transport protein SEC23 OS=Danio rerio OX=7955 GN=sec23b PE=1 SV=2;tr|Q6AZ98|Q6AZ98_DANRE Protein transport protein SEC23 OS=Da	-0.346938	0.0554899	sp|Q7SZE5|SC23A_DANRE	0.402428	-0.173459	0.978314	-0.145724	1.59854	0.146843	0.374713	-5.69964	0	28040000	38475000	44934000	49654000	19748000	24691000	23460000	23726000	-0.0782627	-0.0991053	0.200519	0.198809	0.0331914	-0.62168	-0.825689	0.026426	-0.346938	0.0554899	0.402428	0.146843	0.374713
sp|Q7SZP2|CA052_DANRE	sp|Q7SZP2|CA052_DANRE	4	sp|Q7SZP2|CA052_DANRE UPF0690 protein C1orf52 homolog OS=Danio rerio OX=7955 GN=zgc:65873 PE=1 SV=1	-1.69811	-1.9656	sp|Q7SZP2|CA052_DANRE	-0.267489	-1.20712	0.672142	-1.83185	-0.651211	0.532342	0.736606	-6.70534	0	7102200	6777000	12815000	14352000	9959800	12820000	14877000	3321000	-2.05527	-2.63198	-1.58959	-1.58555	-0.989176	-1.56129	-1.47975	-2.76222	-1.69811	-1.9656	-0.267489	0.532342	0.736606
sp|Q7SZQ7|SURF4_DANRE	sp|Q7SZQ7|SURF4_DANRE	1	sp|Q7SZQ7|SURF4_DANRE Surfeit locus protein 4 OS=Danio rerio OX=7955 GN=surf4 PE=2 SV=1	-3.86589	-3.9928	sp|Q7SZQ7|SURF4_DANRE	-0.12691	-1.53583	1.28201	-3.90819	-0.268949	0.803531	0.901984	-6.34947	5	NA	NA	NA	2689700	NA	2178400	3329100	NA	NA	NA	NA	-3.9928	NA	-4.10218	-3.62959	NA	-3.86589	-3.9928	-0.12691	0.803531	0.901984
sp|Q7SZR5|SUMO1_DANRE	sp|Q7SZR5|SUMO1_DANRE	1	sp|Q7SZR5|SUMO1_DANRE Small ubiquitin-related modifier 1 OS=Danio rerio OX=7955 GN=sumo1 PE=3 SV=1	-2.0869	-2.08367	sp|Q7SZR5|SUMO1_DANRE	0.00323466	-0.519515	0.525985	-2.08552	0.0144774	0.988832	0.994785	-6.85823	1	6092000	9451200	10843000	NA	5135700	7199300	9851700	6060900	-2.27615	-2.14683	-1.82802	NA	-1.97845	-2.3885	-2.07163	-1.90903	-2.0869	-2.08367	0.00323466	0.988832	0.994785
sp|Q7T070|RHBG_DANRE	sp|Q7T070|RHBG_DANRE	2	sp|Q7T070|RHBG_DANRE Ammonium transporter Rh type B OS=Danio rerio OX=7955 GN=rhbg PE=2 SV=1	-1.32207	-0.986783	sp|Q7T070|RHBG_DANRE	0.335283	-1.08878	1.75934	-1.13048	0.550856	0.597988	0.781448	-6.69139	1	13722000	19784000	10365000	47058000	NA	6807200	19270000	17699000	-1.1071	-1.06929	-1.89235	0.121611	NA	-2.46878	-1.10822	-0.389201	-1.32207	-0.986783	0.335283	0.597988	0.781448
sp|Q7T2A5|EIF3L_DANRE	sp|Q7T2A5|EIF3L_DANRE	14	sp|Q7T2A5|EIF3L_DANRE Eukaryotic translation initiation factor 3 subunit L OS=Danio rerio OX=7955 GN=eif3l PE=2 SV=1	1.31813	1.78698	sp|Q7T2A5|EIF3L_DANRE	0.468849	-0.496935	1.43463	1.55255	1.11052	0.297593	0.54405	-6.29717	0	92551000	160890000	155330000	127000000	21633000	135440000	195610000	49346000	1.64089	1.98778	1.97034	1.54889	0.16936	1.81839	2.21979	1.06496	1.31813	1.78698	0.468849	0.297593	0.54405
sp|Q7T2B9|MTPN_DANRE	sp|Q7T2B9|MTPN_DANRE	6	sp|Q7T2B9|MTPN_DANRE Myotrophin OS=Danio rerio OX=7955 GN=mtpn PE=3 SV=1	2.72771	2.88412	sp|Q7T2B9|MTPN_DANRE	0.156414	-0.519896	0.832725	2.80592	0.529058	0.610477	0.789347	-6.78202	0	158960000	304380000	385980000	331920000	118930000	240590000	191220000	250080000	2.41961	2.91774	3.26912	2.93003	2.71494	2.64207	2.1872	3.36662	2.72771	2.88412	0.156414	0.610477	0.789347
sp|Q7T2E8|RHOAC_DANRE;sp|Q6NUX8|RHOAA_DANRE;sp|Q6DHE8|RHOAD_DANRE;sp|Q6DHM9|RHOAB_DANRE;tr|A0A2R8QBD2|A0A2R8QBD2_DANRE;tr|A2BDW5|A2BDW5_DANRE;tr|Q7T399|Q7T399_DANRE	sp|Q7T2E8|RHOAC_DANRE	6	sp|Q7T2E8|RHOAC_DANRE Rho-related GTP-binding protein RhoA-C OS=Danio rerio OX=7955 GN=rhoac PE=1 SV=1;sp|Q6NUX8|RHOAA_DANRE Rho-related GTP-binding protein RhoA-A OS=Danio rerio OX=7955 GN=rhoaa PE=1 SV=1;sp|Q6DHE8|RHOAD_DANRE Rho-related GTP-binding prot	0.000657234	1.0297	sp|Q7T2E8|RHOAC_DANRE	1.02904	0.223992	1.8341	0.515179	2.92404	0.018222	0.127591	-3.68012	0	74437000	103140000	83287000	55981000	11267000	56621000	39914000	28816000	1.32732	1.33922	1.08103	0.371228	-0.804982	0.568103	-0.0625608	0.302069	0.000657234	1.0297	1.02904	0.018222	0.127591
sp|Q7T356|143BB_DANRE;tr|F1RBF6|F1RBF6_DANRE;tr|F8W493|F8W493_DANRE	sp|Q7T356|143BB_DANRE	13	sp|Q7T356|143BB_DANRE 14-3-3 protein beta/alpha-B OS=Danio rerio OX=7955 GN=ywhabb PE=2 SV=1;tr|F1RBF6|F1RBF6_DANRE 14-3-3 protein beta/alpha-B OS=Danio rerio OX=7955 GN=ywhabb PE=1 SV=1;tr|F8W493|F8W493_DANRE 14-3-3 protein beta/alpha-B OS=Danio rerio OX=	4.2204	3.87339	sp|Q7T356|143BB_DANRE	-0.347008	-1.10436	0.410342	4.04689	-1.04813	0.323838	0.569462	-6.36263	0	492850000	690130000	611200000	462880000	466530000	782130000	425180000	540010000	4.04867	4.11178	3.92496	3.40814	4.75638	4.33215	3.33468	4.45837	4.2204	3.87339	-0.347008	0.323838	0.569462
sp|Q7T370|CDV3_DANRE	sp|Q7T370|CDV3_DANRE	2	sp|Q7T370|CDV3_DANRE Protein CDV3 homolog OS=Danio rerio OX=7955 GN=cdv3 PE=2 SV=1	-2.02594	-1.47965	sp|Q7T370|CDV3_DANRE	0.546292	-0.0224016	1.11499	-1.7528	2.19745	0.0577019	0.237997	-4.82538	0	11024000	13531000	13991000	16232000	4549200	6967200	9454800	8813300	-1.42228	-1.62341	-1.46432	-1.40859	-2.15957	-2.43547	-2.13068	-1.37805	-2.02594	-1.47965	0.546292	0.0577019	0.237997
sp|Q7T385|VTC1A_DANRE	sp|Q7T385|VTC1A_DANRE	12	sp|Q7T385|VTC1A_DANRE V-type proton ATPase subunit C 1-A OS=Danio rerio OX=7955 GN=atp6v1c1a PE=2 SV=1	3.23616	3.24293	sp|Q7T385|VTC1A_DANRE	0.00676886	-0.408176	0.421714	3.23955	0.0373162	0.971106	0.984468	-6.93387	0	325090000	352240000	321040000	455520000	179890000	358420000	412160000	208410000	3.44962	3.13075	3.00626	3.3851	3.33301	3.21351	3.29002	3.10812	3.23616	3.24293	0.00676886	0.971106	0.984468
sp|Q7T394|LIS1A_DANRE	sp|Q7T394|LIS1A_DANRE	2	sp|Q7T394|LIS1A_DANRE Lissencephaly-1 homolog A OS=Danio rerio OX=7955 GN=pafah1b1a PE=2 SV=3	-2.47426	-1.61935	sp|Q7T394|LIS1A_DANRE	0.854906	-0.920635	2.63045	-1.90432	1.16103	0.287171	0.534769	-6.03777	2	4918400	15936000	24483000	12003000	NA	NA	15660000	1915800	-2.58423	-1.38478	-0.665896	-1.8425	NA	NA	-1.4061	-3.54242	-2.47426	-1.61935	0.854906	0.287171	0.534769
sp|Q7T3B0|EIF3M_DANRE	sp|Q7T3B0|EIF3M_DANRE	3	sp|Q7T3B0|EIF3M_DANRE Eukaryotic translation initiation factor 3 subunit M OS=Danio rerio OX=7955 GN=eif3m PE=2 SV=2	-2.77383	-1.96249	sp|Q7T3B0|EIF3M_DANRE	0.811336	0.166886	1.45579	-2.3102	2.94555	0.0202663	0.131381	-3.65363	1	5888300	10030000	10088000	14879000	NA	5793700	7477500	2519400	-2.32511	-2.06013	-1.931	-1.53371	NA	-2.69989	-2.4676	-3.15399	-2.77383	-1.96249	0.811336	0.0202663	0.131381
sp|Q7T3C6|CPSF5_DANRE	sp|Q7T3C6|CPSF5_DANRE	4	sp|Q7T3C6|CPSF5_DANRE Cleavage and polyadenylation specificity factor subunit 5 OS=Danio rerio OX=7955 GN=nudt21 PE=2 SV=1	1.06867	0.463354	sp|Q7T3C6|CPSF5_DANRE	-0.605319	-1.02552	-0.185123	0.766014	-3.29537	0.0102385	0.0948829	-3.092	0	45749000	49001000	52216000	63767000	44525000	86643000	76093000	46649000	0.626513	0.253639	0.414826	0.55844	1.24749	1.17797	0.863981	0.985253	1.06867	0.463354	-0.605319	0.0102385	0.0948829
sp|Q7T3H9|HYI_DANRE;tr|F1QNK8|F1QNK8_DANRE;tr|X1WC35|X1WC35_DANRE	sp|Q7T3H9|HYI_DANRE	2	sp|Q7T3H9|HYI_DANRE Putative hydroxypyruvate isomerase OS=Danio rerio OX=7955 GN=hyi PE=2 SV=2;tr|F1QNK8|F1QNK8_DANRE Putative hydroxypyruvate isomerase OS=Danio rerio OX=7955 GN=hyi PE=1 SV=2;tr|X1WC35|X1WC35_DANRE Putative hydroxypyruvate isomerase (Frag	-1.45506	-1.72012	sp|Q7T3H9|HYI_DANRE	-0.265065	-0.876683	0.346552	-1.56866	-1.01398	0.342644	0.584194	-6.3182	1	11508000	NA	11310000	10520000	7131900	16715000	16731000	6362500	-1.36042	NA	-1.76785	-2.0321	-1.48801	-1.18096	-1.3111	-1.84016	-1.45506	-1.72012	-0.265065	0.342644	0.584194
sp|Q7ZTS4|K1C18_DANRE	sp|Q7ZTS4|K1C18_DANRE	31	sp|Q7ZTS4|K1C18_DANRE Keratin, type I cytoskeletal 18 OS=Danio rerio OX=7955 GN=krt18 PE=1 SV=2	4.26062	4.10041	sp|Q7ZTS4|K1C18_DANRE	-0.160208	-0.694115	0.3737	4.18052	-0.686421	0.510974	0.722504	-6.68056	0	393620000	746960000	712420000	864270000	255600000	881080000	991230000	428920000	3.72501	4.2272	4.14362	4.30582	3.85766	4.50293	4.55015	4.13173	4.26062	4.10041	-0.160208	0.510974	0.722504
sp|Q7ZU42|OLA1_DANRE;tr|A0A0R4ICN9|A0A0R4ICN9_DANRE	sp|Q7ZU42|OLA1_DANRE	9	sp|Q7ZU42|OLA1_DANRE Obg-like ATPase 1 OS=Danio rerio OX=7955 GN=ola1 PE=2 SV=1;tr|A0A0R4ICN9|A0A0R4ICN9_DANRE Obg-like ATPase 1 OS=Danio rerio OX=7955 GN=ola1 PE=1 SV=1	1.35079	1.66137	sp|Q7ZU42|OLA1_DANRE	0.310587	-0.711486	1.33266	1.50608	0.695143	0.505763	0.719237	-6.67424	0	121400000	157240000	71474000	150910000	37432000	218170000	61654000	60380000	2.03152	1.95431	0.862782	1.79688	0.988314	2.50184	0.561823	1.35116	1.35079	1.66137	0.310587	0.505763	0.719237
sp|Q7ZU99|TERA_DANRE;tr|A0A2R8QNF0|A0A2R8QNF0_DANRE	sp|Q7ZU99|TERA_DANRE	32	sp|Q7ZU99|TERA_DANRE Transitional endoplasmic reticulum ATPase OS=Danio rerio OX=7955 GN=vcp PE=1 SV=1;tr|A0A2R8QNF0|A0A2R8QNF0_DANRE Transitional endoplasmic reticulum ATPase OS=Danio rerio OX=7955 GN=vcp PE=1 SV=1	4.47566	5.33684	sp|Q7ZU99|TERA_DANRE	0.86118	0.320765	1.40159	4.90625	3.64535	0.00603153	0.0706719	-2.54657	0	1454100000	1561100000	1625100000	1520900000	293750000	1009000000	1244200000	470630000	5.60631	5.30241	5.32029	5.11832	4.06545	4.69728	4.87655	4.26335	4.47566	5.33684	0.86118	0.00603153	0.0706719
sp|Q7ZUC2|CAB45_DANRE	sp|Q7ZUC2|CAB45_DANRE	4	sp|Q7ZUC2|CAB45_DANRE 45 kDa calcium-binding protein OS=Danio rerio OX=7955 GN=sdf4 PE=2 SV=1	-1.82438	-2.04921	sp|Q7ZUC2|CAB45_DANRE	-0.22483	-0.995623	0.545962	-1.93679	-0.667253	0.52254	0.730493	-6.69419	0	6004400	11881000	7436600	13065000	4382400	9356100	9138900	12435000	-2.297	-1.8131	-2.3661	-1.72062	-2.21537	-2.01283	-2.17948	-0.889821	-1.82438	-2.04921	-0.22483	0.52254	0.730493
sp|Q7ZUG5|RS21_DANRE	sp|Q7ZUG5|RS21_DANRE	4	sp|Q7ZUG5|RS21_DANRE 40S ribosomal protein S21 OS=Danio rerio OX=7955 GN=rps21 PE=3 SV=1	2.23052	1.55645	sp|Q7ZUG5|RS21_DANRE	-0.674073	-1.13265	-0.215498	1.89348	-3.36256	0.00923883	0.089878	-2.98646	0	98996000	105430000	113120000	131490000	106310000	165560000	160610000	120550000	1.73781	1.37125	1.51788	1.59884	2.54739	2.10626	1.9367	2.33173	2.23052	1.55645	-0.674073	0.00923883	0.089878
sp|Q7ZUP0|AN32A_DANRE	sp|Q7ZUP0|AN32A_DANRE	8	sp|Q7ZUP0|AN32A_DANRE Acidic leucine-rich nuclear phosphoprotein 32 family member A OS=Danio rerio OX=7955 GN=anp32a PE=2 SV=1	4.45512	4.26347	sp|Q7ZUP0|AN32A_DANRE	-0.191652	-0.741331	0.358027	4.35929	-0.797586	0.447099	0.671923	-6.59481	0	689600000	869650000	705500000	671440000	523420000	841520000	852230000	425980000	4.53227	4.44903	4.12969	3.94288	4.92824	4.43708	4.33319	4.12198	4.45512	4.26347	-0.191652	0.447099	0.671923
sp|Q7ZUQ3|STK3_DANRE	sp|Q7ZUQ3|STK3_DANRE	4	sp|Q7ZUQ3|STK3_DANRE Serine/threonine-protein kinase 3 OS=Danio rerio OX=7955 GN=stk3 PE=2 SV=1	-1.81224	-1.71943	sp|Q7ZUQ3|STK3_DANRE	0.0928166	-1.73767	1.92331	-1.79368	0.127569	0.903116	0.949023	-6.47401	3	NA	12669000	NA	NA	12176000	6788500	8696300	6379400	NA	-1.71943	NA	NA	-0.689095	-2.47272	-2.25076	-1.8364	-1.81224	-1.71943	0.0928166	0.903116	0.949023
sp|Q7ZUZ0|CSN8_DANRE	sp|Q7ZUZ0|CSN8_DANRE	2	sp|Q7ZUZ0|CSN8_DANRE COP9 signalosome complex subunit 8 OS=Danio rerio OX=7955 GN=cops8 PE=2 SV=1	-2.23434	-3.24824	sp|Q7ZUZ0|CSN8_DANRE	-1.0139	-2.31222	0.284421	-2.6399	-1.96472	0.102505	0.316734	-4.99177	3	NA	3818600	NA	5263000	6946100	8829100	4882600	NA	NA	-3.46873	NA	-3.02776	-1.52744	-2.09595	-3.07964	NA	-2.23434	-3.24824	-1.0139	0.102505	0.316734
sp|Q7ZV22|MTAP_DANRE	sp|Q7ZV22|MTAP_DANRE	12	sp|Q7ZV22|MTAP_DANRE S-methyl-5-thioadenosine phosphorylase OS=Danio rerio OX=7955 GN=mtap PE=2 SV=2	1.99412	2.20492	sp|Q7ZV22|MTAP_DANRE	0.210796	-0.882544	1.30414	2.09952	0.441042	0.67033	0.827312	-6.82805	0	163690000	181880000	250590000	126080000	28699000	219660000	266250000	110700000	2.46182	2.16664	2.65276	1.53844	0.591517	2.5116	2.66253	2.21084	1.99412	2.20492	0.210796	0.67033	0.827312
sp|Q7ZV43|TOLIP_DANRE;tr|A0A0R4IZ33|A0A0R4IZ33_DANRE;tr|A0A0R4IVK4|A0A0R4IVK4_DANRE	sp|Q7ZV43|TOLIP_DANRE	6	sp|Q7ZV43|TOLIP_DANRE Toll-interacting protein OS=Danio rerio OX=7955 GN=tollip PE=2 SV=1;tr|A0A0R4IZ33|A0A0R4IZ33_DANRE Toll-interacting protein OS=Danio rerio OX=7955 GN=tollip PE=1 SV=1;tr|A0A0R4IVK4|A0A0R4IVK4_DANRE Toll-interacting protein OS=Danio re	0.334808	0.813677	sp|Q7ZV43|TOLIP_DANRE	0.478869	-0.716532	1.67427	0.574242	0.91638	0.385056	0.625199	-6.49114	0	56113000	23541000	109440000	139050000	20982000	63646000	41558000	32768000	0.920492	-0.81568	1.47069	1.67921	0.123723	0.735768	-0.00460013	0.484341	0.334808	0.813677	0.478869	0.385056	0.625199
sp|Q7ZV55|EIF3I_DANRE	sp|Q7ZV55|EIF3I_DANRE	9	sp|Q7ZV55|EIF3I_DANRE Eukaryotic translation initiation factor 3 subunit I OS=Danio rerio OX=7955 GN=eif3i PE=2 SV=1	0.406014	0.264725	sp|Q7ZV55|EIF3I_DANRE	-0.141289	-0.640057	0.357479	0.335369	-0.648011	0.53431	0.737251	-6.70753	0	49431000	45792000	42833000	44273000	29808000	45717000	56803000	28178000	0.737956	0.154844	0.132192	0.0339076	0.648146	0.261447	0.444145	0.270317	0.406014	0.264725	-0.141289	0.53431	0.737251
sp|Q7ZV68|VPS29_DANRE	sp|Q7ZV68|VPS29_DANRE	4	sp|Q7ZV68|VPS29_DANRE Vacuolar protein sorting-associated protein 29 OS=Danio rerio OX=7955 GN=vps29 PE=2 SV=1	-1.32975	-0.738322	sp|Q7ZV68|VPS29_DANRE	0.59143	-0.189815	1.37268	-1.03404	1.73177	0.11981	0.335295	-5.51539	0	14954000	33495000	21261000	24762000	10079000	21466000	17503000	4669400	-0.98332	-0.30129	-0.867233	-0.801445	-0.971406	-0.822335	-1.24633	-2.27894	-1.32975	-0.738322	0.59143	0.11981	0.335295
sp|Q7ZV80|SPF30_DANRE	sp|Q7ZV80|SPF30_DANRE	4	sp|Q7ZV80|SPF30_DANRE Survival of motor neuron-related-splicing factor 30 OS=Danio rerio OX=7955 GN=smndc1 PE=2 SV=1	-2.3764	-2.36999	sp|Q7ZV80|SPF30_DANRE	0.00641533	-2.18854	2.20137	-2.37426	0.00704771	0.994592	0.996313	-6.7342	2	NA	10918000	5472900	NA	5151900	1686700	18975000	5961100	NA	-1.93639	-2.80358	NA	-1.97375	-4.46891	-1.13037	-1.93258	-2.3764	-2.36999	0.00641533	0.994592	0.996313
sp|Q7ZV96|RL10_DANRE;tr|E9QIR9|E9QIR9_DANRE	sp|Q7ZV96|RL10_DANRE	3	sp|Q7ZV96|RL10_DANRE 60S ribosomal protein L10 OS=Danio rerio OX=7955 GN=rpl10 PE=2 SV=1;tr|E9QIR9|E9QIR9_DANRE 60S ribosomal protein L10 (Fragment) OS=Danio rerio OX=7955 GN=rpl10 PE=1 SV=1	0.187229	0.805515	sp|Q7ZV96|RL10_DANRE	0.618286	-1.32978	2.56635	0.452209	0.742576	0.480677	0.699138	-6.55983	1	50884000	147280000	33418000	NA	5439100	101130000	71789000	32248000	0.779664	1.85886	-0.221976	NA	-1.89272	1.39961	0.78037	0.461655	0.187229	0.805515	0.618286	0.480677	0.699138
sp|Q7ZVB1|CHM1B_DANRE	sp|Q7ZVB1|CHM1B_DANRE	3	sp|Q7ZVB1|CHM1B_DANRE Charged multivesicular body protein 1b OS=Danio rerio OX=7955 GN=chmp1b PE=2 SV=1	-1.66483	-2.19318	sp|Q7ZVB1|CHM1B_DANRE	-0.528343	-1.47978	0.423091	-1.92901	-1.27031	0.238075	0.482541	-6.11711	0	9748700	7335000	9338100	7010200	3486100	22185000	10163000	9310900	-1.59928	-2.51657	-2.04122	-2.61564	-2.55712	-0.775104	-2.02696	-1.30015	-1.66483	-2.19318	-0.528343	0.238075	0.482541
sp|Q7ZVB2|A9A1A_DANRE;tr|B0S7W5|B0S7W5_DANRE;tr|A0A2R8Q3R8|A0A2R8Q3R8_DANRE	sp|Q7ZVB2|A9A1A_DANRE	18	sp|Q7ZVB2|A9A1A_DANRE 4-trimethylaminobutyraldehyde dehydrogenase A OS=Danio rerio OX=7955 GN=aldh9a1a PE=2 SV=1;tr|B0S7W5|B0S7W5_DANRE Aldehyde dehydrogenase 9 family, member A1a, tandem duplicate 2 OS=Danio rerio OX=7955 GN=aldh9a1a.2 PE=1 SV=1;tr|A0A2R8	4.89429	5.04083	sp|Q7ZVB2|A9A1A_DANRE	0.146542	-0.273212	0.566295	4.96756	0.798619	0.446532	0.671635	-6.59396	0	943420000	1544200000	1355200000	1246400000	463490000	1153400000	1215800000	847830000	4.98347	5.28653	5.06115	4.83218	4.74662	4.88902	4.84339	5.09812	4.89429	5.04083	0.146542	0.446532	0.671635
sp|Q7ZVF3|SDHA_DANRE	sp|Q7ZVF3|SDHA_DANRE	11	sp|Q7ZVF3|SDHA_DANRE Succinate dehydrogenase [ubiquinone] flavoprotein subunit, mitochondrial OS=Danio rerio OX=7955 GN=sdha PE=2 SV=2	3.08719	2.89156	sp|Q7ZVF3|SDHA_DANRE	-0.195629	-0.65778	0.266522	2.98937	-0.968327	0.359969	0.599452	-6.44211	0	192850000	255890000	329840000	389210000	180710000	290110000	330620000	210920000	2.69784	2.66462	3.04485	3.15893	3.3398	2.91039	2.97347	3.1251	3.08719	2.89156	-0.195629	0.359969	0.599452
sp|Q7ZVF9|ACTB2_DANRE	sp|Q7ZVF9|ACTB2_DANRE	30	sp|Q7ZVF9|ACTB2_DANRE Actin, cytoplasmic 2 OS=Danio rerio OX=7955 GN=actbb PE=1 SV=2	9.74675	10.0606	sp|Q7ZVF9|ACTB2_DANRE	0.313877	-0.155591	0.783345	9.90369	1.52942	0.162953	0.397987	-5.79219	0	30784000000	48774000000	39497000000	46843000000	17028000000	31570000000	31880000000	21602000000	10.0011	10.3227	9.87292	10.0458	10.1293	9.63343	9.53416	9.69011	9.74675	10.0606	0.313877	0.162953	0.397987
sp|Q7ZVI7|ACTB1_DANRE;tr|E9QD59|E9QD59_DANRE;tr|E9QH14|E9QH14_DANRE	sp|Q7ZVI7|ACTB1_DANRE	30	sp|Q7ZVI7|ACTB1_DANRE Actin, cytoplasmic 1 OS=Danio rerio OX=7955 GN=actba PE=1 SV=2;tr|E9QD59|E9QD59_DANRE Actin, beta 1 (Fragment) OS=Danio rerio OX=7955 GN=actb1 PE=1 SV=1;tr|E9QH14|E9QH14_DANRE Actin, beta 1 (Fragment) OS=Danio rerio OX=7955 GN=actb1 P	-1.6008	-0.992479	sp|Q7ZVI7|ACTB1_DANRE	0.608316	-0.26641	1.48304	-1.29664	1.59085	0.148561	0.377986	-5.71004	0	13436000	24173000	21408000	18792000	3243900	13220000	14596000	14075000	-1.13742	-0.777037	-0.857401	-1.19805	-2.66468	-1.51724	-1.50714	-0.714126	-1.6008	-0.992479	0.608316	0.148561	0.377986
sp|Q7ZVN5|SRP54_DANRE	sp|Q7ZVN5|SRP54_DANRE	4	sp|Q7ZVN5|SRP54_DANRE Signal recognition particle 54 kDa protein OS=Danio rerio OX=7955 GN=srp54 PE=2 SV=1	0.812502	-0.255194	sp|Q7ZVN5|SRP54_DANRE	-1.0677	-3.38962	1.25423	0.278654	-1.0519	0.322204	0.56774	-6.35876	0	46564000	18035000	23268000	52179000	173230000	162860000	20370000	10868000	0.651935	-1.2043	-0.738523	0.270116	3.27666	2.08269	-1.0285	-1.08084	0.812502	-0.255194	-1.0677	0.322204	0.56774
sp|Q7ZW47|STAU2_DANRE;tr|F1QJT6|F1QJT6_DANRE;tr|A0A2R8QLS8|A0A2R8QLS8_DANRE;tr|A0A2R8RW72|A0A2R8RW72_DANRE	sp|Q7ZW47|STAU2_DANRE	9	sp|Q7ZW47|STAU2_DANRE Double-stranded RNA-binding protein Staufen homolog 2 OS=Danio rerio OX=7955 GN=stau2 PE=2 SV=2;tr|F1QJT6|F1QJT6_DANRE Double-stranded RNA-binding protein Staufen homolog 2 OS=Danio rerio OX=7955 GN=stau2 PE=1 SV=1;tr|A0A2R8QLS8|A0A2R	0.0829576	0.73126	sp|Q7ZW47|STAU2_DANRE	0.648302	-0.451775	1.74838	0.407109	1.34812	0.212894	0.454443	-6.02351	0	38818000	73631000	129910000	42409000	16190000	74871000	56299000	13205000	0.389995	0.847631	1.71535	-0.0279309	-0.263526	0.968624	0.431347	-0.804614	0.0829576	0.73126	0.648302	0.212894	0.454443
sp|Q7ZWB2|UBL4A_DANRE	sp|Q7ZWB2|UBL4A_DANRE	2	sp|Q7ZWB2|UBL4A_DANRE Ubiquitin-like protein 4A OS=Danio rerio OX=7955 GN=ubl4a PE=2 SV=1	-2.2481	-2.58033	sp|Q7ZWB2|UBL4A_DANRE	-0.332228	-1.00727	0.342818	-2.41421	-1.12584	0.291412	0.539907	-6.28066	0	3467700	8690800	7972900	6619900	2905700	9788900	11524000	4382800	-3.08739	-2.26918	-2.26674	-2.698	-2.82912	-1.94801	-1.84648	-2.36878	-2.2481	-2.58033	-0.332228	0.291412	0.539907
sp|Q7ZWF0|RAE1L_DANRE;tr|A0A2R8QJS5|A0A2R8QJS5_DANRE	sp|Q7ZWF0|RAE1L_DANRE	5	sp|Q7ZWF0|RAE1L_DANRE mRNA export factor OS=Danio rerio OX=7955 GN=rae1 PE=2 SV=2;tr|A0A2R8QJS5|A0A2R8QJS5_DANRE Rae1 protein homolog OS=Danio rerio OX=7955 GN=rae1 PE=1 SV=1	-3.85588	-2.25331	sp|Q7ZWF0|RAE1L_DANRE	1.60258	0.277212	2.92794	-3.0546	2.91567	0.0249219	0.148848	-3.72663	2	2865200	NA	12638000	12464000	1907700	NA	1809300	1833300	-3.36216	NA	-1.60944	-1.78832	-3.4576	NA	-4.5052	-3.60485	-3.85588	-2.25331	1.60258	0.0249219	0.148848
sp|Q7ZWJ4|RL18A_DANRE;tr|F8W484|F8W484_DANRE	sp|Q7ZWJ4|RL18A_DANRE	3	sp|Q7ZWJ4|RL18A_DANRE 60S ribosomal protein L18a OS=Danio rerio OX=7955 GN=rpl18a PE=2 SV=1;tr|F8W484|F8W484_DANRE 60S ribosomal protein L18a OS=Danio rerio OX=7955 GN=rpl18a PE=1 SV=1	-0.0108012	0.16815	sp|Q7ZWJ4|RL18A_DANRE	0.178951	-0.308578	0.666481	0.0786746	0.839668	0.424378	0.656803	-6.55947	0	33756000	60239000	42705000	37652000	17085000	39159000	38907000	26810000	0.188835	0.554816	0.127922	-0.198971	-0.18316	0.0394725	-0.0992546	0.199737	-0.0108012	0.16815	0.178951	0.424378	0.656803
sp|Q7ZWJ7|RL34_DANRE	sp|Q7ZWJ7|RL34_DANRE	1	sp|Q7ZWJ7|RL34_DANRE 60S ribosomal protein L34 OS=Danio rerio OX=7955 GN=rpl34 PE=3 SV=3	-1.59855	-1.7619	sp|Q7ZWJ7|RL34_DANRE	-0.16335	-0.703927	0.377227	-1.68023	-0.69125	0.508085	0.719942	-6.67707	0	8292100	14924000	10203000	12192000	7225500	11775000	9837000	10215000	-1.83226	-1.48049	-1.91483	-1.82004	-1.46853	-1.68318	-2.07377	-1.16872	-1.59855	-1.7619	-0.16335	0.508085	0.719942
sp|Q7ZZ03|FUCM_DANRE	sp|Q7ZZ03|FUCM_DANRE	1	sp|Q7ZZ03|FUCM_DANRE Fucose mutarotase OS=Danio rerio OX=7955 GN=fuom PE=2 SV=1	0.0523675	-0.758244	sp|Q7ZZ03|FUCM_DANRE	-0.810612	-1.41606	-0.205166	-0.352938	-3.06274	0.014669	0.116895	-3.45973	0	24164000	20195000	19082000	26950000	28111000	39598000	33561000	21778000	-0.292441	-1.0393	-1.02152	-0.679717	0.560597	0.0554545	-0.311507	-0.0950742	0.0523675	-0.758244	-0.810612	0.014669	0.116895
sp|Q802F2|SELTA_DANRE	sp|Q802F2|SELTA_DANRE	1	sp|Q802F2|SELTA_DANRE Thioredoxin reductase-like selenoprotein T1a OS=Danio rerio OX=7955 GN=selenot1a PE=2 SV=3	-1.8773	-2.03109	sp|Q802F2|SELTA_DANRE	-0.153796	-0.754999	0.447406	-1.96518	-0.598522	0.567382	0.763028	-6.66196	1	8804300	7247800	9754700	11813000	NA	9111600	13146000	5998500	-1.74597	-2.53402	-1.97894	-1.86544	NA	-2.0508	-1.65738	-1.92371	-1.8773	-2.03109	-0.153796	0.567382	0.763028
sp|Q802F3|SEP15_DANRE	sp|Q802F3|SEP15_DANRE	2	sp|Q802F3|SEP15_DANRE Selenoprotein F OS=Danio rerio OX=7955 GN=selenof PE=2 SV=2	-0.352182	-0.387674	sp|Q802F3|SEP15_DANRE	-0.0354912	-1.26756	1.19658	-0.369928	-0.065896	0.949004	0.974251	-6.93224	0	23238000	27303000	30519000	36311000	32728000	41158000	34876000	5483600	-0.348696	-0.599434	-0.351457	-0.251107	0.78773	0.110847	-0.256316	-2.05099	-0.352182	-0.387674	-0.0354912	0.949004	0.974251
sp|Q803F6|RSSA_DANRE	sp|Q803F6|RSSA_DANRE	10	sp|Q803F6|RSSA_DANRE 40S ribosomal protein SA OS=Danio rerio OX=7955 GN=rpsa PE=2 SV=1	3.33656	4.18638	sp|Q803F6|RSSA_DANRE	0.849827	0.257448	1.4422	3.76147	3.28174	0.0104549	0.0957836	-3.11346	0	488580000	945600000	758360000	654180000	132930000	477880000	554950000	210460000	4.03615	4.57116	4.23278	3.90544	2.88116	3.62589	3.71718	3.122	3.33656	4.18638	0.849827	0.0104549	0.0957836
sp|Q804W2|PRV7_DANRE	sp|Q804W2|PRV7_DANRE	5	sp|Q804W2|PRV7_DANRE Parvalbumin-7 OS=Danio rerio OX=7955 GN=pvalb7 PE=3 SV=3	0.851094	0.363227	sp|Q804W2|PRV7_DANRE	-0.487867	-2.98022	2.00449	0.60716	-0.447779	0.665652	0.824174	-6.8248	0	53993000	24723000	70472000	60779000	108770000	90551000	6362000	116330000	0.865045	-0.744222	0.842637	0.489446	2.58156	1.24121	-2.69959	2.28119	0.851094	0.363227	-0.487867	0.665652	0.824174
sp|Q8AW52|ATOH7_DANRE	sp|Q8AW52|ATOH7_DANRE	1	sp|Q8AW52|ATOH7_DANRE Protein atonal homolog 7 OS=Danio rerio OX=7955 GN=atoh7 PE=1 SV=1	1.2869	0.747574	sp|Q8AW52|ATOH7_DANRE	-0.53933	-3.58448	2.50582	0.978716	-0.414382	0.690362	0.838624	-6.76304	1	171660000	254990000	24604000	14808000	NA	20777000	195200000	136990000	2.53026	2.65948	-0.658861	-1.54059	NA	-0.869103	2.21678	2.51304	1.2869	0.747574	-0.53933	0.690362	0.838624
sp|Q8AYB8|HOP_DANRE	sp|Q8AYB8|HOP_DANRE	2	sp|Q8AYB8|HOP_DANRE Homeodomain-only protein OS=Danio rerio OX=7955 GN=hopx PE=3 SV=1	-0.127126	-0.426554	sp|Q8AYB8|HOP_DANRE	-0.299428	-1.41215	0.81329	-0.298228	-0.629597	0.547927	0.748016	-6.64158	1	32613000	44787000	29572000	14493000	NA	37267000	25822000	29557000	0.139242	0.122474	-0.396434	-1.5715	NA	-0.031521	-0.687934	0.338078	-0.127126	-0.426554	-0.299428	0.547927	0.748016
sp|Q8AYN0|OPSR2_DANRE;tr|Q7SZY0|Q7SZY0_DANRE;sp|Q9W6A7|OPSR1_DANRE	sp|Q8AYN0|OPSR2_DANRE	2	sp|Q8AYN0|OPSR2_DANRE Red-sensitive opsin-2 OS=Danio rerio OX=7955 GN=opn1lw2 PE=1 SV=1;tr|Q7SZY0|Q7SZY0_DANRE Opsin 1 (Cone pigments), long-wave-sensitive, 1 OS=Danio rerio OX=7955 GN=opn1lw1 PE=1 SV=1;sp|Q9W6A7|OPSR1_DANRE Red-sensitive opsin-1 OS=Danio	1.45428	0.769587	sp|Q8AYN0|OPSR2_DANRE	-0.68469	-4.69477	3.32539	1.11193	-0.390584	0.705838	0.847933	-6.85083	0	41646000	120930000	54762000	62650000	837260	424600000	471730000	287510000	0.491235	1.57133	0.482755	0.533034	-4.68761	3.45642	3.48387	3.56443	1.45428	0.769587	-0.68469	0.705838	0.847933
sp|Q8JFV8|VAT1_DANRE	sp|Q8JFV8|VAT1_DANRE	16	sp|Q8JFV8|VAT1_DANRE Synaptic vesicle membrane protein VAT-1 homolog OS=Danio rerio OX=7955 GN=vat1 PE=2 SV=1	6.22445	6.4772	sp|Q8JFV8|VAT1_DANRE	0.252759	-0.147307	0.652825	6.35083	1.44527	0.184684	0.423931	-5.90173	0	2722900000	3171100000	3554900000	4340900000	1233700000	3153800000	3481500000	1605600000	6.50944	6.33613	6.43718	6.62607	6.20884	6.33105	6.35414	6.00375	6.22445	6.4772	0.252759	0.184684	0.423931
sp|Q8JGS0|RU1C_DANRE	sp|Q8JGS0|RU1C_DANRE	2	sp|Q8JGS0|RU1C_DANRE U1 small nuclear ribonucleoprotein C OS=Danio rerio OX=7955 GN=snrpc PE=2 SV=1	-0.702525	-0.568574	sp|Q8JGS0|RU1C_DANRE	0.133951	-0.333633	0.601535	-0.635549	0.655328	0.529816	0.735527	-6.7025	0	20105000	24306000	25688000	33880000	10694000	20288000	25493000	18616000	-0.55719	-0.769034	-0.597342	-0.350729	-0.882941	-0.903247	-0.706348	-0.317562	-0.702525	-0.568574	0.133951	0.529816	0.735527
[truncated: 2,890 more rows]
