# Supplementary material for: Loss of the Bardet-Biedl protein Bbs1 alters photoreceptor outer segment protein and lipid composition
Source: Nat Commun. 2022 Mar 11;13:1282. doi: 10.1038/s41467-022-28982-6 (PMC8917222; doi:10.1038/s41467-022-28982-6)
Supplement: Supplementary file 5 — Supplementary Data 2 [file 41467_2022_28982_MOESM5_ESM.xlsx]

## Sheet: 5dpf
ensembl_gene_id	external_gene_name	description	entrezgene_id	BBS1_Ctrl_5dpf_S1	BBS1_Ctrl_5dpf_S2	BBS1_Ctrl_5dpf_S3	BBS1_MUT_5dpf_S1	BBS1_MUT_5dpf_S2	BBS1_MUT_5dpf_S3	baseMean_5dpf	log2FoldChange_5dpf	lfcSE_5dpf	stat_5dpf	pvalue_5dpf	padj_5dpf	baseMean_ashr_shrinked_5dpf	log2FoldChange_ashr_shrinked_5dpf	lfcSE_ashr_shrinked_5dpf	pvalue_ashr_shrinked_5dpf	padj_ashr_shrinked_5dpf
ENSDARG00000020811	efemp2b	EGF containing fibulin extracellular matrix protein 2b [Source:ZFIN;Acc:ZDB-GENE-030219-125]	405787	99.2464	52.9672	101.643	5.47862	14.123	20.3277	73.3242	-2.64203	0.425345	-6.2115	5.24806e-10	1.17483e-05	73.3242	-2.49421	0.415966	5.24806e-10	1.17483e-05
ENSDARG00000020811	efemp2b	EGF containing fibulin extracellular matrix protein 2b [Source:ZFIN;Acc:ZDB-GENE-030219-125]	572703	99.2464	52.9672	101.643	5.47862	14.123	20.3277	73.3242	-2.64203	0.425345	-6.2115	5.24806e-10	1.17483e-05	73.3242	-2.49421	0.415966	5.24806e-10	1.17483e-05
ENSDARG00000078113	atp5mea	ATP synthase membrane subunit ea [Source:ZFIN;Acc:ZDB-GENE-070928-12]	559659	404.337	692.988	878.663	140.253	298.244	240.545	446.44	-1.54289	0.260205	-5.92951	3.03848e-09	3.40097e-05	446.44	-1.50718	0.264211	3.03848e-09	3.40097e-05
ENSDARG00000075169	bbs1	Bardet-Biedl syndrome 1 [Source:ZFIN;Acc:ZDB-GENE-060126-1]	568986	311.217	359.294	368.77	136.966	189.414	242.804	285.168	-0.883891	0.213308	-4.14374	3.41691e-05	0.25497	285.168	-0.0675806	0.237305	3.41691e-05	0.25497
ENSDARG00000087666	fibpb	fibroblast growth factor (acidic) intracellular binding protein b [Source:NCBI gene;Acc:405787]	405787	102.922	40.6082	56.2815	21.9145	23.2614	13.5518	70.7451	-1.69814	0.446675	-3.80173	0.00014369	0.80416	70.7451	-0.0499101	0.285879	0.00014369	0.80416
ENSDARG00000000001	slc35a5	solute carrier family 35 member A5 [Source:NCBI gene;Acc:368418]	368418	79.6422	100.638	76.442	115.051	92.2147	97.1214	118.657	0.239339	0.299473	0.799202	0.424173	1	118.657	0.000257742	0.00991909	0.424173	1
ENSDARG00000000002	ccdc80	coiled-coil domain containing 80 [Source:NCBI gene;Acc:368419]	368419	306.316	296.616	349.449	313.377	288.275	269.907	365.423	-0.131228	0.248057	-0.529024	0.596789	1	365.423	-0.000202669	0.0097682	0.596789	1
ENSDARG00000000018	nrf1	nuclear respiratory factor 1 [Source:NCBI gene;Acc:64604]	64604	1187.28	1109.66	1006.35	1107.78	1123.19	955.404	927.448	-0.0497431	0.175944	-0.282721	0.777391	1	927.448	-0.000150952	0.0096942	0.777391	1
ENSDARG00000000019	ube2h	ubiquitin-conjugating enzyme E2H (UBC8 homolog, yeast) [Source:ZFIN;Acc:ZDB-GENE-030616-67]	368425	2388.04	2790.49	2678.83	2320.74	2545.46	2476.6	2525.71	-0.0965928	0.159476	-0.605687	0.544723	1	2525.71	-0.000356306	0.00969326	0.544723	1
ENSDARG00000000068	slc9a3r1a	SLC9A3 regulator 1a [Source:ZFIN;Acc:ZDB-GENE-031006-7]	327272	332.047	624.13	551.054	279.41	677.902	447.21	475.536	-0.108483	0.278737	-0.389194	0.697133	1	475.536	-0.000133366	0.00978728	0.697133	1
ENSDARG00000000069	dap	death-associated protein [Source:ZFIN;Acc:ZDB-GENE-000511-3]	58093	333.272	410.496	371.29	261.878	351.413	273.295	335.217	-0.338162	0.190218	-1.77776	0.0754428	1	335.217	-0.000898955	0.0102226	0.0754428	1
ENSDARG00000000086	itsn1	intersectin 1 (SH3 domain protein) [Source:ZFIN;Acc:ZDB-GENE-030616-226]	368504	4202.66	4698.19	4667.16	4264.56	4931.41	4682.15	4540.3	0.0329707	0.135271	0.243737	0.807435	1	4540.3	0.000168457	0.00966976	0.807435	1
ENSDARG00000000103	myh10	myosin, heavy chain 10, non-muscle [Source:ZFIN;Acc:ZDB-GENE-030616-162]	555454	4417.08	5408.83	4267.31	4646.97	5262.05	4638.11	4467.79	0.0453366	0.207784	0.21819	0.827281	1	4467.79	9.90276e-05	0.00971286	0.827281	1
ENSDARG00000000142	tmem267	transmembrane protein 267 [Source:NCBI gene;Acc:368645]	368645	238.927	168.612	264.607	248.729	154.522	226.993	208.138	-0.107253	0.245094	-0.437602	0.661675	1	208.138	-0.000169475	0.00975527	0.661675	1
ENSDARG00000000151	thraa	thyroid hormone receptor alpha a [Source:NCBI gene;Acc:30670]	30670	1160.33	445.807	651.017	816.315	342.274	547.72	893.394	-0.38112	0.521681	-0.730561	0.465047	1	893.394	-0.000149869	0.0106552	0.465047	1
ENSDARG00000000161	itsn2a	intersectin 2a [Source:ZFIN;Acc:ZDB-GENE-041014-84]	566412	771.917	752.134	853.462	834.942	877.286	1067.21	844.035	0.222157	0.173822	1.27807	0.201224	1	844.035	0.000694345	0.00979726	0.201224	1
ENSDARG00000000183	ptpn4b	protein tyrosine phosphatase non-receptor type 4b [Source:ZFIN;Acc:ZDB-GENE-030131-6259]	407634	1671.26	762.728	983.666	1576.75	595.657	1064.95	1166.58	-0.102744	0.244956	-0.419437	0.674897	1	1166.58	-0.000162511	0.00975352	0.674897	1
ENSDARG00000000189	sema6e	sema domain, transmembrane domain (TM), and cytoplasmic domain, (semaphorin) 6E [Source:ZFIN;Acc:ZDB-GENE-040724-119]	556743	1194.63	1099.07	761.06	1365.27	1045.1	987.024	1038.7	0.159814	0.222344	0.718768	0.472284	1	1038.7	0.000306241	0.00976302	0.472284	1
ENSDARG00000000212	krt97	keratin 97 [Source:ZFIN;Acc:ZDB-GENE-040718-78]	436656	6745.08	4294.76	7027.62	6075.79	2908.5	4693.45	6088.21	-0.403019	0.289453	-1.39234	0.163818	1	6088.21	-0.000474425	0.0103923	0.163818	1
ENSDARG00000000229	usp49	ubiquitin specific peptidase 49 [Source:ZFIN;Acc:ZDB-GENE-050208-484]	559473	863.811	1260.62	953.425	987.248	1143.96	911.36	959.91	-0.0116588	0.198998	-0.0585873	0.953281	1	959.91	-2.77284e-05	0.00970488	0.953281	1
ENSDARG00000000241	slc40a1	solute carrier family 40 member 1 [Source:NCBI gene;Acc:58153]	58153	1113.77	1396.57	1499.44	1125.31	1186.33	1277.26	1240.23	-0.159434	0.19289	-0.826554	0.40849	1	1240.23	-0.000404278	0.00974152	0.40849	1
ENSDARG00000000324	dcaf8	DDB1 and CUL4 associated factor 8 [Source:ZFIN;Acc:ZDB-GENE-070912-578]	100007924	721.681	692.105	777.02	605.935	686.21	878.61	817.507	-0.0165752	0.200455	-0.0826877	0.9341	1	817.507	-3.88578e-05	0.00970594	0.9341	1
ENSDARG00000000369	prkag3b	protein kinase, AMP-activated, gamma 3b non-catalytic subunit [Source:ZFIN;Acc:ZDB-GENE-060421-6938]	678619	17.1537	4.41393	2.52007	1.09572	11.6307	9.03455	6.13673	0.16877	1.22926	0.137294	0.890799	1	6.13673	2.00071e-05	0.0134243	0.890799	1
ENSDARG00000000370	triob	trio Rho guanine nucleotide exchange factor b [Source:ZFIN;Acc:ZDB-GENE-030616-399]	368847	3539.79	3322.81	3234.92	3202.8	3441.02	4326.42	3266.16	0.101351	0.179864	0.563487	0.573104	1	3266.16	0.000294632	0.00970672	0.573104	1
ENSDARG00000000380	pde6a	phosphodiesterase 6A, cGMP-specific, rod, alpha [Source:ZFIN;Acc:ZDB-GENE-030616-42]	368410	1165.23	1460.13	2267.22	1052.99	1209.59	1815.94	2015.56	-0.257881	0.249389	-1.03405	0.301111	1	2015.56	-0.000396937	0.00989656	0.301111	1
ENSDARG00000000394	matr3l1.1	matrin 3-like 1.1 [Source:ZFIN;Acc:ZDB-GENE-030616-40]	556290	1565.89	1703.78	1844.69	1604.14	1963.09	1743.67	1916.52	0.0596915	0.160163	0.372693	0.709377	1	1916.52	0.000218222	0.00968655	0.709377	1
ENSDARG00000000423	si:ch73-314g15.3	si:ch73-314g15.3 [Source:ZFIN;Acc:ZDB-GENE-030616-19]	368688	79.6422	75.0369	79.8021	84.3708	93.0454	66.6298	94.7562	0.0344212	0.32031	0.107462	0.914422	1	94.7562	3.23054e-05	0.00981432	0.914422	1
ENSDARG00000000442	slc39a13	solute carrier family 39 member 13 [Source:NCBI gene;Acc:368686]	368686	164.185	270.133	196.565	255.304	300.736	199.889	215.229	0.267189	0.285448	0.936032	0.349257	1	215.229	0.000316444	0.00994636	0.349257	1
ENSDARG00000000472	cntn2	contactin 2 [Source:ZFIN;Acc:ZDB-GENE-990630-12]	30726	931.201	711.526	734.179	667.296	695.348	860.541	666.351	-0.0868874	0.188629	-0.460627	0.645066	1	666.351	-0.000229845	0.00970824	0.645066	1
ENSDARG00000000474	tnni1a	troponin I type 1a (skeletal, slow) [Source:ZFIN;Acc:ZDB-GENE-030616-266]	558408	24.5053	39.7254	31.9208	44.9247	38.2151	35.0089	37.871	0.28765	0.470171	0.6118	0.54067	1	37.871	0.000134026	0.0103072	0.54067	1
ENSDARG00000000476	pms1	PMS1 homolog 1, mismatch repair system component [Source:ZFIN;Acc:ZDB-GENE-030616-528]	368631	124.977	120.942	109.203	139.157	132.091	140.036	153.866	0.212903	0.240793	0.884173	0.376603	1	153.866	0.000349804	0.00982513	0.376603	1
ENSDARG00000000489	upf3b	UPF3B regulator of nonsense mediated mRNA decay [Source:ZFIN;Acc:ZDB-GENE-040426-1630]	393929	294.063	414.027	395.65	315.569	378.828	350.089	376.365	-0.0820457	0.213023	-0.38515	0.700126	1	376.365	-0.0001707	0.00972296	0.700126	1
ENSDARG00000000503	stx1b	syntaxin 1B [Source:ZFIN;Acc:ZDB-GENE-000330-4]	58038	8232.55	4196.77	6435.41	7308.48	4008.43	5995.55	5065.31	-0.116014	0.182106	-0.637068	0.524081	1	5065.31	-0.000329191	0.00971292	0.524081	1
ENSDARG00000000516	ankar	ankyrin and armadillo repeat containing [Source:ZFIN;Acc:ZDB-GENE-030616-533]	368636	17.1537	17.6557	12.6003	21.9145	13.2922	12.4225	16.1059	-0.0277103	0.589038	-0.0470434	0.962479	1	16.1059	-8.6442e-06	0.010405	0.962479	1
ENSDARG00000000529	ofd1	OFD1 centriole and centriolar satellite protein [Source:NCBI gene;Acc:327216]	327216	345.525	323.1	280.567	267.357	310.705	267.649	285.614	-0.160893	0.203258	-0.791574	0.428609	1	285.614	-0.000367944	0.00974956	0.428609	1
ENSDARG00000000540	asdurf	asnsd1 upstream reading frame [Source:ZFIN;Acc:ZDB-GENE-170731-1]	110631416	361.453	256.008	353.649	324.334	348.92	301.528	338.397	0.0147232	0.233756	0.0629852	0.949778	1	338.397	2.54996e-05	0.00972831	0.949778	1
ENSDARG00000000540	asdurf	asnsd1 upstream reading frame [Source:ZFIN;Acc:ZDB-GENE-170731-1]	368827	361.453	256.008	353.649	324.334	348.92	301.528	338.397	0.0147232	0.233756	0.0629852	0.949778	1	338.397	2.54996e-05	0.00972831	0.949778	1
ENSDARG00000000542	gtf2e1	general transcription factor IIE, polypeptide 1, alpha [Source:ZFIN;Acc:ZDB-GENE-041210-221]	567899	417.815	462.58	399.85	364.876	518.396	374.934	420.032	-0.0295804	0.191524	-0.154448	0.877257	1	420.032	-7.58849e-05	0.0097013	0.877257	1
ENSDARG00000000551	slc1a4	solute carrier family 1 member 4 [Source:ZFIN;Acc:ZDB-GENE-030616-566]	368885	291.613	329.279	326.769	305.707	519.227	307.175	363.508	0.284698	0.368597	0.772383	0.439888	1	363.508	0.000207222	0.0100924	0.439888	1
ENSDARG00000000563	ttn.1	titin, tandem duplicate 1 [Source:ZFIN;Acc:ZDB-GENE-030616-413]	100001684	9093.91	12810.1	5303.06	15827.7	10883.8	8193.21	8509.34	0.374578	0.281968	1.32844	0.184032	1	8509.34	0.000461177	0.0102551	0.184032	1
ENSDARG00000000567	znf281a	zinc finger protein 281a [Source:ZFIN;Acc:ZDB-GENE-131126-34]	100005963	1605.1	1689.65	1672.48	1617.29	1840.97	1754.96	1490.52	0.068961	0.132393	0.520881	0.60245	1	1490.52	0.000367782	0.00967152	0.60245	1
ENSDARG00000000568	ell	elongation factor RNA polymerase II [Source:ZFIN;Acc:ZDB-GENE-030131-3946]	325221	729.032	618.833	498.973	643.19	533.35	540.944	582.167	-0.102068	0.192946	-0.528998	0.596807	1	582.167	-0.000258261	0.00971511	0.596807	1
ENSDARG00000000588	grasp	GRP1 (general receptor for phosphoinositides 1)-associated scaffold protein [Source:ZFIN;Acc:ZDB-GENE-060312-30]	558950	109.049	110.348	87.3623	97.5195	98.8608	105.027	103.822	-0.0164718	0.269812	-0.0610492	0.95132	1	103.822	-2.1545e-05	0.00975836	0.95132	1
ENSDARG00000000606	dnah6	dynein, axonemal, heavy chain 6 [Source:ZFIN;Acc:ZDB-GENE-030616-623]	100148193	91.8948	120.059	84.8422	195.039	132.922	72.2764	105.135	0.378017	0.327921	1.15277	0.249005	1	105.135	0.000347916	0.0102838	0.249005	1
ENSDARG00000000631	ptpn4a	protein tyrosine phosphatase non-receptor type 4a [Source:ZFIN;Acc:ZDB-GENE-030616-449]	368448	1938.37	1617.27	1831.25	1828.76	1674.82	1850.95	1847.78	-0.00745204	0.138174	-0.0539323	0.956989	1	1847.78	-3.65025e-05	0.00967057	0.956989	1
ENSDARG00000000651	osgepl1	O-sialoglycoprotein endopeptidase-like 1 [Source:NCBI gene;Acc:368635]	368635	57.5874	57.3811	63.8417	66.8392	49.015	42.9141	47.3892	-0.205201	0.356763	-0.575175	0.565173	1	47.3892	-0.000157766	0.00995891	0.565173	1
ENSDARG00000000666	creg2	cellular repressor of E1A-stimulated genes 2 [Source:ZFIN;Acc:ZDB-GENE-041114-173]	492339	439.87	474.939	481.333	478.831	431.166	440.434	535.429	-0.0453961	0.178678	-0.254066	0.799445	1	535.429	-0.000133614	0.00969527	0.799445	1
ENSDARG00000000690	sypl2b	synaptophysin-like 2b [Source:ZFIN;Acc:ZDB-GENE-050417-309]	799482	42.8843	90.0442	104.163	69.0306	117.968	63.2418	73.5772	0.125444	0.377761	0.332073	0.739834	1	73.5772	8.62487e-05	0.00992876	0.739834	1
ENSDARG00000000729	daxx	death-domain associated protein [Source:ZFIN;Acc:ZDB-GENE-010110-3]	561006	596.704	617.951	598.936	642.094	715.287	539.814	609.062	0.0659854	0.179019	0.368594	0.71243	1	609.062	0.000193519	0.00969825	0.71243	1
ENSDARG00000000730	slc6a22.1	solute carrier family 6 member 22, tandem duplicate 1 [Source:ZFIN;Acc:ZDB-GENE-030616-629]	368923	104.147	247.18	181.445	166.55	217.66	125.354	183.23	-0.0328682	0.263271	-0.124846	0.900646	1	183.23	-4.51034e-05	0.00975372	0.900646	1
ENSDARG00000000747	lcmt2	leucine carboxyl methyltransferase 2 [Source:ZFIN;Acc:ZDB-GENE-110714-2]	100005300	66.1643	63.5606	38.641	58.0734	51.5073	73.4057	73.5136	0.172974	0.35312	0.489844	0.624244	1	73.5136	0.000135338	0.00992243	0.624244	1
ENSDARG00000000760	znf511	zinc finger protein 511 [Source:NCBI gene;Acc:368916]	368916	44.1095	60.0295	47.8813	26.2974	68.1225	46.3021	46.4224	-0.145649	0.403228	-0.361207	0.717944	1	46.4224	-8.87528e-05	0.00998715	0.717944	1
ENSDARG00000000767	spi1b	Spi-1 proto-oncogene b [Source:ZFIN;Acc:ZDB-GENE-980526-164]	30117	73.5159	22.0697	30.2408	56.9777	27.4152	16.9398	45.2039	-0.287022	0.494244	-0.58073	0.561423	1	45.2039	-0.000122428	0.0103665	0.561423	1
ENSDARG00000000779	scfd1	sec1 family domain containing 1 [Source:ZFIN;Acc:ZDB-GENE-030116-3]	317732	638.363	679.746	647.657	522.66	692.856	510.452	636.972	-0.200255	0.172273	-1.16243	0.245061	1	636.972	-0.000636171	0.00976573	0.245061	1
ENSDARG00000000796	nr4a1	nuclear receptor subfamily 4, group A, member 1 [Source:ZFIN;Acc:ZDB-GENE-040704-11]	431720	208.295	125.356	208.325	198.326	82.2455	204.407	220.562	-0.20201	0.353168	-0.571996	0.567325	1	220.562	-0.000158284	0.00994981	0.567325	1
ENSDARG00000000804	rassf6	Ras association domain family member 6 [Source:ZFIN;Acc:ZDB-GENE-030616-513]	751594	72.2906	75.9197	36.961	64.6477	81.4148	44.0434	57.353	0.0564779	0.360007	0.15688	0.875339	1	57.353	4.24371e-05	0.00987277	0.875339	1
ENSDARG00000000830	telo2	TEL2, telomere maintenance 2, homolog (S. cerevisiae) [Source:NCBI gene;Acc:777634]	777634	150.708	147.425	194.885	200.518	175.291	140.036	173.63	0.0921469	0.264498	0.348384	0.727552	1	173.63	0.000125411	0.00976732	0.727552	1
ENSDARG00000000837	snx9a	sorting nexin 9a [Source:ZFIN;Acc:ZDB-GENE-030616-66]	368424	150.708	277.195	247.807	208.188	225.137	214.571	220.296	-0.0447153	0.238653	-0.187365	0.851374	1	220.296	-7.4368e-05	0.00973465	0.851374	1
ENSDARG00000000853	dstyk	dual serine/threonine and tyrosine protein kinase [Source:NCBI gene;Acc:402922]	402922	1103.96	1279.16	1220.55	1038.75	1217.9	1011.87	1197.2	-0.137056	0.171431	-0.799482	0.424011	1	1197.2	-0.000438506	0.00971519	0.424011	1
ENSDARG00000000857	mapk14a	mitogen-activated protein kinase 14a [Source:NCBI gene;Acc:65237]	65237	755.988	784.797	953.425	690.306	831.594	903.455	741.087	-0.0336323	0.200484	-0.167756	0.866775	1	741.087	-7.88293e-05	0.00970704	0.866775	1
ENSDARG00000000861	scrib	scribble planar cell polarity protein [Source:NCBI gene;Acc:368473]	368473	3454.02	4498.68	3978.34	4062.95	4342.4	4391.92	4180.22	0.105082	0.154618	0.679623	0.496743	1	4180.22	0.000412189	0.00969274	0.496743	1
ENSDARG00000000906	skap2	src kinase associated phosphoprotein 2 [Source:NCBI gene;Acc:368564]	368564	19.6042	7.06229	9.24024	21.9145	12.4614	9.03455	12.2912	0.37135	0.702478	0.528629	0.597063	1	12.2912	9.01267e-05	0.0112263	0.597063	1
ENSDARG00000000935	unk	unk zinc finger [Source:ZFIN;Acc:ZDB-GENE-040426-707]	393205	542.792	459.049	467.892	520.469	567.411	481.09	539.257	0.10359	0.21202	0.488587	0.625134	1	539.257	0.000217625	0.00972839	0.625134	1
ENSDARG00000000943	dzip1	DAZ interacting zinc finger protein 1 [Source:NCBI gene;Acc:402875]	402875	463.15	538.5	340.209	530.331	443.627	383.968	426.677	0.0306268	0.23617	0.129682	0.896818	1	426.677	5.1988e-05	0.00973117	0.896818	1
ENSDARG00000000966	ncor2	nuclear receptor corepressor 2 [Source:ZFIN;Acc:ZDB-GENE-030616-81]	561503	7335.66	6429.34	6413.57	7100.29	5785.43	7294.27	7404.97	0.00113181	0.153464	0.00737511	0.994116	1	7404.97	4.50229e-06	0.00967911	0.994116	1
ENSDARG00000001014	myh9b	myosin, heavy chain 9b, non-muscle [Source:ZFIN;Acc:ZDB-GENE-030131-998]	561431	2331.68	3916.04	2850.19	3328.81	3745.08	2808.62	3193.07	0.139064	0.232784	0.597396	0.550243	1	3193.07	0.000243326	0.00975919	0.550243	1
ENSDARG00000001015	znf384l	zinc finger protein 384 like [Source:ZFIN;Acc:ZDB-GENE-030616-498]	368610	1092.94	1082.3	960.985	1115.45	1149.78	1001.71	1090.9	0.0593467	0.143163	0.414538	0.67848	1	1090.9	0.000271013	0.0096768	0.67848	1
ENSDARG00000001057	bysl	bystin-like [Source:ZFIN;Acc:ZDB-GENE-040426-1287]	394081	515.836	523.492	502.333	530.331	579.872	391.874	576.383	-0.0341548	0.21104	-0.16184	0.871432	1	576.383	-7.23447e-05	0.0097138	0.871432	1
ENSDARG00000001127	slc17a6a	solute carrier family 17 member 6a [Source:NCBI gene;Acc:494492]	494492	55.1369	228.642	54.6014	149.018	119.63	151.329	77.6686	0.725899	0.62018	1.17046	0.241814	1	77.6686	0.000234599	0.0127086	0.241814	1
ENSDARG00000001129	dicer1	dicer 1, ribonuclease type III [Source:NCBI gene;Acc:324724]	324724	2667.4	2225.51	1660.72	2683.43	2110.14	2040.68	2047.61	0.0563393	0.238581	0.236143	0.813322	1	2047.61	9.37668e-05	0.00973637	0.813322	1
ENSDARG00000001154	rimbp2	RIMS binding protein 2 [Source:ZFIN;Acc:ZDB-GENE-040724-96]	563166	2568.15	772.438	1374.28	2583.72	838.24	2081.33	1895.81	0.240564	0.291806	0.824397	0.409714	1	1895.81	0.000272394	0.00991164	0.409714	1
ENSDARG00000001162	matr3l1.1	matrin 3-like 1.1 [Source:ZFIN;Acc:ZDB-GENE-030616-40]	556124	1973.9	1831.78	1523.8	1822.19	1982.2	1925.49	2133.73	0.10722	0.158604	0.676027	0.499023	1	2133.73	0.000399905	0.00969576	0.499023	1
ENSDARG00000001169	hsd17b8	hydroxysteroid (17-beta) dehydrogenase 8 [Source:ZFIN;Acc:ZDB-GENE-010110-1]	64815	42.8843	25.6008	30.2408	20.8188	28.2459	25.9743	25.4301	-0.364751	0.496711	-0.734333	0.462746	1	25.4301	-0.000155793	0.0105449	0.462746	1
ENSDARG00000001210	arl14ep	ADP-ribosylation factor-like 14 effector protein [Source:ZFIN;Acc:ZDB-GENE-060825-216]	751672	117.625	183.62	243.606	119.434	225.967	204.407	163.452	0.0140827	0.34698	0.0405865	0.967626	1	163.452	1.13427e-05	0.00984764	0.967626	1
ENSDARG00000001220	mycbp2	MYC binding protein 2 [Source:NCBI gene;Acc:368439]	368439	6399.56	7546.94	7074.67	7045.51	7361.39	8321.95	7453.73	0.108532	0.145845	0.74416	0.45678	1	7453.73	0.000478014	0.00968853	0.45678	1
ENSDARG00000001234	map4k2	mitogen-activated protein kinase kinase kinase kinase 2 [Source:ZFIN;Acc:ZDB-GENE-030616-163]	678610	139.68	95.341	115.923	102.998	111.322	140.036	139.405	0.0237408	0.267516	0.0887453	0.929284	1	139.405	3.15754e-05	0.00975672	0.929284	1
ENSDARG00000001241	puf60b	poly-U binding splicing factor b [Source:NCBI gene;Acc:415211]	415211	1339.21	1426.58	1462.48	1290.76	1643.25	1364.22	1296.57	0.0239523	0.161499	0.148312	0.882097	1	1296.57	8.61164e-05	0.00968407	0.882097	1
ENSDARG00000001244	srrm1	serine/arginine repetitive matrix 1 [Source:ZFIN;Acc:ZDB-GENE-040426-2789]	406751	1748.45	1511.33	997.106	1789.32	1495.37	1622.83	1352.64	0.206383	0.252614	0.81699	0.413934	1	1352.64	0.000308617	0.00982858	0.413934	1
ENSDARG00000001249	pcgf1	polycomb group ring finger 1 [Source:NCBI gene;Acc:368900]	368900	67.3895	88.2787	71.4019	101.902	112.153	106.156	98.2057	0.497702	0.29694	1.6761	0.0937182	1	98.2057	0.000574764	0.01114	0.0937182	1
ENSDARG00000001259	gas2a	growth arrest-specific 2a [Source:ZFIN;Acc:ZDB-GENE-091013-1]	557312	2.45053	25.6008	20.1605	18.6273	20.7691	12.4225	13.4546	0.176453	0.869471	0.202943	0.839179	1	13.4546	3.12145e-05	0.0116213	0.839179	1
ENSDARG00000001313	g2e3	G2/M-phase specific E3 ubiquitin protein ligase [Source:ZFIN;Acc:ZDB-GENE-030616-400]	368848	259.756	531.438	277.207	276.122	519.227	329.761	257.286	0.10625	0.287268	0.369865	0.711483	1	257.286	0.00012319	0.00979535	0.711483	1
ENSDARG00000001354	slc6a22.2	solute carrier family 6 member 22, tandem duplicate 2 [Source:ZFIN;Acc:ZDB-GENE-030616-628]	561024	45.3348	31.7803	21.8406	54.7862	39.0459	44.0434	40.7748	0.493376	0.458602	1.07583	0.282005	1	40.7748	0.000249146	0.0109419	0.282005	1
ENSDARG00000001414	mctp2a	multiple C2 domains, transmembrane 2a [Source:ZFIN;Acc:ZDB-GENE-040724-63]	562393	50.2358	117.411	58.8015	82.1793	98.8608	86.9575	72.019	0.317406	0.361564	0.877871	0.380014	1	72.019	0.000240462	0.0101482	0.380014	1
ENSDARG00000001431	actn3b	actinin alpha 3b [Source:ZFIN;Acc:ZDB-GENE-030131-2040]	323320	677.571	782.149	507.373	944.514	656.303	682.108	585.222	0.254799	0.263832	0.965763	0.334163	1	585.222	0.000351274	0.00990374	0.334163	1
ENSDARG00000001437	slc2a1a	solute carrier family 2 member 1a [Source:ZFIN;Acc:ZDB-GENE-030131-3158]	555778	3374.38	1337.42	4331.99	2519.07	1209.59	2786.03	3119.66	-0.455626	0.331875	-1.37289	0.169787	1	3119.66	-0.000417148	0.0106702	0.169787	1
ENSDARG00000001442	inppl1b	inositol polyphosphate phosphatase-like 1b [Source:NCBI gene;Acc:368433]	368433	67.3895	240.118	114.243	60.2648	288.275	131.001	161.042	0.157961	0.463531	0.340776	0.733272	1	161.042	7.47123e-05	0.0101234	0.733272	1
ENSDARG00000001447	mier1b	mesoderm induction early response 1b, transcriptional regulator [Source:ZFIN;Acc:ZDB-GENE-070705-170]	566167	324.695	371.653	409.931	404.322	385.474	391.874	362.701	0.0971096	0.186942	0.519464	0.603437	1	362.701	0.000261533	0.00970986	0.603437	1
ENSDARG00000001452	adam8a	ADAM metallopeptidase domain 8a [Source:ZFIN;Acc:ZDB-GENE-030616-622]	368917	55.1369	64.4434	63.8417	56.9777	58.1534	59.8539	55.2637	-0.0711502	0.35171	-0.202298	0.839684	1	55.2637	-5.58897e-05	0.00986435	0.839684	1
ENSDARG00000001463	tdh2	L-threonine dehydrogenase 2 [Source:ZFIN;Acc:ZDB-GENE-070620-14]	556781	3599.83	3214.23	2923.28	4239.36	4241.87	1910.81	4358.41	0.0386317	0.203755	0.189599	0.849623	1	4358.41	8.77024e-05	0.00970955	0.849623	1
ENSDARG00000001470	mhc1zea	major histocompatibility complex class I ZEA [Source:ZFIN;Acc:ZDB-GENE-070705-176]	565708	85.7685	127.121	131.043	94.2323	165.322	167.139	125.276	0.297273	0.28892	1.02891	0.303521	1	125.276	0.00034501	0.0100099	0.303521	1
ENSDARG00000001549	sp3a	sp3a transcription factor [Source:ZFIN;Acc:ZDB-GENE-070410-111]	558652	1269.37	1369.2	1101.27	1372.94	1423.93	1361.96	1255.57	0.152079	0.175824	0.864945	0.387069	1	1255.57	0.000463013	0.00972603	0.387069	1
ENSDARG00000001557	tomm34	translocase of outer mitochondrial membrane 34 [Source:ZFIN;Acc:ZDB-GENE-030131-2081]	323361	170.312	209.22	202.445	188.465	250.89	156.975	209.124	0.0681598	0.339219	0.200932	0.840752	1	209.124	5.73485e-05	0.00984578	0.840752	1
ENSDARG00000001558	kifc1	kinesin family member C1 [Source:ZFIN;Acc:ZDB-GENE-000208-21]	30453	850.334	1323.3	1089.51	736.327	1428.08	929.429	814.297	-0.111165	0.286441	-0.388091	0.697949	1	814.297	-0.000129627	0.00979651	0.697949	1
ENSDARG00000001559	csmd2	CUB and Sushi multiple domains 2 [Source:ZFIN;Acc:ZDB-GENE-030616-39]	565460	1913.86	1034.63	1148.31	1697.28	988.608	1813.69	1372.23	0.139089	0.224074	0.620725	0.53478	1	1372.23	0.000262304	0.00975224	0.53478	1
ENSDARG00000001578	echs1	enoyl CoA hydratase, short chain, 1, mitochondrial [Source:ZFIN;Acc:ZDB-GENE-030616-617]	368912	308.767	527.024	548.534	346.249	498.458	435.917	442.288	-0.107157	0.224415	-0.477498	0.633008	1	442.288	-0.00020131	0.00973866	0.633008	1
ENSDARG00000001621	nfyal	nuclear transcription factor Y, alpha, like [Source:ZFIN;Acc:ZDB-GENE-040718-491]	573719	185.015	237.47	178.925	178.603	239.26	159.234	222.077	-0.0713991	0.22756	-0.31376	0.753703	1	222.077	-0.000130426	0.00973091	0.753703	1
ENSDARG00000001634	kirrel1a	kirre like nephrin family adhesion molecule 1a [Source:ZFIN;Acc:ZDB-GENE-040426-2126]	405804	2111.13	1876.8	1696.84	1952.58	1777.83	1612.67	1688.32	-0.0886369	0.18615	-0.476159	0.633961	1	1688.32	-0.000240693	0.00970714	0.633961	1
ENSDARG00000001676	gpm6bb	glycoprotein M6Bb [Source:ZFIN;Acc:ZDB-GENE-030710-10]	503756	1870.98	2425.01	2576.35	1674.27	2339.43	2232.66	1981.15	-0.138524	0.164997	-0.839554	0.401158	1	1981.15	-0.000478097	0.00971202	0.401158	1
ENSDARG00000001686	uckl1a	uridine-cytidine kinase 1-like 1a [Source:ZFIN;Acc:ZDB-GENE-040724-238]	570547	345.525	358.411	626.656	284.888	340.613	556.754	476.296	-0.174313	0.24413	-0.714018	0.475216	1	476.296	-0.000278208	0.00979161	0.475216	1
ENSDARG00000001710	flot1a	flotillin 1a [Source:ZFIN;Acc:ZDB-GENE-020430-1]	561345	1601.42	1136.15	1620.4	1118.73	1271.07	1593.47	1360.96	-0.122787	0.20396	-0.602015	0.547164	1	1360.96	-0.000278563	0.00972987	0.547164	1
ENSDARG00000001712	si:ch211-247n2.1	si:ch211-247n2.1 [Source:ZFIN;Acc:ZDB-GENE-141216-101]	796753	33.0821	8.82787	28.5607	27.3931	11.6307	11.2932	20.2451	-0.557246	0.702583	-0.793139	0.427697	1	20.2451	-0.00013999	0.0118493	0.427697	1
ENSDARG00000001721	oc90	otoconin 90 [Source:ZFIN;Acc:ZDB-GENE-070912-300]	568941	3.67579	9.71065	2.52007	20.8188	8.30763	3.38796	6.81348	0.982463	1.0586	0.928082	0.353365	1	6.81348	0.000156623	0.0152387	0.353365	1
ENSDARG00000001729	strn3	striatin, calmodulin binding protein 3 [Source:ZFIN;Acc:ZDB-GENE-030616-405]	563124	1393.13	1598.73	1481.8	1417.87	1457.16	1341.63	1487.42	-0.0840375	0.141591	-0.593523	0.552831	1	1487.42	-0.000392361	0.00967979	0.552831	1
ENSDARG00000001733	gulp1a	GULP PTB domain containing engulfment adaptor 1a [Source:NCBI gene;Acc:368404]	368404	264.657	258.656	367.93	208.188	245.075	248.45	275.031	-0.338848	0.20804	-1.62876	0.103364	1	275.031	-0.000753636	0.0101645	0.103364	1
ENSDARG00000001734	fkbp8	FKBP prolyl isomerase 8 [Source:ZFIN;Acc:ZDB-GENE-040426-1849]	393858	345.525	423.738	514.093	258.591	365.536	326.373	376.144	-0.435854	0.222207	-1.96147	0.049824	1	376.144	-0.000878096	0.0110339	0.049824	1
ENSDARG00000001754	noc2l	NOC2-like nucleolar associated transcriptional repressor [Source:ZFIN;Acc:ZDB-GENE-000607-75]	58013	812.35	452.87	582.975	748.38	521.719	425.753	616.762	-0.0976679	0.242547	-0.402677	0.687186	1	616.762	-0.000157486	0.00974977	0.687186	1
ENSDARG00000001760	tnxba	tenascin XBa [Source:ZFIN;Acc:ZDB-GENE-070103-5]	100536295	14.7032	20.3041	3.36009	115.051	31.569	3.38796	31.3797	1.72671	0.819402	2.10728	0.0350935	1	31.3797	0.00078218	0.0327179	0.0350935	1
ENSDARG00000001767	slc29a2	solute carrier family 29 member 2 [Source:ZFIN;Acc:ZDB-GENE-050220-15]	503537	191.141	251.594	304.928	95.328	211.014	184.079	149.584	-0.627913	0.315014	-1.99329	0.0462302	1	149.584	-0.000699994	0.0132591	0.0462302	1
ENSDARG00000001769	ptpra	protein tyrosine phosphatase receptor type A [Source:ZFIN;Acc:ZDB-GENE-020107-1]	140818	1295.1	1536.05	1312.11	1492.38	1516.97	1347.28	1429.24	0.0738287	0.141353	0.522301	0.601461	1	1429.24	0.000345809	0.0096778	0.601461	1
ENSDARG00000001771	otol1a	otolin 1a [Source:NCBI gene;Acc:553759]	553759	3.67579	15.0074	14.2804	8.76579	13.2922	5.64659	6.55723	-0.0970214	1.12827	-0.0859914	0.931473	1	6.55723	-1.2576e-05	0.01286	0.931473	1
ENSDARG00000001776	stim2b	stromal interaction molecule 2b [Source:ZFIN;Acc:ZDB-GENE-120404-3]	563901	80.8675	170.378	120.123	108.477	199.383	145.682	124.938	0.303081	0.328578	0.9224	0.35632	1	124.938	0.00027484	0.0100684	0.35632	1
ENSDARG00000001777	nup155	nucleoporin 155 [Source:ZFIN;Acc:ZDB-GENE-040426-711]	393125	1186.06	1581.95	1191.15	1340.07	1394.85	1092.05	1119.08	-0.0472527	0.222519	-0.212353	0.831831	1	1119.08	-9.01802e-05	0.00972306	0.831831	1
ENSDARG00000001781	tspan11	tetraspanin 11 [Source:ZFIN;Acc:ZDB-GENE-041210-93]	564029	75.9664	89.1615	84.0022	78.8921	70.6148	76.7937	73.5825	-0.135041	0.306017	-0.441286	0.659006	1	73.5825	-0.000138681	0.00983076	0.659006	1
ENSDARG00000001782	prkacba	protein kinase, cAMP-dependent, catalytic, beta a [Source:ZFIN;Acc:ZDB-GENE-040426-1351]	393998	2.45053	0	4.20011	8.76579	4.98458	7.90523	5.43315	1.99061	1.28542	1.54861	0.121477	1	5.43315	0.000356453	0.0247182	0.121477	1
ENSDARG00000001785	irx2a	iroquois homeobox 2a [Source:ZFIN;Acc:ZDB-GENE-040426-1446]	394032	238.927	249.829	228.486	229.006	230.952	260.873	211.763	0.00794475	0.208518	0.038101	0.969607	1	211.763	1.72302e-05	0.00971072	0.969607	1
ENSDARG00000001788	atp5po	ATP synthase peripheral stalk subunit OSCP [Source:ZFIN;Acc:ZDB-GENE-050522-147]	335191	2314.52	2913.2	3853.18	2127.9	2988.25	2782.64	2794.21	-0.197825	0.213984	-0.924483	0.355235	1	2794.21	-0.000409487	0.00978779	0.355235	1
ENSDARG00000001803	kcnh6a	potassium voltage-gated channel, subfamily H (eag-related), member 6a [Source:ZFIN;Acc:ZDB-GENE-040702-5]	405763	483.979	204.807	561.975	527.043	277.475	477.702	489.526	0.0757455	0.239748	0.315938	0.75205	1	489.526	0.000124897	0.00974128	0.75205	1
ENSDARG00000001804	zgc:112148	zgc:112148 [Source:ZFIN;Acc:ZDB-GENE-050417-235]	550424	28.1811	30.0147	33.6009	38.3503	27.4152	11.2932	30.0945	-0.299314	0.547803	-0.546391	0.584797	1	30.0945	-0.000107082	0.0105387	0.584797	1
ENSDARG00000001807	tnfrsf21	tumor necrosis factor receptor superfamily, member 21 [Source:ZFIN;Acc:ZDB-GENE-030131-5971]	564874	671.445	566.749	582.135	557.724	682.056	535.297	598.368	-0.0414538	0.173498	-0.238929	0.811161	1	598.368	-0.000129324	0.00969194	0.811161	1
ENSDARG00000001817	zmp:0000000521	zmp:0000000521 [Source:ZFIN;Acc:ZDB-GENE-130530-524]	798602	120.076	84.7475	84.0022	104.094	65.6303	126.484	106.341	0.027007	0.298143	0.090584	0.927823	1	106.341	2.91012e-05	0.0097877	0.927823	1
ENSDARG00000001818	c3b.2	complement component c3b, tandem duplicate 2 [Source:ZFIN;Acc:ZDB-GENE-030131-3063]	566347	29.4063	15.8902	37.801	52.5948	14.123	67.7591	41.5555	0.630753	0.606822	1.03944	0.298602	1	41.5555	0.000204098	0.011986	0.298602	1
ENSDARG00000001825	cfap43	cilia and flagella associated protein 43 [Source:ZFIN;Acc:ZDB-GENE-080815-3]	568701	22.0548	33.5459	13.4404	37.2546	57.3226	11.2932	24.1001	0.529229	0.603745	0.876577	0.380717	1	24.1001	0.000167776	0.0114254	0.380717	1
ENSDARG00000001829	zgc:112982	zgc:112982 [Source:ZFIN;Acc:ZDB-GENE-050306-55]	503771	2155.24	1758.51	1824.53	2118.03	1927.37	2424.65	2162.03	0.165082	0.177917	0.927859	0.353481	1	2162.03	0.000491203	0.00973586	0.353481	1
ENSDARG00000001835	nalcn	sodium leak channel, non-selective [Source:ZFIN;Acc:ZDB-GENE-050410-12]	548345	605.281	421.972	567.015	555.532	434.489	678.72	558.006	0.058425	0.190922	0.306015	0.759593	1	558.006	0.00015085	0.00970411	0.759593	1
ENSDARG00000001857	aff4	AF4/FMR2 family, member 4 [Source:ZFIN;Acc:ZDB-GENE-100910-5]	556421	1969	2075.43	1773.29	2171.73	1963.09	2012.45	2068.31	0.0795212	0.1364	0.583	0.559893	1	2068.31	0.000399795	0.00967575	0.559893	1
ENSDARG00000001859	dbx1b	developing brain homeobox 1b [Source:NCBI gene;Acc:30416]	30416	3.67579	7.94508	0	30.6803	2.49229	2.25864	4.9007	2.14884	1.47854	1.45335	0.146127	1	4.9007	0.000311007	0.0243124	0.146127	1
ENSDARG00000001870	atp1a1a.4	ATPase Na+/K+ transporting subunit alpha 1a, tandem duplicate 4 [Source:ZFIN;Acc:ZDB-GENE-001212-4]	64615	19.6042	11.4762	10.9203	99.7109	9.13839	7.90523	55.2633	1.24873	1.25101	0.998181	0.318191	1	55.2633	0.000172328	0.0172233	0.318191	1
ENSDARG00000001873	phgdh	phosphoglycerate dehydrogenase [Source:ZFIN;Acc:ZDB-GENE-030131-647]	321928	654.291	969.3	908.904	607.031	820.794	730.669	698.182	-0.224469	0.228945	-0.980451	0.326864	1	698.182	-0.000407487	0.00982971	0.326864	1
ENSDARG00000001879	nav2b	neuron navigator 2b [Source:ZFIN;Acc:ZDB-GENE-061207-13]	557290	1103.96	874.842	997.106	1128.6	961.193	776.971	1131.67	-0.0794765	0.25396	-0.312949	0.75432	1	1131.67	-0.000117078	0.00975408	0.75432	1
ENSDARG00000001880	stx3a	syntaxin 3A [Source:ZFIN;Acc:ZDB-GENE-040426-1489]	393515	1380.87	972.831	1479.28	1315.96	1050.91	1529.1	1299.51	0.0265014	0.174275	0.152067	0.879134	1	1299.51	8.19428e-05	0.00969123	0.879134	1
ENSDARG00000001881	cacnb3a	calcium channel, voltage-dependent, beta 3a [Source:ZFIN;Acc:ZDB-GENE-060221-2]	565158	161.735	79.4508	94.9225	127.104	83.907	114.061	102.543	-0.0281014	0.326077	-0.0861801	0.931323	1	102.543	-2.54854e-05	0.0098208	0.931323	1
ENSDARG00000001882	kbtbd12	kelch repeat and BTB (POZ) domain containing 12 [Source:NCBI gene;Acc:559380]	559380	17.1537	60.0295	37.801	46.0204	78.0917	56.4659	46.5592	0.719298	0.380814	1.88885	0.0589124	1	46.5592	0.000581427	0.0140462	0.0589124	1
ENSDARG00000001888	ppm1ba	protein phosphatase, Mg2+/Mn2+ dependent, 1Ba [Source:ZFIN;Acc:ZDB-GENE-991102-16]	30672	1092.94	906.622	1018.95	1057.37	986.946	1036.71	1113.37	0.0346092	0.142452	0.242954	0.808041	1	1113.37	0.000159591	0.00967409	0.808041	1
ENSDARG00000001889	tuba1a	tubulin, alpha 1a [Source:ZFIN;Acc:ZDB-GENE-090507-4]	573216	1320.84	1875.04	1869.89	1111.06	2022.91	1630.74	1248.39	-0.0958068	0.231448	-0.413946	0.678913	1	1248.39	-0.000169352	0.00974027	0.678913	1
ENSDARG00000001890	stt3b	STT3 oligosaccharyltransferase complex catalytic subunit B [Source:ZFIN;Acc:ZDB-GENE-030131-2638]	323918	2015.56	2089.56	1896.77	2028.19	2135.89	1889.35	1990.39	0.0131814	0.224745	0.0586506	0.95323	1	1990.39	2.46636e-05	0.00972174	0.95323	1
ENSDARG00000001891	syt14b	synaptotagmin XIVb [Source:ZFIN;Acc:ZDB-GENE-041014-36]	561547	232.8	115.645	155.404	188.465	109.661	190.855	209.771	-0.0241948	0.264014	-0.0916423	0.926982	1	209.771	-3.30174e-05	0.00975359	0.926982	1
ENSDARG00000001897	man2b1	mannosidase, alpha, class 2B, member 1 [Source:ZFIN;Acc:ZDB-GENE-050327-52]	541519	414.139	463.463	438.492	330.909	399.597	357.994	436.679	-0.275849	0.199912	-1.37985	0.167632	1	436.679	-0.000657128	0.00991582	0.167632	1
ENSDARG00000001898	manea	mannosidase, endo-alpha [Source:ZFIN;Acc:ZDB-GENE-040912-87]	447827	160.51	215.4	238.566	176.412	203.537	195.372	183.403	-0.094768	0.308803	-0.306888	0.758928	1	183.403	-9.55213e-05	0.00981533	0.758928	1
ENSDARG00000001906	si:dkey-247m21.3	si:dkey-247m21.3 [Source:ZFIN;Acc:ZDB-GENE-091204-249]	559089	82.0927	71.5057	105.843	64.6477	86.3993	89.2162	73.7749	-0.128864	0.381004	-0.338221	0.735197	1	73.7749	-8.72037e-05	0.00993628	0.735197	1
ENSDARG00000001909	vill	villin-like [Source:ZFIN;Acc:ZDB-GENE-081222-1]	555361	281.811	145.66	298.208	201.613	253.383	344.442	236.166	0.188312	0.269564	0.69858	0.484814	1	236.166	0.000247841	0.0098278	0.484814	1
ENSDARG00000001910	rorab	RAR-related orphan receptor A, paralog b [Source:NCBI gene;Acc:554722]	554722	6252.52	3814.52	6924.3	5370.14	4174.58	5844.22	6014.79	-0.114109	0.158377	-0.72049	0.471223	1	6014.79	-0.000426864	0.00969786	0.471223	1
ENSDARG00000001912	drd4-rs	dopamine receptor D4 related sequence [Source:ZFIN;Acc:ZDB-GENE-051113-172]	503566	34.3074	34.4287	14.2804	52.5948	25.7536	36.1382	25.2203	0.50201	0.578929	0.867135	0.385868	1	25.2203	0.000169456	0.0112376	0.385868	1
ENSDARG00000001913	palmda	palmdelphin a [Source:ZFIN;Acc:ZDB-GENE-070705-48]	559824	308.767	389.309	488.053	283.793	446.12	524.004	376.06	0.0755892	0.282897	0.267196	0.789318	1	376.06	9.02249e-05	0.00978044	0.789318	1
ENSDARG00000001929	pink1	PTEN induced kinase 1 [Source:ZFIN;Acc:ZDB-GENE-041212-53]	494085	408.013	292.202	395.65	362.685	336.459	342.184	429.736	-0.074184	0.247468	-0.299772	0.764351	1	429.736	-0.000114952	0.00974721	0.764351	1
ENSDARG00000001930	klhl15	kelch-like family member 15 [Source:NCBI gene;Acc:445186]	445186	431.293	379.598	427.571	449.247	401.258	450.598	429.661	0.0715872	0.189826	0.37712	0.706084	1	429.661	0.000186977	0.00970568	0.706084	1
ENSDARG00000001933	prkag2b	protein kinase, AMP-activated, gamma 2 non-catalytic subunit b [Source:ZFIN;Acc:ZDB-GENE-070912-442]	568316	67.3895	51.2016	22.6806	43.829	55.6611	38.3968	43.3792	0.0190479	0.46723	0.0407677	0.967481	1	43.3792	8.84608e-06	0.0100695	0.967481	1
ENSDARG00000001937	LO018422.1	solute carrier family 2, facilitated glucose transporter member 1-like [Source:NCBI gene;Acc:100334818]	100334818	11.0274	7.06229	7.5602	12.053	0.830763	2.25864	5.39391	-1.46847	1.26474	-1.16109	0.245605	1	5.39391	-0.000214471	0.0189099	0.245605	1
ENSDARG00000001939	b3gat3	beta-1,3-glucuronyltransferase 3 (glucuronosyltransferase I) [Source:ZFIN;Acc:ZDB-GENE-020419-3]	192334	306.316	292.202	295.688	359.398	389.628	281.2	299.69	0.202402	0.223292	0.906446	0.3647	1	299.69	0.000385393	0.00979943	0.3647	1
ENSDARG00000001940	dnajc1	DnaJ (Hsp40) homolog, subfamily C, member 1 [Source:ZFIN;Acc:ZDB-GENE-061103-529]	553324	312.442	346.052	327.609	293.654	347.259	316.209	360.73	-0.0414262	0.199813	-0.207324	0.835756	1	360.73	-9.77461e-05	0.00970737	0.835756	1
ENSDARG00000001950	ak1	adenylate kinase 1 [Source:ZFIN;Acc:ZDB-GENE-040822-37]	445486	704.527	738.01	1074.39	646.477	687.041	766.807	763.28	-0.24429	0.172358	-1.41734	0.156383	1	763.28	-0.000777882	0.00984063	0.156383	1
ENSDARG00000001953	pfkfb3	6-phosphofructo-2-kinase/fructose-2,6-biphosphatase 3 [Source:ZFIN;Acc:ZDB-GENE-040426-2724]	554477	327.146	363.708	262.927	408.705	422.027	237.157	546.883	0.139925	0.222861	0.627857	0.530098	1	546.883	0.000266721	0.00975173	0.530098	1
ENSDARG00000001968	dock5	dedicator of cytokinesis 5 [Source:ZFIN;Acc:ZDB-GENE-080108-4]	571688	349.2	477.588	369.61	508.416	402.92	334.278	437.836	0.0722284	0.227873	0.316968	0.751268	1	437.836	0.000131587	0.00973132	0.751268	1
ENSDARG00000001969	txlng	taxilin gamma [Source:ZFIN;Acc:ZDB-GENE-060616-122]	324984	668.994	625.896	704.778	650.86	620.58	766.807	712.877	0.02488	0.165417	0.150408	0.880443	1	712.877	8.53032e-05	0.00968626	0.880443	1
ENSDARG00000001971	cthrc1b	collagen triple helix repeat containing 1b [Source:ZFIN;Acc:ZDB-GENE-050420-46]	566140	3.67579	3.53115	9.24024	35.0632	10.7999	18.0691	12.4057	1.81969	0.897231	2.02812	0.0425483	1	12.4057	0.000700645	0.0318483	0.0425483	1
ENSDARG00000001975	hsd11b2	hydroxysteroid (11-beta) dehydrogenase 2 [Source:ZFIN;Acc:ZDB-GENE-030131-6030]	334098	953.256	1544.88	1643.08	555.532	1548.54	1029.94	1809.77	-0.422369	0.320922	-1.31611	0.188136	1	1809.77	-0.000408955	0.0104805	0.188136	1
ENSDARG00000001976	fkbp16	FKBP prolyl isomerase 16 [Source:ZFIN;Acc:ZDB-GENE-050208-116]	497400	1200.76	1111.43	1727.93	921.504	1140.64	1439.88	1478.51	-0.200304	0.190452	-1.05173	0.292924	1	1478.51	-0.00052181	0.00977511	0.292924	1
ENSDARG00000001993	myhb	myosin, heavy chain b [Source:ZFIN;Acc:ZDB-GENE-081124-1]	100002040	42.8843	103.286	20.1605	174.22	64.7995	37.2675	43.6223	0.55288	0.70839	0.780475	0.435111	1	43.6223	0.000137031	0.0118494	0.435111	1
ENSDARG00000001994	stxbp1a	syntaxin binding protein 1a [Source:ZFIN;Acc:ZDB-GENE-050626-106]	574003	5909.45	3384.6	6331.25	4903.37	3215.88	4457.42	4220.57	-0.296455	0.182356	-1.62569	0.104015	1	4220.57	-0.000849794	0.0100042	0.104015	1
ENSDARG00000001999	adamts18	ADAM metallopeptidase with thrombospondin type 1 motif, 18 [Source:ZFIN;Acc:ZDB-GENE-070815-1]	100150128	949.58	1509.57	1139.91	1152.7	1801.92	1411.65	1046.1	0.279431	0.196291	1.42355	0.154577	1	1046.1	0.000690464	0.00992723	0.154577	1
ENSDARG00000002002	lmcd1	LIM and cysteine-rich domains 1 [Source:ZFIN;Acc:ZDB-GENE-040426-1067]	394045	57.5874	56.4983	52.9214	66.8392	67.2918	72.2764	71.7326	0.307597	0.325017	0.946404	0.343942	1	71.7326	0.000284959	0.0100738	0.343942	1
ENSDARG00000002006	rxrbb	retinoid x receptor, beta b [Source:NCBI gene;Acc:30486]	30486	827.054	541.148	723.259	808.644	605.626	775.842	767.504	0.0725091	0.174105	0.416468	0.677068	1	767.504	0.000224714	0.00969652	0.677068	1
ENSDARG00000002013	grb10a	growth factor receptor-bound protein 10a [Source:ZFIN;Acc:ZDB-GENE-040822-32]	446167	803.773	869.545	1353.28	896.302	786.732	1308.88	993.404	-0.0126186	0.161285	-0.0782377	0.937639	1	993.404	-4.54862e-05	0.00968353	0.937639	1
ENSDARG00000002016	ppil2	peptidylprolyl isomerase (cyclophilin)-like 2 [Source:ZFIN;Acc:ZDB-GENE-040426-1096]	393966	410.464	429.034	460.332	378.025	451.104	446.081	419.293	-0.0295897	0.189379	-0.156246	0.875839	1	419.293	-7.76177e-05	0.00970004	0.875839	1
ENSDARG00000002020	rictorb	RPTOR independent companion of MTOR, complex 2b [Source:ZFIN;Acc:ZDB-GENE-070810-5]	561835	1094.16	825.406	772.82	1051.9	833.255	1016.39	972.509	0.120692	0.172176	0.700981	0.483315	1	972.509	0.000382693	0.00970855	0.483315	1
ENSDARG00000002021	pygb	phosphorylase, glycogen; brain [Source:ZFIN;Acc:ZDB-GENE-040928-2]	403051	200.943	373.419	343.569	328.717	342.274	328.632	326.103	0.168526	0.233404	0.722035	0.470273	1	326.103	0.000293663	0.00977799	0.470273	1
ENSDARG00000002026	qkib	QKI, KH domain containing, RNA binding b [Source:ZFIN;Acc:ZDB-GENE-081028-54]	100462714	242.602	332.811	218.406	233.389	224.306	198.76	220.734	-0.270744	0.270877	-0.999511	0.317547	1	220.734	-0.000355109	0.00993826	0.317547	1
ENSDARG00000002031	tox4a	TOX high mobility group box family member 4 a [Source:ZFIN;Acc:ZDB-GENE-070912-576]	559853	405.563	429.917	345.249	402.131	452.766	362.511	383.044	0.045965	0.188508	0.243837	0.807357	1	383.044	0.00012169	0.00970103	0.807357	1
ENSDARG00000002037	pfkfb2b	6-phosphofructo-2-kinase/fructose-2,6-biphosphatase 2b [Source:ZFIN;Acc:ZDB-GENE-120222-1]	564852	229.124	256.891	283.087	229.006	207.691	333.149	338.294	-0.0322811	0.242644	-0.133039	0.894163	1	338.294	-5.19645e-05	0.00973633	0.894163	1
ENSDARG00000002060	brf2	BRF2 RNA polymerase III transcription initiation factor subunit [Source:NCBI gene;Acc:445142]	445142	29.4063	57.3811	75.602	39.4461	58.1534	60.9832	43.6236	-0.00784384	0.538299	-0.0145715	0.988374	1	43.6236	-2.8442e-06	0.0102505	0.988374	1
ENSDARG00000002071	adss2	adenylosuccinate synthase 2 [Source:NCBI gene;Acc:550502]	550502	262.207	183.62	201.605	273.931	172.799	205.536	217.848	0.00380097	0.231402	0.0164258	0.986895	1	217.848	6.71509e-06	0.00972629	0.986895	1
ENSDARG00000002077	mnat1	MNAT1 component of CDK activating kinase [Source:ZFIN;Acc:ZDB-GENE-041010-203]	450080	36.7579	152.722	120.963	113.955	100.522	108.415	104.483	0.140582	0.406592	0.345757	0.729525	1	104.483	8.43395e-05	0.00998995	0.729525	1
ENSDARG00000002082	csnk2a1	casein kinase 2, alpha 1 polypeptide [Source:ZFIN;Acc:ZDB-GENE-990415-27]	30502	2353.73	2623.64	2579.71	2468.67	2685.86	2456.27	2414.27	0.0136833	0.155739	0.0878599	0.929988	1	2414.27	5.28664e-05	0.00968054	0.929988	1
ENSDARG00000002084	lamb2	laminin, beta 2 (laminin S) [Source:ZFIN;Acc:ZDB-GENE-081030-4]	337767	417.815	557.038	414.131	368.163	507.596	409.943	398.971	-0.110999	0.199308	-0.556924	0.57758	1	398.971	-0.000263478	0.00972221	0.57758	1
ENSDARG00000002127	stam	signal transducing adaptor molecule (SH3 domain and ITAM motif) 1 [Source:ZFIN;Acc:ZDB-GENE-031118-123]	386967	1173.8	1129.08	1360	1000.4	1152.27	962.179	1201.51	-0.2337	0.170118	-1.37375	0.16952	1	1201.51	-0.000762963	0.00981785	0.16952	1
ENSDARG00000002128	cwf19l1	CWF19 like cell cycle control factor 1 [Source:NCBI gene;Acc:387304]	387304	272.009	370.77	367.09	305.707	341.444	312.821	320.748	-0.0773769	0.223902	-0.345583	0.729656	1	320.748	-0.000145935	0.00972957	0.729656	1
ENSDARG00000002131	celf2	cugbp, Elav-like family member 2 [Source:NCBI gene;Acc:373117]	373117	2215.28	2292.6	1809.41	2394.16	2179.09	2252.99	1826.52	0.11425	0.144394	0.791235	0.428807	1	1826.52	0.000513324	0.0096895	0.428807	1
ENSDARG00000002165	psme1	proteasome activator subunit 1 [Source:ZFIN;Acc:ZDB-GENE-991110-17]	30648	57.5874	62.6779	44.5212	54.7862	45.692	28.233	51.6872	-0.36765	0.391061	-0.940137	0.347147	1	51.6872	-0.000242207	0.0103285	0.347147	1
ENSDARG00000002167	cacnb1	calcium channel, voltage-dependent, beta 1 subunit [Source:ZFIN;Acc:ZDB-GENE-040718-399]	436925	210.745	220.697	173.885	282.697	228.46	206.665	183.769	0.243216	0.230772	1.05392	0.291918	1	183.769	0.000435289	0.00985824	0.291918	1
ENSDARG00000002168	tra2b	transformer 2 beta homolog [Source:ZFIN;Acc:ZDB-GENE-040426-1094]	394172	567.297	516.43	433.451	391.174	603.134	494.642	528.885	-0.0387796	0.216353	-0.179242	0.857747	1	528.885	-7.82154e-05	0.00971779	0.857747	1
ENSDARG00000002172	aplnra	apelin receptor a [Source:NCBI gene;Acc:561935]	561935	351.651	369.005	336.009	421.854	413.72	294.752	346.006	0.0668268	0.201488	0.331666	0.740142	1	346.006	0.00015514	0.00971207	0.740142	1
ENSDARG00000002174	itfg2	integrin alpha FG-GAP repeat containing 2 [Source:ZFIN;Acc:ZDB-GENE-041008-161]	550607	96.7959	92.6926	124.323	117.242	113.815	101.639	98.0222	0.0540839	0.326402	0.165697	0.868395	1	98.0222	4.89694e-05	0.00982533	0.868395	1
ENSDARG00000002184	igbp1	immunoglobulin (CD79A) binding protein 1 [Source:ZFIN;Acc:ZDB-GENE-040426-2928]	406843	367.579	433.448	466.212	323.239	389.628	363.641	391.509	-0.232601	0.198051	-1.17445	0.240216	1	391.509	-0.000562085	0.00982266	0.240216	1
ENSDARG00000002190	chmp2bb	charged multivesicular body protein 2Bb [Source:NCBI gene;Acc:405840]	405840	929.976	789.211	901.344	836.038	766.794	692.272	848.74	-0.196522	0.185264	-1.06077	0.288795	1	848.74	-0.000540566	0.00976805	0.288795	1
ENSDARG00000002192	aspn	asporin (LRR class 1) [Source:ZFIN;Acc:ZDB-GENE-041105-7]	65228	75.9664	83.8647	52.9214	165.454	108.83	83.5696	58.5459	0.746171	0.491688	1.51757	0.129123	1	58.5459	0.000368484	0.0131966	0.129123	1
ENSDARG00000002193	rho	rhodopsin [Source:NCBI gene;Acc:30295]	30295	43630.4	99881.1	135487	45630.3	70603.2	73534.5	81750.9	-0.535023	0.326458	-1.63887	0.101239	1	81750.9	-0.000520772	0.0113938	0.101239	1
ENSDARG00000002194	rhd	Rh blood group, D antigen [Source:ZFIN;Acc:ZDB-GENE-051213-1]	554272	9.80212	4.41393	5.04013	10.9572	6.6461	11.2932	7.56614	0.682832	0.903804	0.75551	0.449943	1	7.56614	0.000123547	0.0131211	0.449943	1
ENSDARG00000002196	bach1b	BTB and CNC homology 1, basic leucine zipper transcription factor 1 b [Source:ZFIN;Acc:ZDB-GENE-050522-220]	553688	578.325	391.957	298.208	569.777	338.951	286.847	402.425	-0.0926235	0.215888	-0.429034	0.667898	1	402.425	-0.000187735	0.00972776	0.667898	1
ENSDARG00000002197	pygl	phosphorylase, glycogen, liver [Source:ZFIN;Acc:ZDB-GENE-041205-1]	493916	346.75	240.118	378.01	275.027	198.552	241.674	362.8	-0.415819	0.260907	-1.59374	0.110994	1	362.8	-0.000602136	0.010528	0.110994	1
ENSDARG00000002204	hspb11	heat shock protein, alpha-crystallin-related, b11 [Source:NCBI gene;Acc:796767]	796767	37.9832	47.6705	26.0407	44.9247	34.892	45.1727	57.3006	0.199893	0.382681	0.52235	0.601426	1	57.3006	0.000134659	0.00999709	0.601426	1
ENSDARG00000002210	stk25a	serine/threonine kinase 25a [Source:ZFIN;Acc:ZDB-GENE-041010-92]	449653	91.8948	83.8647	46.2012	52.5948	76.4302	54.2073	74.4827	-0.255112	0.359598	-0.709437	0.478053	1	74.4827	-0.000193975	0.0100277	0.478053	1
ENSDARG00000002213	invs	inversin [Source:NCBI gene;Acc:245946]	245946	77.1917	117.411	84.8422	107.381	136.245	71.1471	98.2336	0.135648	0.288624	0.469982	0.638368	1	98.2336	0.000155987	0.00981089	0.638368	1
ENSDARG00000002215	rtca	RNA 3'-terminal phosphate cyclase [Source:ZFIN;Acc:ZDB-GENE-030131-9687]	321129	448.447	572.046	425.891	458.013	579.872	374.934	419.215	-0.0329412	0.214608	-0.153495	0.878008	1	419.215	-6.75055e-05	0.00971605	0.878008	1
ENSDARG00000002216	tbx3a	T-box transcription factor 3a [Source:ZFIN;Acc:ZDB-GENE-070209-80]	556870	1270.6	808.633	1065.15	1032.17	863.163	1138.35	1021.69	-0.0358264	0.164176	-0.218219	0.827259	1	1021.69	-0.000124685	0.00968629	0.827259	1
ENSDARG00000002217	scocb	short coiled-coil protein b [Source:NCBI gene;Acc:791709]	791709	1301.23	1152.04	1455.76	971.907	1189.65	1234.35	1101.26	-0.203048	0.164469	-1.23457	0.216992	1	1101.26	-0.000707182	0.00976611	0.216992	1
ENSDARG00000002219	si:dkey-103j14.5	si:dkey-103j14.5 [Source:ZFIN;Acc:ZDB-GENE-090313-170]	570552	3.67579	0	4.20011	0	0	3.38796	4.28579	-1.3362	1.54719	-0.86363	0.387791	1	4.28579	-0.000141741	0.0179182	0.387791	1
ENSDARG00000002220	C5H9orf78	zgc:103692 [Source:ZFIN;Acc:ZDB-GENE-041010-15]	449772	199.718	254.243	254.527	163.263	325.659	240.545	243.251	0.0296512	0.250464	0.118385	0.905763	1	243.251	4.48541e-05	0.00974239	0.905763	1
ENSDARG00000002230	sypb	synaptophysin b [Source:ZFIN;Acc:ZDB-GENE-040718-205]	436774	3694.17	4652.29	6004.48	3613.7	4408.03	4742.01	4220.88	-0.159916	0.189988	-0.841715	0.399947	1	4220.88	-0.000417834	0.00973993	0.399947	1
ENSDARG00000002231	plpp2a	phospholipid phosphatase 2a [Source:ZFIN;Acc:ZDB-GENE-140703-2]	563806	354.101	343.404	309.128	402.131	298.244	285.718	376.808	-0.0323166	0.210997	-0.153162	0.878271	1	376.808	-6.84784e-05	0.00971361	0.878271	1
ENSDARG00000002235	mmp14a	matrix metallopeptidase 14a (membrane-inserted) [Source:ZFIN;Acc:ZDB-GENE-030901-1]	373882	274.459	700.933	426.731	397.748	557.442	478.831	402.624	0.102477	0.209326	0.489555	0.624449	1	402.624	0.000220775	0.00972615	0.624449	1
ENSDARG00000002240	psmb6	proteasome 20S subunit beta 6 [Source:ZFIN;Acc:ZDB-GENE-990415-216]	30388	665.319	888.083	837.502	742.901	851.532	657.263	663.684	-0.089381	0.217074	-0.411754	0.68052	1	663.684	-0.000179208	0.0097277	0.68052	1
ENSDARG00000002241	kcna2a	potassium voltage-gated channel, shaker-related subfamily, member 2a [Source:ZFIN;Acc:ZDB-GENE-131113-1]	100537815	83.318	41.491	79.8021	92.0408	62.3072	81.3109	91.8254	0.227627	0.323692	0.703221	0.481918	1	91.8254	0.000210914	0.00993536	0.481918	1
ENSDARG00000002249	tbxas1	thromboxane A synthase 1 (platelet) [Source:ZFIN;Acc:ZDB-GENE-030131-8805]	792041	684.923	430.8	576.255	548.958	424.52	465.279	640.141	-0.220846	0.196555	-1.12358	0.261191	1	640.141	-0.000541265	0.00980418	0.261191	1
ENSDARG00000002255	epb41l3a	erythrocyte membrane protein band 4.1-like 3a [Source:ZFIN;Acc:ZDB-GENE-040822-8]	445478	1467.87	1232.37	1614.52	1383.9	1448.85	1632.99	1449.72	0.0573284	0.159021	0.360508	0.718467	1	1449.72	0.000212571	0.0096856	0.718467	1
ENSDARG00000002259	ca15c	carbonic anhydrase XV c [Source:ZFIN;Acc:ZDB-GENE-061013-737]	768190	17.1537	11.4762	3.36009	13.1487	7.47687	4.51727	6.24179	-0.367683	1.11655	-0.329303	0.741927	1	6.24179	-4.89555e-05	0.0130982	0.741927	1
ENSDARG00000002264	mrpl41	mitochondrial ribosomal protein L41 [Source:NCBI gene;Acc:553805]	553805	131.103	167.729	130.203	122.721	181.937	191.984	173.957	0.221223	0.266572	0.82988	0.406606	1	173.957	0.000298138	0.00985899	0.406606	1
ENSDARG00000002267	dcaf13	ddb1 and cul4 associated factor 13 [Source:NCBI gene;Acc:393097]	393097	437.419	362.825	388.09	394.461	377.997	355.735	415.702	-0.0689676	0.212586	-0.324421	0.745619	1	415.702	-0.000144044	0.00971979	0.745619	1
ENSDARG00000002271	zfand5b	zinc finger, AN1-type domain 5b [Source:ZFIN;Acc:ZDB-GENE-040426-875]	393923	1107.64	861.6	881.183	1045.32	826.609	729.54	1190.58	-0.136713	0.1721	-0.79438	0.426974	1	1190.58	-0.000434045	0.00971543	0.426974	1
ENSDARG00000002285	mcoln1a	mucolipin 1a [Source:ZFIN;Acc:ZDB-GENE-040426-2704]	406689	613.857	951.644	613.216	574.159	885.593	767.937	712.471	0.0400386	0.183044	0.218738	0.826854	1	712.471	0.000112345	0.00969723	0.826854	1
ENSDARG00000002293	si:ch211-197g15.6	si:ch211-197g15.6 [Source:ZFIN;Acc:ZDB-GENE-050208-457]	555440	1.22526	10.5934	14.2804	24.1059	21.5998	19.1984	10.9633	1.39499	0.943895	1.47791	0.139431	1	10.9633	0.000321156	0.0198397	0.139431	1
ENSDARG00000002298	ankrd22	ankyrin repeat domain 22 [Source:ZFIN;Acc:ZDB-GENE-040426-1120]	393244	53.9116	24.718	46.2012	71.2221	19.9383	36.1382	56.8163	0.0172231	0.513436	0.0335448	0.97324	1	56.8163	6.77428e-06	0.0101832	0.97324	1
ENSDARG00000002299	arsh	arylsulfatase H [Source:ZFIN;Acc:ZDB-GENE-081104-120]	100332997	37.9832	58.2639	45.3612	72.3178	66.461	36.1382	47.3793	0.275238	0.405612	0.678576	0.497406	1	47.3793	0.000167456	0.0101432	0.497406	1
ENSDARG00000002304	gins2	GINS complex subunit 2 [Source:ZFIN;Acc:ZDB-GENE-050419-19]	554146	58.8127	76.8024	84.8422	47.1161	102.184	110.673	62.7141	0.204311	0.518417	0.394105	0.693503	1	62.7141	7.96e-05	0.010309	0.693503	1
ENSDARG00000002305	me3	malic enzyme 3, NADP(+)-dependent, mitochondrial [Source:ZFIN;Acc:ZDB-GENE-041111-294]	492719	624.885	745.955	808.941	596.074	800.025	731.798	642.403	-0.0380212	0.170035	-0.223608	0.823062	1	642.403	-0.000123446	0.0096897	0.823062	1
ENSDARG00000002311	fabp11b	fatty acid binding protein 11b [Source:ZFIN;Acc:ZDB-GENE-050522-391]	553579	279.36	1047.87	624.136	158.88	1312.61	450.598	411.377	-0.222545	0.347963	-0.639564	0.522456	1	411.377	-0.0001796	0.00996481	0.522456	1
ENSDARG00000002330	lhx8a	LIM homeobox 8a [Source:ZFIN;Acc:ZDB-GENE-031008-2]	378959	33.0821	4.41393	0	16.4359	24.9229	16.9398	10.9618	1.47245	1.01025	1.45751	0.144976	1	10.9618	0.000313932	0.0203722	0.144976	1
ENSDARG00000002332	frmd6	FERM domain containing 6 [Source:ZFIN;Acc:ZDB-GENE-050522-354]	321937	323.47	359.294	406.571	382.408	309.044	393.003	369.801	-0.00895943	0.215964	-0.0414857	0.966909	1	369.801	-1.81321e-05	0.0097156	0.966909	1
ENSDARG00000002333	fam102bb	family with sequence similarity 102 member Bb [Source:ZFIN;Acc:ZDB-GENE-041014-330]	557909	392.085	302.796	409.091	425.141	264.183	416.719	403.644	-0.0133807	0.185847	-0.0719988	0.942603	1	403.644	-3.6429e-05	0.00969717	0.942603	1
ENSDARG00000002336	dlc	deltaC [Source:NCBI gene;Acc:30120]	30120	1292.65	915.45	948.385	1122.02	1000.24	1068.34	947.445	0.0183826	0.196354	0.0936195	0.925411	1	947.445	4.48912e-05	0.00970353	0.925411	1
ENSDARG00000002339	sgf29	SAGA complex associated factor 29 [Source:ZFIN;Acc:ZDB-GENE-041010-62]	449813	301.415	176.557	248.647	191.752	203.537	211.183	225.732	-0.249773	0.259234	-0.963506	0.335294	1	225.732	-0.000356203	0.00989142	0.335294	1
ENSDARG00000002344	tubb4b	tubulin, beta 4B class IVb [Source:ZFIN;Acc:ZDB-GENE-030131-8625]	336681	13401.9	18042.4	20029.5	12727.9	17911.2	15188.2	16263.5	-0.158509	0.187378	-0.845932	0.39759	1	16263.5	-0.000425615	0.00973732	0.39759	1
ENSDARG00000002353	tagapa	T cell activation RhoGTPase activating protein a [Source:ZFIN;Acc:ZDB-GENE-040426-1877]	393842	8.57685	20.3041	9.24024	19.723	6.6461	11.2932	13.6573	-0.28603	0.942437	-0.3035	0.761509	1	13.6573	-4.60768e-05	0.012108	0.761509	1
ENSDARG00000002355	shpk	sedoheptulokinase [Source:ZFIN;Acc:ZDB-GENE-060526-357]	100001676	29.4063	28.2492	33.6009	23.0102	38.2151	41.7848	34.8977	0.165714	0.458855	0.361147	0.71799	1	34.8977	7.9851e-05	0.0101192	0.71799	1
ENSDARG00000002362	ubald1a	UBA-like domain containing 1a [Source:NCBI gene;Acc:794012]	794012	1409.05	659.442	1243.23	1112.16	484.335	824.403	1140.44	-0.467576	0.256268	-1.82456	0.0680676	1	1140.44	-0.000715736	0.0110901	0.0680676	1
ENSDARG00000002365	cers5	ceramide synthase 5 [Source:ZFIN;Acc:ZDB-GENE-030131-1740]	323020	349.2	488.181	311.648	390.078	437.812	347.83	353.762	0.0416517	0.216377	0.192496	0.847353	1	353.762	8.39916e-05	0.00971812	0.847353	1
ENSDARG00000002369	UBB	si:ch211-202a12.4 [Source:ZFIN;Acc:ZDB-GENE-030131-8486]	NA	1420.08	1591.66	1591.84	1256.8	1487.9	1154.16	1572.93	-0.249374	0.16201	-1.53924	0.123745	1	1572.93	-0.000898316	0.00985812	0.123745	1
ENSDARG00000002377	mief2	mitochondrial elongation factor 2 [Source:ZFIN;Acc:ZDB-GENE-060929-864]	767710	257.306	243.649	229.326	237.772	226.798	179.562	253.776	-0.198668	0.22357	-0.888615	0.37421	1	253.776	-0.000377279	0.00979581	0.37421	1
ENSDARG00000002385	atm	ATM serine/threonine kinase [Source:ZFIN;Acc:ZDB-GENE-040809-1]	403064	396.986	511.133	379.69	475.544	662.949	465.279	459.644	0.314364	0.231979	1.35514	0.175373	1	459.644	0.000561305	0.0100286	0.175373	1
ENSDARG00000002391	tlcd1	TLC domain containing 1 [Source:ZFIN;Acc:ZDB-GENE-041010-173]	450051	72.2906	57.3811	53.7614	95.328	70.6148	58.7246	61.0025	0.292821	0.341172	0.85828	0.390738	1	61.0025	0.000246887	0.0100647	0.390738	1
ENSDARG00000002396	cry-dash	cryptochrome DASH [Source:NCBI gene;Acc:402986]	402986	1823.19	107.7	453.612	1634.82	84.7378	499.159	726.345	-0.0533298	0.847192	-0.062949	0.949807	1	726.345	-9.7145e-06	0.0114394	0.949807	1
ENSDARG00000002401	gale	UDP-galactose-4-epimerase [Source:ZFIN;Acc:ZDB-GENE-060421-6479]	678540	147.032	116.528	127.683	124.913	122.953	103.897	124.092	-0.151052	0.245743	-0.614676	0.538769	1	124.092	-0.000237766	0.00977705	0.538769	1
ENSDARG00000002402	ercc3	excision repair cross-complementation group 3 [Source:NCBI gene;Acc:324323]	324323	328.371	342.521	420.011	350.632	360.551	367.029	361.317	-0.0091962	0.177254	-0.0518815	0.958623	1	361.317	-2.74951e-05	0.00969221	0.958623	1
ENSDARG00000002403	nusap1	nucleolar and spindle associated protein 1 [Source:NCBI gene;Acc:567446]	567446	914.047	1355.08	901.344	863.431	1364.11	756.643	811.885	-0.115661	0.212685	-0.543814	0.586569	1	811.885	-0.000241554	0.00973317	0.586569	1
ENSDARG00000002405	si:ch211-225b11.1	si:ch211-225b11.1 [Source:ZFIN;Acc:ZDB-GENE-060531-39]	561694	724.131	291.32	325.929	718.795	296.582	254.097	612.741	-0.115544	0.261739	-0.441449	0.658888	1	612.741	-0.000160596	0.00977349	0.658888	1
ENSDARG00000002406	zmynd10	zinc finger, MYND-type containing 10 [Source:NCBI gene;Acc:393368]	393368	17.1537	5.29672	7.5602	26.2974	15.7845	21.4571	21.2741	1.16242	0.63808	1.82175	0.0684925	1	21.2741	0.000489197	0.0199663	0.0684925	1
ENSDARG00000002411	pde4cb	phosphodiesterase 4C, cAMP-specific b [Source:ZFIN;Acc:ZDB-GENE-030131-4075]	571344	161.735	209.22	172.205	173.124	195.229	196.501	198.875	0.0591125	0.225039	0.262677	0.7928	1	198.875	0.000110356	0.00972668	0.7928	1
ENSDARG00000002445	prdm1a	PR domain containing 1a, with ZNF domain [Source:ZFIN;Acc:ZDB-GENE-030131-2193]	323473	922.624	806.867	451.092	956.567	785.071	483.348	618.731	0.0367804	0.226759	0.1622	0.871148	1	618.731	6.76296e-05	0.00972483	0.871148	1
ENSDARG00000002463	arhgef37	Rho guanine nucleotide exchange factor (GEF) 37 [Source:ZFIN;Acc:ZDB-GENE-100514-3]	101883655	259.756	323.983	256.207	346.249	300.736	229.252	310.531	0.0600117	0.2211	0.271423	0.786066	1	310.531	0.000115997	0.00972402	0.786066	1
ENSDARG00000002467	rdh14b	retinol dehydrogenase 14b [Source:ZFIN;Acc:ZDB-GENE-030131-6605]	334665	208.295	138.598	114.243	170.933	172.799	182.95	165.022	0.242728	0.253105	0.959002	0.337558	1	165.022	0.000362501	0.00987509	0.337558	1
ENSDARG00000002479	ercc6l	excision repair cross-complementation group 6-like [Source:NCBI gene;Acc:100005291]	100005291	254.855	638.255	396.49	247.634	607.288	307.175	290.937	-0.156355	0.3254	-0.480501	0.630871	1	290.937	-0.000142826	0.00986925	0.630871	1
ENSDARG00000002483	wnt7ab	wingless-type MMTV integration site family, member 7Ab [Source:ZFIN;Acc:ZDB-GENE-100922-44]	568110	12.2526	48.5533	45.3612	47.1161	68.9533	48.5607	35.3191	0.712079	0.57243	1.24396	0.213515	1	35.3191	0.000262305	0.0125858	0.213515	1
ENSDARG00000002487	noc3l	NOC3-like DNA replication regulator [Source:NCBI gene;Acc:321289]	321289	502.358	335.459	273.007	403.227	343.105	300.399	385.106	-0.0612608	0.252262	-0.242846	0.808125	1	385.106	-9.14103e-05	0.00974842	0.808125	1
ENSDARG00000002494	itgb6	integrin, beta 6 [Source:ZFIN;Acc:ZDB-GENE-100812-2]	100499533	84.5432	165.081	63.8417	127.104	157.845	127.613	107.87	0.448194	0.31862	1.40667	0.159524	1	107.87	0.000443016	0.0106354	0.159524	1
ENSDARG00000002506	C7H16orf87	zgc:92818 [Source:NCBI gene;Acc:436785]	436785	211.971	338.99	297.368	227.911	330.644	257.485	266.636	-0.0588091	0.210798	-0.278983	0.780258	1	266.636	-0.000124875	0.00971676	0.780258	1
ENSDARG00000002507	itga10	integrin, alpha 10 [Source:ZFIN;Acc:ZDB-GENE-100922-54]	572348	137.23	194.213	93.2424	184.082	207.691	119.708	151.194	0.292455	0.309427	0.945149	0.344583	1	151.194	0.000297194	0.0100218	0.344583	1
ENSDARG00000002508	ankrd33ab	ankyrin repeat domain 33Ab [Source:ZFIN;Acc:ZDB-GENE-100729-1]	569518	972.86	92.6926	687.978	697.976	90.5531	321.856	946.764	-0.698713	0.770653	-0.90665	0.364592	1	946.764	-0.000158798	0.0127818	0.364592	1
ENSDARG00000002509	zgc:153911	zgc:153911 [Source:ZFIN;Acc:ZDB-GENE-061013-174]	768172	63.7138	20.3041	17.6405	66.8392	19.9383	29.3623	56.2356	0.207761	0.577054	0.360037	0.718819	1	56.2356	6.75475e-05	0.0104862	0.718819	1
ENSDARG00000002510	dmbx1b	diencephalon/mesencephalon homeobox 1b [Source:NCBI gene;Acc:550288]	550288	0	21.1869	13.4404	28.4888	1.66153	5.64659	6.7439	-0.966675	1.49652	-0.645951	0.518311	1	6.7439	-0.00010022	0.0162968	0.518311	1
ENSDARG00000002523	hsdl2	hydroxysteroid dehydrogenase like 2 [Source:NCBI gene;Acc:322347]	322347	740.06	1367.44	1189.47	962.046	1188.82	883.127	977.403	-0.130724	0.244859	-0.533876	0.593427	1	977.403	-0.000207083	0.00976515	0.593427	1
ENSDARG00000002533	adora2b	adenosine A2b receptor [Source:ZFIN;Acc:ZDB-GENE-060511-1]	560100	202.169	112.997	284.767	154.497	122.122	225.864	221.906	-0.239074	0.325362	-0.734792	0.462466	1	221.906	-0.000219542	0.00995265	0.462466	1
ENSDARG00000002536	tm9sf4	transmembrane 9 superfamily protein member 4 [Source:ZFIN;Acc:ZDB-GENE-040426-1575]	393482	631.011	777.735	780.38	712.221	726.917	686.626	718.527	-0.0352892	0.174482	-0.202252	0.83972	1	718.527	-0.000108863	0.00969196	0.83972	1
ENSDARG00000002538	smu1a	SMU1 DNA replication regulator and spliceosomal factor a [Source:NCBI gene;Acc:393168]	393168	557.495	605.592	638.417	462.396	607.288	626.772	526.203	-0.0908675	0.174398	-0.521036	0.602342	1	526.203	-0.000280743	0.0097006	0.602342	1
ENSDARG00000002546	rundc3ab	RUN domain containing 3Ab [Source:NCBI gene;Acc:393118]	393118	532.99	347.818	452.772	403.227	353.074	402.037	424.815	-0.183673	0.216651	-0.847784	0.396558	1	424.815	-0.000370769	0.00977657	0.396558	1
ENSDARG00000002549	eif3eb	eukaryotic translation initiation factor 3, subunit E, b [Source:NCBI gene;Acc:561049]	561049	322.245	227.759	304.928	310.09	282.459	334.278	360.299	0.119448	0.232794	0.513106	0.607877	1	360.299	0.000208864	0.00974994	0.607877	1
ENSDARG00000002552	mapkapk2a	MAPK activated protein kinase 2a [Source:ZFIN;Acc:ZDB-GENE-030131-5532]	327321	770.691	826.288	760.22	765.911	795.871	736.316	828.22	-0.0355845	0.160703	-0.22143	0.824758	1	828.22	-0.000129204	0.00968436	0.824758	1
ENSDARG00000002564	syngr1a	synaptogyrin 1a [Source:ZFIN;Acc:ZDB-GENE-041010-169]	450047	2120.93	1896.23	2567.95	1870.4	1802.76	2154.74	2105.46	-0.172946	0.165114	-1.04743	0.2949	1	2105.46	-0.000596773	0.00973453	0.2949	1
ENSDARG00000002571	tmod2	tropomodulin 2 [Source:ZFIN;Acc:ZDB-GENE-040912-185]	447869	704.527	655.91	672.858	508.416	618.918	652.746	630.316	-0.191796	0.172573	-1.11139	0.266399	1	630.316	-0.000606922	0.00975628	0.266399	1
ENSDARG00000002576	cabp5a	calcium binding protein 5a [Source:ZFIN;Acc:ZDB-GENE-040426-1655]	393671	665.319	114.762	603.976	493.076	168.645	461.891	608.959	-0.175975	0.323138	-0.544581	0.586042	1	608.959	-0.000163064	0.0098813	0.586042	1
ENSDARG00000002582	tbx15	T-box transcription factor 15 [Source:ZFIN;Acc:ZDB-GENE-020529-1]	246222	123.752	143.011	55.4415	112.86	157.014	100.509	111.731	0.239323	0.305823	0.782555	0.433888	1	111.731	0.000247511	0.00992696	0.433888	1
ENSDARG00000002587	dpysl3	dihydropyrimidinase like 3 [Source:NCBI gene;Acc:553166]	553166	1917.54	2398.53	2437.74	2041.33	2179.92	2107.31	2000.29	-0.0934748	0.158004	-0.591598	0.55412	1	2000.29	-0.000351184	0.00969161	0.55412	1
ENSDARG00000002589	mylpfb	myosin light chain, phosphorylatable, fast skeletal muscle b [Source:ZFIN;Acc:ZDB-GENE-040912-115]	447930	2.45053	5.29672	0	18.6273	14.9537	0	5.08357	2.39928	1.82718	1.31311	0.189148	1	5.08357	0.000250332	0.0236358	0.189148	1
ENSDARG00000002591	ruvbl1	RuvB-like AAA ATPase 1 [Source:NCBI gene;Acc:317679]	317679	842.982	991.369	1023.99	826.176	1063.38	868.446	892.786	-0.0443152	0.221235	-0.200308	0.84124	1	892.786	-8.5541e-05	0.00972178	0.84124	1
ENSDARG00000002593	slc45a2	solute carrier family 45 member 2 [Source:ZFIN;Acc:ZDB-GENE-050208-97]	558311	921.399	1265.92	1409.56	956.567	1241.99	1241.12	1467.48	-0.0477992	0.205995	-0.23204	0.816507	1	1467.48	-0.000106205	0.00971202	0.816507	1
ENSDARG00000002600	pcsk1	proprotein convertase subtilisin/kexin type 1 [Source:ZFIN;Acc:ZDB-GENE-071009-1]	100005716	1882.01	1165.28	2262.18	1518.67	984.454	2010.19	1812.37	-0.237297	0.187118	-1.26817	0.204739	1	1812.37	-0.000641768	0.00982696	0.204739	1
ENSDARG00000002601	irx7	iroquois homeobox 7 [Source:ZFIN;Acc:ZDB-GENE-020103-1]	140746	272.009	205.689	241.926	227.911	203.537	250.709	239.012	-0.0675469	0.232826	-0.290117	0.771727	1	239.012	-0.000117957	0.00973405	0.771727	1
ENSDARG00000002607	unm_sa1614	un-named sa1614 [Source:ZFIN;Acc:ZDB-GENE-120411-1]	561879	1230.17	614.42	740.899	1051.9	775.932	1006.22	913.681	0.162968	0.217121	0.750585	0.452903	1	913.681	0.000327277	0.00976109	0.452903	1
ENSDARG00000002609	rnf145a	ring finger protein 145a [Source:ZFIN;Acc:ZDB-GENE-111012-3]	565986	1515.65	550.859	873.623	1385	711.133	1153.03	1300.74	0.186265	0.233572	0.797462	0.425183	1	1300.74	0.00032438	0.00979227	0.425183	1
ENSDARG00000002613	rpa3	replication protein A3 [Source:ZFIN;Acc:ZDB-GENE-040426-977]	393196	83.318	75.9197	82.3222	26.2974	67.2918	80.1816	61.5509	-0.533102	0.453504	-1.17552	0.239788	1	61.5509	-0.000277793	0.0111617	0.239788	1
ENSDARG00000002632	anxa11b	annexin A11b [Source:ZFIN;Acc:ZDB-GENE-030707-5]	353365	1564.66	2027.76	1819.49	1544.97	1812.72	1507.64	1779.24	-0.150217	0.150774	-0.996308	0.319101	1	1779.24	-0.000620058	0.00971011	0.319101	1
ENSDARG00000002634	b4galt1	UDP-Gal:betaGlcNAc beta 1,4- galactosyltransferase, polypeptide 1 [Source:ZFIN;Acc:ZDB-GENE-050417-236]	NA	136.004	212.752	124.323	84.3708	174.46	131.001	110.573	-0.31436	0.381188	-0.824687	0.409549	1	110.573	-0.000215585	0.0101739	0.409549	1
ENSDARG00000002635	zgc:85722	zgc:85722 [Source:ZFIN;Acc:ZDB-GENE-040516-7]	407982	959.382	617.068	1073.55	932.461	485.165	1075.11	1000.56	-0.115985	0.195066	-0.594593	0.552116	1	1000.56	-0.000287292	0.00972121	0.552116	1
ENSDARG00000002642	sh3gl1b	SH3-domain GRB2-like 1b [Source:ZFIN;Acc:ZDB-GENE-031001-6]	378838	247.503	348.701	239.406	229.006	395.443	293.623	330.505	0.128803	0.218727	0.588875	0.555945	1	330.505	0.000254649	0.00974312	0.555945	1
ENSDARG00000002644	rgs5a	regulator of G protein signaling 5a [Source:ZFIN;Acc:ZDB-GENE-030131-7570]	573765	558.721	459.932	647.657	677.158	574.057	466.409	672.427	0.0147106	0.227877	0.0645552	0.948528	1	672.427	2.67858e-05	0.00972403	0.948528	1
ENSDARG00000002656	stxbp5a	syntaxin binding protein 5a (tomosyn) [Source:ZFIN;Acc:ZDB-GENE-041001-161]	556789	2423.57	1162.63	1974.89	2397.44	1110.73	2199.91	2160.85	0.0317744	0.204425	0.155433	0.87648	1	2160.85	7.16661e-05	0.00970934	0.87648	1
ENSDARG00000002659	mapre1b	microtubule-associated protein, RP/EB family, member 1b [Source:ZFIN;Acc:ZDB-GENE-040426-2256]	334728	1943.27	2272.29	2163.06	1928.47	2488.97	2056.49	1819.72	0.0249693	0.212693	0.117396	0.906546	1	1819.72	5.20788e-05	0.00971416	0.906546	1
ENSDARG00000002663	optn	optineurin [Source:NCBI gene;Acc:336159]	336159	329.596	217.166	273.847	285.984	197.722	180.691	344.316	-0.311102	0.233002	-1.33519	0.181814	1	344.316	-0.000550432	0.0100175	0.181814	1
ENSDARG00000002666	kcnj1b	potassium inwardly rectifying channel subfamily J member 1b [Source:ZFIN;Acc:ZDB-GENE-070620-9]	556608	39.2085	99.7549	79.8021	40.5418	121.291	50.8193	63.3179	-0.0764399	0.339194	-0.225357	0.821701	1	63.3179	-6.43345e-05	0.00984817	0.821701	1
ENSDARG00000002670	ATG14	zgc:113944 [Source:ZFIN;Acc:ZDB-GENE-050913-155]	407686	468.051	395.488	391.45	411.992	358.89	308.304	478.566	-0.230922	0.263474	-0.876451	0.380785	1	478.566	-0.000318595	0.00986814	0.380785	1
ENSDARG00000002682	tbcela	tubulin folding cofactor E-like a [Source:ZFIN;Acc:ZDB-GENE-040426-1719]	393726	770.691	520.844	563.655	651.956	521.719	665.169	676.992	-0.000169669	0.280006	-0.000605945	0.999517	1	676.992	-2.06464e-07	0.00976763	0.999517	1
ENSDARG00000002690	rabif	RAB interacting factor [Source:ZFIN;Acc:ZDB-GENE-040718-216]	436784	109.049	150.074	159.604	123.817	168.645	125.354	117.48	0.0163485	0.292496	0.0558929	0.955427	1	117.48	1.82793e-05	0.00978081	0.955427	1
ENSDARG00000002696	gnb3b	guanine nucleotide binding protein (G protein), beta polypeptide 3b [Source:ZFIN;Acc:ZDB-GENE-040426-2280]	406483	13588.2	40233.9	59235.8	12562.5	30852	34377.6	27017.2	-0.473494	0.308708	-1.53379	0.125081	1	27017.2	-0.00050169	0.0108458	0.125081	1
ENSDARG00000002701	rasl12	RAS-like, family 12 [Source:NCBI gene;Acc:393366]	393366	36.7579	67.0918	67.2018	40.5418	64.7995	36.1382	43.2668	-0.269312	0.41849	-0.643532	0.519879	1	43.2668	-0.000154598	0.0101592	0.519879	1
ENSDARG00000002710	ncl	nucleolin [Source:ZFIN;Acc:ZDB-GENE-030131-6986]	767714	6408.13	5800.79	6980.58	6788.01	6133.52	5502.04	6869.3	-0.0465345	0.179113	-0.259805	0.795014	1	6869.3	-0.000136308	0.00969564	0.795014	1
ENSDARG00000002720	utp15	UTP15 small subunit processome component [Source:NCBI gene;Acc:325106]	325106	269.558	242.766	298.208	287.08	267.506	229.252	254.533	-0.0352757	0.299511	-0.117778	0.906244	1	254.533	-3.76785e-05	0.00979012	0.906244	1
ENSDARG00000002728	kiss1ra	KISS1 receptor a [Source:ZFIN;Acc:ZDB-GENE-070912-521]	561898	13.4779	0	0	18.6273	2.49229	1.12932	5.29312	1.20902	1.71545	0.704786	0.480944	1	5.29312	0.00011005	0.0176643	0.480944	1
ENSDARG00000002731	sdc2	syndecan 2 [Source:ZFIN;Acc:ZDB-GENE-021206-3]	282667	1423.76	1744.39	1730.45	1550.45	1629.96	1613.8	1509.25	-0.0235702	0.15366	-0.153392	0.878089	1	1509.25	-9.35276e-05	0.00967976	0.878089	1
ENSDARG00000002732	spon2b	spondin 2b, extracellular matrix protein [Source:ZFIN;Acc:ZDB-GENE-990415-161]	30202	25.7306	61.7951	49.5613	72.3178	49.8458	36.1382	34.1744	0.250941	0.506802	0.495147	0.620497	1	34.1744	0.000102076	0.0103398	0.620497	1
ENSDARG00000002745	tdh	L-threonine dehydrogenase [Source:ZFIN;Acc:ZDB-GENE-040426-2379]	406528	2753.17	1113.19	1716.17	2706.44	1043.44	1433.11	1985.07	-0.111634	0.297688	-0.375003	0.707658	1	1985.07	-0.000120823	0.00980918	0.707658	1
ENSDARG00000002748	sema6d	sema domain, transmembrane domain (TM), and cytoplasmic domain, (semaphorin) 6D [Source:ZFIN;Acc:ZDB-GENE-040426-1933]	406272	1656.56	2627.17	3084.56	1856.16	2684.19	2708.11	2699.08	-0.0115059	0.232104	-0.0495724	0.960463	1	2699.08	-2.0207e-05	0.00972697	0.960463	1
ENSDARG00000002750	phf20a	PHD finger protein 20, a [Source:ZFIN;Acc:ZDB-GENE-070912-270]	563332	370.03	500.54	614.896	324.334	429.504	632.418	637.692	-0.112136	0.222827	-0.503242	0.614794	1	637.692	-0.00021365	0.00973928	0.614794	1
ENSDARG00000002754	pdcd2l	programmed cell death 2-like [Source:ZFIN;Acc:ZDB-GENE-040426-967]	393192	80.8675	77.6852	57.1215	71.2221	77.2609	37.2675	79.3325	-0.221554	0.345741	-0.640808	0.521647	1	79.3325	-0.000180975	0.00996018	0.521647	1
ENSDARG00000002758	dedd1	death effector domain-containing 1 [Source:ZFIN;Acc:ZDB-GENE-000616-2]	58125	4152.42	1059.34	1580.92	3826.27	1160.58	2347.85	2666.79	0.169476	0.331295	0.511554	0.608963	1	2666.79	0.00014968	0.00988728	0.608963	1
ENSDARG00000002760	gdf5	growth differentiation factor 5 [Source:ZFIN;Acc:ZDB-GENE-990415-39]	100334210	25.7306	9.71065	18.4805	62.4563	24.0921	5.64659	15.6325	0.395953	0.731786	0.541078	0.588454	1	15.6325	9.07783e-05	0.0114022	0.588454	1
ENSDARG00000002764	miox	myo-inositol oxygenase [Source:NCBI gene;Acc:571850]	571850	2.45053	4.41393	10.0803	12.053	0	7.90523	7.71401	-0.305236	1.23993	-0.246172	0.805549	1	7.71401	-3.61019e-05	0.0136161	0.805549	1
ENSDARG00000002768	pvalb2	parvalbumin 2 [Source:NCBI gene;Acc:58028]	58028	322.245	236.587	237.726	475.544	304.89	284.588	230.557	0.398756	0.345021	1.15575	0.247785	1	230.557	0.000334384	0.0103782	0.247785	1
ENSDARG00000002771	si:ch211-48m9.1	si:ch211-48m9.1 [Source:ZFIN;Acc:ZDB-GENE-060531-64]	559268	1126.02	964.886	1327.23	955.472	1030.98	1334.85	1028.58	-0.036468	0.208601	-0.174821	0.86122	1	1028.58	-7.90367e-05	0.00971243	0.86122	1
ENSDARG00000002779	pdx1	pancreatic and duodenal homeobox 1 [Source:ZFIN;Acc:ZDB-GENE-990415-122]	30721	12.2526	18.5385	8.40022	5.47862	6.6461	7.90523	13.4724	-1.01071	0.864489	-1.16914	0.242346	1	13.4724	-0.000217671	0.0153237	0.242346	1
ENSDARG00000002787	tle3a	TLE family member 3, transcriptional corepressor a [Source:NCBI gene;Acc:30206]	30206	1877.11	2274.94	1603.6	1802.47	1959.77	1626.22	2038.26	-0.0977971	0.252801	-0.386855	0.698864	1	2038.26	-0.000145414	0.00975858	0.698864	1
ENSDARG00000002790	ap2m1a	adaptor related protein complex 2 subunit mu 1a [Source:NCBI gene;Acc:321051]	321051	2171.17	2788.72	3714.58	2059.96	2659.27	2475.47	2636.88	-0.268099	0.220618	-1.21522	0.224282	1	2636.88	-0.000525386	0.00989924	0.224282	1
ENSDARG00000002791	atp1a1a.1	ATPase Na+/K+ transporting subunit alpha 1a, tandem duplicate 1 [Source:ZFIN;Acc:ZDB-GENE-001212-1]	64612	11320.2	9260.43	11941.8	9972.19	9053.65	10742.1	10903.4	-0.122321	0.127968	-0.955868	0.339139	1	10903.4	-0.000698385	0.00968207	0.339139	1
ENSDARG00000002792	arcn1a	archain 1a [Source:ZFIN;Acc:ZDB-GENE-021031-2]	266982	608.956	736.244	679.578	573.064	799.194	598.539	641.168	-0.0412485	0.209504	-0.196887	0.843916	1	641.168	-8.86425e-05	0.00971351	0.843916	1
ENSDARG00000002795	meis3	myeloid ecotropic viral integration site 3 [Source:ZFIN;Acc:ZDB-GENE-010406-2]	81885	75.9664	91.8098	84.0022	55.8819	102.184	115.19	78.4874	0.099833	0.336178	0.296964	0.766494	1	78.4874	8.55145e-05	0.00985252	0.766494	1
ENSDARG00000002798	cog8	component of oligomeric golgi complex 8 [Source:ZFIN;Acc:ZDB-GENE-050320-74]	541379	161.735	173.026	250.327	151.21	196.891	168.268	203.612	-0.177772	0.274433	-0.647779	0.517128	1	203.612	-0.00022584	0.00982394	0.517128	1
ENSDARG00000002816	rasgrf2b	Ras protein-specific guanine nucleotide-releasing factor 2b [Source:NCBI gene;Acc:553520]	553520	1018.19	516.43	741.739	871.101	525.042	1113.51	885.85	0.12742	0.235897	0.540153	0.589092	1	885.85	0.000217137	0.00975599	0.589092	1
ENSDARG00000002826	cep57l1	centrosomal protein 57, like 1 [Source:ZFIN;Acc:ZDB-GENE-040808-27]	445312	177.663	207.455	116.763	143.54	195.229	154.717	146.995	-0.00171857	0.262129	-0.0065562	0.994769	1	146.995	-2.37812e-06	0.00975099	0.994769	1
ENSDARG00000002830	trmt2a	tRNA methyltransferase 2 homolog A [Source:ZFIN;Acc:ZDB-GENE-030131-6876]	334936	113.95	124.473	144.484	154.497	124.614	116.32	125.977	0.0429363	0.29314	0.14647	0.88355	1	125.977	4.78122e-05	0.00978427	0.88355	1
ENSDARG00000002831	col4a4	collagen, type IV, alpha 4 [Source:ZFIN;Acc:ZDB-GENE-101001-1]	554270	619.984	831.585	477.973	819.602	936.27	211.183	672.038	-0.166417	0.274047	-0.607259	0.543679	1	672.038	-0.000211883	0.00981478	0.543679	1
ENSDARG00000002840	si:dkey-28b4.8	si:dkey-28b4.8 [Source:ZFIN;Acc:ZDB-GENE-090501-2]	562640	2759.3	3373.13	3276.09	2589.2	3381.2	3193.71	2926.14	-0.0396746	0.147441	-0.269088	0.787862	1	2926.14	-0.00017088	0.0096773	0.787862	1
ENSDARG00000002847	fndc1	fibronectin type III domain containing 1 [Source:ZFIN;Acc:ZDB-GENE-041210-332]	557836	31.8569	44.1393	34.4409	90.9451	30.7382	38.3968	33.5363	0.396002	0.563412	0.702863	0.482141	1	33.5363	0.000136972	0.010816	0.482141	1
ENSDARG00000002872	zgc:113210	zgc:113210 [Source:ZFIN;Acc:ZDB-GENE-050320-83]	541387	231.575	305.444	141.964	195.039	283.29	136.648	215.336	-0.137059	0.271201	-0.505377	0.613294	1	215.336	-0.000177877	0.00979318	0.613294	1
ENSDARG00000002877	reps1	RALBP1 associated Eps domain containing 1 [Source:ZFIN;Acc:ZDB-GENE-030131-9536]	564535	872.388	794.508	672.858	885.345	662.949	778.101	803.892	-0.00558822	0.207099	-0.0269833	0.978473	1	803.892	-1.22838e-05	0.00970978	0.978473	1
ENSDARG00000002880	vps50	VPS50 EARP/GARPII complex subunit [Source:ZFIN;Acc:ZDB-GENE-060503-325]	100034394	945.904	944.582	939.985	1040.94	915.501	1051.4	961.067	0.0839677	0.145004	0.579073	0.56254	1	961.067	0.000373951	0.00968183	0.56254	1
ENSDARG00000002894	aven	apoptosis, caspase activation inhibitor [Source:ZFIN;Acc:ZDB-GENE-041001-171]	692323	231.575	225.993	227.646	281.601	215.168	213.441	216.795	0.0451861	0.213302	0.211841	0.832231	1	216.795	9.3728e-05	0.00971648	0.832231	1
ENSDARG00000002897	si:ch211-160o17.2	si:ch211-160o17.2 [Source:ZFIN;Acc:ZDB-GENE-141219-3]	555899	232.8	248.946	375.49	218.049	282.459	230.381	251.856	-0.209418	0.232691	-0.899984	0.368129	1	251.856	-0.000367885	0.00981443	0.368129	1
ENSDARG00000002909	tjp3	tight junction protein 3 [Source:ZFIN;Acc:ZDB-GENE-030828-10]	373089	159.284	369.888	150.364	355.015	397.105	175.044	256.205	0.498807	0.282106	1.76815	0.0770354	1	256.205	0.000638566	0.0112666	0.0770354	1
ENSDARG00000002912	adipor1a	adiponectin receptor 1a [Source:ZFIN;Acc:ZDB-GENE-040718-169]	436740	1433.56	1070.82	1259.19	1066.14	1178.02	1060.43	1252.1	-0.1761	0.156061	-1.1284	0.25915	1	1252.1	-0.000679568	0.00973256	0.25915	1
ENSDARG00000002916	sec31b	SEC31 homolog B, COPII coat complex component [Source:ZFIN;Acc:ZDB-GENE-060418-2]	100148383	1366.17	1298.58	1060.95	1175.71	1182.18	1221.92	1201.51	-0.0522657	0.161573	-0.323481	0.746331	1	1201.51	-0.000187773	0.00968642	0.746331	1
ENSDARG00000002917	gls2b	glutaminase 2b (liver, mitochondrial) [Source:ZFIN;Acc:ZDB-GENE-050208-408]	556445	50.2358	22.9525	36.961	37.2546	8.30763	27.1036	79.5074	-0.685744	0.414682	-1.65366	0.0981958	1	79.5074	-0.000453226	0.0128556	0.0981958	1
ENSDARG00000002933	gbx2	gastrulation brain homeobox 2 [Source:ZFIN;Acc:ZDB-GENE-020509-2]	245948	388.409	271.898	304.088	304.611	244.244	269.907	291.335	-0.225235	0.201936	-1.11538	0.264689	1	291.335	-0.000523527	0.00981327	0.264689	1
ENSDARG00000002937	meis1a	Meis homeobox 1 a [Source:ZFIN;Acc:ZDB-GENE-020122-3]	170455	63.7138	101.52	47.8813	123.817	108.83	77.923	71.7631	0.57975	0.331297	1.74994	0.0801283	1	71.7631	0.000561222	0.011974	0.0801283	1
ENSDARG00000002945	bgnb	biglycan b [Source:ZFIN;Acc:ZDB-GENE-040426-21]	792197	710.653	722.119	603.976	868.909	497.627	609.832	673.446	-0.0388424	0.251122	-0.154675	0.877077	1	673.446	-5.84608e-05	0.00974391	0.877077	1
ENSDARG00000002947	abcd3b	ATP-binding cassette, sub-family D (ALD), member 3b [Source:ZFIN;Acc:ZDB-GENE-050517-29]	100170781	148.257	135.066	192.365	184.082	230.121	159.234	203.859	0.270896	0.281236	0.963234	0.33543	1	203.859	0.000330333	0.00994862	0.33543	1
ENSDARG00000002949	ppp6c	protein phosphatase 6, catalytic subunit [Source:ZFIN;Acc:ZDB-GENE-040426-949]	393980	649.39	911.036	987.866	748.38	775.932	937.334	842.076	-0.0474883	0.181121	-0.262192	0.793174	1	842.076	-0.000136069	0.0096969	0.793174	1
ENSDARG00000002952	smo	smoothened, frizzled class receptor [Source:ZFIN;Acc:ZDB-GENE-980526-89]	30225	532.99	741.541	585.495	543.479	658.795	569.177	557.996	-0.0622555	0.172807	-0.360261	0.718652	1	557.996	-0.000195795	0.00969407	0.718652	1
ENSDARG00000002956	si:dkey-32n7.4	si:dkey-32n7.4 [Source:ZFIN;Acc:ZDB-GENE-110411-175]	101882585	34.3074	48.5533	65.5217	82.1793	49.8458	60.9832	91.6223	0.329427	0.41268	0.798262	0.424718	1	91.6223	0.000195371	0.0102665	0.424718	1
ENSDARG00000002967	pdap1b	pdgfa associated protein 1b [Source:ZFIN;Acc:ZDB-GENE-040426-942]	393179	335.722	271.016	341.889	325.43	303.228	233.769	362.414	-0.135378	0.217754	-0.621702	0.534138	1	362.414	-0.000270059	0.00974552	0.534138	1
ENSDARG00000002968	a1cf	apobec1 complementation factor [Source:ZFIN;Acc:ZDB-GENE-060824-3]	562916	2.45053	4.41393	0	16.4359	2.49229	0	5.24615	1.1688	1.5086	0.774758	0.438483	1	5.24615	0.000124064	0.0171038	0.438483	1
ENSDARG00000002970	ss18	SS18 subunit of BAF chromatin remodeling complex [Source:ZFIN;Acc:ZDB-GENE-030131-4867]	326668	1485.02	1740.86	1877.45	1493.47	1605.03	1593.47	1560.13	-0.119718	0.151081	-0.792409	0.428122	1	1560.13	-0.00049178	0.0096955	0.428122	1
ENSDARG00000002971	phc1	polyhomeotic homolog 1 [Source:ZFIN;Acc:ZDB-GENE-081022-39]	403008	225.449	260.422	156.244	225.719	244.244	193.113	200.335	0.0639444	0.251068	0.25469	0.798962	1	200.335	9.63087e-05	0.00974795	0.798962	1
ENSDARG00000002988	tnnt2d	troponin T2d, cardiac [Source:ZFIN;Acc:ZDB-GENE-050626-97]	574000	102.922	70.6229	67.2018	167.646	73.1071	19.1984	148.519	-0.1486	0.390541	-0.380497	0.703576	1	148.519	-9.61036e-05	0.00996599	0.703576	1
ENSDARG00000002991	cep135	centrosomal protein 135 [Source:NCBI gene;Acc:553303]	553303	401.887	431.683	434.291	292.558	439.474	421.236	413.517	-0.145546	0.200501	-0.725911	0.467893	1	413.517	-0.000341752	0.00973837	0.467893	1
ENSDARG00000002994	itpkca	inositol-trisphosphate 3-kinase Ca [Source:ZFIN;Acc:ZDB-GENE-030131-6009]	562919	513.386	602.061	480.493	362.685	581.534	434.788	503.792	-0.211745	0.208586	-1.01514	0.310037	1	503.792	-0.000461299	0.00979942	0.310037	1
ENSDARG00000003008	prkcea	protein kinase C, epsilon a [Source:ZFIN;Acc:ZDB-GENE-030131-8191]	100005075	2331.68	1130.85	1874.09	2013.94	1091.62	1869.02	1989.24	-0.0923388	0.195964	-0.471204	0.637495	1	1989.24	-0.000226549	0.00971425	0.637495	1
ENSDARG00000003017	ube2al	ubiquitin conjugating enzyme E2 A, like [Source:ZFIN;Acc:ZDB-GENE-030131-4195]	325470	615.083	453.752	622.456	482.119	441.966	545.461	578.667	-0.196181	0.183019	-1.07191	0.283759	1	578.667	-0.000552779	0.00976644	0.283759	1
ENSDARG00000003020	lrrc4.2	leucine rich repeat containing 4.2 [Source:ZFIN;Acc:ZDB-GENE-030131-7997]	566572	197.268	102.403	133.564	186.273	83.0763	219.088	137.329	0.125344	0.274236	0.457067	0.647623	1	137.329	0.000159128	0.00979021	0.647623	1
ENSDARG00000003021	hdac8	histone deacetylase 8 [Source:NCBI gene;Acc:406740]	406740	127.428	173.909	105.003	123.817	181.106	134.389	122.936	0.122253	0.270206	0.452442	0.650951	1	122.936	0.000159725	0.00978468	0.650951	1
ENSDARG00000003022	limk1b	LIM domain kinase 1b [Source:ZFIN;Acc:ZDB-GENE-110411-106]	101883214	156.834	221.579	164.644	94.2323	162.83	118.578	143.494	-0.544284	0.22881	-2.37875	0.0173713	1	143.494	-0.00113519	0.0139931	0.0173713	1
ENSDARG00000003027	scnm1	sodium channel modifier 1 [Source:NCBI gene;Acc:321696]	321696	78.4169	87.3959	65.5217	101.902	79.7532	62.1125	92.5097	0.0592081	0.289664	0.204403	0.838039	1	92.5097	6.74867e-05	0.00978354	0.838039	1
ENSDARG00000003032	eif4a1b	eukaryotic translation initiation factor 4A1B [Source:ZFIN;Acc:ZDB-GENE-040120-6]	399484	5393.61	4678.77	5032.57	5287.96	5001.19	3202.75	5754.83	-0.198528	0.165693	-1.19816	0.230853	1	5754.83	-0.000681172	0.00976082	0.230853	1
ENSDARG00000003035	hspa9	heat shock protein 9 [Source:ZFIN;Acc:ZDB-GENE-030828-12]	373085	3195.49	2411.77	2547.79	3174.31	2815.46	2068.91	3267.96	-0.0063216	0.232374	-0.0272044	0.978297	1	3267.96	-1.10767e-05	0.00972704	0.978297	1
ENSDARG00000003041	CABZ01111496.1	E3 ubiquitin-protein ligase pellino homolog 2-like [Source:NCBI gene;Acc:100334245]	100334245	638.363	782.149	577.935	694.689	721.933	629.03	608.327	0.0350719	0.229773	0.152637	0.878684	1	608.327	6.28349e-05	0.00972684	0.878684	1
ENSDARG00000003046	sorbs2a	sorbin and SH3 domain containing 2a [Source:ZFIN;Acc:ZDB-GENE-070308-2]	571008	1116.22	619.716	597.256	975.195	648.826	892.162	769.261	0.131769	0.230748	0.571051	0.567965	1	769.261	0.00023452	0.00975385	0.567965	1
ENSDARG00000003054	tacr3l	tachykinin receptor 3-like [Source:ZFIN;Acc:ZDB-GENE-061207-19]	559201	20.8295	24.718	17.6405	31.776	11.6307	21.4571	21.3408	0.0469314	0.57953	0.0809819	0.935456	1	21.3408	1.50411e-05	0.0103789	0.935456	1
ENSDARG00000003058	fgfr1op	FGFR1 oncogene partner [Source:ZFIN;Acc:ZDB-GENE-090417-1]	415215	298.965	286.023	378.01	359.398	289.105	326.373	344.739	0.0127458	0.197298	0.0646019	0.948491	1	344.739	3.0832e-05	0.00970388	0.948491	1
ENSDARG00000003061	cd276	CD276 molecule [Source:ZFIN;Acc:ZDB-GENE-070112-452]	791140	126.202	284.257	176.405	147.923	289.105	205.536	173.99	0.148006	0.278289	0.531841	0.594836	1	173.99	0.000182757	0.00980689	0.594836	1
ENSDARG00000003068	gorasp1a	golgi reassembly stacking protein 1a [Source:ZFIN;Acc:ZDB-GENE-030826-23]	492770	1454.39	1074.35	1190.31	1328.02	1215.41	987.024	1234.25	-0.0728371	0.161389	-0.451315	0.651762	1	1234.25	-0.000262321	0.00968927	0.651762	1
ENSDARG00000003069	btbd7	BTB (POZ) domain containing 7 [Source:ZFIN;Acc:ZDB-GENE-030131-4477]	568372	650.615	677.097	593.896	557.724	751.84	749.868	683.935	0.0988288	0.178402	0.553967	0.579602	1	683.935	0.000291964	0.00970511	0.579602	1
ENSDARG00000003077	gpx9	glutathione peroxidase 9 [Source:ZFIN;Acc:ZDB-GENE-130603-13]	794084	1511.98	1000.2	853.462	1756.45	1461.31	438.176	1433.66	-0.0359205	0.250119	-0.143613	0.885806	1	1433.66	-5.4487e-05	0.00974274	0.885806	1
ENSDARG00000003081	mybphb	myosin binding protein Hb [Source:ZFIN;Acc:ZDB-GENE-030131-9794]	321053	149.482	138.598	110.883	277.218	139.568	118.578	113.3	0.352671	0.307477	1.14698	0.251388	1	113.3	0.000365715	0.010179	0.251388	1
ENSDARG00000003084	spire2	spire-type actin nucleation factor 2 [Source:NCBI gene;Acc:492470]	492470	101.697	146.543	161.284	138.061	173.629	216.829	140.958	0.364245	0.272049	1.3389	0.180604	1	140.958	0.000479921	0.010212	0.180604	1
ENSDARG00000003085	stambpl1	STAM binding protein-like 1 [Source:ZFIN;Acc:ZDB-GENE-100215-4]	570542	426.392	290.437	319.208	522.66	409.566	195.372	373.351	0.0701688	0.252864	0.277496	0.781399	1	373.351	0.000104229	0.00975083	0.781399	1
ENSDARG00000003087	ubxn6	UBX domain protein 6 [Source:ZFIN;Acc:ZDB-GENE-030131-5680]	554960	654.291	627.661	843.382	580.734	598.149	686.626	694.923	-0.18685	0.230565	-0.810399	0.417711	1	694.923	-0.000333791	0.00979028	0.417711	1
ENSDARG00000003091	oclnb	occludin b [Source:ZFIN;Acc:ZDB-GENE-041212-43]	494075	290.388	323.983	225.966	311.186	313.198	332.02	278.922	0.186241	0.224651	0.829021	0.407093	1	278.922	0.000350115	0.00978497	0.407093	1
ENSDARG00000003098	kdm5bb	lysine (K)-specific demethylase 5Bb [Source:NCBI gene;Acc:415256]	415256	3722.35	5004.52	4583.16	3966.52	5032.76	3913.09	4088.04	-0.0439274	0.166317	-0.264118	0.791689	1	4088.04	-0.000149012	0.00968817	0.791689	1
ENSDARG00000003109	rcan1a	regulator of calcineurin 1a [Source:ZFIN;Acc:ZDB-GENE-040801-135]	445222	672.67	784.797	710.659	690.306	801.686	647.1	748.364	-0.0195538	0.180444	-0.108365	0.913706	1	748.364	-5.64363e-05	0.00969433	0.913706	1
ENSDARG00000003113	ada	adenosine deaminase [Source:NCBI gene;Acc:436919]	436919	1186.06	1052.28	1044.99	1376.23	1069.19	613.22	1562.34	-0.187438	0.19724	-0.950303	0.341958	1	1562.34	-0.000455356	0.00976628	0.341958	1
ENSDARG00000003127	zgc:123105	Danio rerio zgc:123105 (zgc:123105), transcript variant 2, mRNA. [Source:RefSeq mRNA;Acc:NM_001365567]	664766	1469.09	665.621	1360.84	1425.54	724.425	1174.49	1279.43	-0.0604985	0.208403	-0.290296	0.77159	1	1279.43	-0.000131393	0.00971545	0.77159	1
ENSDARG00000003132	apip	APAF1 interacting protein [Source:NCBI gene;Acc:447941]	447941	35.5327	44.1393	33.6009	35.0632	76.4302	45.1727	49.9435	0.433439	0.397896	1.08933	0.27601	1	49.9435	0.000279926	0.0105774	0.27601	1
ENSDARG00000003142	dachc	dachshund c [Source:ZFIN;Acc:ZDB-GENE-020402-5]	692255	79.6422	70.6229	40.3211	79.9879	70.6148	85.8282	64.8424	0.33102	0.393303	0.841642	0.399988	1	64.8424	0.000214615	0.0102338	0.399988	1
ENSDARG00000003144	pxmp2	peroxisomal membrane protein 2 [Source:ZFIN;Acc:ZDB-GENE-040912-184]	447868	19.6042	27.3664	23.5206	39.4461	32.3997	22.5864	24.9891	0.425243	0.508376	0.836473	0.402889	1	24.9891	0.00017622	0.0107576	0.402889	1
ENSDARG00000003146	si:dkey-27m7.4	si:dkey-27m7.4 [Source:ZFIN;Acc:ZDB-GENE-090313-297]	567924	7.35159	9.71065	10.9203	2.19145	1.66153	4.51727	4.6104	-1.92172	1.12746	-1.70446	0.0882946	1	4.6104	-0.000441382	0.0264414	0.0882946	1
ENSDARG00000003151	skp1	S-phase kinase-associated protein 1 [Source:ZFIN;Acc:ZDB-GENE-040426-1707]	393716	2590.21	3047.38	3912.82	2394.16	2852.84	2639.22	2888.19	-0.268604	0.190225	-1.41204	0.157939	1	2888.19	-0.000705332	0.00989809	0.157939	1
ENSDARG00000003153	nudt21	nudix hydrolase 21 [Source:NCBI gene;Acc:394092]	394092	400.661	515.547	548.534	410.897	469.381	482.219	418.719	-0.106608	0.224556	-0.474749	0.634966	1	418.719	-0.000200027	0.00973857	0.634966	1
ENSDARG00000003157	nfkbil1	nuclear factor of kappa light polypeptide gene enhancer in B-cells inhibitor-like 1 [Source:ZFIN;Acc:ZDB-GENE-040116-7]	101887110	160.51	107.7	105.003	145.731	181.937	120.837	154.763	0.276837	0.275193	1.00598	0.314427	1	154.763	0.000352325	0.00995393	0.314427	1
ENSDARG00000003165	nr2f6b	nuclear receptor subfamily 2, group F, member 6b [Source:ZFIN;Acc:ZDB-GENE-040426-2351]	406522	709.428	851.889	1743.05	805.357	766.794	1102.21	1361.42	-0.279255	0.297948	-0.937261	0.348624	1	1361.42	-0.000304791	0.00998222	0.348624	1
ENSDARG00000003167	mlst8	MTOR associated protein, LST8 homolog (S. cerevisiae) [Source:NCBI gene;Acc:792689]	792689	382.283	312.506	335.169	329.813	340.613	348.959	366.29	-0.00670412	0.196463	-0.0341241	0.972778	1	366.29	-1.63535e-05	0.00970323	0.972778	1
ENSDARG00000003169	magi1b	membrane associated guanylate kinase, WW and PDZ domain containing 1b [Source:ZFIN;Acc:ZDB-GENE-030131-5110]	474349	3096.24	3119.77	3140	3218.14	2967.48	3598.01	3082.07	0.0594506	0.134723	0.441281	0.65901	1	3082.07	0.000306256	0.00967174	0.65901	1
ENSDARG00000003175	stx5al	syntaxin 5A, like [Source:ZFIN;Acc:ZDB-GENE-030131-1825]	323105	218.097	278.961	313.328	247.634	298.244	298.14	299.74	0.05814	0.206633	0.281368	0.778428	1	299.74	0.000128409	0.00971391	0.778428	1
ENSDARG00000003189	psmd1	proteasome 26S subunit, non-ATPase 1 [Source:ZFIN;Acc:ZDB-GENE-040426-810]	554967	2216.5	3225.7	2888.84	2570.57	3588.9	2430.29	2471.65	0.0343487	0.212816	0.161401	0.871778	1	2471.65	7.15638e-05	0.00971498	0.871778	1
ENSDARG00000003193	rassf7b	Ras association domain family member 7b [Source:ZFIN;Acc:ZDB-GENE-030429-1]	368288	131.103	53.85	87.3623	128.2	88.8916	100.509	94.0133	0.256868	0.342904	0.749095	0.4538	1	94.0133	0.000213736	0.0100041	0.4538	1
ENSDARG00000003197	wdr21	WD repeat domain 21 [Source:ZFIN;Acc:ZDB-GENE-040109-2]	110437968	66.1643	46.7877	56.2815	73.4135	84.7378	53.078	66.2718	0.277379	0.407667	0.680406	0.496248	1	66.2718	0.000167227	0.010151	0.496248	1
ENSDARG00000003200	foxm1	forkhead box M1 [Source:ZFIN;Acc:ZDB-GENE-040426-1275]	394072	247.503	410.496	197.405	235.581	407.905	301.528	208.05	0.182204	0.295162	0.617301	0.537036	1	208.05	0.000201041	0.00985095	0.537036	1
ENSDARG00000003203	rhcga	Rh family, C glycoprotein a [Source:ZFIN;Acc:ZDB-GENE-070424-81]	100038797	841.757	128.887	467.052	821.793	83.0763	369.287	426.189	-0.228617	1.14272	-0.200063	0.841431	1	426.189	-2.9376e-05	0.0130334	0.841431	1
ENSDARG00000003205	ngly1	N-glycanase 1 [Source:NCBI gene;Acc:553627]	553627	215.647	321.334	195.725	187.369	318.182	234.898	251.156	0.0236527	0.213655	0.110705	0.91185	1	251.156	4.88955e-05	0.00971471	0.91185	1
ENSDARG00000003206	chchd6a	coiled-coil-helix-coiled-coil-helix domain containing 6a [Source:NCBI gene;Acc:449542]	449542	551.369	532.32	615.736	396.652	574.057	592.892	588.538	-0.127339	0.211392	-0.602385	0.546918	1	588.538	-0.000269239	0.00973707	0.546918	1
ENSDARG00000003207	mterf3	mitochondrial transcription termination factor 3 [Source:ZFIN;Acc:ZDB-GENE-040718-359]	436888	177.663	114.762	161.284	172.029	109.661	161.493	163.006	-0.0360558	0.224806	-0.160386	0.872577	1	163.006	-6.74346e-05	0.00972336	0.872577	1
ENSDARG00000003208	pomk	protein O-mannose kinase [Source:NCBI gene;Acc:492773]	492773	222.998	190.682	261.247	213.666	182.768	230.381	232.619	-0.114375	0.344133	-0.332356	0.73962	1	232.619	-9.37429e-05	0.00987034	0.73962	1
ENSDARG00000003210	ano2a	anoctamin 2a [Source:ZFIN;Acc:ZDB-GENE-091204-400]	NA	373.706	422.855	467.052	375.833	397.935	535.297	444	0.0400875	0.188015	0.213214	0.83116	1	444	0.000106675	0.00970012	0.83116	1
ENSDARG00000003213	naa15a	N(alpha)-acetyltransferase 15, NatA auxiliary subunit a [Source:ZFIN;Acc:ZDB-GENE-030131-2392]	323672	1183.61	1440.71	1380.16	1438.69	1530.27	1172.23	1303.86	0.0571029	0.219008	0.260735	0.794297	1	1303.86	0.000112457	0.00972207	0.794297	1
ENSDARG00000003216	anxa2a	annexin A2a [Source:ZFIN;Acc:ZDB-GENE-030131-4282]	325557	1623.48	975.479	1175.19	1740.01	1013.53	967.826	1791.61	-0.0416105	0.287831	-0.144566	0.885054	1	1791.61	-4.80057e-05	0.00977849	0.885054	1
ENSDARG00000003217	urb2	URB2 ribosome biogenesis homolog [Source:ZFIN;Acc:ZDB-GENE-030131-2621]	570267	321.019	240.118	173.885	353.919	247.567	204.407	260.323	0.12512	0.384355	0.325532	0.744778	1	260.323	8.32829e-05	0.00993981	0.744778	1
ENSDARG00000003219	bin2a	bridging integrator 2a [Source:ZFIN;Acc:ZDB-GENE-041114-126]	492780	0	5.29672	2.52007	3.28717	4.15381	5.64659	7.92286	0.893621	1.23759	0.722066	0.470254	1	7.92286	0.000114409	0.0152214	0.470254	1
ENSDARG00000003229	gdf9	growth differentiation factor 9 [Source:ZFIN;Acc:ZDB-GENE-050221-7]	497643	6.12632	0	11.7603	14.2444	10.7999	2.25864	7.26746	0.681318	1.16321	0.58572	0.558064	1	7.26746	9.01868e-05	0.014122	0.558064	1
ENSDARG00000003235	nup88	nucleoporin 88 [Source:ZFIN;Acc:ZDB-GENE-050522-297]	321744	291.613	473.174	378.85	370.355	464.396	441.564	375.526	0.165613	0.238079	0.695621	0.486666	1	375.526	0.000277541	0.00977988	0.486666	1
ENSDARG00000003244	gbp3	guanylate binding protein 3 [Source:ZFIN;Acc:ZDB-GENE-070912-176]	100170660	67.3895	60.0295	111.723	86.5622	64.7995	74.535	64.9957	-0.0839509	0.358017	-0.234489	0.814606	1	64.9957	-6.37797e-05	0.00987791	0.814606	1
ENSDARG00000003250	pik3cd	phosphatidylinositol-4,5-bisphosphate 3-kinase, catalytic subunit delta [Source:ZFIN;Acc:ZDB-GENE-040426-1128]	394174	129.878	95.341	52.9214	175.316	75.5994	142.294	107.677	0.441654	0.369263	1.19604	0.23168	1	107.677	0.000328685	0.010589	0.23168	1
ENSDARG00000003251	zbtb22b	zinc finger and BTB domain containing 22b [Source:ZFIN;Acc:ZDB-GENE-010110-4]	64809	235.251	186.268	191.525	170.933	189.414	258.614	188.754	0.0217438	0.267049	0.0814222	0.935106	1	188.754	2.90177e-05	0.00975615	0.935106	1
ENSDARG00000003257	zgc:101559	zgc:101559 [Source:ZFIN;Acc:ZDB-GENE-041114-122]	492776	187.465	197.744	276.367	157.784	154.522	177.303	163.217	-0.448598	0.322105	-1.3927	0.163709	1	163.217	-0.000434227	0.0106342	0.163709	1
ENSDARG00000003259	loxa	lysyl oxidase a [Source:ZFIN;Acc:ZDB-GENE-040426-2398]	404621	11.0274	51.2016	29.4008	17.5316	58.1534	36.1382	28.3173	0.344203	0.523453	0.657564	0.510819	1	28.3173	0.000133827	0.0105647	0.510819	1
ENSDARG00000003269	clcn3	chloride channel 3 [Source:ZFIN;Acc:ZDB-GENE-030131-1699]	559340	2341.48	2362.34	2604.07	2280.2	2223.12	2298.16	2427.43	-0.102243	0.128643	-0.794781	0.426741	1	2427.43	-0.000577486	0.0096758	0.426741	1
ENSDARG00000003270	dhps	deoxyhypusine synthase [Source:ZFIN;Acc:ZDB-GENE-040426-2001]	406329	290.388	208.338	289.808	352.823	249.229	275.554	289.629	0.164117	0.209707	0.782603	0.43386	1	289.629	0.000352944	0.00975635	0.43386	1
ENSDARG00000003281	pik3ip1	phosphoinositide-3-kinase interacting protein 1 [Source:NCBI gene;Acc:386643]	386643	966.734	449.338	811.461	932.461	449.443	647.1	929.641	-0.143659	0.273886	-0.524521	0.599916	1	929.641	-0.000182946	0.00979967	0.599916	1
ENSDARG00000003287	wdr12	WD repeat domain 12 [Source:NCBI gene;Acc:321652]	321652	207.07	185.385	227.646	248.729	188.583	195.372	230.873	0.0450578	0.27584	0.163348	0.870245	1	230.873	5.64644e-05	0.00976699	0.870245	1
ENSDARG00000003290	dab1b	DAB adaptor protein 1b [Source:ZFIN;Acc:ZDB-GENE-060421-7958]	678641	992.464	668.27	733.339	804.262	819.132	1058.17	752.415	0.168412	0.202378	0.832166	0.405315	1	752.415	0.000388562	0.00975416	0.405315	1
ENSDARG00000003293	sox9a	SRY-box transcription factor 9a [Source:ZFIN;Acc:ZDB-GENE-001103-1]	60641	683.698	801.57	540.134	700.168	613.934	555.625	705.029	-0.110755	0.223081	-0.49648	0.619556	1	705.029	-0.00021054	0.00973895	0.619556	1
ENSDARG00000003307	stx16	syntaxin 16 [Source:ZFIN;Acc:ZDB-GENE-060810-113]	562857	677.571	627.661	703.938	656.339	790.886	773.583	727.253	0.145017	0.17911	0.809654	0.418139	1	727.253	0.000425538	0.00972404	0.418139	1
ENSDARG00000003308	emc2	ER membrane protein complex subunit 2 [Source:NCBI gene;Acc:407073]	407073	1774.18	1948.31	2204.22	1379.52	1939	1521.19	1701.27	-0.294368	0.171193	-1.71951	0.0855217	1	1701.27	-0.00095652	0.0100197	0.0855217	1
ENSDARG00000003311	pank2	pantothenate kinase 2 [Source:ZFIN;Acc:ZDB-GENE-070112-1952]	570866	1943.27	744.189	1027.35	1738.91	890.578	1346.15	1631.63	0.133701	0.257791	0.518643	0.60401	1	1631.63	0.000191534	0.00977832	0.60401	1
ENSDARG00000003313	eps8l1b	eps8 like 1b [Source:ZFIN;Acc:ZDB-GENE-050506-143]	553062	50.2358	33.5459	43.6811	74.5092	42.3689	39.5262	56.7877	0.356221	0.565615	0.629794	0.528829	1	56.7877	0.000121663	0.0107165	0.528829	1
ENSDARG00000003320	fam91a1	family with sequence similarity 91 member A1 [Source:NCBI gene;Acc:393413]	393413	856.46	644.434	734.179	878.771	672.918	752.126	759.031	0.0447659	0.16919	0.26459	0.791326	1	759.031	0.000146792	0.00968986	0.791326	1
ENSDARG00000003326	cacng5a	calcium channel, voltage-dependent, gamma subunit 5a [Source:ZFIN;Acc:ZDB-GENE-120104-4]	797409	176.438	229.525	254.527	169.837	218.491	255.226	226.865	-0.0416648	0.273206	-0.152503	0.87879	1	226.865	-5.31948e-05	0.00976396	0.87879	1
ENSDARG00000003328	slf2	SMC5-SMC6 complex localization factor 2 [Source:ZFIN;Acc:ZDB-GENE-081107-61]	100320914	517.062	388.426	395.65	433.907	459.412	589.504	424.411	0.194151	0.217335	0.893326	0.371683	1	424.411	0.0003897	0.00978662	0.371683	1
ENSDARG00000003344	trpc2b	transient receptor potential cation channel subfamily C member 2b [Source:ZFIN;Acc:ZDB-GENE-050712-3]	562120	15.9284	20.3041	5.04013	26.2974	15.7845	9.03455	9.46655	0.319695	0.973819	0.32829	0.742692	1	9.46655	4.96396e-05	0.0123147	0.742692	1
ENSDARG00000003373	commd2	COMM domain containing 2 [Source:ZFIN;Acc:ZDB-GENE-040718-118]	436694	251.179	323.1	295.688	192.847	316.521	229.252	268.855	-0.258531	0.24359	-1.06134	0.288536	1	268.855	-0.000416711	0.00989331	0.288536	1
ENSDARG00000003375	gng12a	guanine nucleotide binding protein (G protein), gamma 12a [Source:ZFIN;Acc:ZDB-GENE-040426-2555]	406604	115.175	181.854	133.564	139.157	160.337	147.941	145.34	0.0789687	0.257953	0.306135	0.759502	1	145.34	0.000112834	0.00975746	0.759502	1
ENSDARG00000003381	si:ch211-266g18.6	si:ch211-266g18.6 [Source:ZFIN;Acc:ZDB-GENE-131121-599]	565707	52.6864	73.2713	50.4013	86.5622	84.7378	80.1816	79.4547	0.534912	0.354468	1.50906	0.131284	1	79.4547	0.000443178	0.0112629	0.131284	1
ENSDARG00000003382	cwc25	CWC25 spliceosome associated protein homolog [Source:ZFIN;Acc:ZDB-GENE-040426-2817]	406771	408.013	497.009	578.775	470.066	564.919	452.857	587.6	-0.00525693	0.250907	-0.0209517	0.983284	1	587.6	-7.92414e-06	0.00974145	0.983284	1
ENSDARG00000003383	asb8	ankyrin repeat and SOCS box containing 8 [Source:ZFIN;Acc:ZDB-GENE-030131-5411]	327200	269.558	210.103	283.087	227.911	271.659	214.571	258.272	-0.115972	0.29948	-0.387247	0.698574	1	258.272	-0.000124088	0.0098132	0.698574	1
ENSDARG00000003395	col4a3	collagen, type IV, alpha 3 [Source:ZFIN;Acc:ZDB-GENE-070802-4]	553354	659.192	1333.01	687.978	936.844	1155.59	299.269	928.225	-0.271344	0.285626	-0.949998	0.342113	1	928.225	-0.000321106	0.009954	0.342113	1
ENSDARG00000003398	rbpja	recombination signal binding protein for immunoglobulin kappa J region a [Source:ZFIN;Acc:ZDB-GENE-031117-1]	386772	665.319	653.262	591.376	612.51	623.903	544.332	580.444	-0.100052	0.170961	-0.585234	0.558391	1	580.444	-0.000321593	0.00970098	0.558391	1
ENSDARG00000003399	fgf8a	fibroblast growth factor 8a [Source:NCBI gene;Acc:30538]	30538	63.7138	33.5459	77.282	58.0734	41.5381	48.5607	42.2316	-0.184932	0.440488	-0.419835	0.674606	1	42.2316	-9.60387e-05	0.0100961	0.674606	1
ENSDARG00000003403	tenm1	teneurin transmembrane protein 1 [Source:ZFIN;Acc:ZDB-GENE-060531-26]	563094	1037.8	778.618	829.102	1067.24	802.517	1097.7	831.836	0.162211	0.170574	0.95097	0.34162	1	831.836	0.000524588	0.00972943	0.34162	1
ENSDARG00000003411	foxa2	forkhead box A2 [Source:NCBI gene;Acc:30126]	30126	3.67579	10.5934	0.840022	16.4359	10.7999	0	4.52648	0.250422	1.3868	0.180576	0.8567	1	4.52648	2.62889e-05	0.014285	0.8567	1
ENSDARG00000003420	chrna5	cholinergic receptor, nicotinic, alpha 5 [Source:ZFIN;Acc:ZDB-GENE-050417-440]	550584	12.2526	10.5934	19.3205	19.723	20.7691	6.77591	12.3266	-0.0248198	0.780473	-0.031801	0.974631	1	12.3266	-5.04932e-06	0.0111332	0.974631	1
ENSDARG00000003421	igf2bp2a	insulin-like growth factor 2 mRNA binding protein 2a [Source:ZFIN;Acc:ZDB-GENE-070912-44]	100136839	1089.26	826.288	788.781	1112.16	835.747	825.532	1000.01	0.0373069	0.189622	0.196743	0.844028	1	1000.01	9.76174e-05	0.00970081	0.844028	1
ENSDARG00000003429	hnrnpdl	heterogeneous nuclear ribonucleoprotein D-like [Source:ZFIN;Acc:ZDB-GENE-040426-2717]	406701	3077.86	3106.53	3618.81	2993.52	3116.19	3488.47	3150.86	-0.0285568	0.142884	-0.19986	0.84159	1	3150.86	-0.00013089	0.00967398	0.84159	1
ENSDARG00000003444	dhrs7	dehydrogenase/reductase (SDR family) member 7 [Source:ZFIN;Acc:ZDB-GENE-060825-21]	751626	296.514	229.525	296.528	257.495	196.06	181.82	279.876	-0.382211	0.202806	-1.88461	0.0594818	1	279.876	-0.000905595	0.0105407	0.0594818	1
ENSDARG00000003446	ippk	inositol 1,3,4,5,6-pentakisphosphate 2-kinase [Source:NCBI gene;Acc:541511]	541511	343.074	345.17	324.249	340.77	338.12	277.812	340.393	-0.0746781	0.248954	-0.299968	0.764202	1	340.393	-0.00011437	0.00974857	0.764202	1
ENSDARG00000003449	pde10a	phosphodiesterase 10A [Source:ZFIN;Acc:ZDB-GENE-040426-1115]	394077	458.249	343.404	409.091	475.544	344.767	525.133	475.98	0.142084	0.217727	0.652577	0.514029	1	475.98	0.000283565	0.00974894	0.514029	1
ENSDARG00000003462	fech	ferrochelatase [Source:ZFIN;Acc:ZDB-GENE-000928-1]	58215	948.355	305.444	447.732	867.814	353.905	398.649	709.441	-0.0326182	0.267023	-0.122155	0.902776	1	709.441	-4.35413e-05	0.00975709	0.902776	1
ENSDARG00000003469	neurod4	neuronal differentiation 4 [Source:ZFIN;Acc:ZDB-GENE-030730-1]	266958	3657.41	3372.25	4684.8	3163.36	3614.65	3600.27	3623.58	-0.158464	0.180525	-0.877795	0.380055	1	3623.58	-0.000458019	0.00973294	0.380055	1
ENSDARG00000003475	sult1st5	sulfotransferase family 1, cytosolic sulfotransferase 5 [Source:ZFIN;Acc:ZDB-GENE-050809-2]	619193	25.7306	45.9049	21.0006	28.4888	6.6461	16.9398	32.9299	-0.856328	0.553377	-1.54746	0.121753	1	32.9299	-0.000363653	0.0144596	0.121753	1
ENSDARG00000003486	ppp1caa	protein phosphatase 1, catalytic subunit, alpha isozyme a [Source:ZFIN;Acc:ZDB-GENE-040516-3]	407980	3439.32	3884.26	5013.25	2949.69	3767.51	3479.43	3847.06	-0.27176	0.17498	-1.55309	0.120402	1	3847.06	-0.00084246	0.00991721	0.120402	1
ENSDARG00000003487	nup93	nucleoporin 93 [Source:NCBI gene;Acc:30172]	30172	1141.95	1120.26	1130.67	1202.01	1253.62	1278.39	1105.59	0.137989	0.199387	0.692064	0.488897	1	1105.59	0.000327512	0.00973365	0.488897	1
ENSDARG00000003495	madd	MAP-kinase activating death domain [Source:ZFIN;Acc:ZDB-GENE-030131-8076]	100150917	5679.1	3314.86	4045.55	5090.73	3628.77	5186.96	4947.71	0.101035	0.168465	0.599736	0.548682	1	4947.71	0.000334353	0.00969978	0.548682	1
ENSDARG00000003512	anks1b	ankyrin repeat and sterile alpha motif domain containing 1B [Source:NCBI gene;Acc:565408]	565408	1671.26	1423.05	1389.4	1596.47	1293.5	1759.48	1490.88	0.0480538	0.183063	0.262498	0.792937	1	1490.88	0.000134814	0.00969809	0.792937	1
ENSDARG00000003517	impa1	inositol monophosphatase 1 [Source:ZFIN;Acc:ZDB-GENE-040718-245]	437018	147.032	254.243	188.165	123.817	216.829	154.717	156.918	-0.252258	0.259811	-0.970929	0.331584	1	156.918	-0.000358265	0.00989592	0.331584	1
ENSDARG00000003519	aprt	adenine phosphoribosyltransferase [Source:ZFIN;Acc:ZDB-GENE-040426-1492]	393641	116.4	77.6852	99.1226	81.0836	86.3993	74.535	94.7863	-0.256548	0.315046	-0.814319	0.415462	1	94.7863	-0.000250955	0.00996414	0.415462	1
ENSDARG00000003520	tbc1d14	TBC1 domain family, member 14 [Source:ZFIN;Acc:ZDB-GENE-030131-6136]	557744	296.514	270.133	273.847	417.471	353.074	294.752	314.009	0.329671	0.220257	1.49676	0.134456	1	314.009	0.000653646	0.010096	0.134456	1
ENSDARG00000003526	psma5	proteasome 20S subunit alpha 5 [Source:ZFIN;Acc:ZDB-GENE-040625-96]	403011	910.372	1221.78	1191.99	706.742	1337.53	1130.45	969.18	-0.0800014	0.228951	-0.349426	0.726769	1	969.18	-0.000144419	0.00973394	0.726769	1
ENSDARG00000003527	mak16	MAK16 homolog (S. cerevisiae) [Source:NCBI gene;Acc:192312]	192312	510.935	282.492	286.448	447.055	364.705	403.167	435.267	0.196374	0.241057	0.814634	0.415282	1	435.267	0.000321643	0.00980798	0.415282	1
ENSDARG00000003531	tcea1	transcription elongation factor A (SII), 1 [Source:ZFIN;Acc:ZDB-GENE-030131-8049]	336105	666.544	898.677	802.221	582.925	922.147	769.066	742.788	-0.0629817	0.19925	-0.316093	0.751932	1	742.788	-0.000149467	0.00970997	0.751932	1
ENSDARG00000003544	adarb1b	adenosine deaminase RNA specific B1b [Source:ZFIN;Acc:ZDB-GENE-030219-15]	558759	1700.67	1085.83	1480.12	1538.4	1311.77	1765.12	1488.43	0.122241	0.165554	0.738374	0.460287	1	1488.43	0.000418918	0.00970514	0.460287	1
ENSDARG00000003553	gnrhr2	gonadotropin releasing hormone receptor 2 [Source:ZFIN;Acc:ZDB-GENE-090128-3]	100270671	95.5706	3.53115	47.8813	59.1691	22.4306	44.0434	43.3979	0.181809	0.564553	0.322041	0.747421	1	43.3979	6.11889e-05	0.0104182	0.747421	1
ENSDARG00000003564	dohh	deoxyhypusine hydroxylase/monooxygenase [Source:NCBI gene;Acc:321732]	321732	202.169	192.447	179.765	188.465	215.998	206.665	226.845	0.0892259	0.251634	0.354587	0.722899	1	226.845	0.000133852	0.00975482	0.722899	1
ENSDARG00000003570	hsp90b1	heat shock protein 90, beta (grp94), member 1 [Source:ZFIN;Acc:ZDB-GENE-031002-1]	386590	1237.52	3634.43	1969.01	1367.46	4085.69	1950.33	2208.67	0.113166	0.484869	0.233395	0.815455	1	2208.67	4.93068e-05	0.0101427	0.815455	1
ENSDARG00000003573	dctn5	dynactin 5 [Source:ZFIN;Acc:ZDB-GENE-040718-201]	436770	265.882	210.103	225.966	152.306	221.814	172.786	203.171	-0.346494	0.248186	-1.39611	0.162682	1	203.171	-0.000544644	0.0101456	0.162682	1
ENSDARG00000003576	klhl32	kelch-like family member 32 [Source:ZFIN;Acc:ZDB-GENE-070209-47]	100009653	354.101	509.368	560.295	428.428	410.397	579.34	557.822	-0.00437633	0.229325	-0.0190836	0.984774	1	557.822	-7.86988e-06	0.00972479	0.984774	1
ENSDARG00000003584	pla2g7	phospholipase A2, group VII (platelet-activating factor acetylhydrolase, plasma) [Source:ZFIN;Acc:ZDB-GENE-040426-2248]	406470	422.716	409.613	406.571	479.927	462.735	292.494	449.744	-0.0508799	0.20657	-0.246307	0.805444	1	449.744	-0.000112433	0.00971279	0.805444	1
ENSDARG00000003592	surf1	SURF1 cytochrome c oxidase assembly factor [Source:ZFIN;Acc:ZDB-GENE-041108-2]	557970	110.274	105.052	142.804	102.998	108.83	127.613	135.746	-0.0803305	0.280563	-0.286319	0.774634	1	135.746	-9.74482e-05	0.00977938	0.774634	1
ENSDARG00000003599	rpl3	ribosomal protein L3 [Source:ZFIN;Acc:ZDB-GENE-030131-1291]	322571	14988.7	17102.2	18280.6	15774	18010.1	14280.2	17833.6	-0.0746442	0.166464	-0.44841	0.653857	1	17833.6	-0.000252838	0.0096925	0.653857	1
ENSDARG00000003607	nr2f6a	nuclear receptor subfamily 2, group F, member 6a [Source:ZFIN;Acc:ZDB-GENE-030131-4362]	325637	507.259	560.57	602.296	556.628	621.411	622.255	572.058	0.10689	0.16717	0.639413	0.522554	1	572.058	0.00035922	0.00970075	0.522554	1
ENSDARG00000003616	arih1	ariadne ubiquitin-conjugating enzyme E2 binding protein homolog 1 (Drosophila) [Source:NCBI gene;Acc:327005]	327005	681.247	695.636	756.86	743.997	734.394	693.402	753.306	0.0235255	0.157272	0.149585	0.881092	1	753.306	8.91479e-05	0.00968174	0.881092	1
ENSDARG00000003631	clockb	clock circadian regulator b [Source:ZFIN;Acc:ZDB-GENE-030408-2]	352927	1302.46	1570.48	1348.24	1256.8	1446.36	1516.67	1362.27	-0.00592668	0.165642	-0.0357801	0.971458	1	1362.27	-2.02646e-05	0.00968577	0.971458	1
ENSDARG00000003632	zgc:172270	zgc:172270 [Source:ZFIN;Acc:ZDB-GENE-080204-67]	100136849	19.6042	2.64836	3.36009	36.1589	3.32305	2.25864	10.2488	0.460154	1.13795	0.404372	0.685939	1	10.2488	6.05517e-05	0.0133871	0.685939	1
ENSDARG00000003635	mogat3b	monoacylglycerol O-acyltransferase 3b [Source:ZFIN;Acc:ZDB-GENE-110302-2]	494083	37.9832	28.2492	38.641	36.1589	77.2609	29.3623	39.9037	0.341127	0.473665	0.720187	0.47141	1	39.9037	0.000157901	0.0104281	0.47141	1
ENSDARG00000003641	tfg	trafficking from ER to golgi regulator [Source:ZFIN;Acc:ZDB-GENE-030131-8410]	336466	1043.93	1690.54	1513.72	1175.71	1650.73	1204.98	1300.83	-0.0635808	0.219459	-0.289716	0.772034	1	1300.83	-0.000124717	0.00972351	0.772034	1
ENSDARG00000003642	zfyve19	zinc finger, FYVE domain containing 19 [Source:ZFIN;Acc:ZDB-GENE-040718-109]	436685	132.329	190.682	193.205	159.976	211.845	204.407	171.527	0.155413	0.276528	0.562017	0.574104	1	171.527	0.000194344	0.00980975	0.574104	1
ENSDARG00000003655	tmem59l	transmembrane protein 59-like [Source:ZFIN;Acc:ZDB-GENE-040426-2651]	406646	1411.5	1041.69	1510.36	1152.7	1001.07	1391.32	1307.42	-0.153351	0.172382	-0.889597	0.373682	1	1307.42	-0.000485538	0.0097247	0.373682	1
ENSDARG00000003675	cryl1	crystallin, lambda 1 [Source:ZFIN;Acc:ZDB-GENE-060810-7]	751596	77.1917	94.4582	98.2826	61.3606	107.999	76.7937	78.752	-0.165335	0.315223	-0.524502	0.599929	1	78.752	-0.000160583	0.00986232	0.599929	1
ENSDARG00000003680	runx1t1	RUNX1 partner transcriptional co-repressor 1 [Source:ZFIN;Acc:ZDB-GENE-060929-164]	767809	639.588	595.881	414.131	669.487	530.857	560.142	482.757	0.106142	0.195734	0.542275	0.587629	1	482.757	0.000261085	0.0097182	0.587629	1
ENSDARG00000003681	eif5	eukaryotic translation initiation factor 5 [Source:ZFIN;Acc:ZDB-GENE-030131-975]	322256	4049.5	4027.27	4247.15	4733.53	4875.75	2962.2	4341.35	-0.00581515	0.183237	-0.0317358	0.974683	1	4341.35	-1.62808e-05	0.00969551	0.974683	1
ENSDARG00000003684	obsl1a	obscurin like cytoskeletal adaptor 1a [Source:ZFIN;Acc:ZDB-GENE-060503-649]	796577	128.653	143.894	110.043	143.54	105.507	140.036	124.374	0.039139	0.302103	0.129555	0.896919	1	124.374	4.11162e-05	0.00979352	0.896919	1
ENSDARG00000003693	hars	histidyl-tRNA synthetase [Source:ZFIN;Acc:ZDB-GENE-040912-152]	447847	960.607	1173.22	1107.15	1037.65	1340.02	841.342	1121.24	-0.0113006	0.258925	-0.0436441	0.965188	1	1121.24	-1.60179e-05	0.00974838	0.965188	1
ENSDARG00000003695	vdac3	voltage-dependent anion channel 3 [Source:ZFIN;Acc:ZDB-GENE-040426-2380]	406529	3750.53	3255.72	4631.04	3000.09	2982.44	3448.94	3510.84	-0.297542	0.170666	-1.74342	0.0812608	1	3510.84	-0.000973378	0.0100383	0.0812608	1
ENSDARG00000003699	atp7a	ATPase copper transporting alpha [Source:ZFIN;Acc:ZDB-GENE-060825-45]	564924	911.597	1045.22	693.018	855.761	1153.93	792.782	890.305	0.0808205	0.197371	0.409485	0.682184	1	890.305	0.00019547	0.0097123	0.682184	1
ENSDARG00000003705	prnprs3	prion protein, related sequence 3 [Source:ZFIN;Acc:ZDB-GENE-041221-3]	503702	3096.24	2337.62	3747.34	2809.44	2248.04	2613.24	3791.92	-0.255194	0.227152	-1.12345	0.261246	1	3791.92	-0.000471616	0.00987647	0.261246	1
ENSDARG00000003706	ryr2b	ryanodine receptor 2b (cardiac) [Source:ZFIN;Acc:ZDB-GENE-061226-3]	568463	123.752	75.9197	41.1611	90.9451	37.3843	74.535	135.511	-0.282602	0.357422	-0.790668	0.429138	1	135.511	-0.000217929	0.0100701	0.429138	1
ENSDARG00000003732	mitfa	melanocyte inducing transcription factor a [Source:ZFIN;Acc:ZDB-GENE-990910-11]	30080	79.6422	211.869	138.604	96.4237	182.768	173.915	111.95	0.0947219	0.331334	0.285881	0.77497	1	111.95	8.34056e-05	0.00984388	0.77497	1
ENSDARG00000003749	polb	polymerase (DNA directed), beta [Source:NCBI gene;Acc:554204]	554204	284.261	334.576	335.169	238.868	369.689	343.313	282.452	-0.0115604	0.236731	-0.0488333	0.961052	1	282.452	-1.95305e-05	0.00973042	0.961052	1
ENSDARG00000003750	pfas	phosphoribosylformylglycinamidine synthase [Source:ZFIN;Acc:ZDB-GENE-030131-4420]	570437	553.82	567.632	525.014	443.768	605.626	510.452	494.126	-0.0803071	0.204433	-0.392828	0.694447	1	494.126	-0.000181204	0.00971676	0.694447	1
ENSDARG00000003751	lats1	large tumor suppressor kinase 1 [Source:ZFIN;Acc:ZDB-GENE-050523-2]	553164	956.932	1080.53	1019.79	1122.02	999.408	1075.11	1028.23	0.0623329	0.143686	0.433813	0.664424	1	1028.23	0.000282607	0.00967749	0.664424	1
ENSDARG00000003754	tspan2a	tetraspanin 2a [Source:ZFIN;Acc:ZDB-GENE-050522-511]	378854	703.302	760.962	966.025	727.561	828.271	807.463	743.701	-0.0425245	0.197003	-0.215857	0.829099	1	743.701	-0.000103185	0.00970576	0.829099	1
ENSDARG00000003757	cnpy1	canopy FGF signaling regulator 1 [Source:NCBI gene;Acc:402819]	402819	62.4885	74.1541	75.602	78.8921	107.168	84.6989	76.4143	0.324665	0.37526	0.865173	0.386944	1	76.4143	0.000229576	0.0101873	0.386944	1
ENSDARG00000003769	tada2b	transcriptional adaptor 2B [Source:NCBI gene;Acc:554156]	554156	176.438	175.675	98.2826	174.22	122.953	107.285	129.525	-0.137464	0.288469	-0.476529	0.633697	1	129.525	-0.000158249	0.00981173	0.633697	1
ENSDARG00000003776	pip4k2aa	phosphatidylinositol-5-phosphate 4-kinase, type II, alpha a [Source:ZFIN;Acc:ZDB-GENE-080721-18]	560360	1043.93	1059.34	1198.71	1111.06	898.055	1140.61	1272.46	-0.0706137	0.154448	-0.457202	0.647526	1	1272.46	-0.000277459	0.00968493	0.647526	1
ENSDARG00000003779	ctnnd2b	catenin (cadherin-associated protein), delta 2b [Source:ZFIN;Acc:ZDB-GENE-070912-532]	558069	2560.8	2319.96	2389.86	2436.89	2527.18	2678.74	2228.56	0.0708149	0.14519	0.487741	0.625733	1	2228.56	0.000314528	0.00967959	0.625733	1
ENSDARG00000003789	dennd5b	DENN/MADD domain containing 5B [Source:NCBI gene;Acc:323528]	323528	3504.26	2471.8	3163.52	3133.77	2597.8	3199.36	2806.84	-0.0258064	0.132484	-0.194789	0.845558	1	2806.84	-0.000137409	0.00966769	0.845558	1
ENSDARG00000003795	idh2	isocitrate dehydrogenase (NADP(+)) 2 [Source:ZFIN;Acc:ZDB-GENE-031118-95]	386951	5356.86	6606.78	8013.81	4545.06	6057.92	5348.45	5880.63	-0.325338	0.186965	-1.7401	0.0818413	1	5880.63	-0.000892419	0.010148	0.0818413	1
ENSDARG00000003797	asb2a.1	ankyrin repeat and SOCS box containing 2a, tandem duplicate 1 [Source:ZFIN;Acc:ZDB-GENE-030131-5355]	567986	33.0821	26.4836	1.68004	14.2444	30.7382	6.77591	13.7431	-0.150045	0.913457	-0.164261	0.869526	1	13.7431	-2.48983e-05	0.0118071	0.869526	1
ENSDARG00000003803	LHX3	LIM homeobox 3 [Source:HGNC Symbol;Acc:HGNC:6595]	NA	694.725	458.166	611.536	637.711	634.703	629.03	542.863	0.13231	0.236751	0.558857	0.576259	1	542.863	0.000223908	0.00975903	0.576259	1
ENSDARG00000003808	aqp3a	aquaporin 3a [Source:ZFIN;Acc:ZDB-GENE-040426-2826]	406777	1350.24	2265.23	1806.89	1823.29	1977.22	1891.61	1788.72	0.105335	0.200172	0.526223	0.598733	1	1788.72	0.000247877	0.00972086	0.598733	1
ENSDARG00000003811	plxnb2a	plexin b2a [Source:ZFIN;Acc:ZDB-GENE-030131-8917]	561433	1461.74	2182.25	1731.29	1560.31	1989.68	1757.22	1776.95	-0.00742793	0.15195	-0.0488841	0.961012	1	1776.95	-3.01346e-05	0.00967833	0.961012	1
ENSDARG00000003818	prkag1	protein kinase, AMP-activated, gamma 1 non-catalytic subunit [Source:ZFIN;Acc:ZDB-GENE-040426-2188]	406440	518.287	567.632	536.774	524.852	554.119	527.392	521.075	-0.014644	0.163812	-0.0893948	0.928768	1	521.075	-5.11857e-05	0.00968496	0.928768	1
ENSDARG00000003820	nr1d2a	nuclear receptor subfamily 1, group D, member 2a [Source:ZFIN;Acc:ZDB-GENE-040504-1]	402815	6356.67	1449.54	6482.45	4947.19	1077.5	5009.66	4570	-0.378291	0.540907	-0.699364	0.484325	1	4570	-0.000139759	0.0107007	0.484325	1
ENSDARG00000003822	ankrd16	ankyrin repeat domain 16 [Source:ZFIN;Acc:ZDB-GENE-041210-253]	550225	53.9116	58.2639	30.2408	46.0204	73.9379	45.1727	53.3908	0.222314	0.377577	0.588792	0.556001	1	53.3908	0.000153813	0.0100135	0.556001	1
ENSDARG00000003827	snapc1b	small nuclear RNA activating complex, polypeptide 1b [Source:ZFIN;Acc:ZDB-GENE-040426-716]	393224	106.598	143.894	133.564	172.029	157.014	133.26	150.549	0.251935	0.298707	0.843419	0.398994	1	150.549	0.000272931	0.00993645	0.398994	1
ENSDARG00000003829	galnt2	UDP-N-acetyl-alpha-D-galactosamine:polypeptide N-acetylgalactosaminyltransferase 2 [Source:ZFIN;Acc:ZDB-GENE-041111-110]	570248	835.63	956.941	889.583	909.451	767.625	860.541	856.213	-0.0774756	0.173133	-0.447491	0.654521	1	856.213	-0.000242795	0.00969689	0.654521	1
ENSDARG00000003835	stom	stomatin [Source:ZFIN;Acc:ZDB-GENE-980526-486]	81534	2042.52	1947.43	2642.71	1639.2	1737.12	1978.57	1985.55	-0.303827	0.157356	-1.93083	0.0535043	1	1985.55	-0.0011709	0.0101419	0.0535043	1
ENSDARG00000003841	usb1	U6 snRNA biogenesis 1 [Source:NCBI gene;Acc:445066]	445066	57.5874	81.2164	57.1215	49.3076	49.8458	46.3021	60.7497	-0.427649	0.34876	-1.2262	0.220124	1	60.7497	-0.000353508	0.0105098	0.220124	1
ENSDARG00000003845	chm	CHM Rab escort protein [Source:ZFIN;Acc:ZDB-GENE-030318-2]	402935	517.062	458.166	455.292	410.897	441.135	494.642	443.737	-0.0860258	0.176544	-0.487275	0.626063	1	443.737	-0.000259406	0.00970072	0.626063	1
ENSDARG00000003846	mrpl21	mitochondrial ribosomal protein L21 [Source:ZFIN;Acc:ZDB-GENE-061027-183]	768305	170.312	189.799	176.405	141.348	208.521	158.105	172.624	-0.080397	0.274255	-0.293147	0.76941	1	172.624	-0.000101938	0.0097731	0.76941	1
ENSDARG00000003854	acsl1b	acyl-CoA synthetase long chain family member 1b [Source:ZFIN;Acc:ZDB-GENE-040801-88]	445175	466.826	682.394	566.175	746.188	731.071	595.151	543.996	0.276412	0.193608	1.42769	0.153383	1	543.996	0.000701597	0.00991927	0.153383	1
ENSDARG00000003860	cbx3a	chromobox homolog 3a (HP1 gamma homolog, Drosophila) [Source:ZFIN;Acc:ZDB-GENE-030131-1158]	751689	702.077	1056.7	984.506	674.966	1085.81	901.196	802.438	-0.0418103	0.201896	-0.207089	0.83594	1	802.438	-9.6654e-05	0.00970871	0.83594	1
ENSDARG00000003865	pard6b	par-6 partitioning defective 6 homolog beta (C. elegans) [Source:ZFIN;Acc:ZDB-GENE-090312-133]	100124652	257.306	301.913	334.329	225.719	323.167	298.14	304.499	-0.0767894	0.196107	-0.391569	0.695377	1	304.499	-0.000188081	0.00971061	0.695377	1
ENSDARG00000003866	tm9sf2	transmembrane 9 superfamily member 2 [Source:ZFIN;Acc:ZDB-GENE-030131-6302]	334370	1639.4	1865.33	2026.13	1712.62	2110.97	1747.06	1888.05	0.0181654	0.167006	0.108771	0.913384	1	1888.05	6.11118e-05	0.00968683	0.913384	1
ENSDARG00000003867	cdk20	cyclin-dependent kinase 20 [Source:NCBI gene;Acc:494112]	494112	113.95	171.261	145.324	99.7109	147.045	163.751	155.059	-0.0769291	0.264916	-0.290391	0.771517	1	155.059	-0.000104347	0.00976325	0.771517	1
ENSDARG00000003869	decr1	2,4-dienoyl CoA reductase 1, mitochondrial [Source:ZFIN;Acc:ZDB-GENE-040718-142]	436717	115.175	237.47	144.484	154.497	196.891	112.932	134.874	-0.094516	0.267486	-0.353349	0.723827	1	134.874	-0.000125854	0.00977093	0.723827	1
ENSDARG00000003872	ccdc102a	coiled-coil domain containing 102A [Source:NCBI gene;Acc:325319]	325319	181.339	269.25	229.326	243.251	292.429	255.226	222.068	0.225209	0.210909	1.0678	0.285609	1	222.068	0.000480469	0.00981837	0.285609	1
ENSDARG00000003877	pbrm1	polybromo 1 [Source:ZFIN;Acc:ZDB-GENE-080926-4]	565366	286.712	344.287	237.726	237.772	305.721	320.726	281.269	0.0105347	0.23418	0.0449857	0.964119	1	281.269	1.81805e-05	0.00972848	0.964119	1
ENSDARG00000003899	zdhhc23b	zinc finger DHHC-type containing 23b [Source:ZFIN;Acc:ZDB-GENE-040808-13]	445301	35.5327	64.4434	47.0412	50.4033	51.5073	45.1727	46.4844	0.0493684	0.412948	0.119551	0.904839	1	46.4844	2.87042e-05	0.00996104	0.904839	1
ENSDARG00000003900	gpr61l	G protein-coupled receptor 61-like [Source:ZFIN;Acc:ZDB-GENE-131127-443]	561988	30.6316	18.5385	69.7218	38.3503	13.2922	32.7502	33.7293	-0.458385	0.534294	-0.857926	0.390933	1	33.7293	-0.000175479	0.0109433	0.390933	1
ENSDARG00000003902	ctsl.1	cathepsin L.1 [Source:ZFIN;Acc:ZDB-GENE-040718-61]	436641	68.6148	35.3115	34.4409	93.1366	18.2768	31.6209	57.3354	-0.108535	0.665336	-0.163127	0.870418	1	57.3354	-2.79516e-05	0.0106993	0.870418	1
ENSDARG00000003904	sycp1	synaptonemal complex protein 1 [Source:ZFIN;Acc:ZDB-GENE-040910-6]	402797	95.5706	33.5459	69.7218	40.5418	39.8766	59.8539	100.924	-0.476685	0.367938	-1.29556	0.195127	1	100.924	-0.000360455	0.0107843	0.195127	1
ENSDARG00000003910	med13b	mediator complex subunit 13b [Source:NCBI gene;Acc:564707]	564707	2183.42	2135.46	1906.01	2223.22	2154.17	2239.44	2184.1	0.0862493	0.152884	0.56415	0.572652	1	2184.1	0.000345865	0.00968695	0.572652	1
ENSDARG00000003920	setb	SET nuclear proto-oncogene b [Source:ZFIN;Acc:ZDB-GENE-030131-433]	321714	2837.71	3192.16	3219.8	2869.7	3176.84	2866.21	2874.41	-0.0481167	0.187757	-0.25627	0.797742	1	2874.41	-0.000128396	0.00970084	0.797742	1
ENSDARG00000003925	cx28.6	connexin 28.6 [Source:ZFIN;Acc:ZDB-GENE-040406-4]	404728	7.35159	13.2418	17.6405	16.4359	16.6153	12.4225	10.3084	0.228877	0.860093	0.266107	0.790157	1	10.3084	4.12019e-05	0.011637	0.790157	1
ENSDARG00000003927	cldn12	claudin 12 [Source:ZFIN;Acc:ZDB-GENE-010328-14]	81593	544.017	604.709	509.893	608.127	726.917	512.711	548.77	0.150394	0.16384	0.917929	0.358656	1	548.77	0.000526535	0.00971781	0.358656	1
ENSDARG00000003931	cndp2	carnosine dipeptidase 2 [Source:ZFIN;Acc:ZDB-GENE-030131-5499]	327288	278.135	579.991	437.651	387.886	557.442	421.236	419.352	0.0983168	0.21267	0.462296	0.643869	1	419.352	0.000205281	0.00972718	0.643869	1
ENSDARG00000003934	nxnl2	nucleoredoxin like 2 [Source:ZFIN;Acc:ZDB-GENE-041212-55]	494087	199.718	407.847	400.691	124.913	357.228	290.235	283.574	-0.414705	0.26192	-1.58332	0.113348	1	283.574	-0.000595744	0.0105164	0.113348	1
ENSDARG00000003938	rpa1	replication protein A1 [Source:NCBI gene;Acc:327491]	327491	1053.73	1467.19	1284.39	1039.84	1470.45	1384.54	1079.16	0.0316538	0.213453	0.148294	0.882111	1	1079.16	6.55604e-05	0.00971517	0.882111	1
ENSDARG00000003940	mtfr1l	mitochondrial fission regulator 1-like [Source:NCBI gene;Acc:334296]	334296	721.681	532.32	580.455	543.479	633.041	502.547	528.134	-0.126499	0.196893	-0.642477	0.520564	1	528.134	-0.000307699	0.00972663	0.520564	1
ENSDARG00000003941	rrs1	ribosome biogenesis regulator 1 homolog [Source:ZFIN;Acc:ZDB-GENE-030131-9345]	337399	317.343	399.02	432.611	334.196	373.843	362.511	333.666	-0.081091	0.310499	-0.261164	0.793966	1	333.666	-8.08529e-05	0.00981269	0.793966	1
ENSDARG00000003944	nmur1b	neuromedin U receptor 1b [Source:ZFIN;Acc:ZDB-GENE-131121-154]	569960	13.4779	0	5.04013	2.19145	3.32305	11.2932	6.99016	-0.0748264	1.11429	-0.0671514	0.946461	1	6.99016	-9.82719e-06	0.0127786	0.946461	1
ENSDARG00000003952	pfn2	profilin 2 [Source:ZFIN;Acc:ZDB-GENE-040115-4]	394235	4888.81	6892.8	6191.8	5165.24	5983.98	5124.85	5454.4	-0.127363	0.164012	-0.776545	0.437427	1	5454.4	-0.00044469	0.00970629	0.437427	1
ENSDARG00000003961	parp3	poly (ADP-ribose) polymerase family, member 3 [Source:ZFIN;Acc:ZDB-GENE-030131-7435]	335495	215.647	207.455	283.927	225.719	235.106	240.545	210.711	0.00976221	0.21076	0.0463191	0.963056	1	210.711	2.07301e-05	0.0097122	0.963056	1
ENSDARG00000003963	traf4a	tnf receptor-associated factor 4a [Source:ZFIN;Acc:ZDB-GENE-040308-1]	404045	757.213	882.787	919.824	890.824	816.64	807.463	794.317	-0.0304112	0.174412	-0.174364	0.861579	1	794.317	-9.38876e-05	0.00969156	0.861579	1
ENSDARG00000003970	trim35-13	tripartite motif containing 35-13 [Source:ZFIN;Acc:ZDB-GENE-110920-5]	566281	20.8295	9.71065	15.1204	19.723	13.2922	4.51727	11.8064	-0.31743	0.78269	-0.405563	0.685064	1	11.8064	-6.54343e-05	0.0114342	0.685064	1
ENSDARG00000003971	isl2a	ISL LIM homeobox 2a [Source:NCBI gene;Acc:30157]	30157	292.838	156.253	173.045	284.888	247.567	205.536	209.055	0.294733	0.225771	1.30545	0.19174	1	209.055	0.000553605	0.00996743	0.19174	1
ENSDARG00000003973	chordc1a	cysteine and histidine-rich domain (CHORD) containing 1a [Source:ZFIN;Acc:ZDB-GENE-050626-79]	573996	68.6148	112.114	42.8411	88.7537	103.845	68.8884	116.448	0.236095	0.429434	0.549782	0.582469	1	116.448	0.000128889	0.0101321	0.582469	1
ENSDARG00000003974	spoplb	speckle type BTB/POZ protein like b [Source:NCBI gene;Acc:558170]	558170	491.331	624.13	521.654	460.204	734.394	589.504	579.575	0.116454	0.193165	0.602873	0.546593	1	579.575	0.000294091	0.00972014	0.546593	1
ENSDARG00000003977	zgc:153896	zgc:153896 [Source:ZFIN;Acc:ZDB-GENE-060825-119]	569930	11.0274	13.2418	5.88015	0	15.7845	3.38796	7.7965	-0.703361	1.33768	-0.525808	0.599022	1	7.7965	-7.97808e-05	0.0149011	0.599022	1
ENSDARG00000003984	LTN1	si:dkey-175g6.5 [Source:ZFIN;Acc:ZDB-GENE-091204-127]	100000122	547.693	574.694	494.773	546.766	729.41	526.262	576.606	0.152299	0.212526	0.716615	0.473611	1	576.606	0.000318884	0.00975083	0.473611	1
ENSDARG00000003989	crhr1	corticotropin releasing hormone receptor 1 [Source:ZFIN;Acc:ZDB-GENE-081231-1]	567940	2177.29	1107.9	1374.28	1898.89	1184.67	1687.2	1628.6	0.0490753	0.210996	0.232589	0.81608	1	1628.6	0.000104004	0.00971544	0.81608	1
ENSDARG00000003991	fhl2b	four and a half LIM domains 2b [Source:ZFIN;Acc:ZDB-GENE-041010-121]	450007	518.287	926.926	1122.27	268.452	828.271	826.661	577.743	-0.498865	0.250434	-1.992	0.046371	1	577.743	-0.00081491	0.0116932	0.046371	1
ENSDARG00000003994	syt9a	synaptotagmin IXa [Source:ZFIN;Acc:ZDB-GENE-031002-18]	798433	46.56	97.9893	73.0819	93.1366	68.9533	74.535	58.2408	0.0926224	0.394598	0.234726	0.814421	1	58.2408	5.86382e-05	0.00994144	0.814421	1
ENSDARG00000003998	phyhipla	phytanoyl-CoA 2-hydroxylase interacting protein-like a [Source:ZFIN;Acc:ZDB-GENE-061215-64]	790943	499.908	158.019	267.127	375.833	157.845	257.485	330.524	-0.186888	0.293395	-0.636985	0.524135	1	330.524	-0.000208669	0.00985296	0.524135	1
ENSDARG00000004015	adcyap1a	adenylate cyclase activating polypeptide 1a [Source:ZFIN;Acc:ZDB-GENE-020809-4]	259257	9.80212	11.4762	21.0006	12.053	8.30763	33.8796	23.2499	0.159434	0.621375	0.256583	0.797501	1	23.2499	4.58147e-05	0.010581	0.797501	1
ENSDARG00000004017	spag1a	sperm associated antigen 1a [Source:NCBI gene;Acc:564953]	564953	735.159	502.306	801.381	765.911	479.35	625.643	748.752	-0.115787	0.168163	-0.68854	0.491113	1	748.752	-0.000384647	0.0097043	0.491113	1
ENSDARG00000004018	CHST13	si:ch211-236h17.3 [Source:ZFIN;Acc:ZDB-GENE-030131-738]	565671	45.3348	44.1393	46.2012	41.6375	45.692	83.5696	56.5967	0.288228	0.364668	0.790386	0.429302	1	56.5967	0.000214143	0.0100924	0.429302	1
ENSDARG00000004023	isl1	ISL LIM homeobox 1 [Source:NCBI gene;Acc:30147]	30147	3172.21	2344.68	2906.48	2559.61	2629.36	2920.42	2521.89	-0.0376078	0.173086	-0.217278	0.827991	1	2521.89	-0.000117878	0.00969137	0.827991	1
ENSDARG00000004034	arhgdig	Rho GDP dissociation inhibitor (GDI) gamma [Source:ZFIN;Acc:ZDB-GENE-040426-1493]	394132	501.133	783.032	590.535	580.734	775.932	680.979	610.549	0.133879	0.184646	0.725055	0.468418	1	610.549	0.00036978	0.00972193	0.468418	1
ENSDARG00000004037	cog2	component of oligomeric golgi complex 2 [Source:ZFIN;Acc:ZDB-GENE-040426-2671]	406663	340.624	286.023	357.849	308.994	324.828	387.356	331.514	0.0528735	0.206859	0.255602	0.798258	1	331.514	0.00011652	0.00971326	0.798258	1
ENSDARG00000004046	phf6	PHD finger protein 6 [Source:ZFIN;Acc:ZDB-GENE-030131-5278]	327070	383.508	315.155	374.65	334.196	328.151	292.494	347.652	-0.163076	0.196073	-0.831711	0.405572	1	347.652	-0.000400416	0.00974609	0.405572	1
ENSDARG00000004049	marcksa	myristoylated alanine-rich protein kinase C substrate a [Source:ZFIN;Acc:ZDB-GENE-050522-145]	554102	566.072	638.255	566.175	477.736	764.302	539.814	462.705	-0.0116651	0.21434	-0.0544235	0.956598	1	462.705	-2.3962e-05	0.0097146	0.956598	1
ENSDARG00000004051	CR354540.1	cytochrome P450, family 7, subfamily A, polypeptide 1b [Source:NCBI gene;Acc:559097]	559097	123.752	44.1393	145.324	93.1366	56.4919	77.923	91.2285	-0.367268	0.499259	-0.735626	0.461958	1	91.2285	-0.000155529	0.0105582	0.461958	1
ENSDARG00000004055	uhrf1bp1l	UHRF1 binding protein 1-like [Source:ZFIN;Acc:ZDB-GENE-041210-177]	562208	795.197	813.047	779.54	769.198	867.316	1105.6	874.79	0.183773	0.166544	1.10345	0.269833	1	874.79	0.000623698	0.00974506	0.269833	1
ENSDARG00000004059	galk2	galactokinase 2 [Source:ZFIN;Acc:ZDB-GENE-041114-143]	792268	29.4063	72.3885	32.7609	25.2017	68.9533	44.0434	44.8818	0.0551295	0.48403	0.113897	0.90932	1	44.8818	2.40546e-05	0.0101157	0.90932	1
ENSDARG00000004060	bhlhe40	basic helix-loop-helix family, member e40 [Source:ZFIN;Acc:ZDB-GENE-030131-3133]	324413	8998.34	1277.39	9104.16	8131.37	1216.24	7325.89	7887.84	-0.207117	0.646113	-0.320558	0.748546	1	7887.84	-5.6132e-05	0.0107188	0.748546	1
ENSDARG00000004074	bach2b	BTB and CNC homology 1, basic leucine zipper transcription factor 2b [Source:ZFIN;Acc:ZDB-GENE-041001-139]	555350	2098.88	2203.44	1735.49	2306.5	2211.49	1939.04	1892.39	0.103805	0.172974	0.600119	0.548427	1	1892.39	0.000326034	0.00970328	0.548427	1
ENSDARG00000004078	acsl4a	acyl-CoA synthetase long chain family member 4a [Source:ZFIN;Acc:ZDB-GENE-040426-1565]	393622	1364.94	1362.14	2410.02	1370.75	1371.59	2054.23	1380.53	-0.0667625	0.238945	-0.279406	0.779933	1	1380.53	-0.000110798	0.00973863	0.779933	1
ENSDARG00000004082	cx39.9	connexin 39.9 [Source:ZFIN;Acc:ZDB-GENE-040406-2]	404726	4.90106	6.17951	2.52007	14.2444	2.49229	7.90523	5.39433	0.890328	1.07034	0.83182	0.405511	1	5.39433	0.000136291	0.0147139	0.405511	1
ENSDARG00000004094	acsbg2	acyl-CoA synthetase bubblegum family member 2 [Source:ZFIN;Acc:ZDB-GENE-030131-7099]	335159	1638.18	1621.68	2254.62	1631.53	1555.19	1946.95	1598.69	-0.0884379	0.165105	-0.535645	0.592204	1	1598.69	-0.000304519	0.00969456	0.592204	1
ENSDARG00000004105	tie1	tyrosine kinase with immunoglobulin-like and EGF-like domains 1 [Source:NCBI gene;Acc:30746]	30746	421.491	432.565	514.093	315.569	482.673	437.046	422.441	-0.155124	0.226968	-0.683465	0.494313	1	422.441	-0.000285417	0.00976368	0.494313	1
ENSDARG00000004111	esr1	estrogen receptor 1 [Source:NCBI gene;Acc:259252]	259252	9.80212	14.1246	13.4404	8.76579	8.30763	11.2932	10.0796	-0.375024	0.774111	-0.484458	0.628061	1	10.0796	-7.90701e-05	0.0115216	0.628061	1
ENSDARG00000004114	tti1	TELO2 interacting protein 1 [Source:ZFIN;Acc:ZDB-GENE-080819-3]	570077	133.554	83.8647	111.723	113.955	128.768	88.0869	111.711	0.0301125	0.302269	0.0996215	0.920645	1	111.711	3.15978e-05	0.00979258	0.920645	1
ENSDARG00000004115	mgat4b	alpha-1,3-mannosyl-glycoprotein 4-beta-N-acetylglucosaminyltransferase B [Source:NCBI gene;Acc:431727]	431727	350.426	389.309	371.29	271.74	310.705	459.633	353.542	-0.109523	0.217149	-0.504368	0.614003	1	353.542	-0.000219533	0.00973411	0.614003	1
ENSDARG00000004130	mvk	mevalonate kinase [Source:ZFIN;Acc:ZDB-GENE-041114-37]	492477	113.95	82.0992	89.0423	104.094	99.6915	83.5696	84.2745	0.0406685	0.473608	0.0858696	0.93157	1	84.2745	1.84395e-05	0.0100874	0.93157	1
ENSDARG00000004131	rttn	rotatin [Source:ZFIN;Acc:ZDB-GENE-090609-5]	100151439	278.135	432.565	304.088	335.292	404.581	364.77	302.578	0.136088	0.215028	0.632882	0.526811	1	302.578	0.000278298	0.00974383	0.526811	1
ENSDARG00000004132	usp19	ubiquitin specific peptidase 19 [Source:ZFIN;Acc:ZDB-GENE-030131-3055]	324335	1678.61	2033.06	1571.68	1843.01	2075.25	1787.71	1922.51	0.111694	0.175476	0.636519	0.524438	1	1922.51	0.000341031	0.00970731	0.524438	1
ENSDARG00000004141	zgc:92630	zgc:92630 [Source:ZFIN;Acc:ZDB-GENE-040718-449]	436969	104.147	121.825	262.927	131.487	116.307	149.07	140.681	-0.199751	0.3023	-0.660771	0.508759	1	140.681	-0.000210673	0.0098759	0.508759	1
ENSDARG00000004150	grm2a	glutamate receptor, metabotropic 2a [Source:ZFIN;Acc:ZDB-GENE-030131-8097]	336153	291.613	177.44	210.846	244.346	137.076	256.355	191.317	-0.101886	0.232087	-0.438999	0.660662	1	191.317	-0.000179147	0.00974274	0.660662	1
ENSDARG00000004151	rab23	RAB23, member RAS oncogene family [Source:ZFIN;Acc:ZDB-GENE-050522-328]	553778	121.301	163.316	132.723	143.54	167.814	144.553	160.436	0.127069	0.247939	0.5125	0.608301	1	160.436	0.000196403	0.00976609	0.608301	1
ENSDARG00000004154	orai1b	ORAI calcium release-activated calcium modulator 1b [Source:NCBI gene;Acc:402892]	402892	118.851	110.348	85.6822	131.487	128.768	101.639	102.74	0.205361	0.318001	0.645787	0.518417	1	102.74	0.000196561	0.00990196	0.518417	1
ENSDARG00000004158	tmem63c	transmembrane protein 63C [Source:ZFIN;Acc:ZDB-GENE-120928-2]	100000800	214.421	139.48	158.764	193.943	101.353	225.864	159.703	-0.0367606	0.258595	-0.142155	0.886957	1	159.703	-5.2243e-05	0.00975003	0.886957	1
ENSDARG00000004160	reep3b	receptor accessory protein 3b [Source:NCBI gene;Acc:393130]	393130	314.893	361.06	311.648	323.239	316.521	303.787	334.737	-0.0629737	0.186753	-0.337203	0.735964	1	334.737	-0.000169857	0.00970231	0.735964	1
ENSDARG00000004161	ik	IK cytokine [Source:ZFIN;Acc:ZDB-GENE-030131-960]	322241	1065.98	1468.07	1701.04	1082.58	1271.07	1063.82	1241.97	-0.306503	0.198794	-1.54181	0.123119	1	1241.97	-0.00074149	0.010022	0.123119	1
ENSDARG00000004167	zgc:110366	zgc:110366 [Source:ZFIN;Acc:ZDB-GENE-050417-302]	550476	67.3895	72.3885	106.683	73.4135	76.4302	116.32	81.5232	0.10403	0.351099	0.296298	0.767003	1	81.5232	8.20537e-05	0.00987564	0.767003	1
ENSDARG00000004169	stmn1a	stathmin 1a [Source:ZFIN;Acc:ZDB-GENE-031006-14]	678630	1070.88	1507.8	1816.13	1070.52	1562.66	1539.26	1081.34	-0.0825712	0.287155	-0.28755	0.773692	1	1081.34	-9.57558e-05	0.00978687	0.773692	1
ENSDARG00000004171	rabac1	Rab acceptor 1 (prenylated) [Source:ZFIN;Acc:ZDB-GENE-040625-146]	407650	406.788	406.082	371.29	430.62	393.782	359.123	386.66	-0.000234484	0.192793	-0.00121625	0.99903	1	386.66	-5.93698e-07	0.00970099	0.99903	1
ENSDARG00000004173	copa	coatomer protein complex, subunit alpha [Source:ZFIN;Acc:ZDB-GENE-020905-2]	260439	1928.57	2285.53	2435.22	2273.63	2506.41	2111.83	2265.63	0.0552981	0.162212	0.3409	0.733179	1	2265.63	0.000197123	0.00968714	0.733179	1
ENSDARG00000004174	cnot1	CCR4-NOT transcription complex, subunit 1 [Source:NCBI gene;Acc:448949]	448949	6098.14	6926.34	5487.86	7037.84	7039.05	5715.48	6063.93	0.095808	0.162304	0.5903	0.55499	1	6063.93	0.000341312	0.00969472	0.55499	1
ENSDARG00000004176	ulk4	unc-51 like kinase 4 [Source:ZFIN;Acc:ZDB-GENE-100922-243]	561925	180.114	184.502	145.324	190.656	213.506	161.493	154.559	0.149249	0.217563	0.686005	0.49271	1	154.559	0.00029838	0.00975281	0.49271	1
ENSDARG00000004177	fam169ab	family with sequence similarity 169 member Ab [Source:ZFIN;Acc:ZDB-GENE-091118-95]	553309	1041.47	320.452	1004.67	708.934	259.198	656.134	948.951	-0.522765	0.30192	-1.73147	0.0833681	1	948.951	-0.000590947	0.0114161	0.0833681	1
ENSDARG00000004184	nf1b	neurofibromin 1b [Source:ZFIN;Acc:ZDB-GENE-091111-4]	564518	842.982	1147.62	887.903	1033.27	1165.56	1163.2	971.692	0.220564	0.231193	0.954027	0.34007	1	971.692	0.000392686	0.00982642	0.34007	1
ENSDARG00000004187	zgc:122979	zgc:122979 [Source:ZFIN;Acc:ZDB-GENE-051127-45]	641576	334.497	71.5057	552.735	302.42	80.584	448.339	323.303	-0.15014	0.363355	-0.413205	0.679457	1	323.303	-0.000111172	0.00992097	0.679457	1
ENSDARG00000004189	cbx1a	chromobox homolog 1a (HP1 beta homolog Drosophila) [Source:ZFIN;Acc:ZDB-GENE-030131-4945]	326746	749.862	918.981	940.825	682.636	851.532	851.506	828.637	-0.128836	0.180813	-0.712535	0.476134	1	828.637	-0.000370874	0.00971722	0.476134	1
ENSDARG00000004196	tnfsf10l	TNF superfamily member 10, like [Source:ZFIN;Acc:ZDB-GENE-010801-1]	114466	460.699	868.662	472.932	468.97	764.302	484.478	536.237	-0.0494551	0.208292	-0.237432	0.812322	1	536.237	-0.000107509	0.00971372	0.812322	1
ENSDARG00000004199	spam1	sperm adhesion molecule 1 [Source:ZFIN;Acc:ZDB-GENE-050506-63]	791203	24.5053	11.4762	56.2815	36.1589	14.123	50.8193	36.633	0.163092	0.604662	0.269725	0.787372	1	36.633	4.89755e-05	0.0105278	0.787372	1
ENSDARG00000004204	efhc2	EF-hand domain (C-terminal) containing 2 [Source:NCBI gene;Acc:567323]	567323	11.0274	4.41393	14.2804	13.1487	12.4614	28.233	11.1822	0.830723	0.873065	0.951501	0.34135	1	11.1822	0.000164381	0.0138646	0.34135	1
ENSDARG00000004211	ccdc106a	coiled-coil domain containing 106a [Source:ZFIN;Acc:ZDB-GENE-050220-4]	503526	373.706	393.723	378.85	505.129	353.074	319.597	362.421	0.021351	0.210867	0.101253	0.91935	1	362.421	4.52947e-05	0.00971275	0.91935	1
ENSDARG00000004218	rnd1b	Rho family GTPase 1b [Source:ZFIN;Acc:ZDB-GENE-060315-7]	553414	601.605	462.58	871.943	570.872	510.088	755.514	637.33	-0.0550905	0.22828	-0.241328	0.809301	1	637.33	-9.99904e-05	0.00972837	0.809301	1
ENSDARG00000004219	slc6a3	solute carrier family 6 member 3 [Source:ZFIN;Acc:ZDB-GENE-010316-1]	80787	106.598	51.2016	90.7224	172.029	57.3226	57.5952	83.1511	0.0710133	0.398702	0.178111	0.858636	1	83.1511	4.40778e-05	0.00994073	0.858636	1
ENSDARG00000004227	pde3a	phosphodiesterase 3A, cGMP-inhibited [Source:ZFIN;Acc:ZDB-GENE-041210-23]	567051	1311.03	743.306	1060.95	1447.45	707.81	1108.99	1211.35	0.0534076	0.190195	0.280805	0.77886	1	1211.35	0.000138933	0.00970296	0.77886	1
ENSDARG00000004232	dlb	deltaB [Source:NCBI gene;Acc:30141]	30141	231.575	389.309	434.291	301.324	410.397	407.684	301.021	0.0955921	0.232858	0.410516	0.681427	1	301.021	0.000166967	0.0097413	0.681427	1
ENSDARG00000004243	asic4b	acid-sensing (proton-gated) ion channel family member 4b [Source:NCBI gene;Acc:407667]	407667	604.055	177.44	358.689	382.408	171.968	351.218	349.438	-0.26611	0.285803	-0.931097	0.351803	1	349.438	-0.000314378	0.00994485	0.351803	1
ENSDARG00000004246	slit2	slit homolog 2 (Drosophila) [Source:ZFIN;Acc:ZDB-GENE-010306-3]	80353	3601.05	2453.26	2631.79	2985.85	2748.16	2586.14	2633.67	-0.0526467	0.181417	-0.290197	0.771665	1	2633.67	-0.000150369	0.00969769	0.771665	1
ENSDARG00000004251	dhfr	dihydrofolate reductase [Source:ZFIN;Acc:ZDB-GENE-010406-5]	81882	267.108	471.408	530.054	252.017	513.411	443.822	319.56	-0.072375	0.278601	-0.25978	0.795033	1	319.56	-8.89904e-05	0.00977524	0.795033	1
ENSDARG00000004256	wnt11f2	wnt 11, family member 2 [Source:NCBI gene;Acc:791595]	791595	23.28	13.2418	36.1209	26.2974	27.4152	27.1036	24.1849	0.171188	0.563334	0.303884	0.761216	1	24.1849	5.7784e-05	0.0104038	0.761216	1
ENSDARG00000004260	cul5b	cullin 5b [Source:ZFIN;Acc:ZDB-GENE-091113-45]	100006147	128.653	63.5606	86.5223	70.1263	78.0917	67.7591	80.6209	-0.335184	0.345828	-0.969222	0.332434	1	80.6209	-0.000276876	0.0101688	0.332434	1
ENSDARG00000004261	tmed9	transmembrane p24 trafficking protein 9 [Source:ZFIN;Acc:ZDB-GENE-050417-434]	613145	699.626	1038.16	920.664	634.424	1062.55	775.842	812.12	-0.109173	0.217258	-0.502502	0.615314	1	812.12	-0.000218613	0.00973406	0.615314	1
ENSDARG00000004262	cyp46a1.2	cytochrome P450, family 46, subfamily A, polypeptide 1, tandem duplicate 2 [Source:ZFIN;Acc:ZDB-GENE-040426-1184]	393433	4.90106	20.3041	31.9208	30.6803	14.9537	24.845	22.4105	0.280473	0.732368	0.382967	0.701744	1	22.4105	6.3314e-05	0.0111576	0.701744	1
ENSDARG00000004270	atl3	atlastin 3 [Source:ZFIN;Acc:ZDB-GENE-041010-109]	449995	936.102	1118.49	1040.79	809.74	1032.64	830.049	1057.95	-0.221628	0.169238	-1.30956	0.190344	1	1057.95	-0.000730316	0.00979537	0.190344	1
ENSDARG00000004274	zgc:112496	zgc:112496 [Source:ZFIN;Acc:ZDB-GENE-050320-25]	541336	63.7138	68.8574	54.6014	20.8188	66.461	53.078	47.5728	-0.494984	0.435105	-1.13762	0.255279	1	47.5728	-0.000275152	0.0109214	0.255279	1
ENSDARG00000004280	seh1l	SEH1-like (S. cerevisiae) [Source:NCBI gene;Acc:334749]	334749	448.447	497.892	544.334	499.65	544.15	378.322	455.208	-0.0705831	0.240519	-0.293462	0.769169	1	455.208	-0.000115646	0.0097407	0.769169	1
ENSDARG00000004282	zgc:77375	zgc:77375 [Source:ZFIN;Acc:ZDB-GENE-040426-1827]	402927	570.973	968.417	1027.35	454.726	948.731	959.921	624.512	-0.1396	0.234833	-0.594467	0.5522	1	624.512	-0.000240103	0.00976116	0.5522	1
ENSDARG00000004291	hecw1b	HECT, C2 and WW domain containing E3 ubiquitin protein ligase 1b [Source:ZFIN;Acc:ZDB-GENE-060503-2]	563730	1432.33	712.409	979.466	1341.17	720.271	1219.66	1206.62	0.0792824	0.203746	0.389123	0.697185	1	1206.62	0.000180081	0.00971607	0.697185	1
ENSDARG00000004296	ambp	alpha-1-microglobulin/bikunin precursor [Source:ZFIN;Acc:ZDB-GENE-040426-1608]	394093	265.882	121.825	358.689	120.53	58.9842	85.8282	345.126	-1.41059	0.388923	-3.6269	0.000286841	1	345.126	-0.022833	0.177395	0.000286841	1
ENSDARG00000004297	irf2bpl	interferon regulatory factor 2 binding protein-like [Source:ZFIN;Acc:ZDB-GENE-040426-1968]	324723	1007.17	1201.47	1069.35	1145.03	967.008	1023.16	1060	-0.0647544	0.163728	-0.395499	0.692474	1	1060	-0.000226636	0.00968929	0.692474	1
ENSDARG00000004301	rhogb	ras homolog family member Gb [Source:ZFIN;Acc:ZDB-GENE-030131-8877]	336933	79.6422	105.052	110.043	75.605	90.5531	136.648	89.5393	0.0188022	0.29301	0.0641692	0.948835	1	89.5393	2.09517e-05	0.00978151	0.948835	1
ENSDARG00000004302	slc45a1	solute carrier family 45 member 1 [Source:ZFIN;Acc:ZDB-GENE-070112-2152]	791217	444.771	261.305	307.448	348.44	270.829	329.761	324.159	-0.0691728	0.199572	-0.346606	0.728887	1	324.159	-0.000163649	0.00971128	0.728887	1
ENSDARG00000004305	vangl1	VANGL planar cell polarity protein 1 [Source:ZFIN;Acc:ZDB-GENE-040621-2]	403076	601.605	606.474	730.819	538.001	682.056	869.575	620.099	0.098741	0.197049	0.501099	0.616302	1	620.099	0.000239655	0.00971676	0.616302	1
ENSDARG00000004306	klhl18	kelch-like family member 18 [Source:ZFIN;Acc:ZDB-GENE-030131-5785]	327574	422.716	406.965	449.412	319.951	385.474	426.882	375.867	-0.183571	0.205863	-0.891715	0.372546	1	375.867	-0.000409786	0.00976865	0.372546	1
ENSDARG00000004307	lypd6	LY6/PLAUR domain containing 6 [Source:NCBI gene;Acc:447932]	447932	227.899	176.557	220.926	156.689	211.014	202.148	182.38	-0.14441	0.243879	-0.592141	0.553756	1	182.38	-0.000230672	0.0097715	0.553756	1
ENSDARG00000004308	fam8a1b	family with sequence similarity 8 member A1b [Source:ZFIN;Acc:ZDB-GENE-050410-14]	548347	200.943	245.415	222.606	200.518	225.137	208.924	200.86	-0.0724699	0.223656	-0.324024	0.74592	1	200.86	-0.000136967	0.00972828	0.74592	1
ENSDARG00000004311	ldlrap1a	low density lipoprotein receptor adaptor protein 1a [Source:ZFIN;Acc:ZDB-GENE-030328-13]	368278	78.4169	280.726	122.643	56.9777	294.09	118.578	130.239	-0.104962	0.399044	-0.263034	0.792524	1	130.239	-6.51054e-05	0.00995505	0.792524	1
ENSDARG00000004318	cbwd	COBW domain containing [Source:ZFIN;Acc:ZDB-GENE-040426-2388]	406536	123.752	119.176	148.684	88.7537	103.845	110.673	114.17	-0.373586	0.284803	-1.31174	0.189609	1	114.17	-0.000451	0.0102502	0.189609	1
ENSDARG00000004322	ush1ga	Usher syndrome 1Ga (autosomal recessive) [Source:ZFIN;Acc:ZDB-GENE-131120-173]	100330314	221.773	223.345	326.769	175.316	187.752	289.106	197.305	-0.250977	0.295584	-0.849088	0.395832	1	197.305	-0.000277442	0.00993127	0.395832	1
ENSDARG00000004325	casp9	caspase 9, apoptosis-related cysteine peptidase [Source:ZFIN;Acc:ZDB-GENE-030825-5]	492763	172.762	147.425	191.525	163.263	142.06	159.234	219.146	-0.14653	0.342509	-0.427814	0.668787	1	219.146	-0.000121329	0.00988658	0.668787	1
ENSDARG00000004328	LIN28A	si:ch1073-284b18.2 [Source:ZFIN;Acc:ZDB-GENE-110914-157]	799825	18.379	21.1869	15.9604	24.1059	19.9383	18.0691	12.8518	0.112119	0.81548	0.137488	0.890645	1	12.8518	2.15212e-05	0.0113215	0.890645	1
ENSDARG00000004336	exoc4	exocyst complex component 4 [Source:ZFIN;Acc:ZDB-GENE-041210-112]	559866	715.554	877.49	934.945	795.496	979.469	912.489	827.265	0.0918195	0.158517	0.579239	0.562428	1	827.265	0.000342746	0.00969151	0.562428	1
ENSDARG00000004343	nelfe	negative elongation factor complex member E [Source:ZFIN;Acc:ZDB-GENE-040718-69]	436648	220.548	274.547	443.532	256.399	333.136	342.184	318.896	0.0131765	0.267578	0.0492436	0.960725	1	318.896	1.75162e-05	0.00975615	0.960725	1
ENSDARG00000004358	gnb3a	guanine nucleotide binding protein (G protein), beta polypeptide 3a [Source:ZFIN;Acc:ZDB-GENE-040718-134]	436710	3358.45	3278.67	3969.1	2984.75	3986	3967.3	2937.54	0.0493373	0.186522	0.264511	0.791386	1	2937.54	0.000133384	0.00970026	0.791386	1
ENSDARG00000004363	lhfpl6	LHFPL tetraspan subfamily member 6 [Source:NCBI gene;Acc:494110]	494110	178.889	207.455	168.844	166.55	178.614	149.07	158.846	-0.16256	0.277795	-0.585178	0.558428	1	158.846	-0.000201543	0.00981599	0.558428	1
ENSDARG00000004372	fmnl3	formin-like 3 [Source:NCBI gene;Acc:407694]	407694	327.146	429.034	350.289	410.897	369.689	487.866	346.04	0.211357	0.208416	1.01411	0.310529	1	346.04	0.000461184	0.00979885	0.310529	1
ENSDARG00000004377	ppp1r13ba	protein phosphatase 1, regulatory subunit 13Ba [Source:ZFIN;Acc:ZDB-GENE-030131-9805]	563577	1590.39	1016.97	1968.17	1479.23	981.962	1530.23	2006.35	-0.183776	0.176189	-1.04307	0.296918	1	2006.35	-0.000557939	0.00975019	0.296918	1
ENSDARG00000004378	yrk	Yes-related kinase [Source:ZFIN;Acc:ZDB-GENE-030131-9517]	337571	182.564	211.869	206.645	166.55	213.506	197.631	188.054	-0.0614158	0.2304	-0.266561	0.789807	1	188.054	-0.000109472	0.00973103	0.789807	1
ENSDARG00000004386	si:dkey-153k10.9	si:dkey-153k10.9 [Source:ZFIN;Acc:ZDB-GENE-030131-3893]	566596	1719.05	1165.28	1708.6	1278.71	1055.9	1523.45	1550.54	-0.243493	0.159023	-1.53119	0.125723	1	1550.54	-0.000909577	0.00984376	0.125723	1
ENSDARG00000004392	hdr	hematopoietic death receptor [Source:ZFIN;Acc:ZDB-GENE-030826-5]	373093	25.7306	37.077	52.0814	39.4461	26.5844	21.4571	26.6896	-0.311652	0.509953	-0.611138	0.541108	1	26.6896	-0.00012623	0.0104558	0.541108	1
ENSDARG00000004396	b3gnt5b	UDP-GlcNAc:betaGal beta-1,3-N-acetylglucosaminyltransferase 5b [Source:NCBI gene;Acc:791470]	791470	23.28	33.5459	47.8813	65.7435	36.5536	28.233	49.5729	0.333902	0.481989	0.692758	0.488462	1	49.5729	0.00014971	0.0104315	0.488462	1
ENSDARG00000004402	elovl6	ELOVL fatty acid elongase 6 [Source:NCBI gene;Acc:317738]	317738	578.325	617.951	815.661	520.469	685.379	773.583	693.503	-0.0246736	0.280957	-0.08782	0.93002	1	693.503	-2.98295e-05	0.00976959	0.93002	1
ENSDARG00000004405	snx10a	sorting nexin 10a [Source:NCBI gene;Acc:403027]	403027	53.9116	25.6008	28.5607	36.1589	21.5998	15.8105	33.8453	-0.619778	0.598872	-1.03491	0.300712	1	33.8453	-0.000204257	0.0119017	0.300712	1
ENSDARG00000004406	spra	sepiapterin reductase a [Source:ZFIN;Acc:ZDB-GENE-050522-412]	554136	128.653	106.817	88.2023	78.8921	155.353	94.8628	120.207	-0.00633679	0.320055	-0.0197991	0.984204	1	120.207	-5.9555e-06	0.00981185	0.984204	1
ENSDARG00000004415	tcf7l2	transcription factor 7 like 2 [Source:ZFIN;Acc:ZDB-GENE-991110-8]	30510	654.291	1259.74	704.778	837.133	954.546	1070.59	762.975	0.175516	0.235118	0.746502	0.455364	1	762.975	0.000301577	0.00978469	0.455364	1
ENSDARG00000004427	dpy30	dpy-30 histone methyltransferase complex regulatory subunit [Source:ZFIN;Acc:ZDB-GENE-040718-136]	436711	242.602	245.415	273.007	152.306	301.567	290.235	226.592	-0.0432025	0.296929	-0.145498	0.884318	1	226.592	-4.69278e-05	0.0097884	0.884318	1
ENSDARG00000004433	btk	Bruton agammaglobulinemia tyrosine kinase [Source:ZFIN;Acc:ZDB-GENE-070531-1]	568653	4.90106	10.5934	3.36009	20.8188	11.6307	5.64659	9.29546	0.858386	1.01879	0.842552	0.399479	1	9.29546	0.000138857	0.0143958	0.399479	1
ENSDARG00000004436	fam92a1	family with sequence similarity 92 member A1 [Source:NCBI gene;Acc:445210]	445210	117.625	152.722	188.165	113.955	157.845	160.363	137.238	-0.0829508	0.247063	-0.335748	0.737061	1	137.238	-0.000128969	0.00974912	0.737061	1
ENSDARG00000004445	grm5a	glutamate receptor, metabotropic 5a [Source:ZFIN;Acc:ZDB-GENE-090821-9]	568406	66.1643	148.308	24.3606	104.094	93.8762	77.923	62.3236	0.607875	0.630904	0.963499	0.335297	1	62.3236	0.000183246	0.0118978	0.335297	1
ENSDARG00000004451	tnfrsfa	tumor necrosis factor receptor superfamily, member a [Source:ZFIN;Acc:ZDB-GENE-010802-1]	114461	262.207	441.393	346.089	265.165	356.397	321.856	359.451	-0.142723	0.212337	-0.672155	0.501485	1	359.451	-0.000299262	0.00974527	0.501485	1
ENSDARG00000004452	tardbpl	TAR DNA binding protein, like [Source:ZFIN;Acc:ZDB-GENE-031030-1]	386630	2269.19	2034.82	2337.78	2194.74	2273.8	2206.69	2181.61	0.0143416	0.165594	0.0866069	0.930984	1	2181.61	4.90655e-05	0.00968592	0.930984	1
ENSDARG00000004455	p2rx5	purinergic receptor P2X, ligand-gated ion channel, 5 [Source:ZFIN;Acc:ZDB-GENE-030319-5]	373879	9.80212	12.359	2.52007	6.57435	11.6307	4.51727	10.4961	-0.102445	0.852304	-0.120198	0.904326	1	10.4961	-1.85374e-05	0.0114842	0.904326	1
ENSDARG00000004459	unc119.2	unc-119 lipid binding chaperone B homolog 2 [Source:ZFIN;Acc:ZDB-GENE-030131-7635]	557454	111.499	218.931	324.249	92.0408	185.26	150.199	222.058	-0.62133	0.367775	-1.68943	0.0911376	1	222.058	-0.00050025	0.0122652	0.0911376	1
ENSDARG00000004460	desi2	desumoylating isopeptidase 2 [Source:NCBI gene;Acc:445138]	445138	149.482	228.642	294.848	210.379	288.275	290.235	237.087	0.256678	0.237616	1.08022	0.280043	1	237.087	0.00043428	0.00988577	0.280043	1
ENSDARG00000004470	prkcsh	protein kinase C substrate 80K-H [Source:ZFIN;Acc:ZDB-GENE-040426-770]	394028	807.449	997.549	1122.27	808.644	1156.42	994.93	894.099	0.0140412	0.233673	0.0600892	0.952085	1	894.099	2.43354e-05	0.00972822	0.952085	1
ENSDARG00000004472	atat1	alpha tubulin acetyltransferase 1 [Source:NCBI gene;Acc:406389]	406389	294.063	369.005	350.289	342.962	304.89	403.167	318.578	0.0452573	0.207287	0.218331	0.827171	1	318.578	9.93228e-05	0.00971253	0.827171	1
ENSDARG00000004473	tbx21	T-box transcription factor 21 [Source:ZFIN;Acc:ZDB-GENE-080104-3]	797797	139.68	84.7475	58.8015	112.86	104.676	51.9487	92.3563	-0.0294599	0.362084	-0.081362	0.935154	1	92.3563	-2.18895e-05	0.00987109	0.935154	1
ENSDARG00000004492	pcyt1ab	phosphate cytidylyltransferase 1, choline, alpha b [Source:ZFIN;Acc:ZDB-GENE-050522-114]	553770	306.316	376.067	273.847	333.1	335.628	250.709	317.017	-0.0575915	0.198265	-0.290477	0.771451	1	317.017	-0.000138011	0.00970849	0.771451	1
ENSDARG00000004497	tspan33a	tetraspanin 33a [Source:NCBI gene;Acc:436890]	436890	61.2632	115.645	52.9214	102.998	129.599	80.1816	77.8167	0.502637	0.329966	1.5233	0.127685	1	77.8167	0.000472589	0.0110374	0.127685	1
ENSDARG00000004502	rcor3	REST corepressor 3 [Source:ZFIN;Acc:ZDB-GENE-050208-371]	563808	461.925	384.012	487.213	404.322	441.135	435.917	495.799	-0.0496587	0.209209	-0.237365	0.812374	1	495.799	-0.000107021	0.00971435	0.812374	1
ENSDARG00000004517	ppat	phosphoribosyl pyrophosphate amidotransferase [Source:ZFIN;Acc:ZDB-GENE-041210-323]	572027	166.636	210.103	188.165	161.071	180.276	223.605	164.323	-0.0117027	0.290902	-0.040229	0.967911	1	164.323	-1.32239e-05	0.00977891	0.967911	1
ENSDARG00000004525	C2H1orf35	zgc:63882 [Source:ZFIN;Acc:ZDB-GENE-040426-1286]	393373	139.68	105.934	99.1226	138.061	133.753	75.6643	130.926	0.0274897	0.330975	0.0830566	0.933807	1	130.926	2.42291e-05	0.00982704	0.933807	1
ENSDARG00000004527	pin4	protein (peptidylprolyl cis/trans isomerase) NIMA-interacting, 4 (parvulin) [Source:NCBI gene;Acc:553574]	553574	167.861	231.29	266.287	141.348	263.352	214.571	191.572	-0.112568	0.288707	-0.389903	0.696609	1	191.572	-0.000129278	0.00979957	0.696609	1
ENSDARG00000004529	zgc:173742	zgc:173742 [Source:ZFIN;Acc:ZDB-GENE-030131-6489]	334557	14.7032	8.82787	7.5602	4.3829	5.81534	5.64659	9.91446	-0.942997	0.792897	-1.18931	0.234319	1	9.91446	-0.00022526	0.0147112	0.234319	1
ENSDARG00000004537	kmt2a	lysine (K)-specific methyltransferase 2A [Source:ZFIN;Acc:ZDB-GENE-080521-3]	557048	5381.36	4850.91	3850.66	5836.92	4816.76	5235.52	5825.29	0.169105	0.18566	0.910833	0.362383	1	5825.29	0.000462596	0.00974359	0.362383	1
ENSDARG00000004539	ptgs2a	prostaglandin-endoperoxide synthase 2a [Source:ZFIN;Acc:ZDB-GENE-020530-2]	246227	235.251	169.495	117.603	211.475	139.568	168.268	240.977	-0.0224116	0.370739	-0.0604512	0.951796	1	240.977	-1.59263e-05	0.0098837	0.951796	1
ENSDARG00000004561	prkcg	protein kinase C, gamma [Source:ZFIN;Acc:ZDB-GENE-090206-1]	100003514	47.7853	23.8352	23.5206	36.1589	47.3535	66.6298	40.8348	0.698057	0.466544	1.49623	0.134593	1	40.8348	0.000370086	0.0126764	0.134593	1
ENSDARG00000004574	gtf3c2	general transcription factor IIIC, polypeptide 2, beta [Source:ZFIN;Acc:ZDB-GENE-041014-349]	563394	272.009	230.407	184.805	225.719	265.844	213.441	212.761	0.0422542	0.254641	0.165936	0.868207	1	212.761	6.18892e-05	0.00974731	0.868207	1
ENSDARG00000004576	plk4	polo-like kinase 4 (Drosophila) [Source:NCBI gene;Acc:368390]	368390	343.074	482.884	381.37	276.122	395.443	318.468	282.488	-0.28666	0.25309	-1.13264	0.257365	1	282.488	-0.000429942	0.00995706	0.257365	1
ENSDARG00000004577	zgc:194665	zgc:194665 [Source:ZFIN;Acc:ZDB-GENE-080722-38]	569012	67.3895	52.0844	99.9626	108.477	83.907	63.2418	90.0399	0.181273	0.390532	0.46417	0.642526	1	90.0399	0.00011744	0.00999281	0.642526	1
ENSDARG00000004580	nmnat2	nicotinamide nucleotide adenylyltransferase 2 [Source:NCBI gene;Acc:336257]	336257	225.449	195.096	258.727	234.485	122.953	206.665	221.297	-0.300149	0.253662	-1.18326	0.236706	1	221.297	-0.000448901	0.00999034	0.236706	1
ENSDARG00000004581	sel1l	SEL1L adaptor subunit of ERAD E3 ubiquitin ligase [Source:ZFIN;Acc:ZDB-GENE-041001-122]	568615	884.641	1077	1142.43	703.455	1219.56	1027.68	984.556	-0.0881077	0.198552	-0.443752	0.657222	1	984.556	-0.000210624	0.00971481	0.657222	1
ENSDARG00000004586	ntrk1	neurotrophic tyrosine kinase, receptor, type 1 [Source:ZFIN;Acc:ZDB-GENE-980526-118]	30546	8.57685	7.94508	4.20011	18.6273	5.81534	11.2932	7.10865	0.698266	1.02171	0.68343	0.494335	1	7.10865	0.000108288	0.0136249	0.494335	1
ENSDARG00000004587	kat5a	K(lysine) acetyltransferase 5a [Source:ZFIN;Acc:ZDB-GENE-040718-57]	436638	507.259	401.668	530.054	454.726	406.243	608.703	598.785	0.0181538	0.200651	0.0904746	0.92791	1	598.785	4.2477e-05	0.00970613	0.92791	1
ENSDARG00000004588	sox4a	SRY-box transcription factor 4a [Source:ZFIN;Acc:ZDB-GENE-030131-8290]	336346	3313.12	2398.53	2414.22	2986.94	2550.44	2150.22	2747.66	-0.0796239	0.141184	-0.563975	0.572771	1	2747.66	-0.000373865	0.0096787	0.572771	1
ENSDARG00000004592	gpr22a	G protein-coupled receptor 22a [Source:NCBI gene;Acc:504167]	504167	289.162	165.964	210.006	187.369	161.999	173.915	202.136	-0.328372	0.245907	-1.33535	0.181763	1	202.136	-0.000523971	0.0100752	0.181763	1
ENSDARG00000004594	znf800a	zinc finger protein 800a [Source:ZFIN;Acc:ZDB-GENE-041008-151]	568719	385.958	482.884	561.975	330.909	574.057	484.478	420.727	-0.0358093	0.24829	-0.144224	0.885324	1	420.727	-5.51048e-05	0.00974123	0.885324	1
ENSDARG00000004597	lrrc4ba	leucine rich repeat containing 4Ba [Source:ZFIN;Acc:ZDB-GENE-080327-25]	556747	352.876	369.888	243.606	348.44	237.598	426.882	282.945	0.0506286	0.275254	0.183934	0.854065	1	282.945	6.37123e-05	0.00976732	0.854065	1
ENSDARG00000004616	mtmr2	myotubularin related protein 2 [Source:NCBI gene;Acc:30644]	30644	199.718	222.462	214.206	169.837	189.414	164.881	192.937	-0.285837	0.233522	-1.22403	0.220943	1	192.937	-0.00050188	0.00994535	0.220943	1
ENSDARG00000004618	stx2a	syntaxin 2a [Source:ZFIN;Acc:ZDB-GENE-040801-80]	445167	67.3895	54.7328	57.1215	51.499	44.8612	53.078	46.6889	-0.250189	0.433194	-0.577546	0.563571	1	46.6889	-0.000134596	0.0101602	0.563571	1
ENSDARG00000004621	gpm6ab	glycoprotein M6Ab [Source:ZFIN;Acc:ZDB-GENE-030710-8]	407734	4785.88	4863.27	5451.74	4219.63	4900.67	4818.8	4279.79	-0.115746	0.14221	-0.813907	0.415698	1	4279.79	-0.000536017	0.00968868	0.415698	1
ENSDARG00000004627	panx3	pannexin 3 [Source:ZFIN;Acc:ZDB-GENE-091204-114]	100149056	7.35159	15.8902	1.68004	12.053	10.7999	1.12932	5.8595	-0.299238	1.19615	-0.250167	0.802458	1	5.8595	-3.6758e-05	0.0133887	0.802458	1
ENSDARG00000004632	egln1b	egl-9 family hypoxia-inducible factor 1b [Source:ZFIN;Acc:ZDB-GENE-040718-338]	436868	172.762	324.865	207.485	265.165	278.306	251.838	298.386	0.191494	0.233228	0.821057	0.411614	1	298.386	0.000334541	0.00979667	0.411614	1
ENSDARG00000004633	epn3b	epsin 3b [Source:ZFIN;Acc:ZDB-GENE-121214-173]	571453	90.6696	56.4983	70.5619	70.1263	64.7995	88.0869	75.8817	0.048629	0.39834	0.122079	0.902837	1	75.8817	3.02228e-05	0.00993407	0.902837	1
ENSDARG00000004634	osbp	oxysterol binding protein [Source:ZFIN;Acc:ZDB-GENE-090312-18]	564372	899.344	1137.03	1005.51	920.408	1079.16	984.766	1129.12	-0.0268379	0.152725	-0.175727	0.860509	1	1129.12	-0.000107791	0.00967941	0.860509	1
ENSDARG00000004635	epha7	eph receptor A7 [Source:ZFIN;Acc:ZDB-GENE-030131-3745]	562195	890.767	998.432	757.7	963.142	1025.99	734.057	885.499	0.0382512	0.153192	0.249695	0.802823	1	885.499	0.000152713	0.00968041	0.802823	1
ENSDARG00000004636	ccdc9	coiled-coil domain containing 9 [Source:ZFIN;Acc:ZDB-GENE-060929-520]	550140	593.028	794.508	684.618	499.65	697.01	624.513	653.861	-0.188151	0.200501	-0.938405	0.348036	1	653.861	-0.000442551	0.00976908	0.348036	1
ENSDARG00000004643	cdhr1a	cadherin-related family member 1a [Source:NCBI gene;Acc:449008]	449008	2261.84	2206.08	3114.8	1830.96	2045.34	2306.07	3171.04	-0.285597	0.178451	-1.60042	0.109505	1	3171.04	-0.000853172	0.00996443	0.109505	1
ENSDARG00000004647	spice1	spindle and centriole associated protein 1 [Source:ZFIN;Acc:ZDB-GENE-041212-64]	494093	49.0106	70.6229	33.6009	65.7435	100.522	54.2073	50.4272	0.537273	0.336341	1.59741	0.110175	1	50.4272	0.000493626	0.0113641	0.110175	1
ENSDARG00000004648	kctd16a	potassium channel tetramerization domain containing 16a [Source:ZFIN;Acc:ZDB-GENE-060117-1]	567207	371.255	233.938	377.17	294.75	255.044	342.184	312.243	-0.116607	0.199158	-0.585502	0.55821	1	312.243	-0.000277237	0.00972416	0.55821	1
ENSDARG00000004658	zgc:101810	zgc:101810 [Source:ZFIN;Acc:ZDB-GENE-041121-7]	493612	307.541	601.178	355.329	382.408	554.95	276.683	508.361	-0.0488092	0.197265	-0.24743	0.804576	1	508.361	-0.000118131	0.00970665	0.804576	1
ENSDARG00000004672	ptk2ab	protein tyrosine kinase 2ab [Source:ZFIN;Acc:ZDB-GENE-020114-1]	142986	997.365	1070.82	1176.03	1057.37	1254.45	1271.61	1067.56	0.141816	0.146563	0.967614	0.333237	1	1067.56	0.000619032	0.0097028	0.333237	1
ENSDARG00000004680	dnajb6a	DnaJ heat shock protein family (Hsp40) member B6a [Source:ZFIN;Acc:ZDB-GENE-040718-45]	436626	518.287	502.306	708.979	425.141	540.827	531.909	575.708	-0.209594	0.207625	-1.00948	0.312745	1	575.708	-0.000460725	0.00979624	0.312745	1
ENSDARG00000004687	acaa1	acetyl-CoA acyltransferase 1 [Source:ZFIN;Acc:ZDB-GENE-040704-48]	431754	127.428	194.213	144.484	109.572	177.783	126.484	150.594	-0.177738	0.273969	-0.648754	0.516498	1	150.594	-0.000226542	0.00982342	0.516498	1
ENSDARG00000004692	nabp1a	nucleic acid binding protein 1a [Source:NCBI gene;Acc:494100]	494100	695.95	771.556	444.372	715.508	746.856	603.056	687.26	0.10827	0.27421	0.394843	0.692959	1	687.26	0.000137409	0.00978259	0.692959	1
ENSDARG00000004695	six4a	SIX homeobox 4a [Source:ZFIN;Acc:ZDB-GENE-010201-2]	65233	22.0548	31.7803	26.0407	66.8392	29.0767	29.3623	30.9219	0.593393	0.495937	1.19651	0.231498	1	30.9219	0.000268438	0.0115975	0.231498	1
ENSDARG00000004696	eefsec	eukaryotic elongation factor, selenocysteine-tRNA-specific [Source:ZFIN;Acc:ZDB-GENE-051120-72]	641497	197.268	268.367	194.885	155.593	279.136	182.95	229.614	-0.109832	0.219329	-0.500766	0.616536	1	229.614	-0.000215868	0.00973582	0.616536	1
ENSDARG00000004697	rxrgb	retinoid X receptor, gamma b [Source:NCBI gene;Acc:436617]	436617	317.343	685.925	391.45	335.292	682.887	422.365	436.716	0.0540251	0.255919	0.211102	0.832807	1	436.716	7.83689e-05	0.00975022	0.832807	1
ENSDARG00000004702	irf2bp2a	interferon regulatory factor 2 binding protein 2a [Source:NCBI gene;Acc:335866]	335866	934.877	1068.17	1026.51	842.612	890.578	1023.16	1073.65	-0.140243	0.163697	-0.856727	0.391596	1	1073.65	-0.000491701	0.00971211	0.391596	1
ENSDARG00000004706	syf2	SYF2 pre-mRNA-splicing factor [Source:NCBI gene;Acc:445043]	445043	383.508	412.261	487.213	306.803	449.443	387.356	427.202	-0.165408	0.229683	-0.720158	0.471428	1	427.202	-0.000297431	0.00977269	0.471428	1
ENSDARG00000004712	tbr1b	T-box brain transcription factor 1b [Source:ZFIN;Acc:ZDB-GENE-000323-1]	58042	162.96	310.741	162.124	254.208	183.599	243.933	157.627	0.0767443	0.334714	0.229283	0.818649	1	157.627	6.62504e-05	0.00984215	0.818649	1
ENSDARG00000004713	mad2l1	MAD2 mitotic arrest deficient-like 1 (yeast) [Source:ZFIN;Acc:ZDB-GENE-030515-3]	550434	126.202	290.437	244.446	128.2	255.044	184.079	153.65	-0.211706	0.28728	-0.736933	0.461163	1	153.65	-0.000246573	0.00987046	0.461163	1
ENSDARG00000004714	tcf12	transcription factor 12 [Source:ZFIN;Acc:ZDB-GENE-040516-11]	407985	3141.58	9061.81	2977.88	3130.48	7446.96	2990.44	4041.03	-0.121928	0.279024	-0.436982	0.662124	1	4041.03	-0.000149654	0.0097935	0.662124	1
ENSDARG00000004721	mpp5b	membrane protein, palmitoylated 5b (MAGUK p55 subfamily member 5) [Source:ZFIN;Acc:ZDB-GENE-060531-2]	100422734	715.554	668.27	787.101	734.135	665.441	850.377	905.44	0.0489416	0.158924	0.307956	0.758116	1	905.44	0.000181681	0.00968457	0.758116	1
ENSDARG00000004724	tcea3	transcription elongation factor A (SII), 3 [Source:ZFIN;Acc:ZDB-GENE-040426-1860]	402983	67.3895	152.722	103.323	49.3076	96.3685	112.932	126.306	-0.322021	0.318971	-1.00956	0.312706	1	126.306	-0.000309803	0.010101	0.312706	1
ENSDARG00000004726	trappc11	trafficking protein particle complex 11 [Source:NCBI gene;Acc:323003]	323003	872.388	903.974	1020.63	833.846	884.762	968.955	884.278	-0.0582431	0.157534	-0.369718	0.711592	1	884.278	-0.000220025	0.00968488	0.711592	1
ENSDARG00000004735	hnrnpub	heterogeneous nuclear ribonucleoprotein Ub [Source:ZFIN;Acc:ZDB-GENE-030131-6422]	334490	3278.81	4518.1	3567.57	3275.12	4891.53	3896.15	3522.71	0.0825231	0.198308	0.416136	0.67731	1	3522.71	0.000197735	0.00971329	0.67731	1
ENSDARG00000004745	lmbr1l	limb development membrane protein 1-like [Source:NCBI gene;Acc:321314]	321314	302.64	222.462	264.607	330.909	209.352	307.175	271.485	0.0910904	0.209418	0.434968	0.663585	1	271.485	0.000196032	0.00972282	0.663585	1
ENSDARG00000004748	zgc:100868	zgc:100868 [Source:ZFIN;Acc:ZDB-GENE-040801-33]	554458	1671.26	1527.22	1575.04	2107.08	1132.33	1797.88	1379.39	0.00447884	0.289582	0.0154666	0.98766	1	1379.39	5.10579e-06	0.00977733	0.98766	1
ENSDARG00000004753	mylkb	myosin light chain kinase b [Source:ZFIN;Acc:ZDB-GENE-041111-150]	492576	85.7685	113.879	105.843	71.2221	130.43	98.2507	103.751	-0.0367344	0.306694	-0.119775	0.904661	1	103.751	-3.74823e-05	0.0097984	0.904661	1
ENSDARG00000004754	hspa4a	heat shock protein 4a [Source:ZFIN;Acc:ZDB-GENE-040426-2832]	335865	933.652	1575.77	1030.71	1512.1	1886.66	955.404	1658.15	0.326106	0.554174	0.588454	0.556228	1	1658.15	0.000114787	0.0106124	0.556228	1
ENSDARG00000004757	ybx1	Y box binding protein 1 [Source:ZFIN;Acc:ZDB-GENE-000629-3]	795398	10925.7	16387.2	15012.9	12168	14715.3	11049.3	13525.8	-0.154138	0.175857	-0.876496	0.38076	1	13525.8	-0.000469145	0.00972731	0.38076	1
ENSDARG00000004763	hhla2a.2	HERV-H LTR-associating 2a, tandem duplicate 2 [Source:ZFIN;Acc:ZDB-GENE-091204-324]	NA	50.2358	34.4287	21.0006	33.9675	34.892	39.5262	32.5212	0.0838111	0.538103	0.155753	0.876228	1	32.5212	3.04453e-05	0.0102683	0.876228	1
ENSDARG00000004771	ankrd10b	ankyrin repeat domain 10b [Source:ZFIN;Acc:ZDB-GENE-061013-49]	559527	363.904	414.91	518.294	310.09	427.843	636.936	456.377	0.0494321	0.196807	0.251171	0.801682	1	456.377	0.000120189	0.00970645	0.801682	1
ENSDARG00000004774	wdr36	WD repeat domain 36 [Source:ZFIN;Acc:ZDB-GENE-030131-464]	321745	504.809	401.668	482.173	544.575	399.597	374.934	443.927	-0.0621966	0.231408	-0.268775	0.788103	1	443.927	-0.000109919	0.00973193	0.788103	1
ENSDARG00000004782	fgfr3	fibroblast growth factor receptor 3 [Source:NCBI gene;Acc:58129]	58129	1541.38	1702.9	1188.63	1960.25	1559.34	1048.01	1642.64	0.0189866	0.174304	0.108929	0.913259	1	1642.64	5.86864e-05	0.00969087	0.913259	1
ENSDARG00000004785	cops2	COP9 signalosome subunit 2 [Source:NCBI gene;Acc:415145]	415145	952.03	1119.37	1195.35	814.123	1120.7	904.584	1078.18	-0.20542	0.156397	-1.31346	0.18903	1	1078.18	-0.000790599	0.00976701	0.18903	1
ENSDARG00000004789	lrp1ba	low density lipoprotein receptor-related protein 1Ba [Source:ZFIN;Acc:ZDB-GENE-050208-608]	565136	1140.72	618.833	793.821	945.61	579.042	991.542	864.608	-0.0246943	0.191791	-0.128756	0.897551	1	864.608	-6.31742e-05	0.00970114	0.897551	1
ENSDARG00000004794	ccdc146	coiled-coil domain containing 146 [Source:ZFIN;Acc:ZDB-GENE-041210-217]	767671	13.4779	15.8902	15.9604	38.3503	4.15381	22.5864	25.7152	0.375008	0.672382	0.55773	0.577029	1	25.7152	9.73147e-05	0.0111226	0.577029	1
ENSDARG00000004796	mgrn1b	mahogunin, ring finger 1b [Source:ZFIN;Acc:ZDB-GENE-110401-3]	553327	704.527	701.815	757.7	729.752	825.778	758.902	703.066	0.0948938	0.162623	0.583522	0.559542	1	703.066	0.000336739	0.00969467	0.559542	1
ENSDARG00000004806	grwd1	glutamate-rich WD repeat containing 1 [Source:ZFIN;Acc:ZDB-GENE-030131-9844]	445115	385.958	252.477	301.568	342.962	297.413	242.804	318.855	-0.0588049	0.287545	-0.204507	0.837957	1	318.855	-6.79878e-05	0.00978123	0.837957	1
ENSDARG00000004830	flot2a	flotillin 2a [Source:NCBI gene;Acc:245698]	245698	1443.36	1814.13	1805.21	1385	1810.23	1672.52	1515.21	-0.0563138	0.145213	-0.3878	0.698164	1	1515.21	-0.000250007	0.00967763	0.698164	1
ENSDARG00000004836	dnajc5ab	DnaJ (Hsp40) homolog, subfamily C, member 5ab [Source:ZFIN;Acc:ZDB-GENE-081021-2]	797907	5632.54	5041.59	6363.17	4400.43	5490.51	5001.75	5162.86	-0.188196	0.158157	-1.18993	0.234074	1	5162.86	-0.000707708	0.00974567	0.234074	1
ENSDARG00000004840	rassf1	Ras association domain family member 1 [Source:ZFIN;Acc:ZDB-GENE-040912-14]	447811	928.75	1080.53	1280.19	890.824	1093.28	1034.46	1174.61	-0.110906	0.17994	-0.61635	0.537663	1	1174.61	-0.000322199	0.00970978	0.537663	1
ENSDARG00000004843	foxp1a	forkhead box P1a [Source:ZFIN;Acc:ZDB-GENE-060929-624]	564127	635.912	572.929	535.094	727.561	652.98	571.435	666.266	0.156197	0.222905	0.700735	0.483468	1	666.266	0.000297791	0.00976113	0.483468	1
ENSDARG00000004851	hinfp	histone H4 transcription factor [Source:ZFIN;Acc:ZDB-GENE-040426-2764]	406733	241.377	412.261	418.331	222.432	436.981	380.58	349.273	-0.0487796	0.230754	-0.211392	0.832581	1	349.273	-8.66746e-05	0.00972923	0.832581	1
ENSDARG00000004861	esrrga	estrogen-related receptor gamma a [Source:ZFIN;Acc:ZDB-GENE-030821-2]	405890	786.62	781.266	989.546	631.137	854.024	869.575	778.935	-0.116011	0.1788	-0.648835	0.516445	1	778.935	-0.000341335	0.00971086	0.516445	1
ENSDARG00000004866	mindy1	MINDY lysine 48 deubiquitinase 1 [Source:NCBI gene;Acc:563470]	563470	334.497	347.818	430.091	411.992	415.381	383.968	461.567	0.110067	0.239406	0.459752	0.645694	1	461.567	0.000182126	0.00975157	0.645694	1
ENSDARG00000004869	penka	proenkephalin a [Source:ZFIN;Acc:ZDB-GENE-030729-31]	368228	20.8295	12.359	36.1209	36.1589	19.9383	22.5864	26.4906	0.217373	0.550167	0.395104	0.692766	1	26.4906	7.65935e-05	0.0104158	0.692766	1
ENSDARG00000004870	psen1	presenilin 1 [Source:NCBI gene;Acc:30221]	30221	452.123	595.881	531.734	643.19	649.657	517.228	547.976	0.202542	0.195657	1.03519	0.300582	1	547.976	0.000500338	0.00978066	0.300582	1
ENSDARG00000004871	mst1rb	macrophage stimulating 1 receptor b [Source:ZFIN;Acc:ZDB-GENE-071218-3]	100134855	24.5053	43.2565	12.6003	60.2648	14.9537	31.6209	31.7268	0.486419	0.600998	0.809353	0.418312	1	31.7268	0.000153834	0.0112357	0.418312	1
ENSDARG00000004874	spata6l	spermatogenesis associated 6-like [Source:ZFIN;Acc:ZDB-GENE-040426-1369]	393384	150.708	75.0369	101.643	491.98	75.5994	50.8193	154.84	0.613631	0.71882	0.853664	0.393291	1	154.84	0.000151041	0.0121671	0.393291	1
ENSDARG00000004875	tmc6b	transmembrane channel-like 6b [Source:ZFIN;Acc:ZDB-GENE-040718-460]	NA	175.213	208.338	199.925	199.422	266.675	132.13	198.867	-0.00276342	0.24662	-0.0112052	0.99106	1	198.867	-4.30846e-06	0.00973794	0.99106	1
ENSDARG00000004877	rock2b	rho-associated, coiled-coil containing protein kinase 2b [Source:ZFIN;Acc:ZDB-GENE-060125-2]	321070	148.257	370.77	220.086	177.507	251.721	207.795	264.8	-0.155736	0.285867	-0.544784	0.585902	1	264.8	-0.00018259	0.0098201	0.585902	1
ENSDARG00000004880	acsm3	acyl-CoA synthetase medium chain family member 3 [Source:ZFIN;Acc:ZDB-GENE-080220-22]	100002035	178.889	363.708	198.245	188.465	293.259	189.726	220.388	-0.0887542	0.367581	-0.241455	0.809203	1	220.388	-6.41628e-05	0.0098945	0.809203	1
ENSDARG00000004889	aga	aspartylglucosaminidase [Source:ZFIN;Acc:ZDB-GENE-040426-2311]	566517	616.308	484.65	311.648	542.383	531.688	417.848	484.874	0.0659318	0.38066	0.173204	0.862491	1	484.874	4.46112e-05	0.00990801	0.862491	1
ENSDARG00000004891	pex19	peroxisomal biogenesis factor 19 [Source:ZFIN;Acc:ZDB-GENE-050417-424]	324778	718.005	542.031	661.937	674.966	473.535	504.805	613.846	-0.225451	0.179169	-1.25831	0.208279	1	613.846	-0.000663781	0.00980412	0.208279	1
ENSDARG00000004898	zp2l2	zona pellucida glycoprotein 2, like 2 [Source:ZFIN;Acc:ZDB-GENE-060818-4]	559251	1.22526	7.06229	0.840022	10.9572	9.13839	7.90523	4.30049	1.61155	1.27127	1.26767	0.204916	1	4.30049	0.000246605	0.0202228	0.204916	1
ENSDARG00000004906	stip1	stress-induced phosphoprotein 1 [Source:ZFIN;Acc:ZDB-GENE-041121-17]	493606	1431.11	1713.49	1614.52	1245.84	1705.56	1539.26	1533.22	-0.0880998	0.206979	-0.425647	0.670365	1	1533.22	-0.000194018	0.00972037	0.670365	1
ENSDARG00000004925	immp2l	inner mitochondrial membrane peptidase subunit 2 [Source:NCBI gene;Acc:445299]	445299	117.625	85.6303	95.7625	94.2323	117.138	120.837	104.197	0.141295	0.309	0.457267	0.647479	1	104.197	0.000142452	0.00983809	0.647479	1
ENSDARG00000004930	lmo7a	LIM domain 7a [Source:ZFIN;Acc:ZDB-GENE-030219-74]	553341	2090.3	1845.02	1822.85	2282.39	1695.59	1631.87	2595.16	-0.0458402	0.166392	-0.275494	0.782937	1	2595.16	-0.000155363	0.00968841	0.782937	1
ENSDARG00000004931	slc8a3	solute carrier family 8 member 3 [Source:ZFIN;Acc:ZDB-GENE-050810-1]	560561	370.03	189.799	300.728	317.76	261.69	326.373	263.256	0.0966704	0.246834	0.391641	0.695324	1	263.256	0.000150614	0.00975304	0.695324	1
ENSDARG00000004932	anos1b	anosmin 1b [Source:ZFIN;Acc:ZDB-GENE-000201-13]	30652	120.076	123.59	73.0819	136.966	97.1992	102.768	83.0153	0.0888784	0.322033	0.275992	0.782554	1	83.0153	8.26332e-05	0.00982954	0.782554	1
ENSDARG00000004937	skp2	S-phase kinase-associated protein 2, E3 ubiquitin protein ligase [Source:ZFIN;Acc:ZDB-GENE-030219-158]	563708	99.2464	126.238	107.523	115.051	156.183	100.509	85.6976	0.163873	0.348357	0.470418	0.638057	1	85.6976	0.000131499	0.00990777	0.638057	1
ENSDARG00000004939	mtdhb	metadherin b [Source:ZFIN;Acc:ZDB-GENE-090929-2]	553275	513.386	666.504	754.34	453.63	795.04	619.996	562.84	-0.0446768	0.285069	-0.156723	0.875463	1	562.84	-5.25182e-05	0.00977611	0.875463	1
ENSDARG00000004948	bccip	BRCA2 and CDKN1A interacting protein [Source:NCBI gene;Acc:541348]	541348	1258.35	1163.51	1217.19	1387.19	1187.16	741.962	1221.47	-0.157849	0.197892	-0.79765	0.425073	1	1221.47	-0.000380505	0.00974387	0.425073	1
ENSDARG00000004953	mxb	myxovirus (influenza) resistance B [Source:NCBI gene;Acc:360143]	360143	4.90106	3.53115	7.5602	3.28717	0	2.25864	4.25124	-1.42957	1.53036	-0.934143	0.35023	1	4.25124	-0.000156919	0.0183827	0.35023	1
ENSDARG00000004954	grna	granulin a [Source:ZFIN;Acc:ZDB-GENE-030131-8434]	791524	11.0274	17.6557	10.9203	19.723	39.8766	19.1984	24.6212	0.978736	0.554424	1.76532	0.0775101	1	24.6212	0.0004597	0.0169638	0.0775101	1
ENSDARG00000004956	zmat2	zinc finger, matrin-type 2 [Source:ZFIN;Acc:ZDB-GENE-030131-3197]	324476	290.388	341.638	302.408	203.805	334.797	312.821	288.416	-0.137887	0.240838	-0.572531	0.566962	1	288.416	-0.000225685	0.00976531	0.566962	1
ENSDARG00000004964	cyp4t8	cytochrome P450, family 4, subfamily T, polypeptide 8 [Source:ZFIN;Acc:ZDB-GENE-031219-3]	387527	104.147	114.762	210.846	96.4237	73.9379	121.966	162.545	-0.542085	0.272603	-1.98855	0.0467509	1	162.545	-0.000764616	0.0121617	0.0467509	1
ENSDARG00000004979	elovl5	ELOVL fatty acid elongase 5 [Source:ZFIN;Acc:ZDB-GENE-040407-2]	393425	129.878	43.2565	63.8417	144.636	61.4764	101.639	128.45	0.420913	0.311645	1.35062	0.176818	1	128.45	0.000431139	0.0104761	0.176818	1
ENSDARG00000004988	ppp3ca	protein phosphatase 3, catalytic subunit, alpha isozyme [Source:ZFIN;Acc:ZDB-GENE-091113-24]	794574	1666.36	789.211	1139.07	1389.38	847.378	1166.59	1073.72	-0.0556091	0.210824	-0.26377	0.791957	1	1073.72	-0.000118048	0.00971627	0.791957	1
ENSDARG00000005002	brf1b	BRF1 RNA polymerase III transcription initiation factor subunit b [Source:ZFIN;Acc:ZDB-GENE-030131-6248]	334316	199.718	236.587	223.446	175.316	196.06	233.769	200.522	-0.125676	0.22644	-0.555009	0.578889	1	200.522	-0.000232074	0.00974761	0.578889	1
ENSDARG00000005004	slc5a12	solute carrier family 5 member 12 [Source:NCBI gene;Acc:393339]	393339	19.6042	7.94508	7.5602	19.723	16.6153	16.9398	12.2947	0.761465	0.921857	0.826012	0.408797	1	12.2947	0.00013691	0.0135774	0.408797	1
ENSDARG00000005010	si:dkeyp-2e4.8	si:dkeyp-2e4.8 [Source:ZFIN;Acc:ZDB-GENE-061207-81]	101886989	9.80212	32.6631	13.4404	32.8717	28.2459	23.7157	27.6192	0.722421	0.510016	1.41647	0.156639	1	27.6192	0.000328718	0.0128024	0.156639	1
ENSDARG00000005015	tspy	testis specific protein Y-linked [Source:ZFIN;Acc:ZDB-GENE-030131-9158]	337214	1103.96	942.816	1203.75	884.249	843.224	968.955	1064.17	-0.268114	0.184871	-1.45027	0.146982	1	1064.17	-0.000744948	0.00989868	0.146982	1
ENSDARG00000005023	fkbp9	FKBP prolyl isomerase 9 [Source:ZFIN;Acc:ZDB-GENE-040801-23]	445126	235.251	489.947	387.25	232.294	551.626	362.511	354.495	0.0318608	0.299938	0.106225	0.915404	1	354.495	3.39365e-05	0.00979018	0.915404	1
ENSDARG00000005026	tshz1	teashirt zinc finger homeobox 1 [Source:NCBI gene;Acc:369196]	369196	1108.86	889.849	803.061	977.386	839.901	956.533	900.742	-0.0108888	0.178281	-0.0610764	0.951298	1	900.742	-3.21855e-05	0.00969282	0.951298	1
ENSDARG00000005034	crppa	CDP-L-ribitol pyrophosphorylase A [Source:NCBI gene;Acc:798716]	798716	191.141	186.268	178.085	208.188	122.953	185.208	178.372	-0.136601	0.235279	-0.580594	0.561514	1	178.372	-0.000234049	0.00975996	0.561514	1
ENSDARG00000005049	rab20	RAB20, member RAS oncogene family [Source:ZFIN;Acc:ZDB-GENE-030131-9143]	337199	75.9664	108.583	109.203	75.605	78.0917	67.7591	103.708	-0.401195	0.288802	-1.38917	0.164781	1	103.708	-0.000474154	0.0103829	0.164781	1
ENSDARG00000005050	wnt2ba	wingless-type MMTV integration site family, member 2Ba [Source:ZFIN;Acc:ZDB-GENE-030717-2]	359837	35.5327	15.8902	13.4404	23.0102	9.13839	5.64659	16.6623	-0.847952	0.585177	-1.44905	0.147323	1	16.6623	-0.00032271	0.0141213	0.147323	1
ENSDARG00000005057	dimt1l	DIM1 dimethyladenosine transferase 1-like (S. cerevisiae) [Source:ZFIN;Acc:ZDB-GENE-040801-75]	445162	147.032	100.638	110.883	143.54	107.168	134.389	132.572	0.107448	0.254379	0.422392	0.672739	1	132.572	0.000157866	0.00976345	0.672739	1
ENSDARG00000005058	ncapd2	non-SMC condensin I complex, subunit D2 [Source:ZFIN;Acc:ZDB-GENE-050506-59]	552978	849.108	1559	1033.23	897.398	1569.31	809.721	828.587	-0.0948769	0.23153	-0.409782	0.681966	1	828.587	-0.000167588	0.00974004	0.681966	1
ENSDARG00000005078	eif4e3	eukaryotic translation initiation factor 4E family member 3 [Source:NCBI gene;Acc:447850]	447850	564.847	644.434	791.301	487.597	677.072	563.53	628.581	-0.223642	0.215157	-1.03944	0.298601	1	628.581	-0.0004587	0.00981891	0.298601	1
ENSDARG00000005085	ggctb	gamma-glutamylcyclotransferase b [Source:ZFIN;Acc:ZDB-GENE-040426-1939]	406278	321.019	229.525	206.645	282.697	297.413	231.51	332.971	0.116776	0.249429	0.468174	0.63966	1	332.971	0.000178338	0.00976281	0.63966	1
ENSDARG00000005092	cep89	centrosomal protein 89 [Source:NCBI gene;Acc:393852]	393852	203.394	292.202	282.247	235.581	356.397	252.967	299.372	0.11538	0.201819	0.571698	0.567527	1	299.372	0.000267216	0.00972549	0.567527	1
ENSDARG00000005095	glcea	glucuronic acid epimerase a [Source:ZFIN;Acc:ZDB-GENE-040630-9]	405776	158.059	103.286	182.285	147.923	86.3993	146.811	152.175	-0.232983	0.273846	-0.85078	0.394892	1	152.175	-0.000298212	0.0098814	0.394892	1
ENSDARG00000005098	zgc:86764	zgc:86764 [Source:ZFIN;Acc:ZDB-GENE-040718-435]	797431	257.306	370.77	311.648	190.656	407.074	256.355	216.247	-0.183942	0.305094	-0.602904	0.546572	1	216.247	-0.00019042	0.00986457	0.546572	1
ENSDARG00000005104	limk2	LIM domain kinase 2 [Source:ZFIN;Acc:ZDB-GENE-040718-398]	436924	825.828	612.654	624.136	852.473	564.919	518.357	805.385	-0.110903	0.184256	-0.601899	0.547241	1	805.385	-0.000307436	0.00971246	0.547241	1
ENSDARG00000005108	oclna	occludin a [Source:ZFIN;Acc:ZDB-GENE-040426-2685]	405757	300.19	520.844	271.327	453.63	476.858	364.77	421.034	0.299624	0.232429	1.2891	0.197365	1	421.034	0.000531857	0.00998212	0.197365	1
ENSDARG00000005112	cdh17	cadherin 17, LI cadherin (liver-intestine) [Source:ZFIN;Acc:ZDB-GENE-030910-3]	378452	12.2526	23.8352	15.1204	21.9145	34.892	19.1984	28.1004	0.608566	0.678925	0.896367	0.370057	1	28.1004	0.000163298	0.0120249	0.370057	1
ENSDARG00000005115	calub	calumenin b [Source:NCBI gene;Acc:394057]	394057	274.459	605.592	292.328	267.357	515.904	354.606	342.914	-0.0219935	0.312089	-0.0704719	0.943818	1	342.914	-2.16976e-05	0.00980309	0.943818	1
ENSDARG00000005122	atp2a2b	ATPase sarcoplasmic/endoplasmic reticulum Ca2+ transporting 2b [Source:ZFIN;Acc:ZDB-GENE-030131-867]	568265	1695.77	2075.43	1689.28	1836.43	2179.09	1727.86	1841.92	0.0753002	0.283268	0.265826	0.790373	1	1841.92	8.96511e-05	0.00978074	0.790373	1
ENSDARG00000005126	large1	LARGE xylosyl- and glucuronyltransferase 1 [Source:NCBI gene;Acc:446213]	446213	884.641	850.124	677.898	884.249	731.071	839.084	842.458	0.0146493	0.19223	0.0762072	0.939254	1	842.458	3.73066e-05	0.00970092	0.939254	1
ENSDARG00000005128	rnaseh2b	ribonuclease H2, subunit B [Source:ZFIN;Acc:ZDB-GENE-040426-1090]	393241	319.794	187.151	261.247	257.495	265.844	252.967	229.799	0.0584324	0.220609	0.264869	0.791111	1	229.799	0.000113438	0.00972341	0.791111	1
ENSDARG00000005134	psmd11b	proteasome 26S subunit, non-ATPase 11b [Source:NCBI gene;Acc:322265]	322265	548.918	851.889	623.296	594.978	856.516	598.539	623.862	0.0225752	0.248649	0.0907917	0.927658	1	623.862	3.46388e-05	0.00974034	0.927658	1
ENSDARG00000005139	hhatlb	hedgehog acyltransferase like, b [Source:ZFIN;Acc:ZDB-GENE-050506-130]	792224	176.438	237.47	116.763	222.432	157.014	185.208	156.406	0.147489	0.330207	0.446657	0.655123	1	156.406	0.00013095	0.00986976	0.655123	1
ENSDARG00000005141	camkvb	CaM kinase-like vesicle-associated b [Source:NCBI gene;Acc:393422]	393422	1132.14	647.965	973.586	1027.79	706.979	981.378	825.747	-0.0016462	0.17652	-0.00932588	0.992559	1	825.747	-4.96245e-06	0.00969171	0.992559	1
ENSDARG00000005150	tbx20	T-box transcription factor 20 [Source:NCBI gene;Acc:57936]	57936	90.6696	120.942	95.7625	87.6579	75.5994	71.1471	78.8712	-0.379896	0.314683	-1.20724	0.227341	1	78.8712	-0.000378555	0.0102827	0.227341	1
ENSDARG00000005154	aspa	aspartoacylase [Source:NCBI gene;Acc:557232]	557232	508.485	209.22	304.088	403.227	158.676	202.148	302.268	-0.44077	0.360089	-1.22406	0.220931	1	302.268	-0.000343944	0.01058	0.220931	1
ENSDARG00000005159	cyth1a	cytohesin 1a [Source:ZFIN;Acc:ZDB-GENE-030131-657]	100537448	420.266	583.522	621.616	474.449	630.549	631.289	496.041	0.0969339	0.196336	0.493714	0.621508	1	496.041	0.000236951	0.00971577	0.621508	1
ENSDARG00000005162	tpm3	tropomyosin 3 [Source:ZFIN;Acc:ZDB-GENE-030826-16]	373076	2869.57	3554.98	3330.69	3345.25	3300.62	3027.7	3426.75	-0.00643249	0.16393	-0.0392391	0.9687	1	3426.75	-2.24514e-05	0.00968485	0.9687	1
ENSDARG00000005163	efr3a	EFR3 homolog A (S. cerevisiae) [Source:ZFIN;Acc:ZDB-GENE-040426-1681]	393800	574.649	564.983	554.415	533.618	485.165	629.03	569.64	-0.043581	0.176116	-0.247456	0.804555	1	569.64	-0.000131991	0.00969362	0.804555	1
ENSDARG00000005172	dynll2b	dynein, light chain, LC8-type 2b [Source:ZFIN;Acc:ZDB-GENE-050320-132]	572690	295.289	324.865	304.088	237.772	235.106	212.312	306.048	-0.436292	0.229741	-1.89906	0.0575571	1	306.048	-0.000821329	0.010944	0.0575571	1
ENSDARG00000005176	zgc:101040	zgc:101040 [Source:ZFIN;Acc:ZDB-GENE-040801-107]	445194	1.22526	0	11.7603	4.3829	5.81534	12.4225	6.98748	1.5333	1.38715	1.10536	0.269004	1	6.98748	0.000198967	0.0191524	0.269004	1
ENSDARG00000005179	dglucy	D-glutamate cyclase [Source:ZFIN;Acc:ZDB-GENE-070725-6]	560387	226.674	179.206	236.046	270.644	204.368	173.915	209.838	-0.00930649	0.259782	-0.0358243	0.971422	1	209.838	-1.31065e-05	0.00974906	0.971422	1
ENSDARG00000005185	cpn1	carboxypeptidase N, polypeptide 1 [Source:ZFIN;Acc:ZDB-GENE-030131-9116]	337172	240.152	303.679	313.328	302.42	328.982	250.709	307.864	0.0369785	0.199429	0.185422	0.852898	1	307.864	8.75817e-05	0.00970669	0.852898	1
ENSDARG00000005186	sp4	sp4 transcription factor [Source:ZFIN;Acc:ZDB-GENE-031202-3]	387291	1026.77	1089.36	1144.95	1091.34	1057.56	1042.36	993.616	-0.0277404	0.159035	-0.17443	0.861527	1	993.616	-0.000102824	0.00968292	0.861527	1
ENSDARG00000005191	ahcy	adenosylhomocysteinase [Source:ZFIN;Acc:ZDB-GENE-031219-6]	387530	2544.87	3677.69	3282.81	2849.98	3652.03	2805.23	3058.05	-0.0221957	0.161705	-0.137261	0.890825	1	3058.05	-7.95995e-05	0.0096841	0.890825	1
ENSDARG00000005210	coro2a	coronin, actin binding protein, 2A [Source:ZFIN;Acc:ZDB-GENE-030131-2258]	323538	252.404	180.088	273.007	355.015	223.475	225.864	242.334	0.181877	0.23274	0.78146	0.434532	1	242.334	0.000318897	0.00978782	0.434532	1
ENSDARG00000005216	zgc:158328	zgc:158328 [Source:ZFIN;Acc:ZDB-GENE-070112-1202]	567225	121.301	157.136	148.684	71.2221	181.937	172.786	111.201	-0.0413822	0.334353	-0.123768	0.901499	1	111.201	-3.57775e-05	0.00983335	0.901499	1
ENSDARG00000005218	wrnip1	WRN helicase interacting protein 1 [Source:ZFIN;Acc:ZDB-GENE-040426-2415]	405856	49.0106	82.0992	39.481	43.829	77.2609	51.9487	52.518	0.0243393	0.410313	0.0593189	0.952698	1	52.518	1.43157e-05	0.00995191	0.952698	1
ENSDARG00000005220	pdcd6	programmed cell death 6 [Source:ZFIN;Acc:ZDB-GENE-040426-1307]	393925	172.762	194.213	195.725	158.88	137.076	190.855	159.847	-0.221498	0.266268	-0.831859	0.405489	1	159.847	-0.000299178	0.00985901	0.405489	1
ENSDARG00000005221	desmb	desmin b [Source:ZFIN;Acc:ZDB-GENE-061027-102]	768287	1.22526	0	0.840022	18.6273	0.830763	0	6.28335	2.34273	1.88976	1.2397	0.215088	1	6.28335	0.000226813	0.0229086	0.215088	1
ENSDARG00000005230	ssr2	signal sequence receptor, beta [Source:ZFIN;Acc:ZDB-GENE-010413-1]	83414	671.445	779.501	813.981	510.607	863.163	629.03	706.691	-0.194622	0.20126	-0.967015	0.333536	1	706.691	-0.000454519	0.00977581	0.333536	1
ENSDARG00000005232	ccdc85ca	coiled-coil domain containing 85C, a [Source:NCBI gene;Acc:751667]	751667	1262.02	1220.01	1235.67	1204.2	1347.5	1281.78	1409.36	0.0453155	0.144991	0.312539	0.754631	1	1409.36	0.000201777	0.00967637	0.754631	1
ENSDARG00000005236	srcap	Snf2-related CREBBP activator protein [Source:ZFIN;Acc:ZDB-GENE-041008-127]	563456	5989.09	5483.87	4494.96	6122.91	5620.11	5602.55	5424.05	0.115874	0.188886	0.613458	0.539573	1	5424.05	0.000305866	0.00971715	0.539573	1
ENSDARG00000005246	asb3	ankyrin repeat and SOCS box containing 3 [Source:ZFIN;Acc:ZDB-GENE-030131-6142]	334210	133.554	169.495	149.524	169.837	176.122	156.975	155.356	0.147508	0.246455	0.598521	0.549492	1	155.356	0.000230847	0.00977556	0.549492	1
ENSDARG00000005251	rpe	ribulose-5-phosphate-3-epimerase [Source:ZFIN;Acc:ZDB-GENE-030131-6837]	334897	254.855	293.085	263.767	212.57	224.306	241.674	251.556	-0.263634	0.233564	-1.12874	0.259006	1	251.556	-0.000461652	0.00989625	0.259006	1
ENSDARG00000005254	kdelr2a	KDEL endoplasmic reticulum protein retention receptor 2a [Source:NCBI gene;Acc:373129]	373129	1014.52	1251.79	1073.55	1100.11	1276.88	909.101	1076.44	-0.0215179	0.215034	-0.100067	0.920291	1	1076.44	-4.39215e-05	0.0097155	0.920291	1
ENSDARG00000005271	zc3h12a	zinc finger CCCH-type containing 12A [Source:ZFIN;Acc:ZDB-GENE-110411-6]	798235	15.9284	10.5934	5.88015	17.5316	13.2922	7.90523	16.8213	0.272262	0.784968	0.346845	0.728708	1	16.8213	5.56381e-05	0.011364	0.728708	1
ENSDARG00000005274	rad52	RAD52 homolog, DNA repair protein [Source:ZFIN;Acc:ZDB-GENE-050731-10]	554171	110.274	158.019	126.003	119.434	142.891	115.19	116.304	-0.0699488	0.292717	-0.238964	0.811133	1	116.304	-7.81394e-05	0.0097893	0.811133	1
ENSDARG00000005284	fbxl15	F-box and leucine-rich repeat protein 15 [Source:NCBI gene;Acc:405878]	405878	40.4337	52.9672	46.2012	33.9675	32.3997	50.8193	45.0039	-0.245721	0.405859	-0.605435	0.54489	1	45.0039	-0.000148916	0.0100973	0.54489	1
ENSDARG00000005314	CALHM1	si:dkeyp-80c12.5 [Source:ZFIN;Acc:ZDB-GENE-090312-195]	101887127	14.7032	0.882787	17.6405	2.19145	4.98458	24.845	8.30282	-0.2307	1.19077	-0.19374	0.846379	1	8.30282	-2.83609e-05	0.0132808	0.846379	1
ENSDARG00000005315	celf1	cugbp, Elav-like family member 1 [Source:NCBI gene;Acc:58137]	58137	2640.44	1774.4	1621.24	2820.39	1940.66	1622.83	2040.49	0.0780767	0.185468	0.420971	0.673776	1	2040.49	0.000213528	0.00970432	0.673776	1
ENSDARG00000005318	stam2	signal transducing adaptor molecule (SH3 domain and ITAM motif) 2 [Source:ZFIN;Acc:ZDB-GENE-041114-64]	492497	744.961	729.182	665.297	640.999	734.394	595.151	759.753	-0.120215	0.157864	-0.761506	0.446355	1	759.753	-0.00045266	0.00969975	0.446355	1
ENSDARG00000005327	ftr66	finTRIM family, member 66 [Source:ZFIN;Acc:ZDB-GENE-070912-661]	561829	11.0274	3.53115	0	9.86152	1.66153	1.12932	5.10531	-0.250345	1.30564	-0.191741	0.847945	1	5.10531	-2.79663e-05	0.0138823	0.847945	1
ENSDARG00000005332	lipib	lipase, member Ib [Source:ZFIN;Acc:ZDB-GENE-091118-47]	100003046	699.626	489.064	225.126	539.096	493.473	325.244	1335.85	-0.0121075	0.345172	-0.0350766	0.972019	1	1335.85	-9.84909e-06	0.009845	0.972019	1
ENSDARG00000005335	slc22a4	solute carrier family 22 member 4 [Source:ZFIN;Acc:ZDB-GENE-040426-1517]	393822	6.12632	0	3.36009	3.28717	0.830763	1.12932	4.40531	-0.7672	1.60827	-0.477034	0.633338	1	4.40531	-7.15071e-05	0.0161021	0.633338	1
ENSDARG00000005343	ccdc85al	coiled-coil domain containing 85A, like [Source:ZFIN;Acc:ZDB-GENE-040912-92]	447831	775.592	392.84	637.577	705.646	474.366	597.41	689.672	0.00351797	0.190844	0.0184337	0.985293	1	689.672	9.08789e-06	0.00969986	0.985293	1
ENSDARG00000005350	dip2ba	disco-interacting protein 2 homolog Ba [Source:NCBI gene;Acc:405899]	405899	1043.93	1300.34	1082.79	959.854	1376.57	1038.97	1142.39	-0.0267965	0.162872	-0.164525	0.869318	1	1142.39	-9.47411e-05	0.00968497	0.869318	1
ENSDARG00000005355	larp6a	La ribonucleoprotein 6, translational regulator a [Source:ZFIN;Acc:ZDB-GENE-030131-6403]	334471	350.426	406.965	409.931	300.228	396.274	337.666	380.617	-0.168143	0.222666	-0.755138	0.450166	1	380.617	-0.000321395	0.009769	0.450166	1
ENSDARG00000005356	tyro3	TYRO3 protein tyrosine kinase [Source:NCBI gene;Acc:30709]	30709	450.897	356.646	338.529	462.396	289.936	338.796	417.893	-0.0710543	0.261691	-0.27152	0.785991	1	417.893	-9.86997e-05	0.00975882	0.785991	1
ENSDARG00000005359	sucla2	succinate-CoA ligase, ADP-forming, beta subunit [Source:ZFIN;Acc:ZDB-GENE-040426-1963]	406299	1483.8	1861.8	2185.74	1372.94	1886.66	1548.3	1692.03	-0.205939	0.205283	-1.00319	0.315767	1	1692.03	-0.000462829	0.00979049	0.315767	1
ENSDARG00000005364	grin3ba	glutamate receptor, ionotropic, N-methyl-D-aspartate 3Ba [Source:ZFIN;Acc:ZDB-GENE-070912-354]	566411	58.8127	54.7328	84.8422	65.7435	110.491	103.897	71.2216	0.472252	0.363114	1.30056	0.193409	1	71.2216	0.000365703	0.0107579	0.193409	1
ENSDARG00000005368	mcamb	melanoma cell adhesion molecule b [Source:ZFIN;Acc:ZDB-GENE-030219-213]	338313	367.579	453.752	477.973	307.898	395.443	411.072	371.246	-0.224074	0.189673	-1.18137	0.237455	1	371.246	-0.000589372	0.00980567	0.237455	1
ENSDARG00000005371	gprc6a	G protein-coupled receptor, class C, group 6, member A [Source:NCBI gene;Acc:494131]	494131	30.6316	38.8426	21.8406	14.2444	30.7382	25.9743	23.7782	-0.37265	0.536802	-0.694203	0.487555	1	23.7782	-0.00013935	0.0106739	0.487555	1
ENSDARG00000005372	camk4	calcium/calmodulin-dependent protein kinase IV [Source:ZFIN;Acc:ZDB-GENE-050417-76]	550270	210.745	90.927	119.283	180.794	50.6765	105.027	127.621	-0.371022	0.315644	-1.17545	0.239817	1	127.621	-0.000366953	0.0102491	0.239817	1
ENSDARG00000005374	tubgcp4	tubulin, gamma complex associated protein 4 [Source:ZFIN;Acc:ZDB-GENE-081022-124]	557155	296.514	364.591	334.329	369.259	464.396	451.727	355.421	0.367284	0.178127	2.06192	0.0392153	1	355.421	0.00112575	0.010633	0.0392153	1
ENSDARG00000005382	prdm9	PR domain containing 9 [Source:NCBI gene;Acc:393876]	393876	449.672	379.598	407.411	399.939	342.274	457.374	402.393	-0.0493086	0.194388	-0.253661	0.799758	1	402.393	-0.000122854	0.00970496	0.799758	1
ENSDARG00000005394	dnmt3aa	DNA (cytosine-5-)-methyltransferase 3 alpha a [Source:ZFIN;Acc:ZDB-GENE-050314-5]	553187	242.602	334.576	281.407	323.239	361.382	365.899	273.507	0.297684	0.266069	1.11882	0.263215	1	273.507	0.000405471	0.00999167	0.263215	1
ENSDARG00000005397	trim3b	tripartite motif containing 3b [Source:ZFIN;Acc:ZDB-GENE-070112-1132]	555391	4285.98	1751.45	3451.65	3749.57	1673.16	2953.17	3401.87	-0.168006	0.205087	-0.819193	0.412676	1	3401.87	-0.000377584	0.00975577	0.412676	1
ENSDARG00000005414	grapa	GRB2 related adaptor protein a [Source:ZFIN;Acc:ZDB-GENE-050522-347]	553596	63.7138	38.8426	33.6009	37.2546	37.3843	36.1382	57.8115	-0.269083	0.400012	-0.672686	0.501147	1	57.8115	-0.00016787	0.0101219	0.501147	1
ENSDARG00000005416	map3k5	mitogen-activated protein kinase kinase kinase 5 [Source:ZFIN;Acc:ZDB-GENE-030827-3]	555703	1505.85	626.779	1156.71	1521.96	637.195	1280.65	1250.64	0.06421	0.271542	0.236464	0.813073	1	1250.64	8.29827e-05	0.00976641	0.813073	1
ENSDARG00000005423	pgam1a	phosphoglycerate mutase 1a [Source:ZFIN;Acc:ZDB-GENE-030131-1827]	323107	509.71	584.405	1009.71	575.255	594.826	609.832	682.313	-0.233068	0.280024	-0.832314	0.405232	1	682.313	-0.000285675	0.00988813	0.405232	1
ENSDARG00000005425	wdfy1	WD repeat and FYVE domain containing 1 [Source:ZFIN;Acc:ZDB-GENE-041024-4]	474326	490.106	682.394	614.896	439.385	584.026	538.685	562.199	-0.193421	0.198537	-0.974234	0.32994	1	562.199	-0.000463994	0.00977284	0.32994	1
ENSDARG00000005448	mtfmt	mitochondrial methionyl-tRNA formyltransferase [Source:ZFIN;Acc:ZDB-GENE-060929-120]	556680	93.1201	51.2016	64.6817	69.0306	49.8458	56.4659	73.7809	-0.225251	0.327825	-0.687108	0.492015	1	73.7809	-0.000203674	0.00993821	0.492015	1
ENSDARG00000005451	gdi2	GDP dissociation inhibitor 2 [Source:ZFIN;Acc:ZDB-GENE-030131-2485]	323765	4774.86	6349.88	6845.34	4895.7	6253.98	4854.94	5501.75	-0.159657	0.170624	-0.935724	0.349415	1	5501.75	-0.000515982	0.00972771	0.349415	1
ENSDARG00000005453	foxp2	forkhead box P2 [Source:ZFIN;Acc:ZDB-GENE-041203-2]	555242	1389.45	1046.1	1044.15	1288.57	908.854	1204.98	1163.1	-0.0274903	0.200929	-0.136816	0.891176	1	1163.1	-6.41494e-05	0.00970684	0.891176	1
ENSDARG00000005454	tacc3	transforming, acidic coiled-coil containing protein 3 [Source:ZFIN;Acc:ZDB-GENE-050522-327]	321283	634.687	1099.95	507.373	670.583	1044.27	606.444	558.858	0.0997401	0.269985	0.369429	0.711808	1	558.858	0.000130442	0.00977516	0.711808	1
ENSDARG00000005456	katnb1	katanin p80 (WD repeat containing) subunit B 1 [Source:NCBI gene;Acc:406291]	406291	1151.75	1262.38	1143.27	1402.53	1239.5	1254.67	1419.39	0.128496	0.15488	0.829647	0.406739	1	1419.39	0.000502586	0.00970131	0.406739	1
ENSDARG00000005458	csnk1g2a	casein kinase 1, gamma 2a [Source:ZFIN;Acc:ZDB-GENE-030131-6445]	554152	972.86	991.369	1114.71	1057.37	975.316	1224.18	1148.81	0.0769874	0.154353	0.498774	0.617939	1	1148.81	0.00030289	0.00968597	0.617939	1
ENSDARG00000005462	kif4	kinesin family member 4 [Source:ZFIN;Acc:ZDB-GENE-040426-1545]	393796	847.883	1418.64	876.983	848.091	1410.64	982.507	766.283	0.0532443	0.215233	0.24738	0.804614	1	766.283	0.000108507	0.00971887	0.804614	1
ENSDARG00000005463	slc30a1a	solute carrier family 30 member 1a [Source:ZFIN;Acc:ZDB-GENE-040426-1840]	393853	665.319	881.904	826.582	690.306	883.101	749.868	728.787	-0.0240397	0.254305	-0.0945311	0.924687	1	728.787	-3.52974e-05	0.00974514	0.924687	1
ENSDARG00000005464	dnase1l1	deoxyribonuclease I-like 1 [Source:ZFIN;Acc:ZDB-GENE-040426-2170]	792196	24.5053	78.568	56.2815	37.2546	35.7228	33.8796	38.7101	-0.520372	0.459167	-1.1333	0.25709	1	38.7101	-0.000264128	0.0110899	0.25709	1
ENSDARG00000005468	irf2bp1	interferon regulatory factor 2 binding protein 1 [Source:NCBI gene;Acc:556852]	556852	1181.15	1298.58	1272.63	1329.11	1167.22	1140.61	1378.12	-0.0465899	0.162688	-0.286375	0.774591	1	1378.12	-0.000165108	0.00968642	0.774591	1
ENSDARG00000005476	nav3	neuron navigator 3 [Source:NCBI gene;Acc:567779]	567779	1953.07	1884.75	1785.89	1994.22	1855.09	2572.59	1865.71	0.176488	0.156735	1.12603	0.260155	1	1865.71	0.000675283	0.00973325	0.260155	1
ENSDARG00000005479	tenm3	Teneurin-3 [Source:UniProtKB/Swiss-Prot;Acc:Q9W7R4]	NA	3423.39	3007.65	2976.2	3642.19	3064.68	3418.45	2850.65	0.104626	0.142893	0.732198	0.464048	1	2850.65	0.000479841	0.00968556	0.464048	1
ENSDARG00000005481	nfkbiaa	nuclear factor of kappa light polypeptide gene enhancer in B-cells inhibitor, alpha a [Source:ZFIN;Acc:ZDB-GENE-040426-2227]	406463	199.718	217.166	231.846	304.611	167.814	214.571	279.375	0.0624225	0.250194	0.249497	0.802977	1	279.375	9.46582e-05	0.0097469	0.802977	1
ENSDARG00000005482	rapgef2	Rap guanine nucleotide exchange factor (GEF) 2 [Source:ZFIN;Acc:ZDB-GENE-030131-6959]	557693	4604.54	3964.59	4678.08	4210.87	3963.57	5176.8	4674.76	0.00602966	0.141984	0.0424672	0.966126	1	4674.76	2.79841e-05	0.00967275	0.966126	1
ENSDARG00000005485	ucmab	upper zone of growth plate and cartilage matrix associated b [Source:NCBI gene;Acc:405870]	405870	149.482	274.547	234.366	295.846	239.26	199.889	183.761	0.240989	0.312868	0.770256	0.441148	1	183.761	0.000238584	0.00993834	0.441148	1
ENSDARG00000005500	dgcr6	DiGeorge syndrome critical region gene 6 [Source:ZFIN;Acc:ZDB-GENE-040912-125]	403055	138.455	143.011	127.683	121.625	140.399	134.389	131.268	-0.0419671	0.258228	-0.16252	0.870897	1	131.268	-5.98108e-05	0.00975036	0.870897	1
ENSDARG00000005510	gdf6b	growth differentiation factor 6b [Source:NCBI gene;Acc:30180]	30180	26.9558	17.6557	9.24024	4.3829	31.569	1.12932	12.9807	-0.910623	0.881243	-1.03334	0.301445	1	12.9807	-0.000182862	0.014455	0.301445	1
ENSDARG00000005513	naca	nascent polypeptide associated complex subunit alpha [Source:NCBI gene;Acc:195823]	195823	8652.82	8822.57	9860.18	8628.83	9488.14	7197.15	10025.6	-0.112975	0.159427	-0.708633	0.478552	1	10025.6	-0.000417115	0.0096981	0.478552	1
ENSDARG00000005518	slc5a9	solute carrier family 5 member 9 [Source:NCBI gene;Acc:564815]	564815	15.9284	7.06229	5.04013	10.9572	3.32305	5.64659	9.21431	-0.510281	0.874054	-0.58381	0.559348	1	9.21431	-9.31104e-05	0.0123231	0.559348	1
ENSDARG00000005525	acy3.2	aspartoacylase (aminocyclase) 3, tandem duplicate 2 [Source:NCBI gene;Acc:436619]	436619	18.379	33.5459	28.5607	39.4461	36.5536	33.8796	38.3632	0.478325	0.508998	0.939739	0.347351	1	38.3632	0.0002	0.0109642	0.347351	1
ENSDARG00000005526	igfn1.1	immunoglobulin like and fibronectin type III domain containing 1, tandem duplicate 1 [Source:ZFIN;Acc:ZDB-GENE-050327-30]	541504	13.4779	15.8902	3.36009	27.3931	9.13839	1.12932	8.53771	0.0814535	1.09129	0.0746398	0.940501	1	8.53771	1.09473e-05	0.0126619	0.940501	1
ENSDARG00000005536	ubr7	ubiquitin protein ligase E3 component n-recognin 7 [Source:ZFIN;Acc:ZDB-GENE-030131-1535]	322815	510.935	572.046	710.659	472.257	527.534	564.659	592.114	-0.19768	0.214153	-0.923078	0.355967	1	592.114	-0.00040855	0.00978776	0.355967	1
ENSDARG00000005540	xpo7	exportin 7 [Source:ZFIN;Acc:ZDB-GENE-060628-2]	407710	1404.15	1317.12	1197.87	1463.89	1290.17	1284.04	1374.55	0.0425521	0.153608	0.277018	0.781767	1	1374.55	0.000168976	0.00968099	0.781767	1
ENSDARG00000005541	wif1	wnt inhibitory factor 1 [Source:NCBI gene;Acc:30476]	30476	318.569	346.052	269.647	414.184	368.859	298.14	336.461	0.209148	0.215566	0.970227	0.331934	1	336.461	0.000426972	0.00980112	0.331934	1
ENSDARG00000005544	btbd3a	BTB (POZ) domain containing 3a [Source:ZFIN;Acc:ZDB-GENE-090312-7]	563691	272.009	241.001	259.567	195.039	223.475	266.519	232.971	-0.172992	0.262594	-0.658782	0.510036	1	232.971	-0.000239418	0.009808	0.510036	1
ENSDARG00000005547	rint1	RAD50 interactor 1 [Source:ZFIN;Acc:ZDB-GENE-041210-174]	562894	123.752	147.425	143.644	116.147	149.537	154.717	137.936	0.0159387	0.272109	0.0585746	0.953291	1	137.936	2.05061e-05	0.00976047	0.953291	1
ENSDARG00000005549	znf710b	zinc finger protein 710b [Source:ZFIN;Acc:ZDB-GENE-120503-2]	100149283	1551.18	1242.96	1235.67	1439.78	1374.91	1017.52	1416.6	-0.0757788	0.167336	-0.452855	0.650653	1	1416.6	-0.000254043	0.00969321	0.650653	1
ENSDARG00000005551	hnrnph1l	heterogeneous nuclear ribonucleoprotein H1, like [Source:ZFIN;Acc:ZDB-GENE-030131-275]	321556	911.597	1426.58	1016.43	917.121	1428.91	1147.39	1013.6	0.0585885	0.244577	0.23955	0.810679	1	1013.6	9.28798e-05	0.00974154	0.810679	1
ENSDARG00000005559	pou4f1	POU class 4 homeobox 1 [Source:ZFIN;Acc:ZDB-GENE-000523-2]	58057	449.672	269.25	341.049	378.025	242.583	280.071	330.927	-0.232387	0.224056	-1.03718	0.299651	1	330.927	-0.000440385	0.00983712	0.299651	1
ENSDARG00000005560	ywhah	tyrosine 3-monooxygenase/tryptophan 5-monooxygenase activation protein, eta polypeptide [Source:ZFIN;Acc:ZDB-GENE-040426-2191]	406443	2205.48	2059.54	2600.71	2138.85	2142.54	2020.35	1943.91	-0.116586	0.181091	-0.643797	0.519707	1	1943.91	-0.000334495	0.0097125	0.519707	1
ENSDARG00000005561	gfm2	G elongation factor, mitochondrial 2 [Source:NCBI gene;Acc:558184]	558184	194.817	185.385	179.765	200.518	162.83	226.993	198.117	0.0703735	0.221358	0.317917	0.750548	1	198.117	0.000135731	0.00972618	0.750548	1
ENSDARG00000005565	entpd8	ectonucleoside triphosphate diphosphohydrolase 8 [Source:ZFIN;Acc:ZDB-GENE-040724-142]	436652	33.0821	37.9598	31.9208	60.2648	25.7536	24.845	55.0356	0.0706434	0.430251	0.164191	0.869581	1	55.0356	3.81086e-05	0.0100009	0.869581	1
ENSDARG00000005574	vsx2	visual system homeobox 2 [Source:NCBI gene;Acc:796163]	796163	1102.74	789.211	896.304	959.854	913.008	713.729	912.802	-0.114586	0.177611	-0.645149	0.518831	1	912.802	-0.000341608	0.00970962	0.518831	1
ENSDARG00000005576	mphosph8	M-phase phosphoprotein 8 [Source:ZFIN;Acc:ZDB-GENE-050309-191]	504061	1307.36	1513.1	1429.72	1200.91	1300.14	1437.62	1398.64	-0.11107	0.151778	-0.73179	0.464297	1	1398.64	-0.000452031	0.00969291	0.464297	1
ENSDARG00000005578	ugp2a	UDP-glucose pyrophosphorylase 2a [Source:ZFIN;Acc:ZDB-GENE-090311-46]	555748	118.851	180.088	114.243	144.636	175.291	156.975	151.024	0.224881	0.264345	0.850709	0.394931	1	151.024	0.000308139	0.00986124	0.394931	1
ENSDARG00000005586	zbtb20	zinc finger and BTB domain containing 20 [Source:ZFIN;Acc:ZDB-GENE-070112-1992]	568779	439.87	180.971	173.885	369.259	196.06	265.39	335.328	0.132006	0.307026	0.429951	0.667231	1	335.328	0.000134693	0.00983029	0.667231	1
ENSDARG00000005590	mtf2	metal response element binding transcription factor 2 [Source:ZFIN;Acc:ZDB-GENE-060512-94]	692292	504.809	593.233	489.733	459.108	594.826	572.565	469.776	0.0378952	0.184371	0.205538	0.837151	1	469.776	0.000104821	0.0096978	0.837151	1
ENSDARG00000005593	rxrga	retinoid x receptor, gamma a [Source:NCBI gene;Acc:30464]	30464	297.739	275.429	280.567	236.676	368.028	237.157	255.394	-0.0466339	0.219123	-0.212821	0.831467	1	255.394	-9.17352e-05	0.00972061	0.831467	1
ENSDARG00000005595	adgb	androglobin [Source:ZFIN;Acc:ZDB-GENE-041001-205]	555435	24.5053	16.7729	10.9203	53.6905	23.2614	22.5864	17.0018	0.885873	0.760517	1.16483	0.244088	1	17.0018	0.000220186	0.0141722	0.244088	1
ENSDARG00000005606	paxip1	PAX interacting (with transcription-activation domain) protein 1 [Source:NCBI gene;Acc:449658]	449658	903.02	949.878	964.345	822.889	1079.99	966.697	845.883	0.0254693	0.188169	0.135353	0.892333	1	845.883	6.76603e-05	0.00969906	0.892333	1
ENSDARG00000005612	aph1b	APH1B gamma secretase subunit [Source:NCBI gene;Acc:386808]	386808	396.986	636.489	594.736	378.025	580.703	524.004	485.67	-0.131863	0.206843	-0.637504	0.523797	1	485.67	-0.000291056	0.00973588	0.523797	1
ENSDARG00000005619	nek2	NIMA-related kinase 2 [Source:ZFIN;Acc:ZDB-GENE-040426-752]	394025	224.223	328.397	309.128	266.261	369.689	274.424	264.722	0.0841484	0.227383	0.370074	0.711327	1	264.722	0.000153982	0.00973382	0.711327	1
ENSDARG00000005625	maco1a	macoilin 1a [Source:NCBI gene;Acc:393289]	393289	324.695	352.232	367.09	280.505	397.105	465.279	366.563	0.129993	0.247782	0.524625	0.599844	1	366.563	0.00020119	0.00976735	0.599844	1
ENSDARG00000005626	si:ch211-133l11.10	si:ch211-133l11.10 [Source:ZFIN;Acc:ZDB-GENE-141219-14]	555552	85.7685	289.554	177.245	105.19	316.521	119.708	136.675	-0.0338251	0.35263	-0.0959222	0.923582	1	136.675	-2.64245e-05	0.00985762	0.923582	1
ENSDARG00000005627	zmp:0000000527	zmp:0000000527 [Source:ZFIN;Acc:ZDB-GENE-130530-530]	NA	3.67579	5.29672	0	0	8.30763	5.64659	4.56136	0.693138	1.54995	0.447199	0.654732	1	4.56136	6.68091e-05	0.0157168	0.654732	1
ENSDARG00000005629	smyd2b	SET and MYND domain containing 2b [Source:NCBI gene;Acc:568616]	568616	89.4443	85.6303	78.9621	83.275	63.138	70.0178	63.7891	-0.212252	0.432564	-0.490683	0.623651	1	63.7891	-0.000114136	0.0101085	0.623651	1
ENSDARG00000005640	adat3	adenosine deaminase tRNA specific 3 [Source:NCBI gene;Acc:368634]	368634	111.499	62.6779	93.2424	79.9879	58.9842	89.2162	90.6513	-0.214494	0.293749	-0.730197	0.46527	1	90.6513	-0.000239329	0.00988114	0.46527	1
ENSDARG00000005643	gcat	glycine C-acetyltransferase [Source:ZFIN;Acc:ZDB-GENE-060518-3]	402822	181.339	294.851	256.207	216.953	336.459	158.105	183.026	-0.0154837	0.331405	-0.0467212	0.962735	1	183.026	-1.36124e-05	0.0098266	0.962735	1
ENSDARG00000005645	robo3	roundabout, axon guidance receptor, homolog 3 (Drosophila) [Source:ZFIN;Acc:ZDB-GENE-000209-4]	30770	1618.57	1809.71	1584.28	1501.14	1897.46	1678.17	1454.7	0.0139493	0.160883	0.0867043	0.930907	1	1454.7	5.05323e-05	0.00968335	0.930907	1
ENSDARG00000005648	olfml2a	olfactomedin-like 2A [Source:ZFIN;Acc:ZDB-GENE-081105-107]	100002223	343.074	563.218	411.611	317.76	404.581	291.364	373.908	-0.356687	0.213751	-1.6687	0.0951771	1	373.908	-0.000754837	0.0102586	0.0951771	1
ENSDARG00000005651	hrasb	HRas proto-oncogene, GTPase b [Source:ZFIN;Acc:ZDB-GENE-050522-466]	553656	144.581	212.752	174.725	202.709	177.783	134.389	167.269	-0.0577407	0.270459	-0.213491	0.830944	1	167.269	-7.51986e-05	0.00976405	0.830944	1
ENSDARG00000005652	man1a1	mannosidase, alpha, class 1A, member 1 [Source:ZFIN;Acc:ZDB-GENE-041014-321]	566078	2622.07	2682.79	3496.17	2478.53	2636.84	3361.98	3089.38	-0.0541745	0.147058	-0.368389	0.712584	1	3089.38	-0.00023456	0.00967845	0.712584	1
ENSDARG00000005670	ttbk2a	tau tubulin kinase 2a [Source:ZFIN;Acc:ZDB-GENE-120928-3]	100331590	855.235	738.01	845.902	901.781	713.625	963.309	895.326	0.0710694	0.171558	0.414259	0.678685	1	895.326	0.00022677	0.00969479	0.678685	1
ENSDARG00000005673	f3b	coagulation factor IIIb [Source:ZFIN;Acc:ZDB-GENE-050417-234]	550423	98.0212	74.1541	159.604	81.0836	81.4148	134.389	153.399	-0.145365	0.387647	-0.374994	0.707665	1	153.399	-9.53101e-05	0.00995854	0.707665	1
ENSDARG00000005675	sec61a1l	SEC61 translocon alpha 1 subunit, like [Source:NCBI gene;Acc:266796]	266796	408.013	456.401	400.691	418.567	478.519	385.098	447.647	0.0225812	0.256089	0.0881771	0.929736	1	447.647	3.27053e-05	0.00974654	0.929736	1
ENSDARG00000005679	trip10a	thyroid hormone receptor interactor 10a [Source:NCBI gene;Acc:492762]	492762	477.853	598.529	666.137	466.779	612.272	622.255	706.814	-0.0374924	0.195257	-0.192016	0.847729	1	706.814	-9.25864e-05	0.00970419	0.847729	1
ENSDARG00000005690	slc25a23a	solute carrier family 25 member 23a [Source:ZFIN;Acc:ZDB-GENE-121214-154]	561939	670.22	327.514	745.94	590.595	307.382	706.953	568.232	-0.118005	0.268195	-0.439999	0.659938	1	568.232	-0.000156417	0.00978076	0.659938	1
ENSDARG00000005699	ddx19	DEAD/H (Asp-Glu-Ala-Asp/His) box polypeptide 19 (DBP5 homolog, yeast) [Source:ZFIN;Acc:ZDB-GENE-020419-30]	192339	822.152	1033.74	1005.51	697.976	981.962	690.014	788.316	-0.262277	0.252299	-1.03955	0.298549	1	788.316	-0.000394807	0.00990669	0.298549	1
ENSDARG00000005704	eps8l3b	EPS8-like 3b [Source:ZFIN;Acc:ZDB-GENE-040426-1335]	393332	28.1811	26.4836	20.1605	24.1059	22.4306	20.3277	24.7572	-0.155547	0.613018	-0.25374	0.799697	1	24.7572	-4.56677e-05	0.010549	0.799697	1
ENSDARG00000005713	ethe1	ETHE1 persulfide dioxygenase [Source:ZFIN;Acc:ZDB-GENE-040426-2503]	405865	67.3895	147.425	149.524	99.7109	131.261	107.285	148.93	-0.106175	0.336186	-0.315821	0.752138	1	148.93	-9.09593e-05	0.00985527	0.752138	1
ENSDARG00000005716	olfml2ba	olfactomedin-like 2Ba [Source:ZFIN;Acc:ZDB-GENE-041014-329]	557997	12.2526	7.94508	20.1605	39.4461	39.8766	20.3277	21.5148	1.1097	0.76419	1.45213	0.146467	1	21.5148	0.000309943	0.0169108	0.146467	1
ENSDARG00000005738	rpf1	ribosome production factor 1 homolog [Source:NCBI gene;Acc:415250]	415250	328.371	267.484	373.81	319.951	305.721	303.787	344.435	-0.045422	0.19742	-0.230078	0.818031	1	344.435	-0.000109759	0.00970634	0.818031	1
ENSDARG00000005739	gpm6ba	glycoprotein M6Ba [Source:ZFIN;Acc:ZDB-GENE-030710-9]	368225	2484.84	2097.5	2655.31	2050.1	2136.72	2424.65	2178.06	-0.126774	0.151888	-0.834654	0.403912	1	2178.06	-0.000515378	0.00969878	0.403912	1
ENSDARG00000005749	cand2	cullin-associated and neddylation-dissociated 2 (putative) [Source:ZFIN;Acc:ZDB-GENE-060503-645]	555955	45.3348	45.0221	26.0407	60.2648	43.1997	20.3277	36.4114	0.0629469	0.466635	0.134895	0.892695	1	36.4114	2.93171e-05	0.010077	0.892695	1
ENSDARG00000005754	ptprfb	protein tyrosine phosphatase receptor type Fb [Source:NCBI gene;Acc:799867]	799867	3356	3667.1	2575.51	3527.14	3244.13	3179.03	2906.08	0.0638166	0.165202	0.386294	0.699279	1	2906.08	0.000219421	0.00968998	0.699279	1
ENSDARG00000005762	col14a1a	collagen, type XIV, alpha 1a [Source:ZFIN;Acc:ZDB-GENE-030131-9889]	321298	793.971	566.749	656.897	845.899	590.672	851.506	665.296	0.170857	0.17393	0.982334	0.325936	1	665.296	0.000531827	0.00973782	0.325936	1
ENSDARG00000005772	tsr2	TSR2 ribosome maturation factor [Source:NCBI gene;Acc:317639]	317639	225.449	114.762	173.885	175.316	132.922	126.484	192.589	-0.19525	0.251942	-0.774977	0.438353	1	192.589	-0.000293304	0.00981677	0.438353	1
ENSDARG00000005774	ddx3xb	DEAD-box helicase 3 X-linked b [Source:ZFIN;Acc:ZDB-GENE-980526-150]	30116	3140.35	3690.05	3555.81	3951.18	3736.77	3608.17	3174.66	0.126662	0.223932	0.56563	0.571646	1	3174.66	0.000239081	0.00974611	0.571646	1
ENSDARG00000005775	scn8aa	sodium channel, voltage gated, type VIII, alpha subunit a [Source:ZFIN;Acc:ZDB-GENE-000828-1]	58152	2782.58	1405.4	2062.25	2532.22	1475.43	2501.44	2100.89	0.0670175	0.201333	0.332868	0.739234	1	2100.89	0.000155819	0.009712	0.739234	1
ENSDARG00000005776	guk1b	guanylate kinase 1b [Source:ZFIN;Acc:ZDB-GENE-020916-1]	393697	1937.14	2523	2758.63	1346.65	2173.28	1905.16	1944.18	-0.414864	0.174032	-2.38384	0.0171329	1	1944.18	-0.00137802	0.0118573	0.0171329	1
ENSDARG00000005780	npy8br	neuropeptide Y receptor Y8b [Source:ZFIN;Acc:ZDB-GENE-980526-208]	30713	8.57685	14.1246	16.8004	21.9145	10.7999	29.3623	14.1822	0.7212	0.728898	0.989438	0.322449	1	14.1822	0.000179522	0.0128211	0.322449	1
ENSDARG00000005783	ncanb	neurocan b [Source:ZFIN;Acc:ZDB-GENE-050208-586]	559024	421.491	534.086	360.369	449.247	469.381	417.848	346.347	0.0369288	0.202004	0.182812	0.854946	1	346.347	8.52754e-05	0.00970828	0.854946	1
ENSDARG00000005786	ppm1f	protein phosphatase, Mg2+/Mn2+ dependent, 1F [Source:ZFIN;Acc:ZDB-GENE-051128-2]	553757	123.752	200.393	156.244	191.752	204.368	204.407	179.69	0.332702	0.224741	1.48037	0.138773	1	179.69	0.00063425	0.0101045	0.138773	1
ENSDARG00000005789	enpp1	ectonucleotide pyrophosphatase/phosphodiesterase 1 [Source:ZFIN;Acc:ZDB-GENE-040724-172]	562399	203.394	247.18	162.964	143.54	227.629	170.527	160.613	-0.180569	0.239037	-0.755402	0.450008	1	160.613	-0.000300432	0.0097921	0.450008	1
ENSDARG00000005791	rpl28	ribosomal protein L28 [Source:ZFIN;Acc:ZDB-GENE-040930-10]	394036	5147.34	5613.64	6228.76	4387.28	5547	4175.09	6088.5	-0.279758	0.173712	-1.61047	0.107295	1	6088.5	-0.000880865	0.00994824	0.107295	1
ENSDARG00000005799	smim14	small integral membrane protein 14 [Source:ZFIN;Acc:ZDB-GENE-040426-22]	402894	164.185	165.081	204.125	154.497	206.86	154.717	228.699	-0.0618752	0.248294	-0.249201	0.803205	1	228.699	-9.52384e-05	0.00974521	0.803205	1
ENSDARG00000005800	ampd3a	adenosine monophosphate deaminase 3a [Source:ZFIN;Acc:ZDB-GENE-110407-2]	556578	589.352	652.379	624.136	497.459	707.81	762.29	617.324	0.0529814	0.179697	0.294838	0.768117	1	617.324	0.000154205	0.00969674	0.768117	1
ENSDARG00000005821	ncf2	neutrophil cytosolic factor 2 [Source:ZFIN;Acc:ZDB-GENE-070209-29]	562473	6.12632	17.6557	8.40022	7.67007	6.6461	2.25864	7.97724	-0.941521	0.885288	-1.06352	0.287547	1	7.97724	-0.000190033	0.0147052	0.287547	1
ENSDARG00000005823	slc39a10	solute carrier family 39 member 10 [Source:NCBI gene;Acc:393644]	393644	3273.91	2147.82	2821.63	2989.14	1915.74	2169.42	2786.44	-0.216689	0.197547	-1.0969	0.272687	1	2786.44	-0.000525679	0.00979903	0.272687	1
ENSDARG00000005827	eif2s1a	eukaryotic translation initiation factor 2, subunit 1 alpha a [Source:ZFIN;Acc:ZDB-GENE-030131-526]	321807	589.352	736.244	563.655	617.988	709.471	540.944	631.535	-0.0138411	0.181365	-0.0763164	0.939167	1	631.535	-3.9547e-05	0.00969463	0.939167	1
ENSDARG00000005828	faima	Fas apoptotic inhibitory molecule a [Source:ZFIN;Acc:ZDB-GENE-040718-323]	436856	156.834	162.433	190.685	119.434	136.245	168.268	156.11	-0.268485	0.316344	-0.848711	0.396042	1	156.11	-0.000260853	0.00998536	0.396042	1
ENSDARG00000005834	gatad2b	GATA zinc finger domain containing 2B [Source:ZFIN;Acc:ZDB-GENE-060503-655]	562045	2038.84	1831.78	2063.09	1961.35	1932.35	1984.21	1998.55	-0.00973745	0.142675	-0.0682491	0.945587	1	1998.55	-4.47594e-05	0.0096732	0.945587	1
ENSDARG00000005840	got2b	glutamic-oxaloacetic transaminase 2b, mitochondrial [Source:ZFIN;Acc:ZDB-GENE-030131-7917]	335974	1684.74	1800	2177.34	1609.62	1772.02	1552.81	1591.78	-0.20113	0.192243	-1.04623	0.295457	1	1591.78	-0.000514385	0.00977707	0.295457	1
ENSDARG00000005841	tnni2a.2	troponin I type 2a (skeletal, fast), tandem duplicate 2 [Source:ZFIN;Acc:ZDB-GENE-040426-970]	394068	675.121	1022.27	697.218	802.07	829.101	750.997	714.76	0.021506	0.230406	0.0933394	0.925634	1	714.76	3.83193e-05	0.0097262	0.925634	1
ENSDARG00000005842	cd9a	CD9 molecule a [Source:ZFIN;Acc:ZDB-GENE-030131-1175]	322455	389.634	510.251	572.055	289.271	635.534	577.082	480.831	0.00842594	0.239499	0.0351815	0.971935	1	480.831	1.39139e-05	0.00973244	0.971935	1
ENSDARG00000005853	slc25a6	solute carrier family 25 member 6 [Source:ZFIN;Acc:ZDB-GENE-070912-446]	566370	197.268	90.0442	273.007	151.21	103.845	206.665	159.891	-0.231691	0.370676	-0.62505	0.531938	1	159.891	-0.000166061	0.0100134	0.531938	1
ENSDARG00000005861	ralgapa2	Ral GTPase activating protein, alpha subunit 2 (catalytic) [Source:ZFIN;Acc:ZDB-GENE-131122-56]	568210	2588.98	1981.86	2204.22	2402.92	2162.48	2797.32	2367.94	0.112792	0.159791	0.705871	0.480268	1	2367.94	0.000414559	0.00969826	0.480268	1
ENSDARG00000005867	gon4l	gon-4-like (C. elegans) [Source:ZFIN;Acc:ZDB-GENE-070117-2447]	555764	961.833	1074.35	1000.47	946.706	981.962	1226.44	945.817	0.0539557	0.190218	0.283652	0.776677	1	945.817	0.000140325	0.00970305	0.776677	1
ENSDARG00000005870	mmadhc	metabolism of cobalamin associated D [Source:ZFIN;Acc:ZDB-GENE-040704-50]	402886	660.418	456.401	789.621	578.542	470.212	648.229	675.663	-0.162488	0.224779	-0.722877	0.469756	1	675.663	-0.000304799	0.00976672	0.469756	1
ENSDARG00000005883	rfx1a	regulatory factor X, 1a (influences HLA class II expression) [Source:ZFIN;Acc:ZDB-GENE-070424-94]	100038773	648.165	695.636	534.254	678.253	648.826	701.307	719.893	0.118544	0.175213	0.676574	0.498676	1	719.893	0.000363079	0.00970959	0.498676	1
ENSDARG00000005891	cyb5r3	cytochrome b5 reductase 3 [Source:ZFIN;Acc:ZDB-GENE-030131-3281]	324560	247.503	301.913	260.407	233.389	336.459	294.752	255.309	0.0889205	0.205041	0.433672	0.664527	1	255.309	0.000199495	0.00971928	0.664527	1
ENSDARG00000005894	slc7a9	solute carrier family 7 member 9 [Source:ZFIN;Acc:ZDB-GENE-080116-2]	567117	40.4337	82.9819	36.1209	40.5418	85.5686	63.2418	49.7238	0.287546	0.396029	0.726074	0.467793	1	49.7238	0.000183094	0.0101467	0.467793	1
ENSDARG00000005897	dera	deoxyribose-phosphate aldolase (putative) [Source:ZFIN;Acc:ZDB-GENE-041010-200]	450077	279.36	192.447	237.726	281.601	187.752	234.898	225.931	-0.0103409	0.222697	-0.0464349	0.962964	1	225.931	-1.97003e-05	0.00972022	0.962964	1
ENSDARG00000005908	clk4b	CDC-like kinase 4b [Source:ZFIN;Acc:ZDB-GENE-050227-19]	503607	503.584	397.254	323.408	447.055	444.458	548.849	459.514	0.224739	0.222834	1.00855	0.313191	1	459.514	0.00043026	0.0098256	0.313191	1
ENSDARG00000005913	tgm1l3	transglutaminase 1 like 3 [Source:ZFIN;Acc:ZDB-GENE-120718-1]	793448	7.35159	7.06229	2.52007	14.2444	12.4614	4.51727	6.39535	0.87984	1.02756	0.856245	0.391862	1	6.39535	0.00014158	0.0145413	0.391862	1
ENSDARG00000005915	tcf3a	transcription factor 3a [Source:ZFIN;Acc:ZDB-GENE-990415-51]	30310	992.464	2518.59	1258.35	1248.03	2287.92	1609.28	1406.09	0.151743	0.231545	0.655352	0.512241	1	1406.09	0.000268425	0.00976532	0.512241	1
ENSDARG00000005916	srpk3	SRSF protein kinase 3 [Source:ZFIN;Acc:ZDB-GENE-101025-2]	566605	564.847	423.738	570.375	443.768	424.52	596.28	551.223	-0.0902546	0.169012	-0.534012	0.593333	1	551.223	-0.000296715	0.00969728	0.593333	1
ENSDARG00000005924	serpina10a	serpin peptidase inhibitor, clade A (alpha-1 antiproteinase, antitrypsin), member 10a [Source:ZFIN;Acc:ZDB-GENE-041014-246]	565064	909.146	714.174	986.186	800.974	645.503	782.618	965.724	-0.222576	0.155465	-1.43168	0.152235	1	965.724	-0.000867924	0.00979633	0.152235	1
ENSDARG00000005926	ak2	adenylate kinase 2 [Source:NCBI gene;Acc:321793]	321793	653.066	711.526	661.937	625.659	693.687	557.883	749.579	-0.112208	0.184178	-0.609237	0.542368	1	749.579	-0.00031132	0.00971286	0.542368	1
ENSDARG00000005927	tbc1d17	TBC1 domain family, member 17 [Source:ZFIN;Acc:ZDB-GENE-050522-79]	554092	384.733	325.748	379.69	363.78	337.29	341.054	430.297	-0.0690868	0.26572	-0.259999	0.794865	1	430.297	-9.3145e-05	0.00976205	0.794865	1
ENSDARG00000005941	clul1	clusterin-like 1 (retinal) [Source:ZFIN;Acc:ZDB-GENE-031118-57]	407620	2824.23	2583.92	2514.19	2493.87	2558.75	2505.96	2564.79	-0.0650513	0.1276	-0.509805	0.610188	1	2564.79	-0.000373235	0.00966788	0.610188	1
ENSDARG00000005942	vmn2r1	vomeronasal 2, receptor 1 [Source:ZFIN;Acc:ZDB-GENE-050419-65]	566039	26.9558	14.1246	11.7603	53.6905	29.9075	9.03455	18.8137	0.661722	0.642661	1.02966	0.30317	1	18.8137	0.000196917	0.0122538	0.30317	1
ENSDARG00000005943	htra4	HtrA serine peptidase 4 [Source:ZFIN;Acc:ZDB-GENE-131120-192]	100334257	31.8569	86.5131	49.5613	97.5195	68.1225	59.8539	51.1232	0.603505	0.524345	1.15097	0.249744	1	51.1232	0.00024826	0.0116894	0.249744	1
ENSDARG00000005945	sart1	spliceosome associated factor 1, recruiter of U4/U6.U5 tri-snRNP [Source:ZFIN;Acc:ZDB-GENE-040718-422]	436946	1292.65	1800	1929.53	1302.82	1783.65	1476.02	1645.9	-0.138795	0.190889	-0.727096	0.467167	1	1645.9	-0.000359023	0.00972835	0.467167	1
ENSDARG00000005948	ankmy2a	ankyrin repeat and MYND domain containing 2a [Source:ZFIN;Acc:ZDB-GENE-030131-6321]	334389	272.009	410.496	436.811	265.165	406.243	295.881	328.101	-0.199188	0.240304	-0.828903	0.407159	1	328.101	-0.000328312	0.00981008	0.407159	1
ENSDARG00000005972	ric8b	RIC8 guanine nucleotide exchange factor B [Source:NCBI gene;Acc:334503]	334503	501.133	569.397	471.252	520.469	516.734	504.805	487.474	-0.00174588	0.189608	-0.00920782	0.992653	1	487.474	-4.56842e-06	0.00969913	0.992653	1
ENSDARG00000005980	sfswap	splicing factor SWAP [Source:ZFIN;Acc:ZDB-GENE-040426-931]	394143	1633.28	1773.52	1281.87	2099.41	1993.83	2580.49	2109.45	0.489854	0.198724	2.465	0.0137012	1	2109.45	0.00131847	0.0135128	0.0137012	1
ENSDARG00000005989	rgl1	ral guanine nucleotide dissociation stimulator-like 1 [Source:NCBI gene;Acc:402933]	402933	1111.31	1235.9	1121.43	989.439	1370.76	1008.48	1089.33	-0.0595907	0.18816	-0.316702	0.75147	1	1089.33	-0.000158359	0.00970263	0.75147	1
ENSDARG00000005993	prc1b	protein regulator of cytokinesis 1b [Source:ZFIN;Acc:ZDB-GENE-040426-777]	393203	191.141	421.972	147.844	140.253	363.874	198.76	173.76	-0.0286503	0.337679	-0.0848447	0.932385	1	173.76	-2.43034e-05	0.00983605	0.932385	1
ENSDARG00000006003	mycla	MYCL proto-oncogene, bHLH transcription factor a [Source:NCBI gene;Acc:405873]	405873	238.927	278.078	537.614	270.644	404.581	409.943	314.634	0.0672087	0.290686	0.231207	0.817154	1	314.634	7.60943e-05	0.00978643	0.817154	1
ENSDARG00000006008	dct	dopachrome tautomerase [Source:ZFIN;Acc:ZDB-GENE-000508-1]	58074	6509.83	11131.9	10957.2	5160.86	11673	7751.64	7794.33	-0.243272	0.205007	-1.18665	0.235364	1	7794.33	-0.000549634	0.00984379	0.235364	1
ENSDARG00000006010	bmi1a	bmi1 polycomb ring finger oncogene 1a [Source:NCBI gene;Acc:321505]	321505	211.971	248.063	238.566	170.933	210.183	221.346	218.084	-0.215899	0.215278	-1.00288	0.315916	1	218.084	-0.000442101	0.00980896	0.315916	1
ENSDARG00000006011	klhl42	kelch-like family, member 42 [Source:ZFIN;Acc:ZDB-GENE-041210-190]	567545	72.2906	45.9049	43.6811	76.7007	62.3072	55.3366	74.9038	0.278082	0.362334	0.767474	0.4428	1	74.9038	0.000208896	0.01007	0.4428	1
ENSDARG00000006019	tktb	transketolase b [Source:ZFIN;Acc:ZDB-GENE-030909-13]	378713	4159.77	4409.52	4717.56	4370.84	4090.68	3474.91	4141.99	-0.153682	0.174221	-0.882108	0.377719	1	4141.99	-0.000476479	0.00972603	0.377719	1
ENSDARG00000006025	tp53i11b	tumor protein p53 inducible protein 11b [Source:ZFIN;Acc:ZDB-GENE-030131-6328]	556618	370.03	279.843	385.57	398.844	236.767	356.865	339.49	-0.0794439	0.204048	-0.389339	0.697025	1	339.49	-0.000179923	0.00971631	0.697025	1
ENSDARG00000006029	lta4h	leukotriene A4 hydrolase [Source:ZFIN;Acc:ZDB-GENE-040426-2477]	406575	149.482	218.048	184.805	136.966	269.167	169.398	146.051	0.0377632	0.360724	0.104687	0.916624	1	146.051	2.82616e-05	0.00987018	0.916624	1
ENSDARG00000006031	abat	4-aminobutyrate aminotransferase [Source:ZFIN;Acc:ZDB-GENE-031006-4]	378968	5508.79	1787.64	3339.09	4770.78	1718.85	2971.24	3901.69	-0.156609	0.272877	-0.573918	0.566023	1	3901.69	-0.000200976	0.00980672	0.566023	1
ENSDARG00000006038	aebp2	AE binding protein 2 [Source:NCBI gene;Acc:406815]	406815	671.445	628.544	649.337	688.115	782.579	717.117	618.767	0.168725	0.170347	0.990475	0.321942	1	618.767	0.00054723	0.00973408	0.321942	1
ENSDARG00000006040	cyp20a1	cytochrome P450, family 20, subfamily A, polypeptide 1 [Source:ZFIN;Acc:ZDB-GENE-040426-2646]	406641	100.472	171.261	200.765	140.253	169.476	142.294	144.603	-0.0390412	0.277128	-0.140878	0.887967	1	144.603	-4.84804e-05	0.00976738	0.887967	1
ENSDARG00000006044	usta	uronyl 2-sulfotransferase a [Source:ZFIN;Acc:ZDB-GENE-041001-163]	557218	68.6148	107.7	77.282	94.2323	97.1992	57.5952	91.3205	-0.0356156	0.289526	-0.123014	0.902096	1	91.3205	-4.06222e-05	0.00977944	0.902096	1
ENSDARG00000006052	malt2	MALT paracaspase 2 [Source:ZFIN;Acc:ZDB-GENE-020801-2]	259196	101.697	96.2237	51.2413	94.2323	62.3072	95.9921	109.327	0.0320457	0.339302	0.0944459	0.924755	1	109.327	2.6937e-05	0.00983865	0.924755	1
ENSDARG00000006060	crybg1b	crystallin beta-gamma domain containing 1b [Source:ZFIN;Acc:ZDB-GENE-030131-7179]	566781	274.459	362.825	173.045	308.994	343.105	205.536	230.337	0.107302	0.211119	0.508255	0.611274	1	230.337	0.000227341	0.00972901	0.611274	1
ENSDARG00000006062	akap1b	A kinase (PRKA) anchor protein 1b [Source:ZFIN;Acc:ZDB-GENE-030131-6844]	556208	1655.33	1229.72	1033.23	1557.02	1126.51	1052.52	1349.6	-0.0677803	0.21251	-0.318951	0.749764	1	1349.6	-0.000141662	0.0097195	0.749764	1
ENSDARG00000006065	znf385b	zinc finger protein 385B [Source:NCBI gene;Acc:368405]	368405	645.714	416.675	505.693	558.819	453.596	651.617	526.955	0.0937752	0.219873	0.426497	0.669746	1	526.955	0.00018335	0.00973096	0.669746	1
ENSDARG00000006074	uck2a	uridine-cytidine kinase 2a [Source:NCBI gene;Acc:100005763]	100005763	468.051	549.976	540.974	472.257	647.995	455.115	502.381	0.0129074	0.186748	0.0691165	0.944897	1	502.381	3.48056e-05	0.00969767	0.944897	1
ENSDARG00000006079	gpr37l1a	G protein-coupled receptor 37 like 1a [Source:ZFIN;Acc:ZDB-GENE-110411-20]	567161	15.9284	16.7729	10.9203	32.8717	14.123	18.0691	12.2388	0.54633	0.935916	0.583738	0.559396	1	12.2388	9.18233e-05	0.0127042	0.559396	1
ENSDARG00000006092	rad21a	RAD21 cohesin complex component a [Source:NCBI gene;Acc:322275]	322275	3496.9	4315.94	4482.36	3316.76	4427.97	3626.24	3593.37	-0.118399	0.177533	-0.666911	0.504829	1	3593.37	-0.000353312	0.00971096	0.504829	1
ENSDARG00000006093	cdk15	cyclin-dependent kinase 15 [Source:NCBI gene;Acc:791619]	791619	280.586	75.9197	169.684	128.2	107.999	159.234	170.84	-0.290853	0.321749	-0.903974	0.366009	1	170.84	-0.000274182	0.0100339	0.366009	1
ENSDARG00000006094	igf2r	insulin-like growth factor 2 receptor [Source:ZFIN;Acc:ZDB-GENE-041014-300]	557061	1535.26	1964.2	1822.85	1698.37	1687.28	1815.94	1805.15	-0.0281264	0.140996	-0.199484	0.841884	1	1805.15	-0.000132364	0.00967287	0.841884	1
ENSDARG00000006109	pimr185	Pim proto-oncogene, serine/threonine kinase, related 185 [Source:ZFIN;Acc:ZDB-GENE-081104-450]	NA	7.35159	8.82787	17.6405	15.3401	12.4614	13.5518	14.5937	0.244106	0.691179	0.353174	0.723958	1	14.5937	5.9831e-05	0.0109367	0.723958	1
ENSDARG00000006110	chrd	chordin [Source:NCBI gene;Acc:30161]	30161	71.0653	93.5754	69.7218	73.4135	67.2918	50.8193	92.7461	-0.321719	0.361234	-0.890611	0.373138	1	92.7461	-0.000244283	0.0101577	0.373138	1
ENSDARG00000006112	myof	myoferlin [Source:ZFIN;Acc:ZDB-GENE-040426-1138]	393849	333.272	629.427	341.889	385.695	528.365	416.719	442.343	0.0706751	0.206848	0.341677	0.732594	1	442.343	0.000155798	0.00971628	0.732594	1
ENSDARG00000006120	tbx2b	T-box transcription factor 2b [Source:NCBI gene;Acc:30253]	30253	2071.92	1897.99	2420.94	1847.39	1906.6	2028.26	1995.01	-0.143348	0.183195	-0.782488	0.433928	1	1995.01	-0.000402271	0.00972572	0.433928	1
ENSDARG00000006124	kdm5c	lysine (K)-specific demethylase 5C [Source:ZFIN;Acc:ZDB-GENE-060810-94]	553406	3726.03	4112.02	3760.78	3430.71	4215.29	3852.11	3990.36	-0.0133983	0.145385	-0.0921574	0.926573	1	3990.36	-5.93316e-05	0.00967481	0.926573	1
ENSDARG00000006125	csnk1db	casein kinase 1, delta b [Source:NCBI gene;Acc:406533]	406533	3022.73	1415.99	2503.27	2684.52	1403.99	2134.41	2487.33	-0.144788	0.196163	-0.738098	0.460455	1	2487.33	-0.000354962	0.00973499	0.460455	1
ENSDARG00000006128	cep170aa	centrosomal protein 170Aa [Source:NCBI gene;Acc:557463]	557463	1079.46	1513.1	1045.83	1019.02	1528.6	1413.91	1049.45	0.124788	0.185338	0.673297	0.500758	1	1049.45	0.00034205	0.00971837	0.500758	1
ENSDARG00000006137	star	steroidogenic acute regulatory protein [Source:NCBI gene;Acc:63999]	63999	19.6042	2.64836	12.6003	15.3401	1.66153	20.3277	10.1565	0.0217824	0.873263	0.0249437	0.9801	1	10.1565	3.81329e-06	0.0115551	0.9801	1
ENSDARG00000006151	pde11al	phosphodiesterase 11a, like [Source:ZFIN;Acc:ZDB-GENE-031118-106]	569112	17.1537	20.3041	5.04013	42.7332	31.569	19.1984	19.7463	1.18999	0.591733	2.01103	0.0443225	1	19.7463	0.000624476	0.0225909	0.0443225	1
ENSDARG00000006169	lrrk2	leucine-rich repeat kinase 2 [Source:ZFIN;Acc:ZDB-GENE-071218-6]	559366	593.028	801.57	572.895	703.455	788.394	684.367	672.692	0.157263	0.172559	0.911358	0.362107	1	672.692	0.000496983	0.00972728	0.362107	1
ENSDARG00000006181	hif1aa	hypoxia inducible factor 1 subunit alpha a [Source:ZFIN;Acc:ZDB-GENE-080917-55]	797150	430.068	266.602	661.097	322.143	224.306	597.41	418.772	-0.260458	0.277964	-0.93702	0.348748	1	418.772	-0.000324582	0.00992695	0.348748	1
ENSDARG00000006192	gatad2ab	GATA zinc finger domain containing 2Ab [Source:ZFIN;Acc:ZDB-GENE-040426-2372]	405852	1074.56	973.714	968.545	1068.33	1006.88	945.24	1036.24	0.00443205	0.170832	0.0259439	0.979302	1	1036.24	1.42556e-05	0.00968859	0.979302	1
ENSDARG00000006196	sav1	salvador family WW domain containing protein 1 [Source:ZFIN;Acc:ZDB-GENE-040912-28]	447821	469.276	526.141	497.293	415.279	507.596	403.167	488.839	-0.179076	0.189632	-0.944335	0.344999	1	488.839	-0.00047	0.00975402	0.344999	1
ENSDARG00000006200	eif4g1a	eukaryotic translation initiation factor 4 gamma, 1a [Source:ZFIN;Acc:ZDB-GENE-070112-702]	572435	6386.08	7169.99	5590.35	7574.74	7638.86	5358.62	6229.87	0.105638	0.240499	0.439247	0.660483	1	6229.87	0.000173225	0.00975083	0.660483	1
ENSDARG00000006202	erbb3a	erb-b2 receptor tyrosine kinase 3a [Source:ZFIN;Acc:ZDB-GENE-030916-3]	386635	487.655	738.892	505.693	981.769	655.472	500.288	584.85	0.275803	0.240569	1.14646	0.251604	1	584.85	0.000456319	0.00992538	0.251604	1
ENSDARG00000006206	pou4f3	POU class 4 homeobox 3 [Source:NCBI gene;Acc:30534]	30534	393.31	201.275	400.691	307.898	230.121	303.787	294.431	-0.219936	0.248418	-0.885347	0.375969	1	294.431	-0.000340121	0.00984009	0.375969	1
ENSDARG00000006207	gpx1b	glutathione peroxidase 1b [Source:ZFIN;Acc:ZDB-GENE-040912-60]	447895	17.1537	22.0697	20.1605	23.0102	14.9537	29.3623	18.6878	0.0839715	0.599336	0.140108	0.888575	1	18.6878	2.54922e-05	0.0104555	0.888575	1
ENSDARG00000006215	akr1b1.1	aldo-keto reductase family 1, member B1 (aldose reductase), tandem duplicate 1 [Source:ZFIN;Acc:ZDB-GENE-040625-7]	415138	611.407	367.239	614.896	432.811	403.751	347.83	565.465	-0.393814	0.232569	-1.69332	0.0903937	1	565.465	-0.000711764	0.010462	0.0903937	1
ENSDARG00000006219	gnl3	guanine nucleotide binding protein-like 3 (nucleolar) [Source:NCBI gene;Acc:321897]	321897	721.681	519.079	512.413	725.369	589.011	481.09	617.443	0.050284	0.296238	0.169742	0.865213	1	617.443	5.48709e-05	0.00978884	0.865213	1
ENSDARG00000006220	ugt1a1	UDP glucuronosyltransferase 1 family, polypeptide A1 [Source:ZFIN;Acc:ZDB-GENE-071004-4]	100384901	79.6422	97.9893	158.764	54.7862	106.338	110.673	84.2011	-0.312647	0.318094	-0.982874	0.325669	1	84.2011	-0.000302014	0.010077	0.325669	1
ENSDARG00000006220	ugt1a1	UDP glucuronosyltransferase 1 family, polypeptide A1 [Source:ZFIN;Acc:ZDB-GENE-071004-4]	641488	79.6422	97.9893	158.764	54.7862	106.338	110.673	84.2011	-0.312647	0.318094	-0.982874	0.325669	1	84.2011	-0.000302014	0.010077	0.325669	1
ENSDARG00000006220	ugt1a1	UDP glucuronosyltransferase 1 family, polypeptide A1 [Source:ZFIN;Acc:ZDB-GENE-071004-4]	100384891	79.6422	97.9893	158.764	54.7862	106.338	110.673	84.2011	-0.312647	0.318094	-0.982874	0.325669	1	84.2011	-0.000302014	0.010077	0.325669	1
ENSDARG00000006220	ugt1a1	UDP glucuronosyltransferase 1 family, polypeptide A1 [Source:ZFIN;Acc:ZDB-GENE-071004-4]	100384897	79.6422	97.9893	158.764	54.7862	106.338	110.673	84.2011	-0.312647	0.318094	-0.982874	0.325669	1	84.2011	-0.000302014	0.010077	0.325669	1
ENSDARG00000006220	ugt1a1	UDP glucuronosyltransferase 1 family, polypeptide A1 [Source:ZFIN;Acc:ZDB-GENE-071004-4]	406731	79.6422	97.9893	158.764	54.7862	106.338	110.673	84.2011	-0.312647	0.318094	-0.982874	0.325669	1	84.2011	-0.000302014	0.010077	0.325669	1
ENSDARG00000006220	ugt1a1	UDP glucuronosyltransferase 1 family, polypeptide A1 [Source:ZFIN;Acc:ZDB-GENE-071004-4]	100379286	79.6422	97.9893	158.764	54.7862	106.338	110.673	84.2011	-0.312647	0.318094	-0.982874	0.325669	1	84.2011	-0.000302014	0.010077	0.325669	1
ENSDARG00000006220	ugt1a1	UDP glucuronosyltransferase 1 family, polypeptide A1 [Source:ZFIN;Acc:ZDB-GENE-071004-4]	100384896	79.6422	97.9893	158.764	54.7862	106.338	110.673	84.2011	-0.312647	0.318094	-0.982874	0.325669	1	84.2011	-0.000302014	0.010077	0.325669	1
ENSDARG00000006225	ddx39aa	DEAD (Asp-Glu-Ala-Asp) box polypeptide 39Aa [Source:ZFIN;Acc:ZDB-GENE-030131-4275]	325550	1077.01	1158.22	1214.67	836.038	1299.31	1046.88	948.593	-0.123236	0.209415	-0.588475	0.556213	1	948.593	-0.000265403	0.00973388	0.556213	1
ENSDARG00000006235	brms1la	BRMS1 like transcriptional repressor a [Source:NCBI gene;Acc:792017]	792017	357.777	268.367	267.127	287.08	283.29	241.674	325.434	-0.135575	0.221063	-0.613289	0.539685	1	325.434	-0.000262546	0.00974812	0.539685	1
ENSDARG00000006240	slc27a1a	solute carrier family 27 member 1a [Source:ZFIN;Acc:ZDB-GENE-050320-112]	541410	270.783	367.239	319.208	310.09	304.89	285.718	302.216	-0.0879168	0.195421	-0.449885	0.652794	1	302.216	-0.000216869	0.00971275	0.652794	1
ENSDARG00000006242	ptp4a1	protein tyrosine phosphatase 4A1 [Source:ZFIN;Acc:ZDB-GENE-041121-11]	493615	2547.32	2651.89	3259.29	2119.13	3031.45	2722.79	2463.25	-0.098341	0.182862	-0.537787	0.590724	1	2463.25	-0.000276668	0.00970769	0.590724	1
ENSDARG00000006251	ell2	elongation factor, RNA polymerase II, 2 [Source:ZFIN;Acc:ZDB-GENE-030131-1717]	322997	458.249	784.797	883.703	566.489	719.441	709.212	687.758	-0.0641041	0.226418	-0.283123	0.777082	1	687.758	-0.000118253	0.00972859	0.777082	1
ENSDARG00000006253	mier3a	mesoderm induction early response 1, family member 3 a [Source:ZFIN;Acc:ZDB-GENE-050913-97]	560884	539.116	619.716	528.374	558.819	597.318	548.849	550.129	0.0156478	0.1704	0.0918299	0.926833	1	550.129	5.05848e-05	0.00968859	0.926833	1
ENSDARG00000006257	vldlr	very low density lipoprotein receptor [Source:ZFIN;Acc:ZDB-GENE-040426-803]	393897	1051.28	971.948	1107.15	924.791	1120.7	1124.8	950.834	0.0208174	0.165493	0.12579	0.899898	1	950.834	7.13081e-05	0.00968611	0.899898	1
ENSDARG00000006260	tuba8l4	tubulin, alpha 8 like 4 [Source:ZFIN;Acc:ZDB-GENE-040426-860]	393154	7289.1	12250.4	11312.6	7756.63	12105.9	8631.38	8709.78	-0.101423	0.244261	-0.415224	0.677978	1	8709.78	-0.000161313	0.00975247	0.677978	1
ENSDARG00000006266	stat1a	signal transducer and activator of transcription 1a [Source:ZFIN;Acc:ZDB-GENE-980526-499]	30768	1217.91	1180.29	1153.35	1403.62	1192.14	1060.43	1388.54	0.0364422	0.214513	0.169884	0.865102	1	1388.54	7.47473e-05	0.00971631	0.865102	1
ENSDARG00000006272	mpp5a	membrane protein, palmitoylated 5a (MAGUK p55 subfamily member 5) [Source:NCBI gene;Acc:252845]	252845	1276.73	1581.07	1231.47	1233.79	1364.94	1142.87	1467.54	-0.126209	0.147748	-0.854221	0.392983	1	1467.54	-0.000541964	0.00969606	0.392983	1
ENSDARG00000006279	rragd	ras-related GTP binding D [Source:ZFIN;Acc:ZDB-GENE-070620-6]	570568	42.8843	70.6229	42.0011	64.6477	53.9996	44.0434	50.4725	0.110247	0.444585	0.247976	0.804153	1	50.4725	5.60951e-05	0.0100482	0.804153	1
ENSDARG00000006283	waslb	WASP like actin nucleation promoting factor b [Source:ZFIN;Acc:ZDB-GENE-040426-718]	394034	1106.41	806.867	1064.31	1021.21	679.564	1058.17	1129.33	-0.118015	0.175611	-0.672028	0.501566	1	1129.33	-0.000359834	0.00970964	0.501566	1
ENSDARG00000006288	prdm5	PR domain containing 5 [Source:ZFIN;Acc:ZDB-GENE-040708-1]	432371	69.8401	90.927	39.481	67.9349	101.353	54.2073	68.5143	0.183785	0.321284	0.572031	0.567301	1	68.5143	0.00017226	0.00988551	0.567301	1
ENSDARG00000006290	ndufs5	NADH:ubiquinone oxidoreductase subunit S5 [Source:ZFIN;Acc:ZDB-GENE-050522-437]	553660	698.401	1054.93	1218.87	519.373	835.747	849.248	856.52	-0.430916	0.235463	-1.83008	0.0672381	1	856.52	-0.000769931	0.0108162	0.0672381	1
ENSDARG00000006292	maats1	MYCBP-associated, testis expressed 1 [Source:ZFIN;Acc:ZDB-GENE-070912-489]	793563	28.1811	12.359	4.20011	20.8188	14.123	20.3277	13.4268	0.534437	1.04308	0.512365	0.608396	1	13.4268	7.84905e-05	0.0131374	0.608396	1
ENSDARG00000006299	arhgef7a	Rho guanine nucleotide exchange factor (GEF) 7a [Source:ZFIN;Acc:ZDB-GENE-060322-11]	553493	1460.52	838.647	992.906	1221.73	844.055	1334.85	1073.68	0.0469392	0.219948	0.213411	0.831007	1	1073.68	9.16552e-05	0.00972122	0.831007	1
ENSDARG00000006300	psmd9	proteasome 26S subunit, non-ATPase 9 [Source:ZFIN;Acc:ZDB-GENE-030131-431]	436709	175.213	189.799	216.726	151.21	270.829	162.622	207.229	-0.0197176	0.257454	-0.0765868	0.938952	1	207.229	-2.82622e-05	0.00974752	0.938952	1
ENSDARG00000006301	wu:fj59g11	wu:fj59g11 [Source:ZFIN;Acc:ZDB-GENE-030131-8202]	557435	1034.12	1316.23	980.306	895.207	1420.6	1221.92	1001.49	0.0711074	0.193611	0.36727	0.713417	1	1001.49	0.000178616	0.00970791	0.713417	1
ENSDARG00000006307	shisa4	shisa family member 4 [Source:ZFIN;Acc:ZDB-GENE-050417-419]	550567	566.072	272.781	347.769	381.312	243.413	377.192	358.815	-0.218146	0.243792	-0.894802	0.370893	1	358.815	-0.000349951	0.00983385	0.370893	1
ENSDARG00000006308	ptpn18	protein tyrosine phosphatase non-receptor type 18 [Source:ZFIN;Acc:ZDB-GENE-050320-12]	541324	9.80212	11.4762	10.9203	6.57435	14.9537	3.38796	13.7068	-0.394234	0.747951	-0.527086	0.598134	1	13.7068	-8.75368e-05	0.011462	0.598134	1
ENSDARG00000006314	itgav	integrin, alpha V [Source:ZFIN;Acc:ZDB-GENE-060616-382]	100151255	3804.45	6223.65	4955.29	3775.87	5980.66	4292.54	4937.56	-0.0901086	0.166157	-0.542311	0.587604	1	4937.56	-0.000306403	0.00969557	0.587604	1
ENSDARG00000006316	rpl23a	ribosomal protein L23a [Source:ZFIN;Acc:ZDB-GENE-030131-7479]	335539	4805.49	5569.5	6099.4	3954.47	5656.66	4597.46	5861.78	-0.217821	0.173864	-1.25282	0.21027	1	5861.78	-0.000680253	0.00979037	0.21027	1
ENSDARG00000006332	snx14	sorting nexin 14 [Source:NCBI gene;Acc:555970]	555970	915.273	963.12	1020.63	1022.31	1040.95	994.93	1084.52	0.0744007	0.164265	0.45293	0.650599	1	1084.52	0.00025874	0.00969119	0.650599	1
ENSDARG00000006345	med17	mediator complex subunit 17 [Source:NCBI gene;Acc:567560]	567560	199.718	173.026	210.846	208.188	191.906	214.571	216.459	0.0727011	0.217714	0.333929	0.738433	1	216.459	0.000144884	0.00972409	0.738433	1
ENSDARG00000006353	itga5	integrin, alpha 5 (fibronectin receptor, alpha polypeptide) [Source:ZFIN;Acc:ZDB-GENE-031116-52]	386787	328.371	414.027	231.006	264.07	290.767	317.339	260.381	-0.181219	0.309314	-0.585874	0.55796	1	260.381	-0.000182677	0.00986754	0.55796	1
ENSDARG00000006356	slc18a3a	solute carrier family 18 member 3a [Source:NCBI gene;Acc:559347]	559347	762.115	305.444	693.858	578.542	342.274	547.72	560.318	-0.210226	0.213965	-0.982527	0.32584	1	560.318	-0.000435547	0.00980124	0.32584	1
ENSDARG00000006368	crlf1b	cytokine receptor-like factor 1b [Source:ZFIN;Acc:ZDB-GENE-080108-1]	564665	20.8295	51.2016	28.5607	35.0632	37.3843	25.9743	23.4224	0.0754946	0.666689	0.113238	0.909842	1	23.4224	1.93614e-05	0.0106872	0.909842	1
ENSDARG00000006370	atp6v1h	ATPase H+ transporting V1 subunit H [Source:ZFIN;Acc:ZDB-GENE-021219-2]	286779	952.03	1054.93	1454.08	799.879	1044.27	1164.33	1045.69	-0.200302	0.237559	-0.843168	0.399135	1	1045.69	-0.000337687	0.00980883	0.399135	1
ENSDARG00000006372	ugt5c2	UDP glucuronosyltransferase 5 family, polypeptide C2 [Source:ZFIN;Acc:ZDB-GENE-060825-206]	751669	2.45053	4.41393	5.04013	7.67007	12.4614	2.25864	6.85657	0.784704	1.11049	0.70663	0.479796	1	6.85657	0.000111897	0.0143211	0.479796	1
ENSDARG00000006383	stxbp5l	syntaxin binding protein 5-like [Source:NCBI gene;Acc:567605]	567605	2113.58	798.039	1117.23	1964.63	805.009	1665.74	1582.9	0.143504	0.275806	0.520309	0.602848	1	1582.9	0.000180282	0.00980157	0.602848	1
ENSDARG00000006385	triobpb	TRIO and F-actin binding protein b [Source:ZFIN;Acc:ZDB-GENE-061215-80]	790927	202.169	213.634	188.165	290.367	251.721	237.157	269.261	0.369698	0.236449	1.56354	0.117926	1	269.261	0.000642413	0.0102787	0.117926	1
ENSDARG00000006389	smad2	SMAD family member 2 [Source:NCBI gene;Acc:30639]	30639	1411.5	1711.72	1538.92	1606.33	1600.05	1660.1	1566.05	0.0640123	0.145557	0.439774	0.660101	1	1566.05	0.000282873	0.00967881	0.660101	1
ENSDARG00000006392	exosc9	exosome component 9 [Source:NCBI gene;Acc:450057]	450057	142.131	117.411	152.044	121.625	112.153	163.751	127.901	-0.0556629	0.2922	-0.190496	0.848921	1	127.901	-6.23801e-05	0.0097855	0.848921	1
ENSDARG00000006395	rbm25b	RNA binding motif protein 25b [Source:ZFIN;Acc:ZDB-GENE-030131-5547]	327336	1211.79	1714.37	1459.12	1370.75	1904.11	1957.11	1499.37	0.245828	0.208504	1.17901	0.238394	1	1499.37	0.000537305	0.00984989	0.238394	1
ENSDARG00000006396	nrcama	neuronal cell adhesion molecule a [Source:ZFIN;Acc:ZDB-GENE-041210-235]	556537	2082.95	1687.89	1819.49	1978.88	1881.68	2304.94	1775.06	0.141998	0.166036	0.855223	0.392428	1	1775.06	0.000484079	0.00971442	0.392428	1
ENSDARG00000006397	laptm4a	lysosomal protein transmembrane 4 alpha [Source:ZFIN;Acc:ZDB-GENE-030131-1024]	100003844	2302.27	1658.76	3019.04	2253.9	1483.74	2213.46	2426.69	-0.228223	0.200552	-1.13798	0.255131	1	2426.69	-0.000537838	0.00981698	0.255131	1
ENSDARG00000006399	ywhae1	tyrosine 3-monooxygenase/tryptophan 5-monooxygenase activation protein, epsilon polypeptide 1 [Source:ZFIN;Acc:ZDB-GENE-030131-779]	322060	1879.56	2354.39	2523.43	1931.76	2408.38	2094.89	2110.12	-0.0674925	0.176459	-0.382483	0.702103	1	2110.12	-0.000203667	0.00969701	0.702103	1
ENSDARG00000006408	hmgb3b	high mobility group box 3b [Source:ZFIN;Acc:ZDB-GENE-050417-290]	550466	552.594	323.1	440.172	408.705	319.844	442.693	440.716	-0.147459	0.186857	-0.789157	0.43002	1	440.716	-0.000397981	0.00973031	0.43002	1
ENSDARG00000006413	rpl38	ribosomal protein L38 [Source:ZFIN;Acc:ZDB-GENE-030131-8752]	436759	950.805	924.278	1221.39	737.422	1025.16	896.679	1172.82	-0.209529	0.194038	-1.07984	0.280215	1	1172.82	-0.000526383	0.00978793	0.280215	1
ENSDARG00000006420	atrnl1b	attractin-like 1b [Source:ZFIN;Acc:ZDB-GENE-030131-8092]	569196	2742.14	2726.93	2842.63	2510.3	2726.56	3365.37	2696.72	0.0407477	0.140632	0.289746	0.772011	1	2696.72	0.000192755	0.00967347	0.772011	1
ENSDARG00000006422	esyt3	extended synaptotagmin-like protein 3 [Source:ZFIN;Acc:ZDB-GENE-050809-35]	553238	216.872	251.594	121.803	170.933	229.291	171.656	248.726	0.0021242	0.255393	0.0083174	0.993364	1	248.726	3.09283e-06	0.00974517	0.993364	1
ENSDARG00000006427	fabp2	fatty acid binding protein 2, intestinal [Source:ZFIN;Acc:ZDB-GENE-991019-5]	30708	7.35159	8.82787	2.52007	37.2546	2.49229	13.5518	38.0148	2.11817	1.57977	1.34081	0.179982	1	38.0148	0.000267001	0.0230996	0.179982	1
ENSDARG00000006434	polr1e	RNA polymerase I subunit E [Source:ZFIN;Acc:ZDB-GENE-050522-251]	553733	229.124	177.44	212.526	210.379	178.614	217.958	197.137	-0.0260269	0.243672	-0.106811	0.914939	1	197.137	-4.15494e-05	0.00973659	0.914939	1
ENSDARG00000006447	slc19a3a	solute carrier family 19 member 3a [Source:ZFIN;Acc:ZDB-GENE-110411-41]	557854	9.80212	3.53115	5.88015	3.28717	2.49229	2.25864	4.10602	-1.1907	1.41274	-0.842831	0.399323	1	4.10602	-0.000137883	0.0170369	0.399323	1
ENSDARG00000006456	pdgfrl	platelet-derived growth factor receptor-like [Source:ZFIN;Acc:ZDB-GENE-040426-901]	393284	200.943	492.595	357.849	210.379	412.058	307.175	277.197	-0.153583	0.239811	-0.640433	0.521891	1	277.197	-0.000253628	0.00977341	0.521891	1
ENSDARG00000006467	pcdh8	protocadherin 8 [Source:ZFIN;Acc:ZDB-GENE-980526-242]	30456	1757.03	1841.49	1664.08	1466.08	2096.01	1508.77	1651.66	-0.0629953	0.178117	-0.353674	0.723583	1	1651.66	-0.000186601	0.00969724	0.723583	1
ENSDARG00000006468	grap2a	GRB2 related adaptor protein 2a [Source:ZFIN;Acc:ZDB-GENE-050417-275]	550452	15.9284	8.82787	5.88015	15.3401	6.6461	5.64659	8.19157	-0.158259	0.781386	-0.202537	0.839497	1	8.19157	-3.22759e-05	0.0112059	0.839497	1
ENSDARG00000006474	saxo2	stabilizer of axonemal microtubules 2 [Source:ZFIN;Acc:ZDB-GENE-051127-27]	641580	24.5053	8.82787	0	13.1487	19.9383	9.03455	12.1085	0.827475	0.952091	0.869113	0.384785	1	12.1085	0.000145131	0.0140367	0.384785	1
ENSDARG00000006477	ddi2	DNA-damage inducible protein 2 [Source:NCBI gene;Acc:386644]	386644	931.201	1081.41	819.862	1010.26	1090.79	935.076	923.895	0.102724	0.162712	0.631322	0.52783	1	923.895	0.000364175	0.00969685	0.52783	1
ENSDARG00000006487	anp32a	acidic (leucine-rich) nuclear phosphoprotein 32 family, member A [Source:NCBI gene;Acc:335907]	335907	3999.26	4172.93	5762.55	3331	4095.66	4411.12	4192.63	-0.224818	0.172528	-1.30308	0.192547	1	4192.63	-0.000713282	0.00980147	0.192547	1
ENSDARG00000006491	agpat9l	1-acylglycerol-3-phosphate O-acyltransferase 9, like [Source:NCBI gene;Acc:567414]	567414	47.7853	57.3811	30.2408	30.6803	41.5381	79.0523	51.8055	0.184057	0.505237	0.364299	0.715635	1	51.8055	7.48795e-05	0.0102513	0.715635	1
ENSDARG00000006494	asb7	ankyrin repeat and SOCS box containing 7 [Source:ZFIN;Acc:ZDB-GENE-040426-2429]	405798	414.139	581.756	506.533	536.905	589.842	505.935	481.334	0.119454	0.188013	0.63535	0.5252	1	481.334	0.000318244	0.00971795	0.5252	1
ENSDARG00000006497	rtn1a	reticulon 1a [Source:ZFIN;Acc:ZDB-GENE-030131-2426]	323706	4102.19	3190.39	4676.4	3984.05	3178.5	4089.26	3667.32	-0.0868205	0.172504	-0.503296	0.614756	1	3667.32	-0.000274085	0.00969852	0.614756	1
ENSDARG00000006508	pip5k1bb	phosphatidylinositol-4-phosphate 5-kinase, type I, beta b [Source:ZFIN;Acc:ZDB-GENE-040912-141]	447840	760.889	771.556	607.336	639.903	583.195	591.763	623.932	-0.234647	0.197635	-1.18728	0.235119	1	623.932	-0.000569481	0.00982584	0.235119	1
ENSDARG00000006514	her6	hairy-related 6 [Source:ZFIN;Acc:ZDB-GENE-980526-144]	30288	433.744	410.496	468.732	382.408	303.228	363.641	356.21	-0.328726	0.26795	-1.22682	0.219891	1	356.21	-0.000443473	0.0100792	0.219891	1
ENSDARG00000006524	supt6h	SPT6 homolog, histone chaperone and transcription elongation factor [Source:NCBI gene;Acc:337866]	337866	3493.23	3696.23	3428.13	3374.83	3544.86	3430.87	3487.38	-0.0368839	0.137495	-0.268257	0.788502	1	3487.38	-0.000182459	0.00967134	0.788502	1
ENSDARG00000006526	fn1b	fibronectin 1b [Source:ZFIN;Acc:ZDB-GENE-030131-6545]	334613	662.868	755.665	621.616	870.005	642.18	551.107	767.077	0.0216515	0.244582	0.0885242	0.92946	1	767.077	3.4312e-05	0.009737	0.92946	1
ENSDARG00000006527	brd3a	bromodomain containing 3a [Source:ZFIN;Acc:ZDB-GENE-030131-6141]	327372	1532.81	1795.59	1711.96	1660.02	1880.02	1784.32	1650.78	0.0793821	0.141458	0.561171	0.574681	1	1650.78	0.000371295	0.00967882	0.574681	1
ENSDARG00000006544	c1qtnf6b	C1q and TNF related 6b [Source:ZFIN;Acc:ZDB-GENE-080411-1]	570839	17.1537	25.6008	9.24024	24.1059	12.4614	14.6811	12.7117	-0.00454554	0.733617	-0.00619606	0.995056	1	12.7117	-1.0096e-06	0.0109333	0.995056	1
ENSDARG00000006545	rgp1	GP1 homolog, RAB6A GEF complex partner 1 [Source:ZFIN;Acc:ZDB-GENE-040718-352]	436881	189.916	218.931	262.087	175.316	284.121	202.148	233.889	-0.0302803	0.270983	-0.111742	0.911028	1	233.889	-3.92763e-05	0.00976051	0.911028	1
ENSDARG00000006546	ak4	adenylate kinase 4 [Source:ZFIN;Acc:ZDB-GENE-040426-2505]	406590	586.902	522.61	631.697	484.31	467.719	481.09	617.724	-0.273165	0.197454	-1.38343	0.166532	1	617.724	-0.000666635	0.00990888	0.166532	1
ENSDARG00000006553	rras	RAS related [Source:ZFIN;Acc:ZDB-GENE-041010-217]	449660	150.708	382.247	248.647	198.326	355.566	289.106	269.947	0.155495	0.212979	0.730098	0.46533	1	269.947	0.000324251	0.00975312	0.46533	1
ENSDARG00000006566	nlk1	nemo-like kinase, type 1 [Source:ZFIN;Acc:ZDB-GENE-040701-1]	405892	1558.54	2117.81	1929.53	1473.75	2171.61	1705.27	1647.36	-0.0693438	0.182433	-0.380106	0.703867	1	1647.36	-0.000195915	0.00970083	0.703867	1
ENSDARG00000006567	dus4l	dihydrouridine synthase 4-like (S. cerevisiae) [Source:ZFIN;Acc:ZDB-GENE-040801-233]	445096	40.4337	62.6779	46.2012	78.8921	56.4919	32.7502	44.6334	0.11055	0.477864	0.231341	0.81705	1	44.6334	4.94194e-05	0.0101241	0.81705	1
ENSDARG00000006577	nadka	NAD kinase a [Source:ZFIN;Acc:ZDB-GENE-050417-39]	NA	136.004	152.722	94.9225	123.817	126.276	135.518	112.416	0.00869696	0.313973	0.0276997	0.977902	1	112.416	8.4807e-06	0.00980457	0.977902	1
ENSDARG00000006584	phf8	PHD finger protein 8 [Source:NCBI gene;Acc:566534]	566534	2031.49	2067.49	1983.29	2051.2	2100.17	1857.73	1950.46	-0.0173535	0.156217	-0.111086	0.911548	1	1950.46	-6.66419e-05	0.00968091	0.911548	1
ENSDARG00000006585	DMWD	zmp:0000000529 [Source:ZFIN;Acc:ZDB-GENE-130530-532]	571996	300.19	466.994	393.97	381.312	471.043	429.141	395.82	0.150774	0.239597	0.62928	0.529166	1	395.82	0.000249398	0.00977151	0.529166	1
ENSDARG00000006588	zgc:111983	zgc:111983 [Source:ZFIN;Acc:ZDB-GENE-050417-335]	550501	1775.41	2233.45	1107.99	2268.15	1592.57	1567.49	1811.36	0.102774	0.522244	0.196793	0.84399	1	1811.36	3.93208e-05	0.0102336	0.84399	1
ENSDARG00000006598	sgk2b	serum/glucocorticoid regulated kinase 2b [Source:ZFIN;Acc:ZDB-GENE-060929-44]	559050	15.9284	8.82787	12.6003	23.0102	19.9383	15.8105	19.3515	0.689244	0.618038	1.11521	0.26476	1	19.3515	0.000220833	0.012412	0.26476	1
ENSDARG00000006600	lsm14aa	LSM14A mRNA processing body assembly factor a [Source:ZFIN;Acc:ZDB-GENE-040426-1567]	393397	1377.2	1182.93	1377.64	1347.74	1291.84	940.722	1443.1	-0.141962	0.170686	-0.831712	0.405572	1	1443.1	-0.000458198	0.00971721	0.405572	1
ENSDARG00000006601	kaznb	kazrin, periplakin interacting protein b [Source:ZFIN;Acc:ZDB-GENE-061215-31]	790937	464.375	564.101	483.853	654.147	511.75	534.168	541.477	0.163853	0.176317	0.92931	0.352728	1	541.477	0.000496315	0.00973402	0.352728	1
ENSDARG00000006602	chrna2a	cholinergic receptor, nicotinic, alpha 2a (neuronal) [Source:ZFIN;Acc:ZDB-GENE-040108-2]	678575	73.5159	11.4762	47.8813	31.776	16.6153	53.078	42.4649	-0.302421	0.528895	-0.571798	0.567459	1	42.4649	-0.000114899	0.0104898	0.567459	1
ENSDARG00000006603	csrp1a	cysteine and glycine-rich protein 1a [Source:ZFIN;Acc:ZDB-GENE-030909-4]	378726	260.981	280.726	244.446	207.092	223.475	214.571	273.292	-0.28453	0.219498	-1.29627	0.194881	1	273.292	-0.000564221	0.0099387	0.194881	1
ENSDARG00000006604	nectin3b	nectin cell adhesion molecule 3b [Source:NCBI gene;Acc:541491]	541491	426.392	331.928	371.29	437.194	368.859	382.839	372.857	0.073846	0.203568	0.362759	0.716785	1	372.857	0.000168011	0.00971478	0.716785	1
ENSDARG00000006607	gpr27	G protein-coupled receptor 27 [Source:ZFIN;Acc:ZDB-GENE-071022-3]	567355	710.653	353.997	555.255	694.689	376.336	583.858	559.996	0.0395392	0.203907	0.193908	0.846248	1	559.996	8.96313e-05	0.00970973	0.846248	1
ENSDARG00000006609	map2k2a	mitogen-activated protein kinase kinase 2a [Source:ZFIN;Acc:ZDB-GENE-041027-1]	563181	496.232	667.387	640.937	536.905	788.394	578.211	601.459	0.0848952	0.224879	0.377515	0.705791	1	601.459	0.00015877	0.00973215	0.705791	1
ENSDARG00000006617	napga	N-ethylmaleimide-sensitive factor attachment protein, gamma a [Source:ZFIN;Acc:ZDB-GENE-050320-46]	541353	389.634	432.565	383.05	405.418	371.351	434.788	425.945	0.00202461	0.176406	0.011477	0.990843	1	425.945	6.11096e-06	0.00969165	0.990843	1
ENSDARG00000006621	pspc1	paraspeckle component 1 [Source:NCBI gene;Acc:692285]	692285	757.213	816.578	886.223	645.382	777.594	902.326	737.009	-0.0871197	0.160081	-0.544221	0.586289	1	737.009	-0.000318914	0.00969134	0.586289	1
ENSDARG00000006624	ppp2r2ab	protein phosphatase 2, regulatory subunit B, alpha b [Source:ZFIN;Acc:ZDB-GENE-030131-5474]	327263	807.449	1080.53	975.266	863.431	1099.1	866.187	863.934	-0.0129726	0.181994	-0.07128	0.943175	1	863.934	-3.68121e-05	0.00969496	0.943175	1
ENSDARG00000006636	slitrk2	SLIT and NTRK-like family, member 2 [Source:ZFIN;Acc:ZDB-GENE-080327-7]	794165	219.322	152.722	170.524	225.719	91.3839	222.476	171.918	-0.0829864	0.262928	-0.315624	0.752288	1	171.918	-0.000114242	0.00976308	0.752288	1
ENSDARG00000006639	lnpk	lunapark, ER junction formation factor [Source:NCBI gene;Acc:337509]	337509	321.019	363.708	398.17	330.909	316.521	276.683	313.649	-0.248961	0.235643	-1.05651	0.290733	1	313.649	-0.000427877	0.00987103	0.290733	1
ENSDARG00000006640	eomesa	eomesodermin homolog a [Source:ZFIN;Acc:ZDB-GENE-001228-1]	64603	257.306	366.356	252.007	348.44	284.952	310.563	224.667	0.107869	0.261299	0.41282	0.679739	1	224.667	0.000150391	0.00976994	0.679739	1
ENSDARG00000006642	drg2	developmentally regulated GTP binding protein 2 [Source:ZFIN;Acc:ZDB-GENE-040808-29]	323355	263.432	244.532	284.767	265.165	255.875	250.709	289.613	-0.0340793	0.230599	-0.147786	0.882512	1	289.613	-6.0627e-05	0.00972734	0.882512	1
ENSDARG00000006666	bud13	BUD13 homolog [Source:ZFIN;Acc:ZDB-GENE-030131-6333]	564510	243.828	249.829	301.568	277.218	335.628	306.045	268.555	0.215508	0.223925	0.962415	0.335841	1	268.555	0.000408396	0.00981466	0.335841	1
ENSDARG00000006672	fam49a	family with sequence similarity 49 member A [Source:ZFIN;Acc:ZDB-GENE-031002-50]	378872	854.009	726.533	734.179	706.742	760.979	824.403	715.208	-0.0119804	0.167447	-0.0715475	0.942962	1	715.208	-4.00937e-05	0.00968687	0.942962	1
ENSDARG00000006677	ripk1l	receptor (TNFRSF)-interacting serine-threonine kinase 1, like [Source:ZFIN;Acc:ZDB-GENE-070705-132]	567460	104.147	100.638	79.8021	118.338	152.03	114.061	115.159	0.429738	0.286472	1.50011	0.133587	1	115.159	0.000519826	0.0105624	0.133587	1
ENSDARG00000006678	pth2ra	parathyroid hormone 2 receptor a [Source:ZFIN;Acc:ZDB-GENE-991123-10]	30650	13.4779	10.5934	3.36009	19.723	9.13839	6.77591	9.8019	0.397018	0.829496	0.478625	0.632205	1	9.8019	7.63189e-05	0.0118099	0.632205	1
ENSDARG00000006683	arhgef6	Rac/Cdc42 guanine nucleotide exchange factor (GEF) 6 [Source:ZFIN;Acc:ZDB-GENE-101013-2]	558288	526.864	566.749	424.211	527.043	529.196	657.263	547.517	0.169083	0.201336	0.839806	0.401017	1	547.517	0.000394114	0.00975393	0.401017	1
ENSDARG00000006691	rpl12	ribosomal protein L12 [Source:ZFIN;Acc:ZDB-GENE-030131-5297]	327089	9604.85	10830.9	11736.8	9142.72	10412.8	8070.11	11430.7	-0.227475	0.165437	-1.375	0.169133	1	11430.7	-0.00078446	0.00980552	0.169133	1
ENSDARG00000006712	wipf2b	WAS/WASL interacting protein family, member 2b [Source:ZFIN;Acc:ZDB-GENE-040625-182]	415255	615.083	519.079	488.053	589.5	524.211	475.443	568.317	-0.0280972	0.201458	-0.139469	0.889079	1	568.317	-6.52265e-05	0.00970721	0.889079	1
ENSDARG00000006719	specc1la	sperm antigen with calponin homology and coiled-coil domains 1-like a [Source:NCBI gene;Acc:561775]	561775	906.696	867.779	939.145	818.506	897.224	982.507	877.412	-0.0093329	0.150316	-0.0620886	0.950492	1	877.412	-3.86835e-05	0.00967746	0.950492	1
ENSDARG00000006747	tmem178b	transmembrane protein 178B [Source:NCBI gene;Acc:436669]	436669	2244.68	1269.45	1872.41	1944.91	1508.67	2108.44	1679.69	0.0650847	0.197124	0.330172	0.74127	1	1679.69	0.00015777	0.009709	0.74127	1
ENSDARG00000006754	mllt3	MLLT3 super elongation complex subunit [Source:ZFIN;Acc:ZDB-GENE-050417-356]	550517	321.019	415.793	320.048	419.662	412.058	240.545	319.84	-0.0109723	0.224532	-0.0488675	0.961025	1	319.84	-2.05684e-05	0.00972152	0.961025	1
ENSDARG00000006757	klhl41b	kelch-like family member 41b [Source:NCBI gene;Acc:321064]	321064	88.219	97.1065	66.3617	131.487	111.322	70.0178	77.691	0.316117	0.375947	0.840855	0.400429	1	77.691	0.000222525	0.0101688	0.400429	1
ENSDARG00000006758	fam234b	family with sequence similarity 234 member B [Source:ZFIN;Acc:ZDB-GENE-030131-3308]	324587	703.302	765.376	802.221	797.687	726.087	757.773	865.298	0.000645725	0.177114	0.00364582	0.997091	1	865.298	1.93362e-06	0.00969203	0.997091	1
ENSDARG00000006760	slc24a3	solute carrier family 24 member 3 [Source:ZFIN;Acc:ZDB-GENE-090312-67]	557196	3106.05	512.899	1536.4	2481.82	589.842	1601.37	2047.22	-0.0550427	0.290397	-0.189543	0.849667	1	2047.22	-6.24289e-05	0.00978346	0.849667	1
ENSDARG00000006766	snd1	staphylococcal nuclease and tudor domain containing 1 [Source:NCBI gene;Acc:324404]	324404	2141.76	2896.42	2483.95	2314.17	3004.87	2377.22	2563.08	0.0313715	0.154605	0.202914	0.839202	1	2563.08	0.000122983	0.00968071	0.839202	1
ENSDARG00000006773	elovl4a	ELOVL fatty acid elongase 4a [Source:ZFIN;Acc:ZDB-GENE-040426-1767]	393769	959.382	843.061	894.623	761.528	832.424	825.532	844.195	-0.152776	0.175991	-0.868087	0.385347	1	844.195	-0.000464274	0.00972656	0.385347	1
ENSDARG00000006775	cass4	Cas scaffold protein family member 4 [Source:ZFIN;Acc:ZDB-GENE-110131-9]	100000938	13.4779	14.1246	3.36009	10.9572	15.7845	2.25864	13.915	-0.123686	0.704025	-0.175685	0.860542	1	13.915	-2.92608e-05	0.0108574	0.860542	1
ENSDARG00000006782	rb1	retinoblastoma 1 [Source:ZFIN;Acc:ZDB-GENE-040428-1]	777733	392.085	552.624	495.613	439.385	554.95	499.159	406.323	0.0603793	0.24003	0.251549	0.80139	1	406.323	9.93093e-05	0.00973823	0.80139	1
ENSDARG00000006786	copz2	coatomer protein complex, subunit zeta 2 [Source:ZFIN;Acc:ZDB-GENE-000406-5]	57969	448.447	469.643	595.576	485.406	553.288	528.521	613.843	0.0553262	0.175107	0.315957	0.752035	1	613.843	0.000169495	0.00969441	0.752035	1
ENSDARG00000006791	arntl1a	aryl hydrocarbon receptor nuclear translocator-like 1a [Source:ZFIN;Acc:ZDB-GENE-000509-1]	58098	416.59	1171.46	1250.79	378.025	1078.33	1127.06	962.912	-0.135875	0.312194	-0.435228	0.663397	1	962.912	-0.000134276	0.00983886	0.663397	1
ENSDARG00000006797	nt5dc1	5'-nucleotidase domain containing 1 [Source:ZFIN;Acc:ZDB-GENE-030131-8274]	568757	345.525	233.056	348.609	303.516	176.952	284.588	288.085	-0.285581	0.224297	-1.27323	0.202938	1	288.085	-0.000542763	0.00994218	0.202938	1
ENSDARG00000006811	sult1st6	sulfotransferase family 1, cytosolic sulfotransferase 6 [Source:ZFIN;Acc:ZDB-GENE-040718-343]	436872	71.0653	47.6705	68.8818	136.966	69.7841	65.5005	83.0607	0.506001	0.38228	1.32364	0.185623	1	83.0607	0.000359054	0.0109731	0.185623	1
ENSDARG00000006812	wdr26b	WD repeat domain 26b [Source:NCBI gene;Acc:564794]	564794	2667.4	2270.53	2086.61	2672.47	2252.2	2015.83	2406.86	-0.019933	0.138732	-0.14368	0.885753	1	2406.86	-9.68627e-05	0.0096712	0.885753	1
ENSDARG00000006818	urod	uroporphyrinogen decarboxylase [Source:NCBI gene;Acc:30617]	30617	118.851	109.466	98.2826	124.913	88.0609	85.8282	103.794	-0.134675	0.337169	-0.39943	0.689577	1	103.794	-0.000114845	0.00987144	0.689577	1
ENSDARG00000006832	galnt9	polypeptide N-acetylgalactosaminyltransferase 9 [Source:ZFIN;Acc:ZDB-GENE-060526-21]	797549	555.045	288.671	449.412	490.884	299.905	529.65	412.466	0.031362	0.226469	0.138483	0.889859	1	412.466	5.781e-05	0.0097241	0.889859	1
ENSDARG00000006837	mycn	MYCN proto-oncogene, bHLH transcription factor [Source:NCBI gene;Acc:252851]	252851	1438.46	1317.12	1386.88	1480.32	1458.82	979.119	1332.24	-0.103185	0.166183	-0.62091	0.534659	1	1332.24	-0.000350831	0.00969904	0.534659	1
ENSDARG00000006840	gnmt	glycine N-methyltransferase [Source:ZFIN;Acc:ZDB-GENE-040227-1]	403338	258.531	251.594	221.766	261.878	230.952	177.303	234.465	-0.125612	0.241701	-0.5197	0.603273	1	234.465	-0.00020408	0.00976001	0.603273	1
ENSDARG00000006848	parp9	poly(ADP-ribose) polymerase family member 9 [Source:ZFIN;Acc:ZDB-GENE-081104-179]	799852	35.5327	33.5459	36.1209	37.2546	15.7845	42.9141	47.9959	-0.115714	0.503884	-0.229644	0.818368	1	47.9959	-4.71286e-05	0.0101922	0.818368	1
ENSDARG00000006849	asic2	acid-sensing (proton-gated) ion channel 2 [Source:NCBI gene;Acc:407669]	407669	448.447	158.902	251.167	314.473	153.691	293.623	237.252	-0.124232	0.264575	-0.469552	0.638675	1	237.252	-0.000169121	0.0097801	0.638675	1
ENSDARG00000006859	nkain1	sodium/potassium transporting ATPase interacting 1 [Source:NCBI gene;Acc:393517]	393517	585.676	692.988	708.979	604.84	671.256	604.185	552.177	-0.0802379	0.178503	-0.449504	0.653068	1	552.177	-0.000236707	0.00970061	0.653068	1
ENSDARG00000006862	kifap3b	kinesin-associated protein 3b [Source:ZFIN;Acc:ZDB-GENE-030131-2219]	561489	1239.97	1477.78	1829.57	983.96	1428.91	1632.99	1273.62	-0.175155	0.181184	-0.966724	0.333682	1	1273.62	-0.000502956	0.00974556	0.333682	1
ENSDARG00000006863	si:ch1073-349o24.2	si:ch1073-349o24.2 [Source:ZFIN;Acc:ZDB-GENE-081104-83]	100333283	14.7032	19.4213	4.20011	27.3931	23.2614	27.1036	14.6222	1.27995	0.851741	1.50275	0.132903	1	14.6222	0.000329937	0.0189029	0.132903	1
ENSDARG00000006865	glra4a	glycine receptor, alpha 4a [Source:ZFIN;Acc:ZDB-GENE-010410-3]	83413	77.1917	30.8975	18.4805	55.8819	39.8766	76.7937	41.5181	0.490713	0.53965	0.909317	0.363183	1	41.5181	0.000185997	0.0110885	0.363183	1
ENSDARG00000006868	trh	thyrotropin-releasing hormone [Source:NCBI gene;Acc:266721]	266721	71.0653	153.605	129.363	56.9777	175.291	142.294	98.2978	0.057421	0.392712	0.146217	0.88375	1	98.2978	3.66494e-05	0.00992622	0.88375	1
ENSDARG00000006869	stx17	syntaxin 17 [Source:ZFIN;Acc:ZDB-GENE-041114-164]	492808	52.6864	57.3811	62.1616	72.3178	71.4456	45.1727	59.9793	0.0698644	0.378562	0.184552	0.85358	1	59.9793	4.77678e-05	0.0099057	0.85358	1
ENSDARG00000006877	enpp4	ectonucleotide pyrophosphatase/phosphodiesterase 4 [Source:NCBI gene;Acc:550586]	550586	100.472	121.825	89.0423	115.051	138.737	114.061	114.541	0.245441	0.249349	0.984326	0.324955	1	114.541	0.000377504	0.00987599	0.324955	1
ENSDARG00000006878	phf21aa	PHD finger protein 21Aa [Source:ZFIN;Acc:ZDB-GENE-050208-99]	497383	1358.82	1107.01	924.024	1195.44	1175.53	1419.55	1208.4	0.16187	0.184488	0.877401	0.380269	1	1208.4	0.000448256	0.0097377	0.380269	1
ENSDARG00000006889	mpped2a	metallophosphoesterase domain containing 2a [Source:ZFIN;Acc:ZDB-GENE-050417-241]	550430	167.861	271.898	136.924	200.518	206.029	276.683	174.905	0.264734	0.290879	0.910117	0.362761	1	174.905	0.000302236	0.00994804	0.362761	1
ENSDARG00000006891	kcns3a	potassium voltage-gated channel, delayed-rectifier, subfamily S, member 3a [Source:ZFIN;Acc:ZDB-GENE-080723-45]	565375	40.4337	30.0147	38.641	27.3931	9.13839	46.3021	38.9992	-0.534609	0.46393	-1.15235	0.249178	1	38.9992	-0.000267455	0.0111797	0.249178	1
ENSDARG00000006892	myo3b	myosin IIIB [Source:ZFIN;Acc:ZDB-GENE-070706-2]	564573	547.693	1012.56	1172.67	458.013	1006.05	1333.73	772.159	-0.00508194	0.226647	-0.0224223	0.982111	1	772.159	-9.3523e-06	0.00972288	0.982111	1
ENSDARG00000006894	oprk1	opioid receptor, kappa 1 [Source:ZFIN;Acc:ZDB-GENE-030729-1]	360139	73.5159	32.6631	46.2012	71.2221	24.0921	67.7591	59.9964	0.0503298	0.393281	0.127974	0.898169	1	59.9964	3.20332e-05	0.00992552	0.898169	1
ENSDARG00000006896	lhx6	LIM homeobox 6 [Source:ZFIN;Acc:ZDB-GENE-041025-1]	445565	46.56	76.8024	4.20011	47.1161	59.8149	41.7848	29.5735	0.619148	0.654747	0.945629	0.344338	1	29.5735	0.00017644	0.0120194	0.344338	1
ENSDARG00000006899	far1	fatty acyl CoA reductase 1 [Source:ZFIN;Acc:ZDB-GENE-040426-2908]	406829	555.045	536.734	563.655	564.298	567.411	746.48	543.666	0.168093	0.187136	0.898239	0.369058	1	543.666	0.000452667	0.00974378	0.369058	1
ENSDARG00000006900	impdh2	IMP (inosine 5'-monophosphate) dehydrogenase 2 [Source:NCBI gene;Acc:317745]	317745	341.849	249.829	280.567	442.673	289.936	250.709	328.185	0.18862	0.332591	0.567123	0.57063	1	328.185	0.000165521	0.00990564	0.57063	1
ENSDARG00000006901	si:ch1073-459j12.1	si:ch1073-459j12.1 [Source:ZFIN;Acc:ZDB-GENE-030131-8546]	567630	395.76	581.756	383.89	529.235	527.534	456.245	499.393	0.177908	0.193629	0.918809	0.358196	1	499.393	0.000448064	0.00975561	0.358196	1
ENSDARG00000006911	wnt8b	wingless-type MMTV integration site family, member 8b [Source:NCBI gene;Acc:30144]	30144	12.2526	20.3041	6.72018	13.1487	14.123	7.90523	12.6452	-0.131397	0.735823	-0.178571	0.858275	1	12.6452	-2.91437e-05	0.0109911	0.858275	1
ENSDARG00000006915	arl8ba	ADP-ribosylation factor-like 8Ba [Source:NCBI gene;Acc:337424]	337424	265.882	407.847	374.65	291.463	397.105	287.976	343.946	-0.0999529	0.222246	-0.44974	0.652898	1	343.946	-0.000191367	0.0097346	0.652898	1
ENSDARG00000006921	lrp5	low density lipoprotein receptor-related protein 5 [Source:ZFIN;Acc:ZDB-GENE-050518-2]	568518	1040.25	1503.39	1042.47	1387.19	1475.43	1325.82	1305	0.244368	0.185746	1.3156	0.188308	1	1305	0.000670994	0.00984047	0.188308	1
ENSDARG00000006923	cacna1ab	calcium channel, voltage-dependent, P/Q type, alpha 1A subunit, b [Source:ZFIN;Acc:ZDB-GENE-090514-3]	569528	1300.01	798.039	754.34	1128.6	767.625	1461.34	1002.7	0.207102	0.228201	0.907544	0.364119	1	1002.7	0.000377951	0.00980828	0.364119	1
ENSDARG00000006924	fbxo38	F-box protein 38 [Source:ZFIN;Acc:ZDB-GENE-030131-2797]	799091	650.615	580.874	503.173	627.85	726.917	682.108	622.093	0.233082	0.169812	1.37259	0.169881	1	622.093	0.000763627	0.0098166	0.169881	1
ENSDARG00000006963	cse1l	CSE1 chromosome segregation 1-like (yeast) [Source:NCBI gene;Acc:30707]	30707	1198.31	1651.69	1276.83	1234.88	1610.02	1363.09	1246.73	0.02792	0.210084	0.1329	0.894273	1	1246.73	5.96688e-05	0.00971266	0.894273	1
ENSDARG00000006978	zak	sterile alpha motif and leucine zipper containing kinase AZK [Source:ZFIN;Acc:ZDB-GENE-070912-386]	559247	209.52	105.052	99.1226	202.709	123.784	82.4403	128.42	-0.0153116	0.286288	-0.0534832	0.957347	1	128.42	-1.78469e-05	0.00977431	0.957347	1
ENSDARG00000006981	ccdc113	coiled-coil domain containing 113 [Source:NCBI gene;Acc:450041]	450041	24.5053	6.17951	12.6003	10.9572	5.81534	10.1639	10.7153	-0.573313	0.741316	-0.773372	0.439302	1	10.7153	-0.000133409	0.0120496	0.439302	1
ENSDARG00000006983	celf3b	cugbp, Elav-like family member 3b [Source:ZFIN;Acc:ZDB-GENE-110408-50]	100333973	768.241	816.578	853.462	699.072	1000.24	845.86	751.827	0.057251	0.178769	0.320251	0.748778	1	751.827	0.000168354	0.00969677	0.748778	1
ENSDARG00000006990	creld1b	cysteine-rich with EGF-like domains 1b [Source:ZFIN;Acc:ZDB-GENE-161219-1]	569741	138.455	186.268	235.206	99.7109	186.091	151.329	177.572	-0.331611	0.339587	-0.976515	0.32881	1	177.572	-0.000283429	0.0101511	0.32881	1
ENSDARG00000007025	ttc9c	tetratricopeptide repeat domain 9C [Source:ZFIN;Acc:ZDB-GENE-040426-1053]	393235	24.5053	61.7951	78.9621	56.9777	70.6148	56.4659	60.0849	0.185205	0.397994	0.465346	0.641683	1	60.0849	0.000115866	0.0100103	0.641683	1
ENSDARG00000007034	hnrpkl	heterogeneous nuclear ribonucleoprotein K, like [Source:ZFIN;Acc:ZDB-GENE-040426-1923]	406264	1606.32	1611.09	1606.12	1437.59	1690.6	1603.63	1525.08	-0.0277605	0.154944	-0.179164	0.857809	1	1525.08	-0.000108353	0.00968068	0.857809	1
ENSDARG00000007040	tmigd1	transmembrane and immunoglobulin domain containing 1 [Source:ZFIN;Acc:ZDB-GENE-080303-6]	559127	3.67579	0	0	13.1487	6.6461	0	11.7234	2.72041	1.39005	1.95706	0.0503409	1	11.7234	0.000622369	0.0355064	0.0503409	1
ENSDARG00000007045	cnot4a	CCR4-NOT transcription complex, subunit 4a [Source:ZFIN;Acc:ZDB-GENE-090313-262]	569055	361.453	482.002	364.57	536.905	457.75	481.09	408.404	0.304966	0.208269	1.46429	0.143116	1	408.404	0.000672629	0.0100062	0.143116	1
ENSDARG00000007065	mrps18b	mitochondrial ribosomal protein S18B [Source:ZFIN;Acc:ZDB-GENE-050417-278]	550455	290.388	297.499	333.489	299.133	356.397	271.036	299.374	0.0127564	0.238852	0.0534073	0.957407	1	299.374	2.11772e-05	0.00973208	0.957407	1
ENSDARG00000007077	ankrd50l	ankyrin repeat domain 50-like [Source:ZFIN;Acc:ZDB-GENE-041008-117]	449857	175.213	258.656	126.843	231.198	228.46	184.079	209.842	0.236568	0.274353	0.862275	0.388536	1	209.842	0.000301796	0.00988679	0.388536	1
ENSDARG00000007080	rhcgl1	Rh family, C glycoprotein, like 1 [Source:ZFIN;Acc:ZDB-GENE-060209-2]	563826	158.059	36.1943	77.282	253.112	33.2305	73.4057	131.187	0.313176	0.796073	0.393401	0.694024	1	131.187	6.30257e-05	0.0114835	0.694024	1
ENSDARG00000007081	pias4a	protein inhibitor of activated STAT, 4a [Source:NCBI gene;Acc:406712]	406712	804.999	904.856	824.902	724.274	930.454	653.875	778.667	-0.133713	0.218361	-0.612351	0.540306	1	778.667	-0.000265269	0.00974516	0.540306	1
ENSDARG00000007092	xab2	XPA binding protein 2 [Source:ZFIN;Acc:ZDB-GENE-040426-685]	387600	542.792	504.071	539.294	443.768	597.318	439.305	496.339	-0.0979455	0.201754	-0.48547	0.627343	1	496.339	-0.000226901	0.00971961	0.627343	1
ENSDARG00000007097	her13	hairy-related 13 [Source:ZFIN;Acc:ZDB-GENE-050228-1]	550600	52.6864	76.8024	63.0017	89.8494	65.6303	79.0523	55.1405	0.250795	0.385907	0.649885	0.515767	1	55.1405	0.00016697	0.0100668	0.515767	1
ENSDARG00000007098	itm2ba	integral membrane protein 2Ba [Source:ZFIN;Acc:ZDB-GENE-030131-2352]	323632	3956.38	4496.03	5606.31	3918.31	4247.69	3979.72	5289.12	-0.199497	0.166356	-1.19922	0.230444	1	5289.12	-0.000679145	0.00976228	0.230444	1
ENSDARG00000007099	cx43.4	connexin 43.4 [Source:NCBI gene;Acc:30276]	30276	525.638	705.347	414.131	486.502	598.149	553.366	441.993	0.0146536	0.195178	0.075078	0.940153	1	441.993	3.62117e-05	0.00970267	0.940153	1
ENSDARG00000007108	lipia	lipase, member Ia [Source:NCBI gene;Acc:445105]	445105	28.1811	105.934	50.4013	75.605	83.0763	58.7246	60.4273	0.402799	0.385329	1.04534	0.295866	1	60.4273	0.000274451	0.0104376	0.295866	1
ENSDARG00000007125	asb6	ankyrin repeat and SOCS box containing 6 [Source:ZFIN;Acc:ZDB-GENE-050522-338]	553600	198.493	162.433	150.364	179.699	192.737	160.363	161.062	0.0607716	0.255854	0.237524	0.81225	1	161.062	8.82067e-05	0.00975141	0.81225	1
ENSDARG00000007127	acat2	acetyl-CoA acetyltransferase 2 [Source:ZFIN;Acc:ZDB-GENE-990714-22]	30643	222.998	338.99	415.811	174.22	305.721	367.029	281.063	-0.213889	0.322079	-0.664089	0.506633	1	281.063	-0.000199896	0.0099168	0.506633	1
ENSDARG00000007129	slc6a16a	solute carrier family 6 member 16a [Source:ZFIN;Acc:ZDB-GENE-061009-43]	555229	144.581	151.839	156.244	147.923	126.276	117.449	137.714	-0.215838	0.239044	-0.902919	0.366569	1	137.714	-0.000359795	0.00982705	0.366569	1
ENSDARG00000007130	mrto4	MRT4 homolog, ribosome maturation factor [Source:ZFIN;Acc:ZDB-GENE-050417-142]	550350	269.558	229.525	263.767	265.165	215.168	176.174	242.832	-0.207097	0.253806	-0.815965	0.41452	1	242.832	-0.000306861	0.00983046	0.41452	1
ENSDARG00000007135	cnot3a	CCR4-NOT transcription complex, subunit 3a [Source:ZFIN;Acc:ZDB-GENE-040927-6]	449540	1725.17	1951.84	1735.49	1669.88	1988.85	1653.32	1764.36	-0.027624	0.145653	-0.189655	0.849579	1	1764.36	-0.000121885	0.0096755	0.849579	1
ENSDARG00000007136	gtf2h4	general transcription factor IIH, polypeptide 4 [Source:ZFIN;Acc:ZDB-GENE-030131-6779]	558670	949.58	765.376	895.463	851.378	962.854	846.989	865.746	0.0267575	0.184598	0.14495	0.884751	1	865.746	7.38281e-05	0.00969708	0.884751	1
ENSDARG00000007141	psmc3	proteasome 26S subunit, ATPase 3 [Source:ZFIN;Acc:ZDB-GENE-030131-666]	321947	787.845	1057.58	1104.63	856.856	1141.47	944.11	892.865	-0.00591336	0.216123	-0.0273611	0.978172	1	892.865	-1.19502e-05	0.00971565	0.978172	1
ENSDARG00000007149	l1cama	L1 cell adhesion molecule, paralog a [Source:NCBI gene;Acc:30634]	30634	724.131	756.548	575.415	610.318	623.903	721.635	564.295	-0.0729223	0.207407	-0.35159	0.725146	1	564.295	-0.000159902	0.00971711	0.725146	1
ENSDARG00000007151	kcnk2b	potassium channel, subfamily K, member 2b [Source:ZFIN;Acc:ZDB-GENE-051120-69]	568565	37.9832	39.7254	24.3606	61.3606	29.0767	25.9743	36.0818	0.114432	0.440252	0.259924	0.794922	1	36.0818	5.92771e-05	0.0100412	0.794922	1
ENSDARG00000007169	itgb1bp1	integrin beta 1 binding protein 1 [Source:ZFIN;Acc:ZDB-GENE-051113-264]	641420	109.049	133.301	127.683	107.381	152.03	94.8628	116.135	-0.0856931	0.325942	-0.262909	0.792621	1	116.135	-7.78447e-05	0.00983346	0.792621	1
ENSDARG00000007171	aig1	androgen-induced 1 (H. sapiens) [Source:ZFIN;Acc:ZDB-GENE-041014-358]	562261	89.4443	104.169	102.483	98.6152	111.322	92.6041	98.7629	0.0237689	0.292108	0.0813702	0.935148	1	98.7629	2.66455e-05	0.00978092	0.935148	1
ENSDARG00000007172	plxna3	plexin A3 [Source:NCBI gene;Acc:567422]	567422	2135.64	2429.43	2182.38	2005.18	2312.01	2670.84	1891.83	0.046252	0.157496	0.293672	0.769009	1	1891.83	0.000174794	0.0096835	0.769009	1
ENSDARG00000007175	recql	RecQ helicase-like [Source:ZFIN;Acc:ZDB-GENE-050809-134]	566018	202.169	323.1	215.046	244.346	357.228	250.709	248.934	0.210889	0.18796	1.12199	0.261868	1	248.934	0.000564225	0.00978641	0.261868	1
ENSDARG00000007179	sash1a	SAM and SH3 domain containing 1a [Source:ZFIN;Acc:ZDB-GENE-030131-9960]	557132	616.308	873.076	672.858	849.186	977.808	839.084	812.591	0.313677	0.195115	1.60765	0.107912	1	812.591	0.000788482	0.0100603	0.107912	1
ENSDARG00000007180	slc30a4	solute carrier family 30 member 4 [Source:ZFIN;Acc:ZDB-GENE-040426-1408]	393616	313.668	281.609	320.048	281.601	339.782	246.191	345.916	-0.0956956	0.224491	-0.426277	0.669906	1	345.916	-0.000179613	0.00973493	0.669906	1
ENSDARG00000007181	nadk2	NAD kinase 2, mitochondrial [Source:ZFIN;Acc:ZDB-GENE-040801-202]	445071	207.07	308.975	318.368	289.271	353.905	262.002	326.338	0.113979	0.228723	0.49833	0.618252	1	326.338	0.000206302	0.00974451	0.618252	1
ENSDARG00000007184	zbtb16a	zinc finger and BTB domain containing 16a [Source:NCBI gene;Acc:323269]	323269	434.969	234.821	245.286	387.886	208.521	256.355	467.486	-0.0882633	0.19883	-0.443914	0.657105	1	467.486	-0.000210414	0.00971503	0.657105	1
ENSDARG00000007186	ppp1r8a	protein phosphatase 1, regulatory subunit 8a [Source:ZFIN;Acc:ZDB-GENE-060503-681]	566830	107.823	93.5754	63.8417	93.1366	112.984	56.4659	86.9671	-0.0118196	0.323663	-0.0365182	0.970869	1	86.9671	-1.08721e-05	0.00981652	0.970869	1
ENSDARG00000007195	grm2b	glutamate receptor, metabotropic 2b [Source:ZFIN;Acc:ZDB-GENE-060201-5]	564461	289.162	229.525	254.527	324.334	180.276	255.226	221.292	-0.048669	0.21849	-0.222751	0.823729	1	221.292	-9.62865e-05	0.00972045	0.823729	1
ENSDARG00000007196	rae1	ribonucleic acid export 1 [Source:NCBI gene;Acc:393973]	393973	343.074	412.261	483.853	355.015	451.104	380.58	368.365	-0.062222	0.198327	-0.313734	0.753723	1	368.365	-0.000149023	0.00970926	0.753723	1
ENSDARG00000007198	mta1	metastasis associated 1 [Source:ZFIN;Acc:ZDB-GENE-131121-353]	794477	613.857	631.192	719.899	598.265	666.272	578.211	653.635	-0.0915608	0.157976	-0.579588	0.562193	1	653.635	-0.000344105	0.00969113	0.562193	1
ENSDARG00000007207	cnpy2	canopy FGF signaling regulator 2 [Source:ZFIN;Acc:ZDB-GENE-060315-4]	664684	148.257	271.898	142.804	164.359	250.89	124.225	140.753	-0.049792	0.32635	-0.152573	0.878735	1	140.753	-4.50946e-05	0.0098244	0.878735	1
ENSDARG00000007216	abce1	ATP-binding cassette, sub-family E (OABP), member 1 [Source:ZFIN;Acc:ZDB-GENE-040426-1995]	406324	1935.92	2037.47	1914.41	1949.29	2564.56	1529.1	1902.55	0.0391222	0.267622	0.146185	0.883776	1	1902.55	5.19982e-05	0.0097584	0.883776	1
ENSDARG00000007217	wdr55	WD repeat domain 55 [Source:NCBI gene;Acc:445394]	445394	182.564	109.466	98.2826	130.391	82.2455	118.578	124.798	-0.227376	0.328772	-0.691593	0.489193	1	124.798	-0.000204498	0.00994219	0.489193	1
ENSDARG00000007219	actn1	actinin, alpha 1 [Source:ZFIN;Acc:ZDB-GENE-081113-4]	560400	909.146	1769.99	966.025	844.803	1296.82	1097.7	1164.02	-0.14543	0.21453	-0.677902	0.497834	1	1164.02	-0.000298854	0.00974836	0.497834	1
ENSDARG00000007220	ncam1b	neural cell adhesion molecule 1b [Source:ZFIN;Acc:ZDB-GENE-010822-2]	114442	2472.58	1067.29	1723.73	2008.46	1094.11	1854.34	1961.65	-0.0592818	0.21247	-0.279013	0.780235	1	1961.65	-0.000123934	0.00971795	0.780235	1
ENSDARG00000007221	pbk	PDZ binding kinase [Source:NCBI gene;Acc:360218]	360218	171.537	318.686	172.205	134.774	313.198	159.234	157.407	-0.142082	0.327462	-0.433888	0.66437	1	157.407	-0.000128151	0.00986252	0.66437	1
ENSDARG00000007231	ryk	receptor like tyrosine kinase [Source:ZFIN;Acc:ZDB-GENE-070209-277]	558502	709.428	715.057	614.056	637.711	729.41	656.134	640.26	-0.0110276	0.164426	-0.0670669	0.946528	1	640.26	-3.82602e-05	0.0096852	0.946528	1
ENSDARG00000007241	mycb	MYC proto-oncogene, bHLH transcription factor b [Source:NCBI gene;Acc:393141]	393141	419.04	399.02	568.695	433.907	460.243	367.029	504.694	-0.127334	0.239828	-0.530939	0.595461	1	504.694	-0.000210067	0.00975922	0.595461	1
ENSDARG00000007244	acp2	acid phosphatase 2, lysosomal [Source:ZFIN;Acc:ZDB-GENE-050306-40]	503759	145.806	195.096	195.725	162.167	222.644	154.717	183.656	-0.0151381	0.250647	-0.0603959	0.95184	1	183.656	-2.28654e-05	0.00974155	0.95184	1
ENSDARG00000007245	rundc3aa	RUN domain containing 3Aa [Source:ZFIN;Acc:ZDB-GENE-130530-533]	100148117	95.5706	112.997	82.3222	107.381	85.5686	88.0869	82.211	-0.0669078	0.325888	-0.205309	0.837331	1	82.211	-6.0776e-05	0.0098277	0.837331	1
ENSDARG00000007247	ric8a	RIC8 guanine nucleotide exchange factor A [Source:NCBI gene;Acc:449546]	449546	1270.6	1003.73	1901.81	1175.71	954.546	1399.23	1651.88	-0.237573	0.250633	-0.94789	0.343186	1	1651.88	-0.000361527	0.00986535	0.343186	1
ENSDARG00000007250	use1	unconventional SNARE in the ER 1 homolog (S. cerevisiae) [Source:NCBI gene;Acc:393294]	393294	245.053	311.624	348.609	218.049	380.489	281.2	288.435	-0.0510589	0.246002	-0.207555	0.835577	1	288.435	-8.00203e-05	0.00974141	0.835577	1
ENSDARG00000007257	rab5ab	RAB5A, member RAS oncogene family, b [Source:ZFIN;Acc:ZDB-GENE-040122-3]	393945	623.66	646.2	763.58	643.19	620.58	665.169	661.104	-0.0776309	0.171244	-0.453335	0.650307	1	661.104	-0.000248626	0.00969583	0.650307	1
ENSDARG00000007264	nipsnap2		NA	445.996	515.547	653.537	449.247	523.381	562.401	521.258	-0.0730258	0.224083	-0.325887	0.74451	1	521.258	-0.000137501	0.00972871	0.74451	1
ENSDARG00000007271	mynn	myoneurin [Source:NCBI gene;Acc:327167]	327167	514.611	522.61	655.217	516.086	591.503	512.711	510.57	-0.0672776	0.21211	-0.317183	0.751105	1	510.57	-0.000141134	0.00971914	0.751105	1
ENSDARG00000007275	si:ch211-251b21.1	si:ch211-251b21.1 [Source:ZFIN;Acc:ZDB-GENE-060809-5]	571720	9259.32	9461.71	11350.4	7439.97	8240.34	8266.61	9430.62	-0.324748	0.167957	-1.93351	0.0531729	1	9430.62	-0.0011041	0.0102465	0.0531729	1
ENSDARG00000007276	ela3l	elastase 3 like [Source:ZFIN;Acc:ZDB-GENE-060710-2]	554107	17.1537	2.64836	0	25.2017	48.1842	0	17.858	1.43157	1.08145	1.32375	0.185586	1	17.858	0.000264548	0.0192717	0.185586	1
ENSDARG00000007278	ect2	epithelial cell transforming 2 [Source:ZFIN;Acc:ZDB-GENE-040831-2]	445406	382.283	681.511	342.729	498.555	697.841	470.926	401.224	0.279808	0.20547	1.36179	0.173264	1	401.224	0.0006317	0.00992596	0.173264	1
ENSDARG00000007279	yipf5	Yip1 domain family, member 5 [Source:NCBI gene;Acc:393265]	393265	567.297	635.606	638.417	486.502	672.918	735.186	652.175	0.0308779	0.171626	0.179914	0.85722	1	652.175	9.84168e-05	0.00969004	0.85722	1
ENSDARG00000007285	mrpl57	mitochondrial ribosomal protein L57 [Source:NCBI gene;Acc:393748]	393748	245.053	255.125	322.568	215.858	309.875	216.829	264.698	-0.142044	0.252506	-0.562538	0.57375	1	264.698	-0.000211951	0.00977791	0.57375	1
ENSDARG00000007289	metrnlb	meteorin like, glial cell differentiation regulator b [Source:ZFIN;Acc:ZDB-GENE-121214-223]	100006599	11.0274	15.0074	2.52007	15.3401	17.446	0	8.30198	-0.0194653	1.08687	-0.0179095	0.985711	1	8.30198	-2.62583e-06	0.0126241	0.985711	1
ENSDARG00000007294	aco2	aconitase 2, mitochondrial [Source:ZFIN;Acc:ZDB-GENE-030131-1390]	322670	4455.06	5676.32	6087.64	4472.75	5815.34	4368.2	4919.83	-0.154108	0.191578	-0.804415	0.421157	1	4919.83	-0.000396002	0.00973729	0.421157	1
ENSDARG00000007302	sh3gl3b	SH3-domain GRB2-like 3b [Source:ZFIN;Acc:ZDB-GENE-040121-4]	393150	35.5327	82.9819	92.4024	69.0306	93.8762	84.6989	70.6961	0.338529	0.338487	1.00012	0.31725	1	70.6961	0.000291415	0.0101681	0.31725	1
ENSDARG00000007315	tmpoa	thymopoietin a [Source:ZFIN;Acc:ZDB-GENE-030131-6003]	352907	409.238	730.947	529.214	424.045	651.318	584.987	460.669	0.00518617	0.178224	0.0290992	0.976785	1	460.669	1.53392e-05	0.00969268	0.976785	1
ENSDARG00000007320	rpl7	ribosomal protein L7 [Source:ZFIN;Acc:ZDB-GENE-030131-8654]	336710	7862.52	7997.16	9218.4	6765	8129.01	7101.16	9055.5	-0.191904	0.163962	-1.17042	0.241832	1	9055.5	-0.000672045	0.00975232	0.241832	1
ENSDARG00000007323	chmp4bb	charged multivesicular body protein 4Bb [Source:NCBI gene;Acc:406766]	406766	568.523	719.471	719.059	531.426	765.133	547.72	617.808	-0.127717	0.180312	-0.708312	0.478751	1	617.808	-0.000369668	0.00971643	0.478751	1
ENSDARG00000007329	tbx16	T-box transcription factor 16 [Source:ZFIN;Acc:ZDB-GENE-990615-5]	30264	34.3074	6.17951	29.4008	39.4461	9.96915	31.6209	23.8054	0.258436	0.516185	0.500666	0.616606	1	23.8054	0.000101906	0.0103768	0.616606	1
ENSDARG00000007344	tcap	titin-cap (telethonin) [Source:ZFIN;Acc:ZDB-GENE-070501-5]	556258	98.0212	89.1615	112.563	189.56	93.8762	95.9921	138.226	0.315477	0.3903	0.808293	0.418922	1	138.226	0.000207058	0.0101925	0.418922	1
ENSDARG00000007347	degs1	delta(4)-desaturase, sphingolipid 1 [Source:ZFIN;Acc:ZDB-GENE-030131-5283]	327075	780.493	883.669	856.822	771.39	902.208	737.445	885.634	-0.0620896	0.184807	-0.335969	0.736894	1	885.634	-0.000170976	0.00970102	0.736894	1
ENSDARG00000007349	dmrt1	doublesex and mab-3 related transcription factor 1 [Source:NCBI gene;Acc:402923]	402923	6.12632	1.76557	2.52007	5.47862	3.32305	6.77591	5.31217	0.763957	1.06483	0.717448	0.473098	1	5.31217	0.000114171	0.0140679	0.473098	1
ENSDARG00000007356	fgf20a	fibroblast growth factor 20a [Source:ZFIN;Acc:ZDB-GENE-060110-1]	559630	19.6042	17.6557	18.4805	12.053	12.4614	32.7502	14.4198	-0.063295	0.724658	-0.0873447	0.930398	1	14.4198	-1.43216e-05	0.0109079	0.930398	1
ENSDARG00000007359	UBL4A	zgc:56596 [Source:NCBI gene;Acc:393270]	393270	147.032	169.495	199.925	138.061	211.014	145.682	164.486	-0.0655522	0.272843	-0.240256	0.810132	1	164.486	-8.39342e-05	0.00976796	0.810132	1
ENSDARG00000007362	sft2d1	SFT2 domain containing 1 [Source:ZFIN;Acc:ZDB-GENE-040426-1350]	393343	273.234	278.961	262.087	181.89	276.644	285.718	239.091	-0.141656	0.221784	-0.638713	0.52301	1	239.091	-0.000272622	0.00975181	0.52301	1
ENSDARG00000007366	AMDHD1	si:ch73-71d17.1 [Source:NCBI gene;Acc:402826]	402826	6.12632	2.64836	5.04013	6.57435	3.32305	7.90523	4.63157	0.358073	1.06202	0.337161	0.735996	1	4.63157	5.04035e-05	0.0128129	0.735996	1
ENSDARG00000007369	tcf7l1b	transcription factor 7 like 1b [Source:NCBI gene;Acc:30556]	30556	431.293	664.738	419.171	499.65	525.873	466.409	442.032	-0.00567256	0.197165	-0.0287707	0.977048	1	442.032	-1.374e-05	0.00970364	0.977048	1
ENSDARG00000007370	dysf	dysferlin, limb girdle muscular dystrophy 2B (autosomal recessive) [Source:ZFIN;Acc:ZDB-GENE-070501-1]	560924	170.312	226.876	187.325	212.57	199.383	145.682	145.758	-0.0869073	0.252562	-0.344102	0.730769	1	145.758	-0.000129431	0.00975493	0.730769	1
ENSDARG00000007377	odc1	ornithine decarboxylase 1 [Source:ZFIN;Acc:ZDB-GENE-010816-1]	114426	741.285	1344.48	1004.67	912.738	1330.05	1097.7	937.596	0.111985	0.537119	0.208491	0.834845	1	937.596	4.08454e-05	0.0102802	0.834845	1
ENSDARG00000007382	ubtd1a	ubiquitin domain containing 1a [Source:ZFIN;Acc:ZDB-GENE-070424-93]	563264	1197.08	630.31	1054.23	891.919	496.796	712.6	993.054	-0.458696	0.312946	-1.46573	0.142721	1	993.054	-0.000470952	0.0107175	0.142721	1
ENSDARG00000007383	kcnk6	potassium channel, subfamily K, member 6 [Source:ZFIN;Acc:ZDB-GENE-050309-213]	504083	238.927	459.049	356.169	226.815	352.243	264.261	328.208	-0.310379	0.203553	-1.52481	0.127307	1	328.208	-0.000716938	0.0100323	0.127307	1
ENSDARG00000007385	cct7	chaperonin containing TCP1, subunit 7 (eta) [Source:ZFIN;Acc:ZDB-GENE-020419-7]	192324	2582.86	3084.46	3098	2810.53	3371.24	2526.29	3009.41	-0.00528805	0.19852	-0.0266374	0.978749	1	3009.41	-1.26365e-05	0.00970445	0.978749	1
ENSDARG00000007387	irf2a	interferon regulatory factor 2a [Source:ZFIN;Acc:ZDB-GENE-030131-4135]	325410	610.182	526.141	449.412	444.864	598.149	536.426	540.947	-0.00508902	0.193377	-0.0263166	0.979005	1	540.947	-1.28082e-05	0.00970137	0.979005	1
ENSDARG00000007396	rnd3b	Rho family GTPase 3b [Source:ZFIN;Acc:ZDB-GENE-040718-331]	436864	160.51	195.979	240.246	162.167	205.198	248.45	193.428	0.0450296	0.204218	0.220497	0.825484	1	193.428	0.000101774	0.00971054	0.825484	1
ENSDARG00000007398	lrrk1	leucine-rich repeat kinase 1 [Source:ZFIN;Acc:ZDB-GENE-101019-2]	100332050	344.299	497.009	427.571	399.939	456.92	676.462	483.511	0.256412	0.209099	1.22627	0.220097	1	483.511	0.000557828	0.00987044	0.220097	1
ENSDARG00000007405	strap	serine/threonine kinase receptor associated protein [Source:ZFIN;Acc:ZDB-GENE-040426-1110]	393274	562.396	620.599	712.339	516.086	637.195	502.547	611.28	-0.194481	0.18858	-1.03129	0.302403	1	611.28	-0.000516464	0.00976779	0.302403	1
ENSDARG00000007407	barx1	BARX homeobox 1 [Source:NCBI gene;Acc:553644]	553644	41.659	14.1246	10.0803	28.4888	40.7074	4.51727	16.0954	-0.169162	0.944585	-0.179086	0.85787	1	16.0954	-2.69598e-05	0.0119751	0.85787	1
ENSDARG00000007409	ppifa	peptidylprolyl isomerase Fa [Source:ZFIN;Acc:ZDB-GENE-040912-52]	447887	148.257	138.598	134.404	93.1366	108.83	142.294	148.473	-0.286086	0.290817	-0.983732	0.325247	1	148.473	-0.000327442	0.0099879	0.325247	1
ENSDARG00000007412	slc2a1b	solute carrier family 2 member 1b [Source:ZFIN;Acc:ZDB-GENE-090915-1]	100321338	1705.57	789.211	1406.2	1401.43	908.854	1296.46	1451.55	-0.0948241	0.282433	-0.33574	0.737067	1	1451.55	-0.00011359	0.00978592	0.737067	1
ENSDARG00000007413	arid2	AT rich interactive domain 2 (ARID, RFX-like) [Source:ZFIN;Acc:ZDB-GENE-030131-6311]	566352	1608.77	1654.34	1016.43	1811.23	1848.45	1429.72	1350.9	0.254101	0.246994	1.02877	0.303586	1	1350.9	0.000398436	0.00988815	0.303586	1
ENSDARG00000007418	chmp4c	charged multivesicular body protein 4C [Source:ZFIN;Acc:ZDB-GENE-050417-389]	550542	80.8675	91.8098	79.8021	67.9349	113.815	77.923	81.8279	0.0110043	0.359422	0.0306166	0.975575	1	81.8279	8.29048e-06	0.00986554	0.975575	1
ENSDARG00000007425	apol1	apolipoprotein L, 1 [Source:ZFIN;Acc:ZDB-GENE-030131-3217]	560340	72.2906	44.1393	36.1209	39.4461	21.5998	56.4659	51.5659	-0.322523	0.49212	-0.655375	0.512226	1	51.5659	-0.000139198	0.0104317	0.512226	1
ENSDARG00000007429	ndor1	NADPH dependent diflavin oxidoreductase 1 [Source:NCBI gene;Acc:393621]	393621	147.032	195.096	151.204	116.147	218.491	182.95	167.611	0.0628022	0.303598	0.20686	0.836119	1	167.611	6.53687e-05	0.00979964	0.836119	1
ENSDARG00000007430	prdm12b	PR domain containing 12b [Source:ZFIN;Acc:ZDB-GENE-041114-172]	492816	6.12632	61.7951	6.72018	20.8188	20.7691	29.3623	15.1509	1.36212	2.25998	0.602715	0.546698	1	15.1509	8.81415e-05	0.0190472	0.546698	1
ENSDARG00000007436	avpr2aa	arginine vasopressin receptor 2a, duplicate a [Source:ZFIN;Acc:ZDB-GENE-090313-344]	100007585	15.9284	22.0697	16.8004	23.0102	14.123	20.3277	23.2836	0.02447	0.552606	0.0442811	0.96468	1	23.2836	8.48791e-06	0.010293	0.96468	1
ENSDARG00000007438	ube2ib	ubiquitin-conjugating enzyme E2Ib [Source:NCBI gene;Acc:30622]	30622	1209.34	1333.01	1258.35	976.29	1251.13	1081.89	1128.3	-0.200688	0.157895	-1.27102	0.20372	1	1128.3	-0.000757703	0.00976076	0.20372	1
ENSDARG00000007443	fbxl18	F-box and leucine-rich repeat protein 18 [Source:ZFIN;Acc:ZDB-GENE-050913-65]	570298	98.0212	137.715	114.243	130.391	119.63	118.578	117.844	0.0594545	0.351953	0.168928	0.865854	1	117.844	4.66317e-05	0.00986154	0.865854	1
ENSDARG00000007444	ift81	intraflagellar transport 81 homolog [Source:ZFIN;Acc:ZDB-GENE-040714-3]	432390	254.855	302.796	243.606	269.548	333.967	254.097	302.25	0.0960846	0.187733	0.511814	0.608781	1	302.25	0.000256616	0.00971007	0.608781	1
ENSDARG00000007449	slc25a39	solute carrier family 25 member 39 [Source:NCBI gene;Acc:393458]	393458	379.832	371.653	443.532	339.675	362.213	362.511	382.594	-0.16771	0.193721	-0.86573	0.386638	1	382.594	-0.000421802	0.00974777	0.386638	1
ENSDARG00000007461	srgap1a	SLIT-ROBO Rho GTPase activating protein 1a [Source:ZFIN;Acc:ZDB-GENE-050420-284]	570262	670.22	612.654	516.614	540.192	607.288	536.426	586.915	-0.0845896	0.179417	-0.471468	0.637307	1	586.915	-0.000247051	0.00970211	0.637307	1
ENSDARG00000007465	tdrd1	tudor domain containing 1 [Source:NCBI gene;Acc:553522]	553522	12.2526	11.4762	6.72018	10.9572	12.4614	13.5518	7.60822	0.293925	0.821842	0.357641	0.720612	1	7.60822	5.65207e-05	0.0115616	0.720612	1
ENSDARG00000007467	ifit10	interferon-induced protein with tetratricopeptide repeats 10 [Source:ZFIN;Acc:ZDB-GENE-121214-248]	567441	14.7032	0	2.52007	2.19145	6.6461	5.64659	5.68162	0.231042	1.18654	0.194719	0.845613	1	5.68162	2.85116e-05	0.0132596	0.845613	1
ENSDARG00000007477	fbxo8	F-box protein 8 [Source:ZFIN;Acc:ZDB-GENE-060421-7091]	678549	617.533	377.833	728.299	525.948	398.766	529.65	633.936	-0.23142	0.257347	-0.899252	0.368519	1	633.936	-0.000334288	0.00986292	0.368519	1
ENSDARG00000007480	rpe65a	retinoid isomerohydrolase RPE65 a [Source:NCBI gene;Acc:393724]	393724	17228.4	14114.9	21190.4	11578.5	11490.3	12611.1	14811.9	-0.548958	0.1877	-2.92466	0.00344835	1	14811.9	-0.00202755	0.0209428	0.00344835	1
ENSDARG00000007485	epc2	enhancer of polycomb homolog 2 (Drosophila) [Source:ZFIN;Acc:ZDB-GENE-040426-802]	394050	682.472	506.72	537.614	555.532	480.181	684.367	584.241	-0.00532337	0.186806	-0.0284968	0.977266	1	584.241	-1.43459e-05	0.00969754	0.977266	1
ENSDARG00000007490	adrb1	adrenoceptor beta 1 [Source:ZFIN;Acc:ZDB-GENE-081022-145]	557194	117.625	44.1393	126.843	75.605	40.7074	108.415	106.701	-0.349792	0.344768	-1.01457	0.310309	1	106.701	-0.000291248	0.010208	0.310309	1
ENSDARG00000007494	st3gal8	ST3 beta-galactoside alpha-2,3-sialyltransferase 8 [Source:ZFIN;Acc:ZDB-GENE-050417-286]	445567	149.482	278.961	204.125	185.177	304.89	233.769	201.435	0.212962	0.274539	0.775709	0.437921	1	201.435	0.000270878	0.00985771	0.437921	1
ENSDARG00000007496	ufl1	UFM1-specific ligase 1 [Source:NCBI gene;Acc:393578]	393578	251.179	313.389	277.207	233.389	335.628	245.062	285.353	-0.0590353	0.245009	-0.240952	0.809593	1	285.353	-9.3266e-05	0.00974197	0.809593	1
ENSDARG00000007523	kmt2e	lysine (K)-specific methyltransferase 2E [Source:ZFIN;Acc:ZDB-GENE-030131-4120]	325395	2511.79	3012.95	1913.57	2577.14	2921.79	2386.25	2599.67	0.0886476	0.194016	0.456908	0.647737	1	2599.67	0.000221812	0.00971205	0.647737	1
ENSDARG00000007526	ndufs2	NADH:ubiquinone oxidoreductase core subunit S2 [Source:ZFIN;Acc:ZDB-GENE-050522-273]	553672	1307.36	1524.57	1766.57	1103.39	1592.57	1315.66	1389.5	-0.20396	0.205591	-0.99207	0.321164	1	1389.5	-0.000456978	0.00978848	0.321164	1
ENSDARG00000007531	zcchc9	zinc finger, CCHC domain containing 9 [Source:ZFIN;Acc:ZDB-GENE-031030-9]	386639	162.96	138.598	162.124	153.401	137.076	116.32	157.955	-0.182728	0.247056	-0.739622	0.459529	1	157.955	-0.000285028	0.00980103	0.459529	1
ENSDARG00000007553	opn4.1	opsin 4.1 [Source:NCBI gene;Acc:352918]	352918	1585.49	1389.51	3033.32	1196.53	1266.08	1952.59	2134.47	-0.416579	0.234328	-1.77776	0.0754431	1	2134.47	-0.000747347	0.0106639	0.0754431	1
ENSDARG00000007560	sema3bl	sema domain, immunoglobulin domain (Ig), short basic domain, secreted, (semaphorin) 3bl [Source:ZFIN;Acc:ZDB-GENE-030131-2956]	100004611	208.295	377.833	314.168	254.208	399.597	203.277	271.76	-0.0943734	0.28147	-0.335287	0.737408	1	271.76	-0.000113802	0.00978477	0.737408	1
ENSDARG00000007561	cdh23	cadherin-related 23 [Source:ZFIN;Acc:ZDB-GENE-040513-7]	407978	188.691	143.894	95.7625	191.752	119.63	95.9921	135.504	-0.0729645	0.346486	-0.210584	0.833212	1	135.504	-5.89689e-05	0.00985734	0.833212	1
ENSDARG00000007566	appbp2	amyloid beta precursor protein (cytoplasmic tail) binding protein 2 [Source:ZFIN;Acc:ZDB-GENE-030131-1715]	322995	1167.68	1131.73	1069.35	1118.73	1124.85	1015.26	1098.81	-0.0478459	0.152386	-0.313978	0.753537	1	1098.81	-0.000193037	0.00968081	0.753537	1
ENSDARG00000007576	crybb1l1	crystallin, beta B1, like 1 [Source:ZFIN;Acc:ZDB-GENE-100112-3]	553473	144181	115475	114177	192981	157567	42796.7	142498	-0.140003	0.277001	-0.505426	0.61326	1	142498	-0.00017439	0.00980079	0.61326	1
ENSDARG00000007597	bloc1s4	biogenesis of lysosomal organelles complex-1, subunit 4, cappuccino [Source:ZFIN;Acc:ZDB-GENE-040801-215]	445081	165.411	198.627	131.883	159.976	171.137	168.268	174.75	0.0296706	0.230295	0.128837	0.897486	1	174.75	5.29193e-05	0.00972672	0.897486	1
ENSDARG00000007601	zmynd8	zinc finger, MYND-type containing 8 [Source:ZFIN;Acc:ZDB-GENE-041119-1]	564460	414.139	382.247	299.888	453.63	371.351	398.649	413	0.162381	0.21605	0.75159	0.452298	1	413	0.000329282	0.00975988	0.452298	1
ENSDARG00000007603	stxbp2	syntaxin binding protein 2 [Source:ZFIN;Acc:ZDB-GENE-040426-2482]	406578	351.651	329.279	259.567	321.047	322.336	362.511	364.706	0.100239	0.197571	0.507356	0.611905	1	364.706	0.00024203	0.00971755	0.611905	1
ENSDARG00000007614	wwox	WW domain containing oxidoreductase [Source:NCBI gene;Acc:393887]	393887	153.158	218.048	173.045	201.613	177.783	239.416	178.454	0.176068	0.234976	0.749303	0.453675	1	178.454	0.000302891	0.00978501	0.453675	1
ENSDARG00000007624	gins1	GINS complex subunit 1 (Psf1 homolog) [Source:ZFIN;Acc:ZDB-GENE-041010-184]	450061	55.1369	110.348	131.043	59.1691	136.245	141.165	81.1661	0.170172	0.410851	0.414195	0.678731	1	81.1661	0.000100295	0.0100212	0.678731	1
ENSDARG00000007630	mkrn2	makorin, ring finger protein, 2 [Source:NCBI gene;Acc:170783]	170783	305.091	310.741	252.847	318.856	262.521	299.269	277.715	0.0103864	0.206701	0.0502486	0.959924	1	277.715	2.2918e-05	0.00970962	0.959924	1
ENSDARG00000007639	cnot4b	CCR4-NOT transcription complex, subunit 4b [Source:ZFIN;Acc:ZDB-GENE-040426-1164]	394144	392.085	530.555	375.49	421.854	487.658	400.908	426.766	0.0178169	0.254557	0.0699918	0.9442	1	426.766	2.61091e-05	0.00974494	0.9442	1
ENSDARG00000007654	nsfa	N-ethylmaleimide-sensitive factor a [Source:ZFIN;Acc:ZDB-GENE-030616-37]	368483	4453.84	4034.34	6373.25	3526.04	3878	4604.23	4261.81	-0.292826	0.19027	-1.539	0.123804	1	4261.81	-0.000771045	0.00997733	0.123804	1
ENSDARG00000007655	crybb1l3	crystallin, beta B1, like 3 [Source:ZFIN;Acc:ZDB-GENE-070820-11]	566891	229.124	228.642	231.846	197.23	279.136	137.777	200.003	-0.246032	0.35389	-0.69522	0.486917	1	200.003	-0.000192659	0.0100051	0.486917	1
ENSDARG00000007657	ccnh	cyclin H [Source:ZFIN;Acc:ZDB-GENE-050320-13]	541325	107.823	90.927	115.923	66.8392	77.2609	101.639	101.685	-0.354632	0.308212	-1.15061	0.249892	1	101.685	-0.000366177	0.0101861	0.249892	1
ENSDARG00000007663	amph	amphiphysin [Source:ZFIN;Acc:ZDB-GENE-040426-1711]	393804	3080.31	2121.34	3136.64	2695.48	2096.01	2514.99	2586.21	-0.180233	0.147876	-1.21881	0.222915	1	2586.21	-0.000774052	0.00973278	0.222915	1
ENSDARG00000007671	ghrb	growth hormone receptor b [Source:ZFIN;Acc:ZDB-GENE-071119-4]	560202	148.257	152.722	167.164	180.794	169.476	243.933	180.164	0.328861	0.237568	1.38428	0.166272	1	180.164	0.000561598	0.0100794	0.166272	1
ENSDARG00000007678	ttyh3b	tweety family member 3b [Source:NCBI gene;Acc:798421]	798421	3995.59	3223.94	2740.99	3442.77	3166.04	3088.69	2922.6	-0.0315719	0.167739	-0.188221	0.850704	1	2922.6	-0.000105301	0.00968794	0.850704	1
ENSDARG00000007682	ppdpfa	pancreatic progenitor cell differentiation and proliferation factor a [Source:NCBI gene;Acc:338304]	338304	3956.38	4317.71	6505.97	3415.37	3754.22	3610.43	6319.84	-0.445332	0.202619	-2.19788	0.0279576	1	6319.84	-0.00109402	0.0116453	0.0279576	1
ENSDARG00000007691	cul1b	cullin 1b [Source:ZFIN;Acc:ZDB-GENE-040426-2887]	406816	675.121	922.512	847.582	718.795	999.408	677.591	847.123	-0.0321901	0.18956	-0.169815	0.865156	1	847.123	-8.42807e-05	0.00970034	0.865156	1
ENSDARG00000007693	nfkbiab	nuclear factor of kappa light polypeptide gene enhancer in B-cells inhibitor, alpha b [Source:ZFIN;Acc:ZDB-GENE-030131-1819]	323099	948.355	715.057	1268.43	816.315	538.334	841.342	1071.52	-0.410595	0.171068	-2.40019	0.0163866	1	1071.52	-0.00141019	0.0118567	0.0163866	1
ENSDARG00000007697	fabp7a	fatty acid binding protein 7, brain, a [Source:ZFIN;Acc:ZDB-GENE-000627-1]	58128	6144.7	9542.92	10381	6056.07	10719.3	8960.01	6277.27	-0.00791981	0.251923	-0.0314374	0.974921	1	6277.27	-1.1844e-05	0.00974235	0.974921	1
ENSDARG00000007708	nsa2	NSA2 ribosome biogenesis homolog (S. cerevisiae) [Source:ZFIN;Acc:ZDB-GENE-030131-488]	321769	2886.72	2873.47	3381.93	2719.59	2633.52	2608.73	3673.95	-0.190386	0.202045	-0.942293	0.346043	1	3673.95	-0.000441128	0.00977221	0.346043	1
ENSDARG00000007709	adamts8a	ADAM metallopeptidase with thrombospondin type 1 motif, 8a [Source:ZFIN;Acc:ZDB-GENE-060526-202]	569618	45.3348	35.3115	40.3211	81.0836	35.7228	62.1125	61.5769	0.531425	0.381347	1.39355	0.163454	1	61.5769	0.000382137	0.0111677	0.163454	1
ENSDARG00000007711	rab3il1	RAB3A interacting protein (rabin3)-like 1 [Source:ZFIN;Acc:ZDB-GENE-110921-5]	100331248	124.977	233.056	191.525	174.22	269.998	194.243	190.86	0.224046	0.231958	0.965892	0.334098	1	190.86	0.0003964	0.00983146	0.334098	1
ENSDARG00000007715	lgsn	lengsin, lens protein with glutamine synthetase domain [Source:ZFIN;Acc:ZDB-GENE-060312-26]	567024	6367.7	4579.9	4157.27	7547.35	5897.59	1611.54	5870.67	-0.220485	0.261798	-0.842197	0.399677	1	5870.67	-0.00030778	0.00985333	0.399677	1
ENSDARG00000007720	sub1b	SUB1 regulator of transcription b [Source:ZFIN;Acc:ZDB-GENE-040718-209]	436778	224.223	262.188	281.407	185.177	274.152	238.286	237.71	-0.146561	0.237084	-0.618182	0.536456	1	237.71	-0.000247458	0.00976689	0.536456	1
ENSDARG00000007722	nudt8	nudix (nucleoside diphosphate linked moiety X)-type motif 8 [Source:ZFIN;Acc:ZDB-GENE-061013-219]	791929	198.493	111.231	204.965	138.061	153.691	166.01	152.222	-0.178017	0.353354	-0.503792	0.614408	1	152.222	-0.000139146	0.00992712	0.614408	1
ENSDARG00000007723	efnb1	ephrin-B1 [Source:ZFIN;Acc:ZDB-GENE-010618-2]	114377	746.186	896.911	907.224	873.292	844.886	919.265	807.322	0.0548488	0.16999	0.322658	0.746954	1	807.322	0.000178195	0.00969145	0.746954	1
ENSDARG00000007727	rgl2	ral guanine nucleotide dissociation stimulator-like 2 [Source:ZFIN;Acc:ZDB-GENE-010131-1]	65227	176.438	310.741	283.927	319.951	261.69	302.657	283.343	0.248532	0.273367	0.90915	0.363271	1	283.343	0.000319588	0.0099031	0.363271	1
ENSDARG00000007734	stn1	STN1 subunit of CST complex [Source:NCBI gene;Acc:393360]	393360	79.6422	69.7401	73.9219	31.776	92.2147	68.8884	66.7132	-0.246433	0.418421	-0.58896	0.555888	1	66.7132	-0.000141207	0.0101236	0.555888	1
ENSDARG00000007737	zyg11	zyg-11 homolog (C. elegans) [Source:NCBI gene;Acc:555349]	555349	874.839	1034.63	951.745	750.571	797.532	990.412	1015.08	-0.182855	0.160795	-1.13719	0.255458	1	1015.08	-0.000665276	0.00974131	0.255458	1
ENSDARG00000007739	atp1a1a.2	ATPase Na+/K+ transporting subunit alpha 1a, tandem duplicate 2 [Source:ZFIN;Acc:ZDB-GENE-001212-2]	64613	393.31	345.17	202.445	596.074	251.721	273.295	291.205	0.186775	0.315277	0.592414	0.553573	1	291.205	0.000181547	0.00988017	0.553573	1
ENSDARG00000007743	il15l	interleukin 15, like [Source:ZFIN;Acc:ZDB-GENE-041111-173]	494451	33.0821	18.5385	23.5206	30.6803	18.2768	28.233	26.2294	0.0450782	0.476767	0.0945497	0.924673	1	26.2294	2.01999e-05	0.0100958	0.924673	1
ENSDARG00000007744	tsr1	TSR1 ribosome maturation factor [Source:ZFIN;Acc:ZDB-GENE-030131-3762]	325037	545.243	461.697	438.492	584.021	487.658	335.408	492.117	-0.0343033	0.279762	-0.122616	0.902411	1	492.117	-4.18189e-05	0.00976937	0.902411	1
ENSDARG00000007745	uqcrfs1	ubiquinol-cytochrome c reductase, Rieske iron-sulfur polypeptide 1 [Source:ZFIN;Acc:ZDB-GENE-040426-2060]	406359	1329.41	1356.84	1732.97	1298.43	1452.17	1425.2	1349.77	-0.0802404	0.189353	-0.423761	0.67174	1	1349.77	-0.000210639	0.00970715	0.67174	1
ENSDARG00000007751	lmnl3	lamin L3 [Source:ZFIN;Acc:ZDB-GENE-020424-4]	195817	63.7138	76.8024	70.5619	44.9247	64.7995	72.2764	48.4366	-0.250951	0.491665	-0.510411	0.609763	1	48.4366	-0.000107638	0.0103	0.609763	1
ENSDARG00000007753	cpne2	copine II [Source:ZFIN;Acc:ZDB-GENE-030131-7896]	565225	160.51	210.986	175.565	229.006	172.799	247.321	190.001	0.229351	0.273866	0.837457	0.402336	1	190.001	0.000293445	0.00987667	0.402336	1
ENSDARG00000007755	wdr61	WD repeat domain 61 [Source:NCBI gene;Acc:393827]	393827	245.053	394.606	362.05	211.475	348.92	278.942	270.337	-0.256671	0.244251	-1.05085	0.293328	1	270.337	-0.000411454	0.00989049	0.293328	1
ENSDARG00000007760	spg21	SPG21 abhydrolase domain containing, maspardin [Source:NCBI gene;Acc:406704]	406704	170.312	135.949	168.004	165.454	159.506	138.906	158.702	-0.0240263	0.250888	-0.0957652	0.923707	1	158.702	-3.6224e-05	0.00974228	0.923707	1
ENSDARG00000007764	klhdc10	kelch domain containing 10 [Source:ZFIN;Acc:ZDB-GENE-040426-776]	393231	328.371	391.957	403.211	329.813	365.536	360.253	337.406	-0.0842287	0.182823	-0.460712	0.645005	1	337.406	-0.000237012	0.00970407	0.645005	1
ENSDARG00000007769	sult5a1	sulfotransferase family 5A, member 1 [Source:ZFIN;Acc:ZDB-GENE-060929-978]	767718	20.8295	4.41393	5.88015	9.86152	4.98458	11.2932	8.64964	-0.155272	1.08693	-0.142853	0.886406	1	8.64964	-2.10072e-05	0.0126812	0.886406	1
ENSDARG00000007774	vash2	vasohibin 2 [Source:ZFIN;Acc:ZDB-GENE-041014-355]	562668	1184.83	1718.79	1270.11	1143.94	1533.59	1306.62	1292.92	-0.0635086	0.187634	-0.33847	0.735009	1	1292.92	-0.000169713	0.00970293	0.735009	1
ENSDARG00000007783	blk	BLK proto-oncogene, Src family tyrosine kinase [Source:ZFIN;Acc:ZDB-GENE-040724-106]	567764	9.80212	0	9.24024	18.6273	1.66153	0	7.08733	-0.227607	1.32682	-0.171543	0.863796	1	7.08733	-2.49811e-05	0.013967	0.863796	1
ENSDARG00000007786	tmx2b	thioredoxin-related transmembrane protein 2b [Source:NCBI gene;Acc:415203]	415203	684.923	723.885	792.141	621.276	790.055	662.91	706.846	-0.0815247	0.180796	-0.450922	0.652046	1	706.846	-0.000234511	0.00970225	0.652046	1
ENSDARG00000007788	atp2b1b	ATPase plasma membrane Ca2+ transporting 1b [Source:ZFIN;Acc:ZDB-GENE-080409-1]	561190	3657.41	5556.26	6269.08	3218.14	5415.74	3940.19	4545.9	-0.298009	0.183751	-1.62181	0.104844	1	4545.9	-0.00084163	0.0100086	0.104844	1
ENSDARG00000007791	ppp2r1ba	protein phosphatase 2, regulatory subunit A, beta a [Source:ZFIN;Acc:ZDB-GENE-040426-2700]	406685	2411.32	2294.36	2400.78	2032.57	2325.31	2334.3	2186.97	-0.0854195	0.151069	-0.565432	0.57178	1	2186.97	-0.000350737	0.00968571	0.57178	1
ENSDARG00000007795	cst3	cystatin C (amyloid angiopathy and cerebral hemorrhage) [Source:ZFIN;Acc:ZDB-GENE-030131-373]	791878	2481.16	1684.36	3572.61	1651.26	1555.19	2099.4	2908.88	-0.516387	0.222837	-2.31732	0.0204861	1	2908.88	-0.0011037	0.0131267	0.0204861	1
ENSDARG00000007804	gas6	growth arrest-specific 6 [Source:ZFIN;Acc:ZDB-GENE-030131-7773]	335830	132.329	170.378	158.764	174.22	170.306	151.329	198.369	0.107439	0.257495	0.417248	0.676497	1	198.369	0.000154142	0.00976627	0.676497	1
ENSDARG00000007807	cyth3a	cytohesin 3a [Source:ZFIN;Acc:ZDB-GENE-120612-1]	100002190	790.296	596.764	749.3	615.797	592.334	766.807	676.485	-0.114177	0.185713	-0.614803	0.538685	1	676.485	-0.00031164	0.00971452	0.538685	1
ENSDARG00000007808	zdhhc16a	zinc finger DHHC-type containing 16a [Source:NCBI gene;Acc:394017]	394017	221.773	187.151	177.245	158.88	171.137	168.268	188.013	-0.229006	0.220929	-1.03656	0.299942	1	188.013	-0.000446027	0.00983015	0.299942	1
ENSDARG00000007812	sp3b	Sp3b transcription factor [Source:ZFIN;Acc:ZDB-GENE-110815-3]	322961	1356.37	1313.59	1243.23	1297.34	1408.14	1415.04	1287.21	0.0745666	0.139782	0.533451	0.593722	1	1287.21	0.000357097	0.00967697	0.593722	1
ENSDARG00000007813	rnpepl1	arginyl aminopeptidase like 1 [Source:ZFIN;Acc:ZDB-GENE-030131-5522]	100535895	395.76	508.485	363.73	425.141	518.396	343.313	409.809	0.0133103	0.187428	0.0710155	0.943385	1	409.809	3.56351e-05	0.00969807	0.943385	1
ENSDARG00000007818	palm1b	paralemmin 1b [Source:ZFIN;Acc:ZDB-GENE-040426-1147]	393573	982.662	1250.03	1316.31	965.333	1308.45	1216.28	1123.71	-0.0248378	0.178103	-0.139457	0.889089	1	1123.71	-7.35648e-05	0.00969328	0.889089	1
ENSDARG00000007823	atf3	activating transcription factor 3 [Source:ZFIN;Acc:ZDB-GENE-040426-728]	393939	657.967	327.514	422.531	748.38	523.381	509.323	1229.23	0.413651	0.286141	1.44562	0.148284	1	1229.23	0.000499305	0.0104574	0.148284	1
ENSDARG00000007824	camta1b	calmodulin binding transcription activator 1b [Source:ZFIN;Acc:ZDB-GENE-080229-1]	497465	2201.8	1177.64	1429.72	1937.24	1099.1	1880.32	1569.57	0.0301461	0.196238	0.15362	0.877909	1	1569.57	7.37079e-05	0.00970416	0.877909	1
ENSDARG00000007825	map2k1	mitogen-activated protein kinase kinase 1 [Source:ZFIN;Acc:ZDB-GENE-040426-2759]	406728	596.704	700.05	672.858	588.404	619.749	795.04	635.187	0.0199078	0.218685	0.0910343	0.927465	1	635.187	3.93093e-05	0.00971786	0.927465	1
ENSDARG00000007836	ctsla	cathepsin La [Source:ZFIN;Acc:ZDB-GENE-030131-106]	321453	2830.36	3781.86	3563.37	2638.5	3645.39	2825.56	3430.32	-0.165029	0.227374	-0.725804	0.467959	1	3430.32	-0.000302692	0.00977054	0.467959	1
ENSDARG00000007856	rtn4rl1a	reticulon 4 receptor-like 1a [Source:ZFIN;Acc:ZDB-GENE-091118-38]	NA	225.449	90.0442	184.805	199.422	81.4148	170.527	165.222	-0.147883	0.318905	-0.463719	0.642849	1	165.222	-0.000140357	0.00985484	0.642849	1
ENSDARG00000007863	tra2a	transformer 2 alpha homolog [Source:ZFIN;Acc:ZDB-GENE-040426-1391]	393388	1089.26	1342.72	1128.15	991.63	1394.02	1238.86	1394.79	0.01998	0.181853	0.109869	0.912513	1	1394.79	5.6785e-05	0.00969514	0.912513	1
ENSDARG00000007867	dazap2	DAZ associated protein 2 [Source:ZFIN;Acc:ZDB-GENE-030131-3036]	324316	1868.53	1812.36	2433.54	2010.65	1651.56	2116.34	2248.8	-0.0821791	0.161274	-0.509561	0.610359	1	2248.8	-0.000296417	0.00969097	0.610359	1
ENSDARG00000007869	ehd3	EH-domain containing 3 [Source:ZFIN;Acc:ZDB-GENE-041014-352]	562949	642.039	503.188	568.695	568.681	508.427	572.565	562.94	-0.0472871	0.208941	-0.226318	0.820954	1	562.94	-0.000102165	0.00971386	0.820954	1
ENSDARG00000007885	fancl	FA complementation group L [Source:ZFIN;Acc:ZDB-GENE-040426-1045]	406255	42.8843	30.8975	27.7207	29.5846	21.5998	39.5262	21.754	-0.151984	0.587571	-0.258665	0.795894	1	21.754	-4.77925e-05	0.0104621	0.795894	1
ENSDARG00000007886	slc35b2	solute carrier family 35 member B2 [Source:ZFIN;Acc:ZDB-GENE-050213-1]	402931	230.35	234.821	228.486	230.102	282.459	185.208	229.583	-0.00326927	0.20884	-0.0156544	0.98751	1	229.583	-7.06867e-06	0.00971086	0.98751	1
ENSDARG00000007891	meox1	mesenchyme homeobox 1 [Source:NCBI gene;Acc:436723]	436723	24.5053	38.8426	18.4805	28.4888	31.569	16.9398	25.2538	-0.0608318	0.499561	-0.121771	0.903081	1	25.2538	-2.51108e-05	0.010156	0.903081	1
ENSDARG00000007892	pdcd2	programmed cell death 2 [Source:ZFIN;Acc:ZDB-GENE-040426-1236]	393370	72.2906	78.568	101.643	52.5948	83.907	57.5952	79.9127	-0.353466	0.401313	-0.880773	0.378441	1	79.9127	-0.000221459	0.0103057	0.378441	1
ENSDARG00000007901	crnkl1	crooked neck pre-mRNA splicing factor 1 [Source:ZFIN;Acc:ZDB-GENE-040426-694]	393920	626.11	621.482	787.941	522.66	666.272	636.936	631.69	-0.155917	0.187709	-0.830634	0.40618	1	631.69	-0.00041716	0.00973588	0.40618	1
ENSDARG00000007906	lrp2b	low density lipoprotein receptor-related protein 2b [Source:ZFIN;Acc:ZDB-GENE-111115-1]	101886177	26.9558	6.17951	21.8406	30.6803	13.2922	9.03455	49.6128	0.283827	1.12527	0.252231	0.800863	1	49.6128	3.72156e-05	0.0130109	0.800863	1
ENSDARG00000007912	si:ch211-196i2.1	si:ch211-196i2.1 [Source:ZFIN;Acc:ZDB-GENE-091204-150]	564099	227.899	449.338	192.365	267.357	339.782	216.829	194.608	-0.0339145	0.277412	-0.122253	0.902698	1	194.608	-4.20287e-05	0.00976703	0.902698	1
ENSDARG00000007916	xpnpep3	X-prolyl aminopeptidase 3, mitochondrial [Source:ZFIN;Acc:ZDB-GENE-040426-2076]	573360	273.234	180.088	227.646	216.953	211.845	147.941	256.47	-0.224005	0.254142	-0.881414	0.378094	1	256.47	-0.000331417	0.00985033	0.378094	1
ENSDARG00000007918	ttc27	tetratricopeptide repeat domain 27 [Source:ZFIN;Acc:ZDB-GENE-030102-1]	317640	553.82	308.975	347.769	466.779	309.044	393.003	449.711	-0.0487486	0.267091	-0.182517	0.855177	1	449.711	-6.50506e-05	0.0097593	0.855177	1
ENSDARG00000007923	ptpn1	protein tyrosine phosphatase non-receptor type 1 [Source:ZFIN;Acc:ZDB-GENE-980605-23]	30081	518.287	488.181	388.09	582.925	451.935	405.425	547.757	0.037664	0.262253	0.143617	0.885803	1	547.757	5.20784e-05	0.00975336	0.885803	1
ENSDARG00000007941	hmx4	H6 family homeobox 4 [Source:ZFIN;Acc:ZDB-GENE-060825-142]	751654	1551.18	1009.91	1547.32	1225.02	934.608	1176.75	1253.87	-0.288912	0.157881	-1.82994	0.0672585	1	1253.87	-0.00110225	0.0100344	0.0672585	1
ENSDARG00000007943	gabpb2a	GA binding protein transcription factor subunit beta 2a [Source:ZFIN;Acc:ZDB-GENE-030131-5733]	554849	343.074	334.576	320.888	341.866	312.367	263.131	319.304	-0.122209	0.242731	-0.503476	0.614629	1	319.304	-0.000196885	0.00975935	0.614629	1
ENSDARG00000007944	lhx1b	LIM homeobox 1b [Source:ZFIN;Acc:ZDB-GENE-980526-116]	30454	2.45053	4.41393	1.68004	9.86152	4.15381	9.03455	4.38215	1.80495	1.48806	1.21295	0.225148	1	4.38215	0.000228269	0.0209591	0.225148	1
ENSDARG00000007950	itga11b	integrin, alpha 11b [Source:ZFIN;Acc:ZDB-GENE-071009-4]	567175	106.598	45.0221	50.4013	92.0408	67.2918	84.6989	77.9179	0.351681	0.317055	1.10921	0.267339	1	77.9179	0.000343739	0.0101836	0.267339	1
ENSDARG00000007955	iars1	isoleucyl-tRNA synthetase 1 [Source:ZFIN;Acc:ZDB-GENE-030131-6325]	334393	1012.07	1188.23	1006.35	1306.1	1495.37	922.653	1176.35	0.201287	0.253826	0.793011	0.427772	1	1176.35	0.000298105	0.00982446	0.427772	1
ENSDARG00000007959	hibadhb	3-hydroxyisobutyrate dehydrogenase b [Source:ZFIN;Acc:ZDB-GENE-040426-1582]	394135	583.226	705.347	817.341	540.192	729.41	645.97	664.961	-0.132848	0.212358	-0.625589	0.531585	1	664.961	-0.000278419	0.0097403	0.531585	1
ENSDARG00000007960	hnrnpaba	heterogeneous nuclear ribonucleoprotein A/Ba [Source:ZFIN;Acc:ZDB-GENE-030131-185]	321466	3776.27	3731.54	2357.94	4185.67	3564.8	2716.01	2710.86	0.0901463	0.239924	0.375728	0.707119	1	2710.86	0.000148467	0.00974527	0.707119	1
ENSDARG00000007971	cks1b	CDC28 protein kinase regulatory subunit 1B [Source:ZFIN;Acc:ZDB-GENE-040801-112]	445199	186.24	222.462	187.325	95.328	216.829	163.751	128.933	-0.31727	0.505166	-0.628052	0.52997	1	128.933	-0.000130721	0.0104547	0.52997	1
ENSDARG00000007975	fth1b	ferritin, heavy polypeptide 1b [Source:ZFIN;Acc:ZDB-GENE-040912-30]	447823	498.683	731.83	1151.67	326.526	698.672	732.928	632.843	-0.433083	0.305476	-1.41773	0.156269	1	632.843	-0.000462589	0.0105536	0.156269	1
ENSDARG00000007976	si:ch211-220f16.2	si:ch211-220f16.2 [Source:ZFIN;Acc:ZDB-GENE-070912-199]	797650	1215.46	986.955	1144.95	891.919	946.239	1151.9	1174.54	-0.168095	0.172697	-0.97335	0.330379	1	1174.54	-0.000530587	0.00973497	0.330379	1
ENSDARG00000007982	onecut1	one cut homeobox 1 [Source:ZFIN;Acc:ZDB-GENE-040426-1469]	393545	231.575	210.103	161.284	212.57	155.353	202.148	155.531	-0.0783166	0.252789	-0.309811	0.756705	1	155.531	-0.000116415	0.00975276	0.756705	1
ENSDARG00000007989	nedd8	NEDD8 ubiquitin like modifier [Source:ZFIN;Acc:ZDB-GENE-030616-588]	368667	448.447	677.98	762.74	372.546	638.026	522.875	514.54	-0.307314	0.269679	-1.13955	0.254472	1	514.54	-0.000408221	0.0100183	0.254472	1
ENSDARG00000007996	pou2f1b	POU class 2 homeobox 1b [Source:ZFIN;Acc:ZDB-GENE-030131-2422]	323702	1166.45	1033.74	796.341	1152.7	1210.42	1080.76	923.737	0.204216	0.19663	1.03858	0.299001	1	923.737	0.000499605	0.00978313	0.299001	1
ENSDARG00000008010	zgc:194189	zgc:194189 [Source:ZFIN;Acc:ZDB-GENE-081022-71]	100004081	20.8295	6.17951	15.9604	7.67007	26.5844	11.2932	13.0387	0.0368329	0.804328	0.0457934	0.963475	1	13.0387	7.19007e-06	0.0112403	0.963475	1
ENSDARG00000008014	nudt17	nudix (nucleoside diphosphate linked moiety X)-type motif 17 [Source:NCBI gene;Acc:556651]	556651	133.554	115.645	130.203	96.4237	97.1992	116.32	132.935	-0.292361	0.300797	-0.971957	0.331072	1	132.935	-0.000313728	0.0100117	0.331072	1
ENSDARG00000008019	mxg	myxovirus (influenza virus) resistance G [Source:ZFIN;Acc:ZDB-GENE-030721-10]	360148	22.0548	19.4213	18.4805	16.4359	8.30763	14.6811	15.1447	-0.615381	0.733667	-0.838775	0.401595	1	15.1447	-0.000146956	0.0122215	0.401595	1
ENSDARG00000008020	med31	mediator complex subunit 31 [Source:NCBI gene;Acc:436690]	436690	191.141	153.605	124.323	146.827	137.907	160.363	143.569	-0.0706486	0.266386	-0.265212	0.790847	1	143.569	-9.47892e-05	0.00976303	0.790847	1
ENSDARG00000008022	kif18a	kinesin family member 18A [Source:ZFIN;Acc:ZDB-GENE-040426-862]	393209	309.992	455.518	295.688	265.165	424.52	383.968	271.435	0.0396948	0.259157	0.153169	0.878265	1	271.435	5.61754e-05	0.00975088	0.878265	1
ENSDARG00000008026	niban2b	niban apoptosis regulator 2b [Source:ZFIN;Acc:ZDB-GENE-030131-6218]	556540	406.788	600.295	601.456	448.151	554.119	578.211	542.849	-0.0189151	0.191761	-0.0986386	0.921425	1	542.849	-4.84035e-05	0.00970082	0.921425	1
ENSDARG00000008029	mep1a.2	meprin A, alpha (PABA peptide hydrolase), tandem duplicate 2 [Source:ZFIN;Acc:ZDB-GENE-041001-208]	565535	1.22526	1.76557	0	9.86152	0.830763	1.12932	5.83303	1.67314	1.50906	1.10873	0.267545	1	5.83303	0.00019905	0.019899	0.267545	1
ENSDARG00000008030	myl9b	myosin, light chain 9b, regulatory [Source:ZFIN;Acc:ZDB-GENE-040426-2296]	406493	942.228	1168.81	934.105	986.152	981.131	963.309	1064.44	-0.0423663	0.175196	-0.241823	0.808917	1	1064.44	-0.000129649	0.00969298	0.808917	1
ENSDARG00000008032	sart3	spliceosome associated factor 3, U4/U6 recycling protein [Source:NCBI gene;Acc:558581]	558581	1611.22	1751.45	1645.6	1667.69	1717.19	1621.7	1718.74	0.000210764	0.185366	0.00113702	0.999093	1	1718.74	5.76747e-07	0.00969668	0.999093	1
ENSDARG00000008034	skib	v-ski avian sarcoma viral oncogene homolog b [Source:ZFIN;Acc:ZDB-GENE-990715-10]	30113	1549.96	1795.59	1291.11	1433.21	1359.13	1153.03	1556.93	-0.235176	0.20325	-1.15708	0.247241	1	1556.93	-0.000540085	0.00982921	0.247241	1
ENSDARG00000008049	si:dkey-42i9.4	si:dkey-42i9.4 [Source:ZFIN;Acc:ZDB-GENE-030131-8398]	492503	357.777	344.287	299.888	209.283	325.659	246.191	295.035	-0.351632	0.279394	-1.25855	0.208191	1	295.035	-0.000438866	0.0101615	0.208191	1
ENSDARG00000008060	scara3	scavenger receptor class A, member 3 [Source:ZFIN;Acc:ZDB-GENE-041014-317]	564588	121.301	73.2713	77.282	126.008	52.3381	86.9575	90.151	-0.0147446	0.453544	-0.0325096	0.974066	1	90.151	-7.22276e-06	0.0100385	0.974066	1
ENSDARG00000008068	tma16	translation machinery associated 16 homolog [Source:NCBI gene;Acc:553647]	553647	94.3454	120.942	100.803	117.242	90.5531	124.225	107.026	0.0630461	0.281702	0.223804	0.82291	1	107.026	7.58589e-05	0.00977614	0.82291	1
ENSDARG00000008097	srsf9	serine and arginine rich splicing factor 9 [Source:ZFIN;Acc:ZDB-GENE-040426-2397]	405835	367.579	566.749	372.13	456.917	548.303	421.236	408.386	0.132075	0.217381	0.607575	0.543469	1	408.386	0.000264336	0.00974364	0.543469	1
ENSDARG00000008098	ifit9	interferon-induced protein with tetratricopeptide repeats 9 [Source:ZFIN;Acc:ZDB-GENE-121214-233]	567384	0	0	4.20011	8.76579	5.81534	3.38796	4.25552	2.37261	1.52257	1.5583	0.119163	1	4.25552	0.000354351	0.0263733	0.119163	1
ENSDARG00000008100	slc7a10a	solute carrier family 7 member 10a [Source:ZFIN;Acc:ZDB-GENE-080116-1]	567420	434.969	317.803	330.129	379.121	299.075	310.563	343.13	-0.125952	0.210673	-0.597855	0.549936	1	343.13	-0.00026809	0.00973594	0.549936	1
ENSDARG00000008105	mettl2a	methyltransferase like 2A [Source:NCBI gene;Acc:100006618]	100006618	251.179	206.572	189.005	136.966	285.782	207.795	198.646	-0.0669925	0.334459	-0.200301	0.841245	1	198.646	-5.79053e-05	0.00983899	0.841245	1
ENSDARG00000008107	src	v-src avian sarcoma (Schmidt-Ruppin A-2) viral oncogene homolog [Source:NCBI gene;Acc:325084]	325084	591.803	613.537	582.135	645.382	537.504	604.185	571.388	-0.00503267	0.186331	-0.0270092	0.978452	1	571.388	-1.36309e-05	0.00969727	0.978452	1
ENSDARG00000008119	si:ch211-195d17.2	si:ch211-195d17.2 [Source:ZFIN;Acc:ZDB-GENE-030131-513]	560495	423.942	466.111	563.655	454.726	463.566	463.021	484.573	-0.0725049	0.185496	-0.39087	0.695893	1	484.573	-0.000198216	0.00970323	0.695893	1
ENSDARG00000008127	pcdh15b	protocadherin-related 15b [Source:ZFIN;Acc:ZDB-GENE-050214-1]	503521	2042.52	3467.59	2457.9	2291.16	3322.22	3271.64	2919.57	0.15305	0.204388	0.748821	0.453965	1	2919.57	0.000346101	0.0097454	0.453965	1
ENSDARG00000008131	sox1b	SRY-box transcription factor 1b [Source:NCBI gene;Acc:562710]	562710	399.436	354.88	344.409	507.32	383.812	117.449	365.799	-0.358002	0.294373	-1.21615	0.223926	1	365.799	-0.000404184	0.0101898	0.223926	1
ENSDARG00000008133	foxl1	forkhead box L1 [Source:ZFIN;Acc:ZDB-GENE-040426-1181]	393959	49.0106	60.0295	102.483	51.499	40.7074	91.4748	78.5052	-0.215414	0.441452	-0.487967	0.625573	1	78.5052	-0.00011166	0.0101316	0.625573	1
ENSDARG00000008140	kcnab1a	potassium voltage-gated channel, shaker-related subfamily, beta member 1 a [Source:ZFIN;Acc:ZDB-GENE-050327-79]	541540	214.421	123.59	163.804	222.432	120.461	265.39	186.099	0.24893	0.271794	0.915878	0.359731	1	186.099	0.000323723	0.00990212	0.359731	1
ENSDARG00000008141	rbl1	retinoblastoma-like 1 (p107) [Source:ZFIN;Acc:ZDB-GENE-030131-8179]	795522	333.272	384.895	378.01	441.577	465.227	408.813	386.511	0.257847	0.181985	1.41686	0.156524	1	386.511	0.000738247	0.00987168	0.156524	1
ENSDARG00000008142	stxbp3	syntaxin binding protein 3 [Source:ZFIN;Acc:ZDB-GENE-040426-2833]	406780	465.6	564.101	499.813	497.459	585.688	559.013	577.823	0.10432	0.169273	0.616284	0.537707	1	577.823	0.000341991	0.00970122	0.537707	1
ENSDARG00000008153	serinc5	serine incorporator 5 [Source:NCBI gene;Acc:406835]	406835	932.426	1033.74	970.225	1055.18	1155.59	1003.96	949.796	0.125471	0.184478	0.68014	0.496416	1	949.796	0.000347106	0.0097181	0.496416	1
ENSDARG00000008155	sms	spermine synthase [Source:ZFIN;Acc:ZDB-GENE-040625-150]	80872	572.199	605.592	735.859	539.096	603.965	616.608	546.291	-0.115277	0.167518	-0.68815	0.491358	1	546.291	-0.000385877	0.00970373	0.491358	1
ENSDARG00000008164	btr33	bloodthirsty-related gene family, member 33 [Source:ZFIN;Acc:ZDB-GENE-090512-4]	799840	36.7579	21.1869	12.6003	8.76579	4.98458	19.1984	17.0575	-1.26263	0.714455	-1.76727	0.0771835	1	17.0575	-0.000459262	0.0207788	0.0771835	1
ENSDARG00000008165	caspa	caspase a [Source:ZFIN;Acc:ZDB-GENE-000616-3]	57933	41.659	53.85	60.4816	61.3606	67.2918	38.3968	65.626	0.0790681	0.353486	0.223681	0.823006	1	65.626	6.15293e-05	0.00986945	0.823006	1
ENSDARG00000008170	dbnla	drebrin-like a [Source:ZFIN;Acc:ZDB-GENE-040704-42]	431748	99.2464	131.535	65.5217	106.285	123.784	62.1125	96.577	-0.0152779	0.308011	-0.0496018	0.96044	1	96.577	-1.54586e-05	0.00979788	0.96044	1
ENSDARG00000008184	mia3	MIA SH3 domain ER export factor 3 [Source:ZFIN;Acc:ZDB-GENE-041014-270]	567041	1269.37	1509.57	1341.52	1448.55	1530.27	1420.68	1457.86	0.0974128	0.134412	0.724734	0.468615	1	1457.86	0.000504331	0.00967831	0.468615	1
ENSDARG00000008186	syk	spleen tyrosine kinase [Source:ZFIN;Acc:ZDB-GENE-040702-3]	405769	251.179	105.052	145.324	188.465	100.522	141.165	145.562	-0.186313	0.243212	-0.766051	0.443646	1	145.562	-0.000299733	0.00980064	0.443646	1
ENSDARG00000008188	sf1	splicing factor 1 [Source:ZFIN;Acc:ZDB-GENE-030131-2492]	572785	1982.48	2286.42	1865.69	2332.8	2432.47	2265.41	1895.97	0.197436	0.164159	1.20271	0.229089	1	1895.97	0.000689981	0.00975886	0.229089	1
ENSDARG00000008191	tmeff1a	transmembrane protein with EGF-like and two follistatin-like domains 1a [Source:ZFIN;Acc:ZDB-GENE-070912-294]	570409	19.6042	26.4836	24.3606	16.4359	31.569	31.6209	19.0872	0.206247	0.783745	0.263156	0.79243	1	19.0872	4.20111e-05	0.0112663	0.79243	1
ENSDARG00000008192	pank1a	pantothenate kinase 1a [Source:ZFIN;Acc:ZDB-GENE-040426-2846]	406789	568.523	414.91	415.811	521.565	453.596	429.141	451.09	0.014709	0.226516	0.0649358	0.948225	1	451.09	2.71002e-05	0.00972305	0.948225	1
ENSDARG00000008200	ugp2b	UDP-glucose pyrophosphorylase 2b [Source:ZFIN;Acc:ZDB-GENE-030131-6352]	334420	434.969	498.774	454.452	479.927	436.15	478.831	514.829	0.00672894	0.166003	0.040535	0.967667	1	514.829	2.29086e-05	0.00968598	0.967667	1
ENSDARG00000008209	myt1la	myelin transcription factor 1-like, a [Source:ZFIN;Acc:ZDB-GENE-041001-172]	559505	840.531	669.152	661.937	791.113	554.95	696.79	683.544	-0.0926618	0.156442	-0.592308	0.553644	1	683.544	-0.000355048	0.0096905	0.553644	1
ENSDARG00000008212	kcnk13a	potassium channel, subfamily K, member 13a [Source:ZFIN;Acc:ZDB-GENE-080219-46]	571467	11.0274	14.1246	5.88015	6.57435	3.32305	10.1639	7.01908	-0.560335	1.26385	-0.443355	0.657509	1	7.01908	-6.64438e-05	0.0142048	0.657509	1
ENSDARG00000008218	znf410	zinc finger protein 410 [Source:ZFIN;Acc:ZDB-GENE-040426-1817]	402951	596.704	579.108	538.454	637.711	572.396	597.41	594.183	0.0771944	0.156842	0.492179	0.622593	1	594.183	0.000294228	0.00968745	0.622593	1
ENSDARG00000008219	crygm4	crystallin, gamma M4 [Source:ZFIN;Acc:ZDB-GENE-120312-2]	338225	3.67579	1.76557	15.1204	9.86152	1.66153	5.64659	8.39794	-0.264614	0.985498	-0.268508	0.788308	1	8.39794	-4.03167e-05	0.0122859	0.788308	1
ENSDARG00000008224	vps35	VPS35 retromer complex component [Source:ZFIN;Acc:ZDB-GENE-030131-2042]	561697	1488.7	1609.32	1738.85	1537.3	1654.88	1583.3	1527.76	-0.0171048	0.177932	-0.096131	0.923417	1	1527.76	-5.07562e-05	0.00969282	0.923417	1
ENSDARG00000008235	cog5	component of oligomeric golgi complex 5 [Source:ZFIN;Acc:ZDB-GENE-041210-47]	567886	198.493	322.217	307.448	212.57	382.982	322.985	281.271	0.143488	0.227148	0.631694	0.527587	1	281.271	0.000263487	0.00975701	0.527587	1
ENSDARG00000008237	sars1	seryl-tRNA synthetase 1 [Source:NCBI gene;Acc:445405]	445405	1401.7	1797.35	1651.48	1478.13	1864.23	1365.35	1628.05	-0.0444033	0.216461	-0.205133	0.837468	1	1628.05	-8.94737e-05	0.00971851	0.837468	1
ENSDARG00000008238	manba	mannosidase, beta A, lysosomal [Source:ZFIN;Acc:ZDB-GENE-040426-721]	393128	82.0927	96.2237	88.2023	61.3606	106.338	105.027	101.088	0.0135926	0.281706	0.0482509	0.961516	1	101.088	1.63473e-05	0.00976962	0.961516	1
ENSDARG00000008239	mocs3	molybdenum cofactor synthesis 3 [Source:NCBI gene;Acc:393095]	393095	55.1369	44.1393	56.2815	67.9349	51.5073	35.0089	50.3057	-0.0415954	0.366856	-0.113383	0.909727	1	50.3057	-3.01561e-05	0.00988021	0.909727	1
ENSDARG00000008243	cct8	chaperonin containing TCP1, subunit 8 (theta) [Source:ZFIN;Acc:ZDB-GENE-040426-876]	394037	3026.4	3739.48	3981.7	3168.83	3981.85	3329.23	3808.16	-0.0332097	0.166398	-0.19958	0.841809	1	3808.16	-0.00011254	0.00968732	0.841809	1
ENSDARG00000008247	vezf1a	vascular endothelial zinc finger 1a [Source:ZFIN;Acc:ZDB-GENE-040108-4]	567023	998.591	901.325	873.623	986.152	863.163	909.101	831.415	-0.00623052	0.167341	-0.0372325	0.9703	1	831.415	-2.08771e-05	0.0096867	0.9703	1
ENSDARG00000008249	ptchd4	patched domain containing 4 [Source:NCBI gene;Acc:564097]	564097	508.485	207.455	267.127	352.823	205.198	500.288	342.767	0.0833553	0.302404	0.275642	0.782823	1	342.767	8.7457e-05	0.00980391	0.782823	1
ENSDARG00000008255	cnot6a	CCR4-NOT transcription complex, subunit 6a [Source:ZFIN;Acc:ZDB-GENE-030131-2768]	324048	3458.92	3315.75	3131.6	3604.93	3461.79	3229.85	3474.45	0.0554926	0.142667	0.388966	0.697302	1	3474.45	0.000255156	0.00967605	0.697302	1
ENSDARG00000008275	klhl24b	kelch-like family member 24b [Source:ZFIN;Acc:ZDB-GENE-040426-1185]	NA	923.849	1083.18	759.38	998.205	762.64	834.566	994.888	-0.0682344	0.283971	-0.240287	0.810108	1	994.888	-8.08392e-05	0.00977965	0.810108	1
ENSDARG00000008278	rcor2	REST corepressor 2 [Source:NCBI gene;Acc:402934]	402934	566.072	881.021	748.46	627.85	836.578	675.333	580.581	-0.0409099	0.220198	-0.185787	0.852612	1	580.581	-7.96996e-05	0.00972066	0.852612	1
ENSDARG00000008279	map2k7	mitogen-activated protein kinase kinase 7 [Source:ZFIN;Acc:ZDB-GENE-090312-186]	560913	497.457	484.65	468.732	474.449	390.459	382.839	454.501	-0.220416	0.19445	-1.13353	0.25699	1	454.501	-0.000551805	0.00980251	0.25699	1
ENSDARG00000008287	fam114a1	family with sequence similarity 114 member A1 [Source:ZFIN;Acc:ZDB-GENE-070410-52]	560911	90.6696	156.253	166.324	107.381	152.03	143.423	148.421	-0.0311624	0.299166	-0.104164	0.917039	1	148.421	-3.33583e-05	0.00978925	0.917039	1
ENSDARG00000008292	eif2s3	eukaryotic translation initiation factor 2, subunit 3 gamma [Source:NCBI gene;Acc:327341]	327341	4072.78	4394.51	4353.83	4329.21	4837.53	3286.32	4692.13	-0.0558599	0.158894	-0.351554	0.725173	1	4692.13	-0.000207451	0.00968535	0.725173	1
ENSDARG00000008306	rdh5	retinol dehydrogenase 5 (11-cis/9-cis) [Source:ZFIN;Acc:ZDB-GENE-050208-411]	556528	2587.76	2118.69	4263.95	1662.21	1797.77	2063.27	2722.57	-0.679935	0.238312	-2.85312	0.00432917	1	2722.57	-0.00182832	0.0249769	0.00432917	1
ENSDARG00000008310	ip6k2a	inositol hexakisphosphate kinase 2a [Source:ZFIN;Acc:ZDB-GENE-030131-760]	322041	3405.01	2446.2	3076.16	3225.81	2140.88	3034.48	4924.07	-0.0931286	0.210664	-0.442072	0.658437	1	4924.07	-0.000198096	0.00972425	0.658437	1
ENSDARG00000008322	ambra1a	autophagy/beclin-1 regulator 1a [Source:ZFIN;Acc:ZDB-GENE-111104-2]	100332642	743.736	733.596	712.339	742.901	819.132	931.688	762.578	0.187947	0.169585	1.10828	0.267743	1	762.578	0.000615543	0.00975076	0.267743	1
ENSDARG00000008329	asic1a	acid-sensing (proton-gated) ion channel 1a [Source:NCBI gene;Acc:791696]	791696	161.735	175.675	177.245	191.752	138.737	211.183	164.854	0.0391493	0.263173	0.148759	0.881744	1	164.854	5.37641e-05	0.00975436	0.881744	1
ENSDARG00000008333	znfl2a	zinc finger-like gene 2a [Source:ZFIN;Acc:ZDB-GENE-030828-7]	373087	35.5327	51.2016	71.4019	30.6803	38.2151	64.3712	51.5581	-0.260533	0.49414	-0.527246	0.598023	1	51.5581	-0.000110868	0.0103212	0.598023	1
ENSDARG00000008363	mcl1b	MCL1 apoptosis regulator, BCL2 family member b [Source:ZFIN;Acc:ZDB-GENE-030825-1]	373102	1748.45	1017.85	1427.2	1605.24	928.793	1180.14	1925.59	-0.174715	0.245219	-0.712485	0.476165	1	1925.59	-0.000276434	0.00979289	0.476165	1
ENSDARG00000008370	csnk1da	casein kinase 1, delta a [Source:NCBI gene;Acc:322106]	322106	3442.99	2627.17	2840.95	3425.23	2679.21	2712.62	2995.64	-0.015497	0.169455	-0.091452	0.927133	1	2995.64	-5.06521e-05	0.00968807	0.927133	1
ENSDARG00000008372	spred2b	sprouty related EVH1 domain containing 2b [Source:NCBI gene;Acc:793290]	793290	634.687	693.87	914.784	662.913	766.794	743.092	735.145	-0.0408331	0.179004	-0.228113	0.819558	1	735.145	-0.000119748	0.00969499	0.819558	1
ENSDARG00000008377	epn2	epsin 2 [Source:ZFIN;Acc:ZDB-GENE-071212-1]	560542	1706.79	2455.03	1893.41	1976.69	2374.32	1914.2	2012.68	0.0557338	0.171264	0.325427	0.744858	1	2012.68	0.000178414	0.00969228	0.744858	1
ENSDARG00000008380	brd7	bromodomain containing 7 [Source:ZFIN;Acc:ZDB-GENE-040426-2687]	406675	941.003	1052.28	912.264	722.082	1011.04	806.333	796.14	-0.196165	0.173541	-1.13036	0.258323	1	796.14	-0.000614051	0.00976155	0.258323	1
ENSDARG00000008383	arpc1a	actin related protein 2/3 complex, subunit 1A [Source:ZFIN;Acc:ZDB-GENE-040116-1]	394243	1178.7	1575.77	1624.6	1023.41	1579.28	1352.92	1430.45	-0.149238	0.184189	-0.810244	0.4178	1	1430.45	-0.000414419	0.00972961	0.4178	1
ENSDARG00000008384	hdac6	histone deacetylase 6 [Source:ZFIN;Acc:ZDB-GENE-030131-3232]	565482	365.129	399.02	488.893	362.685	435.32	499.159	397.989	0.0468239	0.195633	0.239346	0.810838	1	397.989	0.000115199	0.00970541	0.810838	1
ENSDARG00000008388	mmp14b	matrix metallopeptidase 14b (membrane-inserted) [Source:ZFIN;Acc:ZDB-GENE-030901-2]	566945	472.952	1022.27	579.615	619.084	932.116	690.014	643.813	0.150892	0.216992	0.695382	0.486816	1	643.813	0.000303246	0.00975334	0.486816	1
ENSDARG00000008395	snupn	snurportin 1 [Source:ZFIN;Acc:ZDB-GENE-030131-3464]	324743	241.377	247.18	246.966	302.42	221.814	194.243	251.061	-0.0629802	0.210485	-0.299214	0.764777	1	251.061	-0.00013413	0.00971726	0.764777	1
ENSDARG00000008396	ftr24	finTRIM family, member 24 [Source:ZFIN;Acc:ZDB-GENE-050731-2]	110437704	129.878	82.9819	94.9225	75.605	73.9379	74.535	104.419	-0.410223	0.309709	-1.32454	0.185323	1	104.419	-0.000424205	0.0104197	0.185323	1
ENSDARG00000008398	cacna1c	calcium channel, voltage-dependent, L type, alpha 1C subunit [Source:ZFIN;Acc:ZDB-GENE-020129-1]	170581	459.474	341.638	288.968	544.575	284.952	512.711	409.89	0.294134	0.250026	1.17641	0.23943	1	409.89	0.000452175	0.00997316	0.23943	1
ENSDARG00000008403	phospho1	phosphoethanolamine/phosphocholine phosphatase 1 [Source:NCBI gene;Acc:100002812]	100002812	29.4063	85.6303	34.4409	44.9247	67.2918	33.8796	37.7799	-0.00056736	0.51233	-0.00110741	0.999116	1	37.7799	-2.23983e-07	0.0101795	0.999116	1
ENSDARG00000008407	tspan7b	tetraspanin 7b [Source:ZFIN;Acc:ZDB-GENE-040927-5]	449539	1427.43	782.149	1466.68	1244.74	878.947	1203.85	1212.54	-0.119386	0.210394	-0.56744	0.570415	1	1212.54	-0.000254735	0.00973299	0.570415	1
ENSDARG00000008413	atp11a	ATPase phospholipid transporting 11A [Source:ZFIN;Acc:ZDB-GENE-090311-52]	562925	9672.24	6650.91	8646.35	8197.11	6725.86	8611.05	8970.97	-0.0828623	0.162252	-0.510702	0.60956	1	8970.97	-0.000295325	0.00969168	0.60956	1
ENSDARG00000008414	exoc3l2a	exocyst complex component 3-like 2a [Source:ZFIN;Acc:ZDB-GENE-060526-343]	NA	94.3454	67.9746	81.4821	92.0408	63.9687	76.7937	78.5364	-0.0663535	0.333008	-0.199255	0.842063	1	78.5364	-5.78309e-05	0.00983688	0.842063	1
ENSDARG00000008433	unc45b	unc-45 myosin chaperone B [Source:NCBI gene;Acc:266640]	266640	47.7853	42.3738	38.641	73.4135	43.1997	24.845	48.3136	0.208742	0.593756	0.351563	0.725166	1	48.3136	6.47636e-05	0.010541	0.725166	1
ENSDARG00000008434	bcl2l1	BCL2 like 1 [Source:ZFIN;Acc:ZDB-GENE-010730-1]	114401	1313.48	488.181	811.461	1090.25	581.534	718.247	908.182	-0.0961002	0.254702	-0.377304	0.705948	1	908.182	-0.000140807	0.00975969	0.705948	1
ENSDARG00000008439	atxn10	ataxin 10 [Source:ZFIN;Acc:ZDB-GENE-060503-180]	100034473	104.147	110.348	87.3623	51.499	129.599	126.484	93.9302	-0.0109833	0.366111	-0.0299999	0.976067	1	93.9302	-7.99147e-06	0.00987569	0.976067	1
ENSDARG00000008447	fkbp4	FKBP prolyl isomerase 4 [Source:ZFIN;Acc:ZDB-GENE-030131-514]	321795	1320.84	1725.85	1774.13	1173.52	1707.22	1596.86	1650.18	-0.109294	0.203411	-0.537305	0.591057	1	1650.18	-0.000249193	0.00972437	0.591057	1
ENSDARG00000008450	pcolce2a	procollagen C-endopeptidase enhancer 2a [Source:ZFIN;Acc:ZDB-GENE-070705-25]	100002838	36.7579	32.6631	15.9604	16.4359	40.7074	25.9743	22.9021	-0.0640821	0.567468	-0.112926	0.910089	1	22.9021	-2.12739e-05	0.0103468	0.910089	1
ENSDARG00000008454	cpeb1b	cytoplasmic polyadenylation element binding protein 1b [Source:NCBI gene;Acc:30702]	30702	128.653	8.82787	25.2007	59.1691	19.9383	16.9398	52.9721	-0.451152	0.545505	-0.827036	0.408217	1	52.9721	-0.000166453	0.0109454	0.408217	1
ENSDARG00000008457	faah2a	fatty acid amide hydrolase 2a [Source:NCBI gene;Acc:436973]	436973	150.708	376.067	311.648	157.784	385.474	247.321	229.566	-0.0757133	0.336998	-0.22467	0.822236	1	229.566	-6.45164e-05	0.00984494	0.822236	1
ENSDARG00000008461	anapc5	anaphase promoting complex subunit 5 [Source:ZFIN;Acc:ZDB-GENE-030131-1574]	322854	153.158	211.869	189.005	147.923	202.706	160.363	166.092	-0.125818	0.28182	-0.446449	0.655273	1	166.092	-0.000151484	0.00979833	0.655273	1
ENSDARG00000008472	apex2	APEX nuclease (apurinic/apyrimidinic endonuclease) 2 [Source:ZFIN;Acc:ZDB-GENE-040426-835]	393115	187.465	143.011	207.485	133.678	142.06	151.329	156.417	-0.319094	0.241873	-1.31926	0.187082	1	156.417	-0.000525218	0.0100433	0.187082	1
ENSDARG00000008480	trmt61a	tRNA methyltransferase 61A [Source:ZFIN;Acc:ZDB-GENE-040718-5]	436593	137.23	97.1065	126.843	132.583	112.153	112.932	114.45	0.00347337	0.27069	0.0128316	0.989762	1	114.45	4.51435e-06	0.00975875	0.989762	1
ENSDARG00000008485	lrp3	low density lipoprotein receptor-related protein 3 [Source:ZFIN;Acc:ZDB-GENE-080116-3]	100170796	556.27	237.47	299.048	486.502	225.967	406.555	404.831	0.0605465	0.240399	0.251858	0.801151	1	404.831	9.92843e-05	0.00973855	0.801151	1
ENSDARG00000008487	dmd	dystrophin [Source:ZFIN;Acc:ZDB-GENE-010426-1]	83773	2160.14	2993.53	2439.42	2461	3063.85	2880.89	2562.43	0.146791	0.174084	0.843218	0.399106	1	2562.43	0.000455721	0.0097219	0.399106	1
ENSDARG00000008490	ltv1	LTV1 ribosome biogenesis factor [Source:NCBI gene;Acc:436587]	436587	509.71	323.983	407.411	468.97	344.767	344.442	449.494	-0.0840236	0.195813	-0.429101	0.66785	1	449.494	-0.000206433	0.00971205	0.66785	1
ENSDARG00000008491	si:ch211-107o10.3	si:ch211-107o10.3 [Source:ZFIN;Acc:ZDB-GENE-030131-4716]	407663	247.503	95.341	152.044	243.251	126.276	110.673	207.222	-0.026594	0.315821	-0.0842059	0.932893	1	207.222	-2.56437e-05	0.00980795	0.932893	1
ENSDARG00000008494	myl6	myosin, light chain 6, alkali, smooth muscle and non-muscle [Source:ZFIN;Acc:ZDB-GENE-041010-28]	798632	318.569	278.961	336.849	276.122	323.997	353.477	315.71	0.0399792	0.215465	0.185549	0.852799	1	315.71	8.12914e-05	0.00971732	0.852799	1
ENSDARG00000008502	pno1	partner of NOB1 homolog [Source:NCBI gene;Acc:393520]	393520	898.119	798.039	805.581	842.612	695.348	694.531	1044.62	-0.165014	0.17531	-0.941269	0.346567	1	1044.62	-0.000505549	0.00973424	0.346567	1
ENSDARG00000008503	glcci1a	glucocorticoid induced 1a [Source:ZFIN;Acc:ZDB-GENE-031010-41]	378997	371.255	437.862	426.731	340.77	348.09	438.176	377.971	-0.140848	0.214093	-0.657884	0.510612	1	377.971	-0.00029056	0.00974557	0.510612	1
ENSDARG00000008540	sox21b	SRY-box transcription factor 21b [Source:NCBI gene;Acc:406246]	406246	35.5327	53.85	68.0418	77.7964	52.3381	48.5607	44.0652	0.2396	0.475174	0.504235	0.614096	1	44.0652	0.000109042	0.0102419	0.614096	1
ENSDARG00000008542	yod1	YOD1 deubiquitinase [Source:NCBI gene;Acc:550411]	550411	938.553	834.233	794.661	882.058	854.855	677.591	776.153	-0.0969725	0.164651	-0.588957	0.55589	1	776.153	-0.000335778	0.00969641	0.55589	1
ENSDARG00000008548	arhgap12a	Rho GTPase activating protein 12a [Source:ZFIN;Acc:ZDB-GENE-050809-38]	563267	1685.96	736.244	1408.72	1543.88	687.041	1498.61	1562.61	-0.0402839	0.217843	-0.184922	0.853291	1	1562.61	-8.0159e-05	0.00971897	0.853291	1
ENSDARG00000008551	pole3	polymerase (DNA directed), epsilon 3 (p17 subunit) [Source:ZFIN;Acc:ZDB-GENE-040426-1773]	393774	274.459	475.822	441.852	242.155	478.519	336.537	330.368	-0.162594	0.34255	-0.474657	0.635031	1	330.368	-0.000134698	0.00989811	0.635031	1
ENSDARG00000008560	brap	BRCA1 associated protein [Source:ZFIN;Acc:ZDB-GENE-040718-168]	436739	838.081	610.006	643.457	877.675	735.225	500.288	953	-0.0178909	0.174103	-0.10276	0.918154	1	953	-5.54252e-05	0.00969072	0.918154	1
ENSDARG00000008568	slc25a24	solute carrier family 25 member 24 [Source:NCBI gene;Acc:447867]	447867	379.832	347.818	553.575	414.184	316.521	487.866	534.544	-0.0676601	0.207445	-0.326159	0.744304	1	534.544	-0.000148299	0.00971609	0.744304	1
ENSDARG00000008573	fam20b	FAM20B glycosaminoglycan xylosylkinase [Source:NCBI gene;Acc:557060]	557060	373.706	284.257	283.087	381.312	314.859	379.451	335.573	0.198701	0.193127	1.02886	0.303545	1	335.573	0.00050352	0.00977493	0.303545	1
ENSDARG00000008575	lyst	lysosomal trafficking regulator [Source:ZFIN;Acc:ZDB-GENE-070702-1]	100150726	3707.65	3788.04	3986.74	3831.75	4032.52	4317.39	4432.49	0.083472	0.149682	0.557664	0.577074	1	4432.49	0.000349061	0.0096845	0.577074	1
ENSDARG00000008592	mtmr8	myotubularin related protein 8 [Source:NCBI gene;Acc:393365]	393365	75.9664	133.301	68.8818	99.7109	107.999	91.4748	105.727	0.170104	0.385968	0.44072	0.659416	1	105.727	0.000112575	0.00997469	0.659416	1
ENSDARG00000008593	nbas	NBAS subunit of NRZ tethering complex [Source:NCBI gene;Acc:556592]	556592	1402.93	1322.41	1283.55	1414.58	1300.14	1632.99	1487.69	0.10988	0.154723	0.710171	0.477598	1	1487.69	0.000430465	0.00969428	0.477598	1
ENSDARG00000008623	cops3	COP9 signalosome subunit 3 [Source:HGNC Symbol;Acc:HGNC:2239]	NA	526.864	389.309	443.532	392.269	458.581	453.986	461.884	-0.0527751	0.194259	-0.271673	0.785873	1	461.884	-0.000131667	0.00970533	0.785873	1
ENSDARG00000008637	mttp	microsomal triglyceride transfer protein [Source:NCBI gene;Acc:406207]	406207	14.7032	21.1869	19.3205	13.1487	4.98458	7.90523	14.7023	-1.08118	0.908348	-1.19027	0.233941	1	14.7023	-0.000222822	0.015976	0.233941	1
ENSDARG00000008639	kifap3a	kinesin-associated protein 3a [Source:ZFIN;Acc:ZDB-GENE-040912-74]	447906	445.996	424.62	377.17	504.033	395.443	437.046	436.869	0.0994068	0.203377	0.488782	0.624996	1	436.869	0.00022668	0.00972114	0.624996	1
ENSDARG00000008660	coro1b	coronin, actin binding protein, 1B [Source:ZFIN;Acc:ZDB-GENE-040123-3]	560168	1137.05	1051.4	935.785	1003.68	1084.98	832.308	1064.56	-0.104377	0.19389	-0.53833	0.590349	1	1064.56	-0.00026158	0.00971644	0.590349	1
ENSDARG00000008662	fign	fidgetin [Source:NCBI gene;Acc:553599]	553599	111.499	128.887	106.683	81.0836	156.183	144.553	95.0597	0.118367	0.311569	0.379906	0.704015	1	95.0597	0.000117355	0.00982878	0.704015	1
ENSDARG00000008678	snx3	sorting nexin 3 [Source:ZFIN;Acc:ZDB-GENE-030131-921]	563511	425.167	585.288	653.537	430.62	534.18	530.78	530.703	-0.151678	0.209128	-0.725288	0.468276	1	530.703	-0.000327823	0.00974798	0.468276	1
ENSDARG00000008697	epas1a	endothelial PAS domain protein 1a [Source:ZFIN;Acc:ZDB-GENE-030131-4490]	566886	2579.18	1339.19	1942.13	2523.45	1289.34	1637.51	2211.43	-0.108324	0.261608	-0.414069	0.678824	1	2211.43	-0.000150679	0.00977041	0.678824	1
ENSDARG00000008703	apeh	acylaminoacyl-peptide hydrolase [Source:ZFIN;Acc:ZDB-GENE-030131-9870]	100333019	249.954	337.225	362.05	276.122	324.828	214.571	279.379	-0.232583	0.241473	-0.963185	0.335455	1	279.379	-0.000380543	0.00985054	0.335455	1
ENSDARG00000008706	paip2b	poly(A) binding protein interacting protein 2B [Source:ZFIN;Acc:ZDB-GENE-040426-1736]	393739	923.849	829.819	852.622	813.027	653.81	772.454	938.439	-0.221287	0.194589	-1.1372	0.255455	1	938.439	-0.000553237	0.00980382	0.255455	1
ENSDARG00000008720	lmo3	LIM domain only 3 [Source:NCBI gene;Acc:553774]	553774	226.674	377.833	278.887	371.451	283.29	336.537	271.681	0.164496	0.249788	0.658542	0.51019	1	271.681	0.000250919	0.00978951	0.51019	1
ENSDARG00000008723	prkcba	protein kinase C, beta a [Source:ZFIN;Acc:ZDB-GENE-040426-1354]	100006675	488.881	588.819	483.013	626.754	595.657	590.634	540.402	0.223065	0.201397	1.10759	0.26804	1	540.402	0.000521148	0.00980987	0.26804	1
ENSDARG00000008727	ranbp3a	RAN binding protein 3a [Source:ZFIN;Acc:ZDB-GENE-040426-1132]	394115	865.037	760.962	731.659	852.473	819.963	827.791	821.671	0.0874539	0.154042	0.567728	0.57022	1	821.671	0.000345494	0.00968789	0.57022	1
ENSDARG00000008732	zgc:66479	zgc:66479 [Source:ZFIN;Acc:ZDB-GENE-031030-10]	327541	143.356	143.011	120.123	155.593	97.1992	80.1816	118.438	-0.284119	0.337335	-0.842245	0.399651	1	118.438	-0.00024453	0.0100423	0.399651	1
ENSDARG00000008735	atp6ap2	ATPase H+ transporting accessory protein 2 [Source:ZFIN;Acc:ZDB-GENE-040426-1960]	406296	953.256	1090.24	1495.24	770.294	950.393	1079.63	1069.38	-0.330759	0.208897	-1.58336	0.11334	1	1069.38	-0.000728448	0.0101187	0.11334	1
ENSDARG00000008740	esf1	ESF1, nucleolar pre-rRNA processing protein, homolog (S. cerevisiae) [Source:ZFIN;Acc:ZDB-GENE-030131-4917]	326718	286.712	276.312	333.489	375.833	286.613	283.459	361.347	0.0907964	0.251685	0.360754	0.718284	1	361.347	0.000136157	0.00975534	0.718284	1
ENSDARG00000008748	ube2na	ubiquitin-conjugating enzyme E2Na [Source:ZFIN;Acc:ZDB-GENE-040426-2873]	406807	945.904	1111.43	823.222	759.337	1055.9	844.73	757.29	-0.116467	0.22723	-0.512553	0.608264	1	757.29	-0.00021355	0.00974433	0.608264	1
ENSDARG00000008757	entpd6	ectonucleoside triphosphate diphosphohydrolase 6 [Source:ZFIN;Acc:ZDB-GENE-050417-412]	550560	338.173	354.88	377.17	375.833	362.213	380.58	367.112	0.0645431	0.169429	0.380944	0.703245	1	367.112	0.000211086	0.00969249	0.703245	1
ENSDARG00000008765	tmed5	transmembrane p24 trafficking protein 5 [Source:ZFIN;Acc:ZDB-GENE-040426-1302]	393374	225.449	261.305	173.885	145.731	251.721	187.467	206.721	-0.200449	0.250523	-0.800123	0.423639	1	206.721	-0.000304548	0.00982052	0.423639	1
ENSDARG00000008767	tle2b	TLE family member 2, transcriptional corepressor b [Source:ZFIN;Acc:ZDB-GENE-050208-677]	564019	594.253	534.086	443.532	731.944	618.918	563.53	565.587	0.287532	0.17964	1.6006	0.109467	1	565.587	0.00084794	0.00997049	0.109467	1
ENSDARG00000008772	cacng1a	calcium channel, voltage-dependent, gamma subunit 1a [Source:ZFIN;Acc:ZDB-GENE-030131-732]	322013	62.4885	41.491	52.9214	61.3606	41.5381	59.8539	45.0779	0.053913	0.519396	0.103799	0.917329	1	45.0779	2.07952e-05	0.0102058	0.917329	1
ENSDARG00000008784	prpf4ba	pre-mRNA processing factor 4Ba [Source:ZFIN;Acc:ZDB-GENE-040426-947]	393182	1268.15	1270.33	1254.99	1353.22	1462.97	1612.67	1534.7	0.219427	0.146933	1.49338	0.135337	1	1534.7	0.00095681	0.00979138	0.135337	1
ENSDARG00000008785	dldh	dihydrolipoamide dehydrogenase [Source:ZFIN;Acc:ZDB-GENE-040120-4]	399479	1224.04	1431	1618.72	1123.12	1360.79	1177.88	1322.95	-0.223979	0.172811	-1.29609	0.194944	1	1322.95	-0.000708269	0.00980008	0.194944	1
ENSDARG00000008788	camk1gb	calcium/calmodulin-dependent protein kinase IGb [Source:ZFIN;Acc:ZDB-GENE-040426-1694]	393802	5723.21	3083.57	7172.95	4652.44	2209	4738.62	7068.21	-0.465744	0.276942	-1.68174	0.0926192	1	7068.21	-0.00060968	0.0109092	0.0926192	1
ENSDARG00000008790	actr3b	actin related protein 3B [Source:ZFIN;Acc:ZDB-GENE-070424-10]	100038776	170.312	53.85	36.1209	78.8921	45.692	36.1382	134.165	-0.583061	0.447845	-1.30193	0.192942	1	134.165	-0.00031621	0.0115201	0.192942	1
ENSDARG00000008803	marcksb	myristoylated alanine-rich protein kinase C substrate b [Source:ZFIN;Acc:ZDB-GENE-030131-1921]	323201	3008.02	3599.12	3612.09	2917.91	3819.85	3252.44	2567.27	-0.0348307	0.180724	-0.192729	0.847171	1	2567.27	-0.000100227	0.00969544	0.847171	1
ENSDARG00000008805	orc3	origin recognition complex, subunit 3 [Source:ZFIN;Acc:ZDB-GENE-030131-6247]	334315	153.158	179.206	148.684	112.86	126.276	190.855	128.28	-0.200813	0.361082	-0.556141	0.578114	1	128.28	-0.000150881	0.00996125	0.578114	1
ENSDARG00000008807	bokb	BCL2 family apoptosis regulator BOK b [Source:NCBI gene;Acc:394160]	394160	86.9938	82.0992	148.684	106.285	73.9379	89.2162	169.295	-0.254151	0.340298	-0.746848	0.455155	1	169.295	-0.000214512	0.00999601	0.455155	1
ENSDARG00000008808	eml2	EMAP like 2 [Source:ZFIN;Acc:ZDB-GENE-050706-71]	569375	590.577	566.749	700.578	655.243	662.949	656.134	586.485	0.089545	0.168046	0.532861	0.59413	1	586.485	0.000297742	0.00969654	0.59413	1
ENSDARG00000008811	cmtm3	CKLF-like MARVEL transmembrane domain containing 3 [Source:ZFIN;Acc:ZDB-GENE-040801-206]	445074	18.379	53.85	55.4415	30.6803	43.1997	55.3366	37.3963	0.0239573	0.480117	0.0498989	0.960203	1	37.3963	1.06003e-05	0.0101002	0.960203	1
ENSDARG00000008816	glud1a	glutamate dehydrogenase 1a [Source:ZFIN;Acc:ZDB-GENE-030114-2]	317737	279.36	421.972	383.89	317.76	442.797	347.83	356.22	0.0377364	0.20723	0.182099	0.855505	1	356.22	8.28578e-05	0.00971167	0.855505	1
ENSDARG00000008818	hsf1	heat shock transcription factor 1 [Source:ZFIN;Acc:ZDB-GENE-000616-16]	58123	918.948	911.036	803.061	1062.85	1026.82	837.954	1162.91	0.153231	0.174252	0.87937	0.379201	1	1162.91	0.000474912	0.00972577	0.379201	1
ENSDARG00000008829	chga	chromogranin A [Source:ZFIN;Acc:ZDB-GENE-041010-161]	450039	183.79	146.543	217.566	231.198	170.306	136.648	174.163	-0.0514683	0.295731	-0.174037	0.861836	1	174.163	-5.63507e-05	0.0097885	0.861836	1
ENSDARG00000008832	neu1	neuraminidase 1 [Source:ZFIN;Acc:ZDB-GENE-060503-592]	559850	196.042	201.275	260.407	158.88	196.891	198.76	225.748	-0.242591	0.217572	-1.11499	0.264856	1	225.748	-0.000487442	0.00984889	0.264856	1
ENSDARG00000008840	hmbsa	hydroxymethylbilane synthase a [Source:ZFIN;Acc:ZDB-GENE-040426-1375]	394129	106.598	158.902	186.485	109.572	160.337	126.484	125.564	-0.155883	0.34063	-0.457631	0.647218	1	125.564	-0.000130486	0.00989032	0.647218	1
ENSDARG00000008849	ptprq	protein tyrosine phosphatase receptor type Q [Source:ZFIN;Acc:ZDB-GENE-050419-183]	555426	50.2358	92.6926	72.2419	72.3178	63.138	100.509	58.869	0.145825	0.351983	0.414297	0.678657	1	58.869	0.000114646	0.00990023	0.678657	1
ENSDARG00000008852	elp4	elongator acetyltransferase complex subunit 4 [Source:NCBI gene;Acc:550331]	550331	63.7138	82.9819	75.602	98.6152	79.7532	84.6989	107.052	0.245124	0.281305	0.871382	0.383545	1	107.052	0.000298082	0.00990636	0.383545	1
ENSDARG00000008858	cyp7b1	cytochrome P450, family 7, subfamily B, polypeptide 1 [Source:ZFIN;Acc:ZDB-GENE-070912-293]	570455	64.939	129.77	87.3623	87.6579	93.0454	83.5696	97.7021	-0.0382235	0.33118	-0.115416	0.908115	1	97.7021	-3.36532e-05	0.00982867	0.908115	1
ENSDARG00000008859	mylipa	myosin regulatory light chain interacting protein a [Source:NCBI gene;Acc:335888]	335888	2379.46	810.398	2546.95	1925.19	834.086	2281.22	2292.81	-0.16359	0.276187	-0.592314	0.55364	1	2292.81	-0.00020513	0.009815	0.55364	1
ENSDARG00000008861	tfap2e	transcription factor AP-2 epsilon [Source:NCBI gene;Acc:393794]	393794	324.695	282.492	315.848	273.931	272.49	347.83	266.449	-0.0438589	0.264295	-0.165947	0.868199	1	266.449	-5.97366e-05	0.00975601	0.868199	1
ENSDARG00000008866	cabp4	calcium binding protein 4 [Source:ZFIN;Acc:ZDB-GENE-081104-291]	797905	128.653	158.019	228.486	123.817	159.506	190.855	178.182	-0.115922	0.284243	-0.407828	0.6834	1	178.182	-0.000137228	0.00979624	0.6834	1
ENSDARG00000008867	rap1b	RAP1B, member of RAS oncogene family [Source:NCBI gene;Acc:321107]	321107	912.822	1367.44	1191.15	888.632	1320.08	1250.16	1111.01	-0.00625782	0.168506	-0.037137	0.970376	1	1111.01	-2.06822e-05	0.00968734	0.970376	1
ENSDARG00000008880	usp28	ubiquitin specific peptidase 28 [Source:ZFIN;Acc:ZDB-GENE-041008-142]	567050	29.4063	124.473	73.9219	55.8819	98.03	77.923	65.027	0.150141	0.444635	0.337672	0.73561	1	65.027	7.65084e-05	0.0100745	0.73561	1
ENSDARG00000008884	hprt1	hypoxanthine phosphoribosyltransferase 1 [Source:ZFIN;Acc:ZDB-GENE-040426-1918]	406259	586.902	436.097	623.296	622.371	487.658	482.219	523.801	-0.0409777	0.191776	-0.213675	0.830801	1	523.801	-0.000104857	0.00970244	0.830801	1
ENSDARG00000008886	msx1b	muscle segment homeobox 1b [Source:NCBI gene;Acc:30511]	30511	73.5159	116.528	76.442	99.7109	117.138	131.001	97.9129	0.406612	0.329587	1.2337	0.217314	1	97.9129	0.000372715	0.0104032	0.217314	1
ENSDARG00000008890	ctns	cystinosin, lysosomal cystine transporter [Source:ZFIN;Acc:ZDB-GENE-050522-352]	553594	80.8675	68.8574	107.523	79.9879	106.338	74.535	89.4734	-0.0269414	0.352764	-0.0763723	0.939123	1	89.4734	-2.10306e-05	0.00985697	0.939123	1
ENSDARG00000008904	smarca2	SWI/SNF related, matrix associated, actin dependent regulator of chromatin, subfamily a, member 2 [Source:ZFIN;Acc:ZDB-GENE-030131-5964]	334032	1465.42	1276.51	1237.35	1399.24	1242.82	1584.43	1722.68	0.0903177	0.198011	0.456124	0.6483	1	1722.68	0.00021708	0.00971503	0.6483	1
ENSDARG00000008906	si:ch211-241e1.5	si:ch211-241e1.5 [Source:ZFIN;Acc:ZDB-GENE-030131-6298]	567583	129.878	114.762	157.084	136.966	137.076	88.0869	150.329	-0.17402	0.26488	-0.656974	0.511197	1	150.329	-0.000236816	0.00981108	0.511197	1
ENSDARG00000008912	slc8a2a	solute carrier family 8 member 2a [Source:ZFIN;Acc:ZDB-GENE-060531-155]	569480	121.301	65.3262	52.0814	162.167	82.2455	77.923	101.557	0.44632	0.349892	1.2756	0.202099	1	101.557	0.000368335	0.0106074	0.202099	1
ENSDARG00000008920	mrpl53	mitochondrial ribosomal protein L53 [Source:ZFIN;Acc:ZDB-GENE-040912-93]	447915	46.56	30.0147	65.5217	42.7332	67.2918	35.0089	42.4892	0.0535094	0.44473	0.120319	0.904231	1	42.4892	2.71698e-05	0.0100259	0.904231	1
ENSDARG00000008931	renbp	renin binding protein [Source:ZFIN;Acc:ZDB-GENE-041212-34]	791728	58.8127	24.718	31.0808	38.3503	21.5998	37.2675	30.3592	-0.19115	0.437859	-0.436557	0.662433	1	30.3592	-0.000100392	0.0100967	0.662433	1
ENSDARG00000008936	sec11a	SEC11 homolog A, signal peptidase complex subunit [Source:ZFIN;Acc:ZDB-GENE-040718-227]	436794	187.465	375.184	336.849	219.145	437.812	371.546	260.51	0.194687	0.355537	0.547585	0.583977	1	260.51	0.000150559	0.0099461	0.583977	1
ENSDARG00000008946	ccdc127b	coiled-coil domain containing 127b [Source:ZFIN;Acc:ZDB-GENE-060503-656]	792067	50.2358	32.6631	15.9604	14.2444	9.96915	31.6209	24.1626	-0.824597	0.593989	-1.38824	0.165065	1	24.1626	-0.000301235	0.0137709	0.165065	1
ENSDARG00000008947	rtf1	RTF1 homolog, Paf1/RNA polymerase II complex component [Source:ZFIN;Acc:ZDB-GENE-030131-6778]	100000471	1047.6	1186.47	1265.07	1017.93	1202.94	914.748	1169.19	-0.15678	0.171536	-0.913978	0.360729	1	1169.19	-0.000501313	0.00972636	0.360729	1
ENSDARG00000008948	pla2g3	phospholipase A2 group III [Source:ZFIN;Acc:ZDB-GENE-051113-96]	641423	20.8295	7.06229	15.1204	13.1487	2.49229	12.4225	12.3342	-0.66674	0.786572	-0.847652	0.396632	1	12.3342	-0.000145721	0.0126499	0.396632	1
ENSDARG00000008953	pofut1	protein O-fucosyltransferase 1 [Source:ZFIN;Acc:ZDB-GENE-040303-2]	403029	94.3454	151.839	139.444	104.094	154.522	120.837	128.683	-0.0326395	0.291582	-0.111939	0.910872	1	128.683	-3.67197e-05	0.00978124	0.910872	1
ENSDARG00000008966	tbl1xr1b	transducin (beta)-like 1 X-linked receptor 1b [Source:ZFIN;Acc:ZDB-GENE-040426-1192]	393581	1335.54	1438.06	1246.59	1268.85	1445.53	1286.29	1339.21	-0.00744053	0.170578	-0.0436195	0.965208	1	1339.21	-2.4003e-05	0.00968849	0.965208	1
ENSDARG00000008969	fgb	fibrinogen beta chain [Source:ZFIN;Acc:ZDB-GENE-030131-9261]	337315	7.35159	0.882787	2.52007	25.2017	6.6461	6.77591	5.91686	1.81522	1.25228	1.44953	0.147189	1	5.91686	0.000312811	0.0227089	0.147189	1
ENSDARG00000008976	mdn1	midasin AAA ATPase 1 [Source:ZFIN;Acc:ZDB-GENE-041001-138]	555704	2248.36	1745.27	1702.72	2591.39	1780.32	1846.44	2370.14	0.118072	0.169775	0.695465	0.486764	1	2370.14	0.00038492	0.0097061	0.486764	1
ENSDARG00000008979	golga1	golgin A1 [Source:ZFIN;Acc:ZDB-GENE-040426-1237]	393811	961.833	799.805	971.065	886.441	805.009	945.24	947.197	-0.0491586	0.146925	-0.334584	0.737939	1	947.197	-0.000213219	0.00967784	0.737939	1
ENSDARG00000008982	casq2	calsequestrin 2 [Source:ZFIN;Acc:ZDB-GENE-010724-12]	114410	209.52	329.279	187.325	287.08	296.582	208.924	169.742	0.163937	0.24821	0.660474	0.50895	1	169.742	0.000253178	0.00978767	0.50895	1
ENSDARG00000008983	sh3glb2a	SH3-domain GRB2-like endophilin B2a [Source:ZFIN;Acc:ZDB-GENE-061201-8]	402885	236.476	226.876	210.006	231.198	224.306	339.925	266.916	0.228048	0.230733	0.988364	0.322974	1	266.916	0.000407809	0.00983585	0.322974	1
ENSDARG00000008986	e2f7	E2F transcription factor 7 [Source:NCBI gene;Acc:567941]	567941	336.948	304.561	357.009	300.228	337.29	290.235	286.936	-0.102505	0.227484	-0.450603	0.652276	1	286.936	-0.000187475	0.00973938	0.652276	1
ENSDARG00000009001	pdia6	protein disulfide isomerase family A, member 6 [Source:ZFIN;Acc:ZDB-GENE-030131-879]	322160	290.388	361.943	244.446	223.528	422.027	269.907	305.915	0.00920325	0.207883	0.0442714	0.964688	1	305.915	2.00802e-05	0.00971034	0.964688	1
ENSDARG00000009014	col11a1b	collagen, type XI, alpha 1b [Source:ZFIN;Acc:ZDB-GENE-070912-607]	555202	1683.51	4240.02	2964.44	3150.21	3982.68	3122.57	2545.97	0.269758	0.249377	1.08173	0.279374	1	2545.97	0.000415719	0.00991861	0.279374	1
ENSDARG00000009018	rhbg	Rh family, B glycoprotein (gene/pseudogene) [Source:NCBI gene;Acc:337596]	337596	2544.87	2458.56	2297.46	2992.42	2562.07	2342.21	1960.98	0.109686	0.160645	0.682782	0.494744	1	1960.98	0.000398882	0.00969774	0.494744	1
ENSDARG00000009020	cnr1	cannabinoid receptor 1 [Source:ZFIN;Acc:ZDB-GENE-040312-3]	404209	132.329	84.7475	126.843	151.21	77.2609	131.001	110.264	0.0462843	0.318576	0.145285	0.884486	1	110.264	4.38998e-05	0.009814	0.884486	1
ENSDARG00000009021	chrna1	cholinergic receptor, nicotinic, alpha 1 (muscle) [Source:NCBI gene;Acc:30725]	30725	104.147	147.425	78.9621	106.285	126.276	109.544	94.9693	0.10023	0.390236	0.256844	0.797299	1	94.9693	6.47958e-05	0.0099371	0.797299	1
ENSDARG00000009023	ankrd28b	ankyrin repeat domain 28b [Source:ZFIN;Acc:ZDB-GENE-070622-4]	560747	702.077	826.288	768.62	758.241	923.808	791.652	775.662	0.106968	0.160587	0.666106	0.505343	1	775.662	0.000389258	0.00969686	0.505343	1
ENSDARG00000009026	ank2a	ankyrin 2a, neuronal [Source:ZFIN;Acc:ZDB-GENE-111215-3]	568926	1905.29	853.655	1097.91	1635.92	795.04	1788.84	1532.38	0.11824	0.239582	0.493527	0.62164	1	1532.38	0.000195408	0.00975499	0.62164	1
ENSDARG00000009031	tnikb	TRAF2 and NCK interacting kinase b [Source:ZFIN;Acc:ZDB-GENE-051113-320]	NA	2397.84	2223.74	1887.53	2150.91	2242.23	2359.15	2126.3	0.0522319	0.153069	0.341232	0.732929	1	2126.3	0.000208879	0.00968165	0.732929	1
ENSDARG00000009040	si:ch73-141c7.1	si:ch73-141c7.1 [Source:NCBI gene;Acc:393762]	393762	759.664	627.661	926.544	865.622	736.056	512.711	799.247	-0.145088	0.224131	-0.647336	0.517415	1	799.247	-0.000273536	0.00975551	0.517415	1
ENSDARG00000009046	nphp1	nephronophthisis 1 [Source:ZFIN;Acc:ZDB-GENE-060929-1234]	100002391	47.7853	98.8721	77.282	82.1793	126.276	116.32	94.4217	0.547475	0.28375	1.92943	0.053678	1	94.4217	0.000712875	0.0120569	0.053678	1
ENSDARG00000009074	cbr4	carbonyl reductase 4 [Source:NCBI gene;Acc:402954]	402954	26.9558	46.7877	52.9214	36.1589	42.3689	41.7848	41.835	-0.104025	0.499141	-0.208408	0.83491	1	41.835	-4.30551e-05	0.0101733	0.83491	1
ENSDARG00000009079	BX296551.1	sodium-dependent lysophosphatidylcholine symporter 1-like [Source:NCBI gene;Acc:570014]	570014	12.2526	16.7729	14.2804	10.9572	10.7999	2.25864	13.3041	-0.868453	0.823701	-1.05433	0.291731	1	13.3041	-0.000189571	0.0140564	0.291731	1
ENSDARG00000009087	cd74a	CD74 molecule, major histocompatibility complex, class II invariant chain a [Source:ZFIN;Acc:ZDB-GENE-000901-1]	58113	12.2526	6.17951	0	10.9572	4.15381	1.12932	10.7417	-0.121653	0.99554	-0.122198	0.902742	1	10.7417	-1.81718e-05	0.0121925	0.902742	1
ENSDARG00000009094	gata2b	GATA binding protein 2b [Source:ZFIN;Acc:ZDB-GENE-040718-440]	436962	17.1537	40.6082	15.9604	23.0102	25.7536	29.3623	21.7771	0.0704577	0.62246	0.113192	0.909878	1	21.7771	2.01175e-05	0.0105272	0.909878	1
ENSDARG00000009106	serinc1	serine incorporator 1 [Source:ZFIN;Acc:ZDB-GENE-030131-4415]	325690	4065.43	2853.17	4605	3404.42	2743.18	3352.95	4122.21	-0.270715	0.189415	-1.42922	0.152942	1	4122.21	-0.00071708	0.00990429	0.152942	1
ENSDARG00000009113	pigc	phosphatidylinositol glycan anchor biosynthesis, class C [Source:ZFIN;Acc:ZDB-GENE-030131-2714]	323994	35.5327	74.1541	61.3216	36.1589	53.9996	70.0178	59.562	-0.0954442	0.413198	-0.230989	0.817323	1	59.562	-5.5489e-05	0.00997699	0.817323	1
ENSDARG00000009123	sele	selectin E [Source:ZFIN;Acc:ZDB-GENE-041014-221]	558139	29.4063	21.1869	27.7207	39.4461	38.2151	15.8105	33.7402	0.172484	0.497259	0.34687	0.728689	1	33.7402	7.20976e-05	0.010219	0.728689	1
ENSDARG00000009131	slc10a4	solute carrier family 10 member 4 [Source:ZFIN;Acc:ZDB-GENE-041014-249]	556491	13.4779	9.71065	10.0803	18.6273	0.830763	20.3277	10.8458	-0.45058	1.05681	-0.426358	0.669847	1	10.8458	-6.44292e-05	0.0129804	0.669847	1
ENSDARG00000009133	myo1eb	myosin IEb [Source:ZFIN;Acc:ZDB-GENE-040426-1347]	393609	209.52	402.551	143.644	260.782	354.736	284.588	305.957	0.335405	0.255338	1.31357	0.188991	1	305.957	0.000497695	0.0100998	0.188991	1
ENSDARG00000009134	hlx1	H2.0-like homeo box 1 (Drosophila) [Source:ZFIN;Acc:ZDB-GENE-030131-5304]	327096	49.0106	90.0442	34.4409	40.5418	61.4764	41.7848	59.4825	-0.230887	0.465572	-0.495922	0.619949	1	59.4825	-0.000108887	0.0102067	0.619949	1
ENSDARG00000009136	tp53bp2a	tumor protein p53 binding protein, 2a [Source:ZFIN;Acc:ZDB-GENE-040516-8]	407983	1065.98	1398.33	1113.03	1328.02	1253.62	1128.19	1419.85	0.0553954	0.154927	0.357558	0.720674	1	1419.85	0.000216299	0.00968306	0.720674	1
ENSDARG00000009142	ppp1r13bb	protein phosphatase 1, regulatory subunit 13Bb [Source:ZFIN;Acc:ZDB-GENE-030131-4327]	557278	1685.96	1495.44	1627.12	1429.92	1572.63	1819.33	1718.32	0.0027785	0.1774	0.0156624	0.987504	1	1718.32	8.2937e-06	0.0096922	0.987504	1
ENSDARG00000009160	kmo	kynurenine 3-monooxygenase [Source:NCBI gene;Acc:368242]	368242	44.1095	46.7877	27.7207	46.0204	24.0921	39.5262	65.8792	-0.0690671	0.410334	-0.168319	0.866332	1	65.8792	-4.06453e-05	0.00996147	0.866332	1
ENSDARG00000009169	mob1ba	MOB kinase activator 1Ba [Source:ZFIN;Acc:ZDB-GENE-040426-919]	393169	502.358	607.357	674.538	451.438	610.611	513.84	559.968	-0.185706	0.187534	-0.990251	0.322051	1	559.968	-0.000498388	0.00975858	0.322051	1
ENSDARG00000009170	ctr9	CTR9 homolog, Paf1/RNA polymerase II complex component [Source:ZFIN;Acc:ZDB-GENE-030131-3782]	100036549	735.159	1009.91	966.025	917.121	1192.98	798.428	925.17	0.0907414	0.207028	0.438306	0.661165	1	925.17	0.000199751	0.0097211	0.661165	1
ENSDARG00000009178	zfand1	zinc finger, AN1-type domain 1 [Source:ZFIN;Acc:ZDB-GENE-040801-269]	445257	40.4337	78.568	95.7625	78.8921	100.522	82.4403	76.3749	0.312794	0.357845	0.874106	0.38206	1	76.3749	0.000241497	0.0101319	0.38206	1
ENSDARG00000009194	col16a1	collagen, type XVI, alpha 1 [Source:ZFIN;Acc:ZDB-GENE-060503-351]	100535782	873.614	1952.72	1058.43	1172.42	1550.2	1237.73	1060.61	0.0763166	0.212756	0.358706	0.719815	1	1060.61	0.00015916	0.00972144	0.719815	1
ENSDARG00000009196	anxa3a	annexin A3a [Source:ZFIN;Acc:ZDB-GENE-040912-58]	447893	78.4169	138.598	126.003	85.4665	122.122	76.7937	102.421	-0.289964	0.307305	-0.943573	0.345388	1	102.421	-0.000298509	0.0100142	0.345388	1
ENSDARG00000009208	prkcda	protein kinase C, delta a [Source:ZFIN;Acc:ZDB-GENE-030131-6503]	334571	198.493	349.584	241.926	213.666	272.49	199.889	218.44	-0.195958	0.231722	-0.845658	0.397743	1	218.44	-0.000346802	0.00979965	0.397743	1
ENSDARG00000009209	slc9a6a	solute carrier family 9 member A6 [Source:ZFIN;Acc:ZDB-GENE-070424-104]	792983	796.422	846.592	889.583	814.123	770.948	1020.9	847.827	0.0340813	0.166081	0.205209	0.837409	1	847.827	0.000115931	0.00968721	0.837409	1
ENSDARG00000009212	ppiaa	peptidylprolyl isomerase Aa (cyclophilin A) [Source:ZFIN;Acc:ZDB-GENE-030131-8556]	336612	9845	12668	12471.8	9234.76	11779.4	10480.1	11613.3	-0.150448	0.156665	-0.960317	0.336896	1	11613.3	-0.000575592	0.00971365	0.336896	1
ENSDARG00000009214	mfsd13a	major facilitator superfamily domain containing 13A [Source:ZFIN;Acc:ZDB-GENE-041212-83]	494111	503.584	663.856	633.377	616.893	834.917	738.574	679.45	0.282545	0.168004	1.68178	0.0926113	1	679.45	0.000951192	0.00997035	0.0926113	1
ENSDARG00000009217	tom1l2	target of myb1 like 2 membrane trafficking protein [Source:ZFIN;Acc:ZDB-GENE-061013-3]	560327	796.422	765.376	871.943	842.612	834.086	813.109	875.017	0.0325183	0.165479	0.19651	0.844211	1	875.017	0.000111412	0.00968676	0.844211	1
ENSDARG00000009218	mars2	methionyl-tRNA synthetase 2, mitochondrial [Source:ZFIN;Acc:ZDB-GENE-111201-1]	566565	158.059	84.7475	98.2826	159.976	150.368	102.768	131.678	0.295762	0.328562	0.900173	0.368028	1	131.678	0.000268005	0.0100529	0.368028	1
ENSDARG00000009242	fev	FEV transcription factor, ETS family member [Source:NCBI gene;Acc:791175]	791175	8.57685	11.4762	10.0803	14.2444	0	12.4225	6.12488	-1.01856	1.20417	-0.84586	0.397631	1	6.12488	-0.000138738	0.0157458	0.397631	1
ENSDARG00000009250	etfb	electron transfer flavoprotein subunit beta [Source:ZFIN;Acc:ZDB-GENE-040426-1931]	406271	787.845	1128.2	1097.91	614.701	1096.61	723.893	876.545	-0.335027	0.213669	-1.56798	0.116887	1	876.545	-0.000706133	0.0101315	0.116887	1
ENSDARG00000009252	napepld	N-acyl phosphatidylethanolamine phospholipase D [Source:ZFIN;Acc:ZDB-GENE-030131-3856]	568061	60.038	33.5459	60.4816	56.9777	50.6765	63.2418	78.6052	0.159917	0.34301	0.466216	0.641061	1	78.6052	0.000132126	0.00989677	0.641061	1
ENSDARG00000009253	rtraf	RNA transcription, translation and transport factor [Source:NCBI gene;Acc:393240]	393240	367.579	441.393	467.052	339.675	387.135	313.951	348.226	-0.292955	0.191875	-1.5268	0.12681	1	348.226	-0.000758657	0.00997606	0.12681	1
ENSDARG00000009262	FAR2	si:dkey-97m3.1 [Source:ZFIN;Acc:ZDB-GENE-060503-367]	100034578	438.645	186.268	246.126	495.267	186.922	316.209	284.399	0.185661	0.266424	0.696865	0.485887	1	284.399	0.000249957	0.00982223	0.485887	1
ENSDARG00000009266	uevld	UEV and lactate/malate dehyrogenase domains [Source:NCBI gene;Acc:445225]	445225	90.6696	121.825	126.003	132.583	117.968	64.3712	126.747	-0.119467	0.311008	-0.384127	0.700885	1	126.747	-0.00011886	0.00982863	0.700885	1
ENSDARG00000009267	zgc:136439	zgc:136439 [Source:ZFIN;Acc:ZDB-GENE-060421-2858]	678627	51.4611	100.638	65.5217	29.5846	81.4148	48.5607	54.7171	-0.481593	0.381213	-1.26332	0.206475	1	54.7171	-0.000341034	0.0108135	0.206475	1
ENSDARG00000009273	ppm1da	protein phosphatase, Mg2+/Mn2+ dependent, 1Da [Source:ZFIN;Acc:ZDB-GENE-040426-815]	394065	528.089	524.375	513.253	520.469	599.811	632.418	547.526	0.16493	0.179889	0.916845	0.359224	1	547.526	0.000480164	0.00973696	0.359224	1
ENSDARG00000009280	smyd1a	SET and MYND domain containing 1a [Source:ZFIN;Acc:ZDB-GENE-030131-9825]	321245	83.318	73.2713	62.1616	121.625	84.7378	60.9832	70.9049	0.267662	0.35194	0.760532	0.446937	1	70.9049	0.000212211	0.0100354	0.446937	1
ENSDARG00000009281	dnm1b	dynamin 1b [Source:ZFIN;Acc:ZDB-GENE-100920-3]	100333543	952.03	731.83	981.986	771.39	658.795	844.73	743.177	-0.222337	0.1692	-1.31405	0.18883	1	743.177	-0.000733018	0.00979658	0.18883	1
ENSDARG00000009285	rpl15	ribosomal protein L15 [Source:ZFIN;Acc:ZDB-GENE-040801-183]	445053	11058	12208.9	13710.8	10995.6	12508.8	9578.88	13680	-0.16684	0.167524	-0.995918	0.31929	1	13680	-0.000559281	0.00973103	0.31929	1
ENSDARG00000009299	dusp8a	dual specificity phosphatase 8a [Source:ZFIN;Acc:ZDB-GENE-040426-1842]	393854	4239.42	2991.76	4150.55	4079.38	3147.76	4107.33	4666.71	0.000995815	0.151365	0.0065789	0.994751	1	4666.71	4.07095e-06	0.00967796	0.994751	1
ENSDARG00000009311	pvalb6	parvalbumin 6 [Source:ZFIN;Acc:ZDB-GENE-040912-95]	402806	1110.09	867.779	1493.56	1038.75	891.408	1298.72	957.886	-0.086133	0.218562	-0.39409	0.693515	1	957.886	-0.000170379	0.00972789	0.693515	1
ENSDARG00000009313	napsa	napsin A aspartic peptidase [Source:ZFIN;Acc:ZDB-GENE-030131-8690]	336746	89.4443	268.367	238.566	62.4563	182.768	146.811	174.141	-0.596447	0.282918	-2.1082	0.035014	1	174.141	-0.000815315	0.0133268	0.035014	1
ENSDARG00000009315	clgn	calmegin [Source:ZFIN;Acc:ZDB-GENE-060929-708]	556495	1257.12	1531.63	1717.85	1191.05	1457.16	1495.22	1451.37	-0.118131	0.175443	-0.673331	0.500737	1	1451.37	-0.000360872	0.00970958	0.500737	1
ENSDARG00000009336	aif1l	allograft inflammatory factor 1-like [Source:ZFIN;Acc:ZDB-GENE-030131-9646]	321033	650.615	707.112	838.342	557.724	793.378	748.738	649.263	-0.0701317	0.16911	-0.41471	0.678354	1	649.263	-0.000230235	0.00969322	0.678354	1
ENSDARG00000009341	nrap	nebulin-related anchoring protein [Source:ZFIN;Acc:ZDB-GENE-060616-224]	724004	160.51	204.807	154.564	292.558	190.245	136.648	193.997	0.251238	0.33067	0.759784	0.447384	1	193.997	0.000223913	0.00997752	0.447384	1
ENSDARG00000009342	txndc5	thioredoxin domain containing 5 [Source:ZFIN;Acc:ZDB-GENE-040426-1951]	406289	681.247	1204.12	875.303	685.923	1300.97	886.515	804.727	0.0531269	0.244256	0.217505	0.827815	1	804.727	8.44338e-05	0.00974033	0.827815	1
ENSDARG00000009346	caprin1a	cell cycle associated protein 1a [Source:ZFIN;Acc:ZDB-GENE-040801-226]	445090	1081.91	1427.47	1060.11	1056.28	1386.54	920.395	1025.68	-0.0848361	0.234952	-0.361079	0.718041	1	1025.68	-0.000145569	0.00973981	0.718041	1
ENSDARG00000009350	atg3	autophagy related 3 [Source:NCBI gene;Acc:336632]	336632	281.811	409.613	461.172	326.526	393.782	355.735	373.17	-0.0860836	0.188578	-0.456488	0.648039	1	373.17	-0.000227837	0.00970801	0.648039	1
ENSDARG00000009351	fgf6a	fibroblast growth factor 6a [Source:ZFIN;Acc:ZDB-GENE-980526-559]	30560	23.28	15.8902	36.961	30.6803	24.0921	10.1639	19.854	-0.225448	0.622299	-0.362282	0.717141	1	19.854	-6.49282e-05	0.0106584	0.717141	1
ENSDARG00000009372	diras1b	DIRAS family, GTP-binding RAS-like 1b [Source:ZFIN;Acc:ZDB-GENE-070912-620]	565395	85.7685	242.766	220.086	43.829	198.552	186.338	146.793	-0.404585	0.403589	-1.00247	0.316118	1	146.793	-0.000253012	0.0104709	0.316118	1
ENSDARG00000009386	mpp4l	membrane protein, palmitoylated 4-like [Source:ZFIN;Acc:ZDB-GENE-091118-7]	NA	254.855	291.32	290.648	283.793	364.705	325.244	293.136	0.21711	0.21365	1.0162	0.309535	1	293.136	0.000451312	0.00980937	0.309535	1
ENSDARG00000009387	robo4	roundabout, axon guidance receptor, homolog 4 (Drosophila) [Source:ZFIN;Acc:ZDB-GENE-020809-1]	560765	73.5159	132.418	112.563	98.6152	95.5377	83.5696	86.172	-0.164562	0.339527	-0.484679	0.627904	1	86.172	-0.000138661	0.0098952	0.627904	1
ENSDARG00000009390	npl	N-acetylneuraminate pyruvate lyase (dihydrodipicolinate synthase) [Source:NCBI gene;Acc:100148292]	100148292	89.4443	90.927	114.243	82.1793	69.7841	103.897	111.946	-0.199155	0.349419	-0.569962	0.568704	1	111.946	-0.000159205	0.009941	0.568704	1
ENSDARG00000009401	vcanb	versican b [Source:ZFIN;Acc:ZDB-GENE-030131-2185]	323465	208.295	269.25	141.964	399.939	295.752	226.993	215.232	0.583025	0.264962	2.20041	0.0277776	1	215.232	0.000909603	0.0135885	0.0277776	1
ENSDARG00000009402	si:ch211-210b2.2	si:ch211-210b2.2 [Source:ZFIN;Acc:ZDB-GENE-131118-33]	100535998	56.3622	32.6631	44.5212	43.829	40.7074	37.2675	52.5302	-0.164615	0.462877	-0.355634	0.722114	1	52.5302	-7.80853e-05	0.0101275	0.722114	1
ENSDARG00000009418	mef2cb	myocyte enhancer factor 2cb [Source:ZFIN;Acc:ZDB-GENE-040901-7]	798771	1616.12	1447.77	1901.81	1558.12	1462.14	1822.72	1584.04	-0.0362845	0.176474	-0.205608	0.837097	1	1584.04	-0.000109447	0.00969316	0.837097	1
ENSDARG00000009430	tmem30c	transmembrane protein 30C [Source:ZFIN;Acc:ZDB-GENE-040426-1127]	393568	9.80212	27.3664	10.0803	35.0632	22.4306	14.6811	23.6435	0.665564	0.593439	1.12154	0.26206	1	23.6435	0.000226247	0.0122074	0.26206	1
ENSDARG00000009436	ubxn7	UBX domain protein 7 [Source:ZFIN;Acc:ZDB-GENE-040704-8]	402913	421.491	594.115	523.334	460.204	482.673	458.503	513.751	-0.133001	0.18808	-0.707149	0.479474	1	513.751	-0.000354205	0.00972373	0.479474	1
ENSDARG00000009438	myog	myogenin [Source:ZFIN;Acc:ZDB-GENE-980526-265]	30200	14.7032	35.3115	19.3205	29.5846	50.6765	23.7157	27.6341	0.600227	0.465821	1.28854	0.19756	1	27.6341	0.000304832	0.011651	0.19756	1
ENSDARG00000009443	zgc:92137	zgc:92137 [Source:ZFIN;Acc:ZDB-GENE-040801-179]	445049	6.12632	3.53115	2.52007	14.2444	28.2459	4.51727	11.9745	1.47172	1.039	1.41647	0.156637	1	11.9745	0.000297976	0.0200957	0.156637	1
ENSDARG00000009447	atp5mc3b	ATP synthase membrane subunit c locus 3b [Source:ZFIN;Acc:ZDB-GENE-020814-1]	81541	2145.44	3004.12	3341.61	2164.06	2960.01	2974.63	2592.31	-0.0658663	0.198079	-0.332526	0.739492	1	2592.31	-0.000158149	0.00970973	0.739492	1
ENSDARG00000009459	slc35e4	solute carrier family 35 member E4 [Source:ZFIN;Acc:ZDB-GENE-050417-407]	550555	433.744	123.59	212.526	351.727	156.183	238.286	234.771	0.0129648	0.311999	0.0415541	0.966854	1	234.771	1.2797e-05	0.00980241	0.966854	1
ENSDARG00000009466	rgs9bp	regulator of G protein signaling 9 binding protein [Source:ZFIN;Acc:ZDB-GENE-030728-1]	562687	166.636	186.268	290.648	130.391	179.445	215.7	247.645	-0.282806	0.241492	-1.17108	0.241567	1	247.645	-0.000464756	0.00994155	0.241567	1
ENSDARG00000009471	nid2b	nidogen 2b (osteonidogen) [Source:ZFIN;Acc:ZDB-GENE-040724-143]	570436	8.57685	3.53115	5.88015	8.76579	4.15381	1.12932	5.55134	-0.858277	1.18149	-0.726437	0.467571	1	5.55134	-0.000115333	0.0148868	0.467571	1
ENSDARG00000009472	med19b	mediator complex subunit 19b [Source:NCBI gene;Acc:445021]	445021	177.663	236.587	236.046	246.538	216.829	259.743	224.636	0.150349	0.258498	0.581627	0.560818	1	224.636	0.00021436	0.00978838	0.560818	1
ENSDARG00000009473	ppardb	peroxisome proliferator-activated receptor delta b [Source:ZFIN;Acc:ZDB-GENE-000112-47]	30754	1008.39	759.197	916.464	918.217	869.809	884.256	971.247	0.00119647	0.152415	0.00785007	0.993737	1	971.247	4.82464e-06	0.00967854	0.993737	1
ENSDARG00000009477	prkar2ab	protein kinase, cAMP-dependent, regulatory, type II, alpha, B [Source:ZFIN;Acc:ZDB-GENE-040426-2427]	405894	506.034	269.25	458.652	415.279	384.643	468.667	450.189	0.0935294	0.245297	0.381291	0.702987	1	450.189	0.000147505	0.00975074	0.702987	1
ENSDARG00000009480	pdcl	phosducin-like [Source:ZFIN;Acc:ZDB-GENE-030131-2365]	323645	2916.13	3297.21	3835.54	2626.45	2990.75	2760.05	2873.59	-0.265527	0.18004	-1.47482	0.140261	1	2873.59	-0.000777269	0.00989355	0.140261	1
ENSDARG00000009482	slc38a8a	solute carrier family 38 member 8a [Source:ZFIN;Acc:ZDB-GENE-121005-5]	100004247	34.3074	26.4836	19.3205	28.4888	30.7382	21.4571	25.8385	0.0052253	0.581151	0.00899128	0.992826	1	25.8385	1.66633e-06	0.0103781	0.992826	1
ENSDARG00000009484	arf1	ADP-ribosylation factor 1 [Source:ZFIN;Acc:ZDB-GENE-010724-5]	114428	1416.41	1694.07	1593.52	1400.34	1644.91	1369.86	1430.05	-0.0925612	0.149676	-0.618412	0.536304	1	1430.05	-0.000387147	0.00968649	0.536304	1
ENSDARG00000009488	gipc2	GIPC PDZ domain containing family, member 2 [Source:ZFIN;Acc:ZDB-GENE-040426-921]	393904	275.685	248.946	244.446	300.228	284.121	176.174	278.217	-0.0264217	0.282448	-0.0935453	0.92547	1	278.217	-3.16164e-05	0.00977123	0.92547	1
ENSDARG00000009493	MAP3K13	si:ch211-45c16.2 [Source:ZFIN;Acc:ZDB-GENE-081105-15]	568412	3661.09	2271.41	3291.21	3413.18	2250.54	3513.31	3174.93	-0.00720458	0.158964	-0.0453222	0.963851	1	3174.93	-2.67272e-05	0.00968216	0.963851	1
ENSDARG00000009494	xrcc1	X-ray repair complementing defective repair in Chinese hamster cells 1 [Source:ZFIN;Acc:ZDB-GENE-040822-30]	445480	551.369	504.071	481.333	460.204	492.642	540.944	543.963	-0.0314624	0.188855	-0.166595	0.867688	1	543.963	-8.29842e-05	0.00969987	0.867688	1
ENSDARG00000009499	syne1a	spectrin repeat containing, nuclear envelope 1a [Source:ZFIN;Acc:ZDB-GENE-030131-4172]	569553	13757.3	12652.1	12528.1	13009.5	12395	12524.1	14714.1	-0.0389456	0.163624	-0.238019	0.811866	1	14714.1	-0.000136452	0.00968623	0.811866	1
ENSDARG00000009505	prelid3b	PRELI domain containing 3 [Source:ZFIN;Acc:ZDB-GENE-031002-13]	378855	1693.32	775.087	1404.52	1376.23	732.733	1017.52	1441.03	-0.288738	0.191751	-1.5058	0.132119	1	1441.03	-0.000748235	0.00996065	0.132119	1
ENSDARG00000009524	rnf150b	ring finger protein 150b [Source:NCBI gene;Acc:792211]	792211	803.773	565.866	701.418	722.082	708.641	906.843	820.725	0.183781	0.19823	0.927107	0.353871	1	820.725	0.000442002	0.00976363	0.353871	1
ENSDARG00000009525	tial1	TIA1 cytotoxic granule-associated RNA binding protein-like 1 [Source:ZFIN;Acc:ZDB-GENE-040426-1547]	394107	1750.9	1367.44	1258.35	1726.86	1587.59	1512.16	1550.97	0.146352	0.174804	0.837236	0.40246	1	1550.97	0.000450659	0.0097221	0.40246	1
ENSDARG00000009534	wls	Wnt ligand secretion mediator [Source:ZFIN;Acc:ZDB-GENE-040426-2161]	406420	678.797	1122.9	939.985	811.932	962.854	871.834	933.831	-0.0344159	0.173325	-0.198563	0.842605	1	933.831	-0.000107576	0.00969124	0.842605	1
ENSDARG00000009544	cldnb	claudin b [Source:ZFIN;Acc:ZDB-GENE-010328-2]	81581	703.302	756.548	582.975	860.143	541.657	577.082	723.214	-0.0289767	0.323653	-0.0895301	0.928661	1	723.214	-2.66579e-05	0.00981783	0.928661	1
ENSDARG00000009549	ubr4	ubiquitin protein ligase E3 component n-recognin 4 [Source:ZFIN;Acc:ZDB-GENE-090313-341]	407625	8373.46	9414.92	8079.33	8902.76	9829.59	8864.02	9110.55	0.0933572	0.141412	0.660178	0.509139	1	9110.55	0.000437021	0.0096817	0.509139	1
ENSDARG00000009550	foxi3b	forkhead box I3b [Source:ZFIN;Acc:ZDB-GENE-031126-4]	387258	26.9558	41.491	13.4404	47.1161	31.569	40.6555	21.3743	0.470585	0.801351	0.587239	0.557043	1	21.3743	9.59246e-05	0.0118951	0.557043	1
ENSDARG00000009553	gng3	guanine nucleotide binding protein (G protein), gamma 3 [Source:ZFIN;Acc:ZDB-GENE-010705-1]	114462	1182.38	1061.11	1624.6	978.482	1106.58	1242.25	1110.74	-0.198432	0.226	-0.878018	0.379934	1	1110.74	-0.000368906	0.00979747	0.379934	1
ENSDARG00000009557	wrap73	WD repeat containing, antisense to TP73 [Source:ZFIN;Acc:ZDB-GENE-030131-6313]	334381	211.971	291.32	277.207	235.581	268.336	251.838	260.731	-0.0500678	0.240422	-0.20825	0.835034	1	260.731	-8.20767e-05	0.00973679	0.835034	1
ENSDARG00000009567	spegb	striated muscle enriched protein kinase b [Source:ZFIN;Acc:ZDB-GENE-081104-517]	563174	385.958	610.006	367.09	552.245	607.288	575.952	492.247	0.340642	0.284525	1.19723	0.231217	1	492.247	0.000409644	0.010125	0.231217	1
ENSDARG00000009568	ca10b	carbonic anhydrase Xb [Source:ZFIN;Acc:ZDB-GENE-080815-2]	568543	158.059	200.393	319.208	169.837	193.568	352.347	233.195	0.0673494	0.249288	0.270167	0.787032	1	233.195	0.000102864	0.00974717	0.787032	1
ENSDARG00000009585	papola	poly(A) polymerase alpha [Source:ZFIN;Acc:ZDB-GENE-030131-3507]	404041	2601.24	2545.96	2053.85	2455.52	2582.84	2161.52	2449.72	0.00254366	0.137528	0.0184956	0.985244	1	2449.72	1.2576e-05	0.00967015	0.985244	1
ENSDARG00000009594	nr1d2b	nuclear receptor subfamily 1, group D, member 2b [Source:ZFIN;Acc:ZDB-GENE-990415-244]	30271	8650.37	915.45	8471.62	7063.04	855.686	7925.56	6541.1	-0.177363	0.780298	-0.227302	0.820189	1	6541.1	-3.62816e-05	0.0112195	0.820189	1
ENSDARG00000009607	ccnc	cyclin C [Source:ZFIN;Acc:ZDB-GENE-030131-7369]	335429	567.297	499.657	560.295	496.363	525.873	508.193	471.95	-0.0893347	0.174792	-0.51109	0.609288	1	471.95	-0.000274769	0.00970046	0.609288	1
ENSDARG00000009610	rgs12a	regulator of G protein signaling 12a [Source:ZFIN;Acc:ZDB-GENE-030131-2614]	570516	871.163	968.417	588.855	712.221	986.115	728.411	664.402	0.0187567	0.176468	0.10629	0.915353	1	664.402	5.65764e-05	0.00969206	0.915353	1
ENSDARG00000009612	chia.3	chitinase, acidic.3 [Source:ZFIN;Acc:ZDB-GENE-040426-2891]	406819	8.57685	0	0	6.57435	0	0	9.45843	-0.117527	4.29158	-0.0273855	0.978152	1	9.45843	-2.86751e-06	0.0211992	0.978152	1
ENSDARG00000009624	CABZ01027646.1	urotensin 2 receptor [Source:NCBI gene;Acc:559133]	559133	51.4611	21.1869	36.961	35.0632	19.9383	40.6555	33.5324	-0.174731	0.540099	-0.323516	0.746305	1	33.5324	-6.33336e-05	0.0103383	0.746305	1
ENSDARG00000009626	nrbp2b	nuclear receptor binding protein 2b [Source:ZFIN;Acc:ZDB-GENE-080724-1]	562626	361.453	455.518	551.054	466.779	438.643	553.366	625.349	0.106312	0.261283	0.406884	0.684093	1	625.349	0.000148232	0.00976933	0.684093	1
ENSDARG00000009629	unc119.1	unc-119 homolog 1 [Source:NCBI gene;Acc:338230]	338230	830.729	705.347	719.899	754.954	649.657	656.134	769.875	-0.130853	0.169046	-0.774066	0.438892	1	769.875	-0.000430362	0.00971085	0.438892	1
ENSDARG00000009637	rcvrn3	recoverin 3 [Source:ZFIN;Acc:ZDB-GENE-040426-1661]	572207	24178.1	21222.2	41477.8	20799	17589.7	22642.8	37158.3	-0.486777	0.211099	-2.30591	0.0211155	1	37158.3	-0.00113628	0.0125982	0.0211155	1
ENSDARG00000009640	psmb1	proteasome 20S subunit beta 1 [Source:ZFIN;Acc:ZDB-GENE-040618-2]	445413	627.335	856.303	715.699	624.563	893.901	677.591	658.419	-0.00825704	0.257927	-0.0320131	0.974462	1	658.419	-1.17925e-05	0.00974743	0.974462	1
ENSDARG00000009653	lhfpl2a	LHFPL tetraspan subfamily member 2a [Source:NCBI gene;Acc:402962]	402962	94.3454	191.565	93.2424	65.7435	135.414	107.285	96.235	-0.276626	0.367015	-0.753718	0.451019	1	96.235	-0.000202812	0.0100752	0.451019	1
ENSDARG00000009657	fgfr1op2	FGFR1 oncogene partner 2 [Source:NCBI gene;Acc:335511]	335511	308.767	317.803	378.85	218.049	342.274	293.623	317.969	-0.245416	0.206539	-1.18823	0.234742	1	317.969	-0.000546495	0.00984829	0.234742	1
ENSDARG00000009673	si:ch211-197g15.6	si:ch211-197g15.6 [Source:ZFIN;Acc:ZDB-GENE-050208-457]	571364	3.67579	31.7803	11.7603	28.4888	3.32305	11.2932	12.6899	-0.0223721	0.943941	-0.0237007	0.981091	1	12.6899	-3.55371e-06	0.0118977	0.981091	1
ENSDARG00000009677	dlg1	discs, large homolog 1 (Drosophila) [Source:NCBI gene;Acc:114446]	114446	3238.37	1824.72	2810.71	3014.34	1857.59	3084.17	2684.63	0.0179634	0.19011	0.0944892	0.924721	1	2684.63	4.67605e-05	0.0096998	0.924721	1
ENSDARG00000009681	med27	mediator complex subunit 27 [Source:NCBI gene;Acc:393633]	393633	185.015	185.385	212.526	144.636	229.291	210.053	176.021	-0.0117624	0.283687	-0.0414625	0.966927	1	176.021	-1.39549e-05	0.00977152	0.966927	1
ENSDARG00000009685	ppa2	inorganic pyrophosphatase 2 [Source:ZFIN;Acc:ZDB-GENE-040426-1857]	402961	132.329	134.184	146.164	119.434	172.799	204.407	151.707	0.265116	0.301744	0.878614	0.379611	1	151.707	0.000281992	0.00996129	0.379611	1
ENSDARG00000009689	daam1b	dishevelled associated activator of morphogenesis 1b [Source:ZFIN;Acc:ZDB-GENE-030131-4212]	560060	1378.42	1287.99	1404.52	1306.1	1394.02	1230.96	1402.5	-0.0563504	0.180633	-0.311961	0.75507	1	1402.5	-0.000162338	0.00969773	0.75507	1
ENSDARG00000009693	llgl1	LLGL scribble cell polarity complex component 1 [Source:ZFIN;Acc:ZDB-GENE-060825-69]	751760	767.016	765.376	687.138	760.433	739.379	629.03	667.843	-0.067764	0.191624	-0.353629	0.723617	1	667.843	-0.000173715	0.00970607	0.723617	1
ENSDARG00000009702	ascl1b	si:ch211-210p4.6 [Source:NCBI gene;Acc:560440]	560440	17.1537	18.5385	19.3205	52.5948	6.6461	18.0691	20.8302	0.287051	0.681295	0.421332	0.673512	1	20.8302	7.22073e-05	0.0109685	0.673512	1
ENSDARG00000009724	rpn2	ribophorin II [Source:ZFIN;Acc:ZDB-GENE-030131-7928]	335985	1440.91	2072.78	1958.93	1597.57	2290.41	1793.36	1742.67	0.0505104	0.178752	0.282572	0.777505	1	1742.67	0.000148551	0.00969589	0.777505	1
ENSDARG00000009727	twf2b	twinfilin actin-binding protein 2b [Source:ZFIN;Acc:ZDB-GENE-050522-238]	553677	35.5327	5.29672	22.6806	47.1161	22.4306	15.8105	20.981	0.645594	0.710916	0.908116	0.363817	1	20.981	0.000163052	0.0123145	0.363817	1
ENSDARG00000009733	kif21b	kinesin family member 21B [Source:ZFIN;Acc:ZDB-GENE-130530-537]	570502	1511.98	1620.8	1557.4	1651.26	1797.77	1990.99	1715.21	0.208454	0.178281	1.16924	0.242307	1	1715.21	0.000619078	0.0097787	0.242307	1
ENSDARG00000009735	gigyf2	GRB10 interacting GYF protein 2 [Source:NCBI gene;Acc:561830]	561830	1831.77	1863.56	1828.73	1930.67	1952.29	1829.5	2012.69	0.0494922	0.150941	0.32789	0.742994	1	2012.69	0.000203488	0.00968016	0.742994	1
ENSDARG00000009738	cacnb4a	calcium channel, voltage-dependent, beta 4a subunit [Source:ZFIN;Acc:ZDB-GENE-080320-2]	562422	464.375	210.103	347.769	376.929	146.214	400.908	301.78	-0.194922	0.268722	-0.725365	0.468228	1	301.78	-0.000258199	0.00983301	0.468228	1
ENSDARG00000009740	ppp1r7	protein phosphatase 1, regulatory (inhibitor) subunit 7 [Source:NCBI gene;Acc:560323]	560323	1016.97	712.409	790.461	740.71	661.287	639.194	760.765	-0.294221	0.171399	-1.71658	0.0860555	1	760.765	-0.000953724	0.0100184	0.0860555	1
ENSDARG00000009743	efhc1	EF-hand domain (C-terminal) containing 1 [Source:ZFIN;Acc:ZDB-GENE-040426-1300]	393942	30.6316	24.718	15.1204	15.3401	1.66153	9.03455	19.473	-1.63511	0.660005	-2.47742	0.0132336	1	19.473	-0.00143238	0.0439025	0.0132336	1
ENSDARG00000009745	fbxw2	F-box and WD repeat domain containing 2 [Source:ZFIN;Acc:ZDB-GENE-050522-303]	553942	367.579	379.598	316.688	328.717	406.243	326.373	364.329	-0.00349057	0.214243	-0.0162926	0.987001	1	364.329	-7.17649e-06	0.00971437	0.987001	1
ENSDARG00000009748	dffb	DNA fragmentation factor, beta polypeptide (caspase-activated DNase) [Source:ZFIN;Acc:ZDB-GENE-030826-4]	373130	107.823	77.6852	73.0819	77.7964	88.8916	82.4403	87.8044	-0.0341346	0.306865	-0.111236	0.911429	1	87.8044	-3.47914e-05	0.00979826	0.911429	1
ENSDARG00000009753	sf3b6	splicing factor 3b, subunit 6 [Source:ZFIN;Acc:ZDB-GENE-040625-36]	415157	699.626	608.24	714.859	498.555	633.872	642.582	682.173	-0.190177	0.170292	-1.11677	0.264094	1	682.173	-0.000617803	0.00975343	0.264094	1
ENSDARG00000009754	zc3h11a	zinc finger CCCH-type containing 11A [Source:ZFIN;Acc:ZDB-GENE-030131-3272]	324551	2101.33	1719.67	1424.68	2004.08	1717.19	2041.81	1929.65	0.134644	0.178167	0.755717	0.449819	1	1929.65	0.000399127	0.00971819	0.449819	1
ENSDARG00000009764	srek1	splicing regulatory glutamine/lysine-rich protein 1 [Source:ZFIN;Acc:ZDB-GENE-040801-132]	445219	420.266	295.734	290.648	374.738	290.767	407.684	356.101	0.0905035	0.217502	0.416105	0.677333	1	356.101	0.00018076	0.00972831	0.677333	1
ENSDARG00000009771	ppme1	protein phosphatase methylesterase 1 [Source:ZFIN;Acc:ZDB-GENE-030131-7064]	335124	613.857	722.119	966.025	648.669	829.932	867.317	798.561	0.0332479	0.190284	0.174728	0.861293	1	798.561	8.63977e-05	0.00970085	0.861293	1
ENSDARG00000009779	mcl1a	MCL1 apoptosis regulator, BCL2 family member a [Source:ZFIN;Acc:ZDB-GENE-000511-7]	58122	779.268	578.225	679.578	809.74	657.964	586.116	774.321	0.00919868	0.204347	0.045015	0.964095	1	774.321	2.07612e-05	0.00970811	0.964095	1
ENSDARG00000009782	myh11a	myosin, heavy chain 11a, smooth muscle [Source:ZFIN;Acc:ZDB-GENE-050531-1]	554168	611.407	703.581	629.177	657.435	628.887	656.134	716.694	0.00292984	0.18119	0.01617	0.987099	1	716.694	8.38705e-06	0.00969432	0.987099	1
ENSDARG00000009783	slc49a4	solute carrier family 49 member 4 [Source:ZFIN;Acc:ZDB-GENE-040912-167]	447858	401.887	447.573	502.333	408.705	346.428	354.606	408.166	-0.290113	0.249674	-1.16197	0.245249	1	408.166	-0.000447015	0.00996313	0.245249	1
ENSDARG00000009796	klc1a	kinesin light chain 1a [Source:ZFIN;Acc:ZDB-GENE-040426-1599]	393928	887.091	738.892	871.943	716.604	706.148	897.808	851.36	-0.110628	0.176182	-0.627918	0.530058	1	851.36	-0.000335095	0.00970738	0.530058	1
ENSDARG00000009806	smfn	small fragment nuclease [Source:ZFIN;Acc:ZDB-GENE-040426-1709]	393717	85.7685	97.9893	79.8021	83.275	97.1992	72.2764	85.2885	-0.0539176	0.342618	-0.157369	0.874954	1	85.2885	-4.45013e-05	0.00984697	0.874954	1
ENSDARG00000009822	her4.4	hairy-related 4, tandem duplicate 4 [Source:ZFIN;Acc:ZDB-GENE-081031-104]	100149066	19.6042	25.6008	15.1204	27.3931	30.7382	6.77591	21.1823	-0.0497782	0.55847	-0.0891331	0.928976	1	21.1823	-1.69682e-05	0.0103153	0.928976	1
ENSDARG00000009823	pou3f1	POU class 3 homeobox 1 [Source:NCBI gene;Acc:30398]	30398	708.203	794.508	572.055	757.145	865.655	559.013	582.59	0.0575282	0.196683	0.292492	0.76991	1	582.59	0.000140059	0.0097075	0.76991	1
ENSDARG00000009825	mmp23bb	matrix metallopeptidase 23bb [Source:ZFIN;Acc:ZDB-GENE-050417-448]	550589	47.7853	38.8426	57.9615	38.3503	39.8766	63.2418	41.5658	-0.0409249	0.544545	-0.0751543	0.940092	1	41.5658	-1.45554e-05	0.0102725	0.940092	1
ENSDARG00000009830	hdlbpa	high density lipoprotein binding protein a [Source:ZFIN;Acc:ZDB-GENE-030131-2032]	794178	9767.81	14122.8	11097.5	11025.2	12817	9817.17	12190.9	-0.0483534	0.155499	-0.310956	0.755834	1	12190.9	-0.000187418	0.0096826	0.755834	1
ENSDARG00000009837	agk	acylglycerol kinase [Source:NCBI gene;Acc:334270]	334270	324.695	349.584	488.893	340.77	326.49	332.02	379.312	-0.214718	0.228555	-0.939459	0.347495	1	379.312	-0.00039084	0.00981723	0.347495	1
ENSDARG00000009839	fam117bb	family with sequence similarity 117 member Bb [Source:ZFIN;Acc:ZDB-GENE-070912-554]	100003476	221.773	241.884	189.845	203.805	240.921	161.493	200.955	-0.113359	0.20877	-0.542983	0.587141	1	200.955	-0.000245561	0.00972952	0.587141	1
ENSDARG00000009844	dusp23a	dual specificity phosphatase 23a [Source:ZFIN;Acc:ZDB-GENE-030131-2554]	323834	18.379	9.71065	14.2804	21.9145	19.9383	16.9398	14.0306	0.477818	0.628396	0.760377	0.447029	1	14.0306	0.000140352	0.0112866	0.447029	1
ENSDARG00000009851	wdr41	WD repeat domain 41 [Source:ZFIN;Acc:ZDB-GENE-050706-152]	571294	202.169	243.649	210.846	186.273	215.168	260.873	232.985	0.0184536	0.241491	0.0764151	0.939089	1	232.985	2.99823e-05	0.00973438	0.939089	1
ENSDARG00000009862	dcps	decapping enzyme, scavenger [Source:ZFIN;Acc:ZDB-GENE-040311-1]	402850	461.925	222.462	285.607	445.96	278.306	274.424	282.376	0.0590633	0.230828	0.255876	0.798046	1	282.376	0.000104893	0.00973092	0.798046	1
ENSDARG00000009864	ddx55	DEAD (Asp-Glu-Ala-Asp) box polypeptide 55 [Source:NCBI gene;Acc:286745]	286745	169.086	130.652	146.164	129.295	122.122	101.639	147.832	-0.333185	0.236008	-1.41176	0.158022	1	147.832	-0.000576825	0.0100972	0.158022	1
ENSDARG00000009868	dcaf11	ddb1 and cul4 associated factor 11 [Source:ZFIN;Acc:ZDB-GENE-050809-116]	567578	878.515	877.49	1007.19	856.856	839.901	977.99	973.061	-0.047428	0.225256	-0.210552	0.833237	1	973.061	-8.83641e-05	0.00972503	0.833237	1
ENSDARG00000009870	mapk8b	mitogen-activated protein kinase 8b [Source:NCBI gene;Acc:65236]	65236	334.497	217.166	172.205	313.377	255.044	302.657	247.384	0.290433	0.243249	1.19398	0.232487	1	247.384	0.000470967	0.00996068	0.232487	1
ENSDARG00000009871	snrpc	small nuclear ribonucleoprotein polypeptide C [Source:NCBI gene;Acc:192330]	192330	388.409	564.983	521.654	442.673	574.888	433.658	411.075	-0.0253877	0.238966	-0.10624	0.915392	1	411.075	-4.21093e-05	0.00973287	0.915392	1
ENSDARG00000009881	ier5	immediate early response 5 [Source:ZFIN;Acc:ZDB-GENE-030616-127]	359827	1411.5	1890.05	2588.95	1451.83	1855.92	2054.23	2170.75	-0.120452	0.21288	-0.565819	0.571517	1	2170.75	-0.000251134	0.00973521	0.571517	1
ENSDARG00000009885	sult3st1	sulfotransferase family 3, cytosolic sulfotransferase 1 [Source:ZFIN;Acc:ZDB-GENE-061207-52]	558790	19.6042	35.3115	35.2809	23.0102	30.7382	19.1984	26.9151	-0.32845	0.505839	-0.649317	0.516133	1	26.9151	-0.000135206	0.0104807	0.516133	1
ENSDARG00000009886	rnf114	ring finger protein 114 [Source:ZFIN;Acc:ZDB-GENE-040813-1]	414843	204.619	187.151	229.326	140.253	157.014	179.562	220.339	-0.385825	0.297565	-1.29661	0.194767	1	220.339	-0.000428817	0.0103037	0.194767	1
ENSDARG00000009899	znf385a	zinc finger protein 385A [Source:ZFIN;Acc:ZDB-GENE-090313-255]	100147851	657.967	399.902	357.849	589.5	343.936	432.529	457.689	-0.0404209	0.201293	-0.200806	0.84085	1	457.689	-9.3994e-05	0.00970818	0.84085	1
ENSDARG00000009901	slc38a5a	solute carrier family 38 member 5a [Source:ZFIN;Acc:ZDB-GENE-081105-92]	100005797	2304.72	1307.41	2201.7	2137.76	1384.05	2097.14	2753.08	-0.0402212	0.250975	-0.16026	0.872677	1	2753.08	-6.0606e-05	0.00974396	0.872677	1
ENSDARG00000009922	dmbx1a	diencephalon/mesencephalon homeobox 1a [Source:NCBI gene;Acc:142987]	142987	890.767	631.192	1018.11	908.355	708.641	940.722	827.236	0.0239056	0.155393	0.15384	0.877736	1	827.236	9.27726e-05	0.00968073	0.877736	1
ENSDARG00000009930	cadm2a	cell adhesion molecule 2a [Source:ZFIN;Acc:ZDB-GENE-040426-1614]	793954	479.078	195.096	292.328	399.939	157.845	350.089	293.467	-0.0742578	0.297502	-0.249605	0.802893	1	293.467	-8.03969e-05	0.00979568	0.802893	1
ENSDARG00000009939	micu2	mitochondrial calcium uptake 2 [Source:ZFIN;Acc:ZDB-GENE-030131-3374]	548335	149.482	281.609	283.927	220.241	267.506	229.252	243.275	0.0409375	0.243333	0.168237	0.866397	1	243.275	6.55384e-05	0.00973783	0.866397	1
ENSDARG00000009941	erc1a	ELKS/RAB6-interacting/CAST family member 1a [Source:ZFIN;Acc:ZDB-GENE-091214-5]	548606	923.849	479.353	714.019	853.569	528.365	875.222	796.96	0.105028	0.188749	0.556443	0.577908	1	796.96	0.000277572	0.00971336	0.577908	1
ENSDARG00000009942	cdc6	cell division cycle 6 homolog (S. cerevisiae) [Source:ZFIN;Acc:ZDB-GENE-050506-131]	402825	156.834	287.788	284.767	223.528	260.029	324.114	204.101	0.15785	0.321569	0.490873	0.623516	1	204.101	0.000147509	0.00986517	0.623516	1
ENSDARG00000009949	fndc4b	fibronectin type III domain containing 4b [Source:ZFIN;Acc:ZDB-GENE-120711-3]	100332162	67.3895	41.491	58.8015	54.7862	13.2922	100.509	65.5991	-0.117985	0.50099	-0.235503	0.813818	1	65.5991	-4.85437e-05	0.0101861	0.813818	1
ENSDARG00000009950	edf1	endothelial differentiation-related factor 1 [Source:NCBI gene;Acc:793036]	793036	963.058	897.794	1131.51	746.188	942.085	905.714	977.091	-0.209212	0.201257	-1.03953	0.298558	1	977.091	-0.000489015	0.00979176	0.298558	1
ENSDARG00000009953	med14	mediator complex subunit 14 [Source:ZFIN;Acc:ZDB-GENE-030131-8867]	336923	1118.67	1060.23	947.545	1211.87	1223.71	953.145	984.591	0.116367	0.198984	0.584807	0.558678	1	984.591	0.000277142	0.00972395	0.558678	1
ENSDARG00000009958	cbl	Cbl proto-oncogene, E3 ubiquitin protein ligase [Source:ZFIN;Acc:ZDB-GENE-041114-207]	492364	524.413	582.639	601.456	621.276	626.395	763.419	596.431	0.229083	0.178562	1.28293	0.199517	1	596.431	0.000679211	0.00981016	0.199517	1
ENSDARG00000009961	rundc3b	RUN domain containing 3b [Source:NCBI gene;Acc:492775]	492775	55.1369	17.6557	11.7603	35.0632	24.0921	18.0691	24.3965	0.0233141	0.550457	0.0423541	0.966216	1	24.3965	8.14021e-06	0.0102866	0.966216	1
ENSDARG00000009978	icn	ictacalcin [Source:ZFIN;Acc:ZDB-GENE-030131-8599]	336655	619.984	753.9	812.301	478.831	663.779	661.781	645.911	-0.28863	0.25129	-1.14859	0.250724	1	645.911	-0.000439079	0.00996053	0.250724	1
ENSDARG00000009982	fam199x	family with sequence similarity 199, X-linked [Source:NCBI gene;Acc:445309]	445309	2439.5	2198.14	2777.11	2330.61	2305.37	2423.52	2561.86	-0.0687984	0.144295	-0.476791	0.633511	1	2561.86	-0.000309334	0.00967876	0.633511	1
ENSDARG00000010002	gna11a	guanine nucleotide binding protein (G protein), alpha 11a (Gq class) [Source:ZFIN;Acc:ZDB-GENE-050208-597]	563953	269.558	328.397	262.927	337.483	309.044	283.459	307.93	0.109141	0.235349	0.463742	0.642832	1	307.93	0.000186748	0.00974791	0.642832	1
ENSDARG00000010008	vim	vimentin [Source:ZFIN;Acc:ZDB-GENE-011212-3]	140599	975.311	909.27	1002.99	863.431	742.702	811.98	1511.42	-0.263246	0.191936	-1.37152	0.170211	1	1511.42	-0.000678709	0.00988362	0.170211	1
ENSDARG00000010010	trim13	tripartite motif containing 13 [Source:NCBI gene;Acc:553630]	553630	1424.98	542.031	908.064	1126.4	557.442	1008.48	1049.65	-0.0650478	0.227589	-0.285812	0.775022	1	1049.65	-0.000118784	0.00972963	0.775022	1
ENSDARG00000010018	qki2	QKI, KH domain containing, RNA binding 2 [Source:NCBI gene;Acc:393815]	393815	415.365	462.58	351.129	402.131	494.304	443.822	410.286	0.119597	0.212953	0.561612	0.57438	1	410.286	0.000249178	0.00973491	0.57438	1
ENSDARG00000010021	grpel1	GrpE-like 1, mitochondrial [Source:ZFIN;Acc:ZDB-GENE-051120-111]	559037	366.354	254.243	347.769	303.516	254.213	322.985	336.6	-0.123971	0.241832	-0.512635	0.608207	1	336.6	-0.000201191	0.00975938	0.608207	1
ENSDARG00000010023	CU856539.1	hippocampus abundant transcript 1 protein-like [Source:NCBI gene;Acc:557306]	557306	2302.27	442.276	1317.99	2170.63	407.074	1149.65	1252.02	-0.133738	0.329718	-0.405613	0.685027	1	1252.02	-0.000119013	0.00986054	0.685027	1
ENSDARG00000010029	spon1a	spondin 1a [Source:ZFIN;Acc:ZDB-GENE-000427-9]	58027	196.042	204.807	216.726	147.923	181.937	231.51	213.626	-0.145115	0.230988	-0.628236	0.529849	1	213.626	-0.000257856	0.00976101	0.529849	1
ENSDARG00000010031	ssh1b	slingshot protein phosphatase 1b [Source:ZFIN;Acc:ZDB-GENE-030131-5909]	567479	556.27	668.27	607.336	586.212	641.349	841.342	628.364	0.161318	0.194769	0.828257	0.407525	1	628.364	0.000401329	0.00974402	0.407525	1
ENSDARG00000010032	cmtm7	CKLF-like MARVEL transmembrane domain containing 7 [Source:ZFIN;Acc:ZDB-GENE-041111-174]	559138	136.004	136.832	147.844	181.89	191.906	77.923	158.659	-0.0546995	0.319227	-0.17135	0.863949	1	158.659	-5.1684e-05	0.00981642	0.863949	1
ENSDARG00000010035	engase	endo-beta-N-acetylglucosaminidase [Source:NCBI gene;Acc:561239]	561239	362.678	264.836	192.365	342.962	338.951	205.536	270.776	0.109166	0.244698	0.446127	0.655506	1	270.776	0.000173053	0.00975566	0.655506	1
ENSDARG00000010042	dnm1a	dynamin 1a [Source:NCBI gene;Acc:100307098]	100307098	7290.32	3894.85	7670.24	6361.77	4049.14	6368.23	6484.03	-0.148078	0.174545	-0.848365	0.396235	1	6484.03	-0.000457337	0.00972291	0.396235	1
ENSDARG00000010047	neu3.2	sialidase 3 (membrane sialidase), tandem duplicate 2 [Source:ZFIN;Acc:ZDB-GENE-040801-262]	445250	46.56	15.8902	35.2809	90.9451	38.2151	33.8796	51.9064	0.725201	0.414476	1.74968	0.0801731	1	51.9064	0.000493727	0.0135761	0.0801731	1
ENSDARG00000010051	ufd1l	ubiquitin recognition factor in ER associated degradation 1 [Source:ZFIN;Acc:ZDB-GENE-040718-150]	436724	664.093	768.024	763.58	619.084	679.564	453.986	651.342	-0.355939	0.191367	-1.85999	0.0628874	1	651.342	-0.000939573	0.0103635	0.0628874	1
ENSDARG00000010052	ndrg3b	ndrg family member 3b [Source:ZFIN;Acc:ZDB-GENE-030131-5606]	327395	1296.33	1076.12	1402	1220.64	1178.85	1241.12	1153.44	-0.041676	0.154846	-0.269145	0.787818	1	1153.44	-0.000162884	0.00968161	0.787818	1
ENSDARG00000010059	itpkb	inositol-trisphosphate 3-kinase B [Source:ZFIN;Acc:ZDB-GENE-041014-166]	563019	231.575	294.851	209.165	282.697	289.105	216.829	239.258	0.112721	0.235211	0.479233	0.631773	1	239.258	0.000193112	0.00974917	0.631773	1
ENSDARG00000010070	adam9	ADAM metallopeptidase domain 9 [Source:ZFIN;Acc:ZDB-GENE-040912-127]	447940	768.241	1252.67	1145.79	747.284	1053.41	886.515	1024.09	-0.229894	0.182238	-1.2615	0.207128	1	1024.09	-0.000654717	0.00981249	0.207128	1
ENSDARG00000010075	CR792422.1		NA	159.284	165.081	243.606	141.348	186.922	150.199	149.868	-0.20744	0.266925	-0.777149	0.437071	1	149.868	-0.000278598	0.00984373	0.437071	1
ENSDARG00000010078	nup133	nucleoporin 133 [Source:NCBI gene;Acc:406852]	406852	455.798	655.028	604.816	452.534	710.302	544.332	502.558	-0.00293981	0.250146	-0.0117524	0.990623	1	502.558	-4.45779e-06	0.0097408	0.990623	1
ENSDARG00000010083	rbfox3a	RNA binding fox-1 homolog 3a [Source:ZFIN;Acc:ZDB-GENE-111213-1]	100538330	665.319	358.411	401.531	519.373	270.829	441.564	401.787	-0.202713	0.239299	-0.847114	0.396932	1	401.787	-0.000336945	0.00981278	0.396932	1
ENSDARG00000010085	p4ha2	procollagen-proline, 2-oxoglutarate 4-dioxygenase (proline 4-hydroxylase), alpha polypeptide 2 [Source:ZFIN;Acc:ZDB-GENE-030827-1]	373132	140.905	185.385	99.9626	176.412	205.198	81.3109	178.52	0.122363	0.388543	0.314929	0.752816	1	178.52	7.98083e-05	0.00994551	0.752816	1
ENSDARG00000010096	slc1a6	solute carrier family 1 member 6 [Source:ZFIN;Acc:ZDB-GENE-071004-45]	559270	30.6316	180.971	5.04013	99.7109	131.261	109.544	57.6917	1.77199	1.14095	1.55308	0.120404	1	57.6917	0.000358646	0.023472	0.120404	1
ENSDARG00000010098	pank1b	pantothenate kinase 1b [Source:ZFIN;Acc:ZDB-GENE-070209-259]	565059	573.424	629.427	599.776	600.457	591.503	673.074	565.086	0.0451755	0.164106	0.275283	0.783099	1	565.086	0.000157366	0.00968707	0.783099	1
ENSDARG00000010108	bri3bp	bri3 binding protein [Source:ZFIN;Acc:ZDB-GENE-030131-5254]	327046	350.426	446.69	419.171	318.856	523.381	465.279	356.866	0.0951749	0.269956	0.352558	0.72442	1	356.866	0.000124484	0.00977353	0.72442	1
ENSDARG00000010113	ndufb8	NADH:ubiquinone oxidoreductase subunit B8 [Source:ZFIN;Acc:ZDB-GENE-040426-1858]	393829	1137.05	1271.21	1495.24	894.111	1143.96	1048.01	1112.38	-0.341934	0.189716	-1.80235	0.0714909	1	1112.38	-0.000914706	0.0102537	0.0714909	1
ENSDARG00000010130	smpdl3b	sphingomyelin phosphodiesterase acid like 3B [Source:ZFIN;Acc:ZDB-GENE-041008-132]	564392	18.379	14.1246	7.5602	32.8717	15.7845	7.90523	10.6455	0.425214	0.88256	0.481796	0.629951	1	10.6455	7.55906e-05	0.0121139	0.629951	1
ENSDARG00000010132	dacha	dachshund a [Source:ZFIN;Acc:ZDB-GENE-020402-3]	192121	727.807	707.995	650.177	765.911	697.841	666.298	652.373	0.030141	0.153958	0.195774	0.844787	1	652.373	0.000119145	0.00968027	0.844787	1
ENSDARG00000010137	ldb1a	LIM domain binding 1a [Source:NCBI gene;Acc:30579]	30579	3779.94	3460.52	3378.57	3220.33	3519.94	3369.89	3251.81	-0.0705086	0.138448	-0.50928	0.610556	1	3251.81	-0.000344131	0.00967551	0.610556	1
ENSDARG00000010144	plppr3a	phospholipid phosphatase related 3a [Source:ZFIN;Acc:ZDB-GENE-070912-555]	553336	1086.81	1016.97	981.146	865.622	1071.68	920.395	833.37	-0.110691	0.166349	-0.665413	0.505786	1	833.37	-0.000375663	0.00970147	0.505786	1
ENSDARG00000010145	tor4aa	torsin family 4, member Aa [Source:NCBI gene;Acc:550133]	550133	142.131	143.011	89.0423	159.976	132.922	94.8628	125.429	0.0566093	0.278789	0.203054	0.839093	1	125.429	6.94975e-05	0.00977188	0.839093	1
ENSDARG00000010145	tor4aa	torsin family 4, member Aa [Source:NCBI gene;Acc:550133]	101886311	142.131	143.011	89.0423	159.976	132.922	94.8628	125.429	0.0566093	0.278789	0.203054	0.839093	1	125.429	6.94975e-05	0.00977188	0.839093	1
ENSDARG00000010146	cpa2	carboxypeptidase A2 (pancreatic) [Source:ZFIN;Acc:ZDB-GENE-040801-182]	445052	8.57685	9.71065	8.40022	4.3829	9.96915	3.38796	7.87758	-0.685567	0.897316	-0.76402	0.444856	1	7.87758	-0.000125325	0.0131111	0.444856	1
ENSDARG00000010149	atp5fa1	ATP synthase F1 subunit alpha [Source:ZFIN;Acc:ZDB-GENE-060201-1]	553755	8515.59	11149.6	12575.1	8837.02	10943.6	8704.79	9488.64	-0.186945	0.19351	-0.966071	0.334008	1	9488.64	-0.000471592	0.00976343	0.334008	1
ENSDARG00000010154	vstm4a	V-set and transmembrane domain containing 4a [Source:ZFIN;Acc:ZDB-GENE-060810-69]	553443	57.5874	122.707	76.442	104.094	106.338	76.7937	80.6925	0.241532	0.353798	0.682682	0.494808	1	80.6925	0.000189158	0.00999864	0.494808	1
ENSDARG00000010155	abi1a	abl-interactor 1a [Source:ZFIN;Acc:ZDB-GENE-040426-1701]	393711	868.713	1100.83	1007.19	805.357	944.577	1120.28	950.897	-0.0588098	0.154291	-0.381161	0.703084	1	950.897	-0.000231517	0.00968313	0.703084	1
ENSDARG00000010160	rps15a	ribosomal protein S15a [Source:NCBI gene;Acc:336764]	336764	9511.73	9791.87	10604.4	8393.25	9567.06	7435.43	10830	-0.244647	0.149531	-1.63609	0.101821	1	10830	-0.00103288	0.00985544	0.101821	1
ENSDARG00000010169	myd88	MYD88 innate immune signal transduction adaptor [Source:NCBI gene;Acc:403145]	403145	182.564	107.7	105.003	172.029	88.8916	93.7334	135.836	-0.165344	0.336521	-0.491333	0.623191	1	135.836	-0.000141706	0.00989145	0.623191	1
ENSDARG00000010181	asap2a	ArfGAP with SH3 domain, ankyrin repeat and PH domain 2a [Source:ZFIN;Acc:ZDB-GENE-041210-256]	570669	763.34	722.119	615.736	711.125	817.471	659.522	630.839	0.0590771	0.158007	0.37389	0.708486	1	630.839	0.000221854	0.00968526	0.708486	1
ENSDARG00000010183	si:ch73-265h17.1	si:ch73-265h17.1 [Source:ZFIN;Acc:ZDB-GENE-131121-358]	100535146	28.1811	20.3041	19.3205	23.0102	3.32305	4.51727	13.7727	-1.42047	0.714951	-1.98681	0.0469435	1	13.7727	-0.000624703	0.0258478	0.0469435	1
ENSDARG00000010186	myo3a	myosin IIIA [Source:ZFIN;Acc:ZDB-GENE-041026-4]	402814	2261.84	1544.88	2184.9	2170.63	1523.62	2311.72	2843.26	0.00220082	0.175886	0.0125128	0.990017	1	2843.26	6.68177e-06	0.00969136	0.990017	1
ENSDARG00000010192	pax3a	paired box 3a [Source:ZFIN;Acc:ZDB-GENE-980526-52]	30532	34.3074	100.638	42.8411	65.7435	64.7995	66.6298	52.0698	0.260321	0.433034	0.601156	0.547736	1	52.0698	0.000140272	0.0101754	0.547736	1
ENSDARG00000010194	eif4bb	eukaryotic translation initiation factor 4Bb [Source:ZFIN;Acc:ZDB-GENE-030131-8563]	336619	2629.42	2630.7	2602.39	2795.19	2771.42	1977.44	2647.12	-0.0624224	0.196021	-0.318447	0.750146	1	2647.12	-0.000152997	0.00970786	0.750146	1
ENSDARG00000010207	smad3b	SMAD family member 3b [Source:ZFIN;Acc:ZDB-GENE-030128-4]	326283	798.872	472.291	548.534	610.318	412.889	528.521	675.611	-0.217055	0.190292	-1.14064	0.254019	1	675.611	-0.000566968	0.00979578	0.254019	1
ENSDARG00000010231	ppm1na	protein phosphatase, Mg2+/Mn2+ dependent, 1Na (putative) [Source:ZFIN;Acc:ZDB-GENE-040426-2731]	405817	2282.67	1004.61	4937.65	2091.74	807.501	3200.49	3216.39	-0.400712	0.545382	-0.734736	0.462501	1	3216.39	-0.000146522	0.0107775	0.462501	1
ENSDARG00000010238	rbm22	RNA binding motif protein 22 [Source:NCBI gene;Acc:406495]	406495	470.502	578.225	550.214	535.809	659.626	504.805	504.756	0.0865826	0.200156	0.432575	0.665324	1	504.756	0.000203709	0.00971547	0.665324	1
ENSDARG00000010244	rpl22l1	ribosomal protein L22-like 1 [Source:ZFIN;Acc:ZDB-GENE-060804-3]	735250	1121.12	1241.2	1403.68	925.887	1300.97	963.309	1281.5	-0.264431	0.216438	-1.22174	0.221805	1	1281.5	-0.000537885	0.00988977	0.221805	1
ENSDARG00000010246	prmt1	protein arginine methyltransferase 1 [Source:ZFIN;Acc:ZDB-GENE-030131-693]	321974	2914.9	2599.81	3459.21	2854.36	2688.35	2817.65	2808.18	-0.0799384	0.215133	-0.371577	0.710208	1	2808.18	-0.000163111	0.00972392	0.710208	1
ENSDARG00000010248	wdr54	WD repeat domain 54 [Source:ZFIN;Acc:ZDB-GENE-040801-151]	445236	155.609	153.605	228.486	143.54	259.198	188.596	180.095	0.145546	0.271564	0.535956	0.591989	1	180.095	0.000188459	0.00979839	0.591989	1
ENSDARG00000010250	nqo1	NAD(P)H dehydrogenase, quinone 1 [Source:ZFIN;Acc:ZDB-GENE-030131-1226]	322506	374.931	615.302	588.855	385.695	550.796	487.866	423.441	-0.139981	0.217067	-0.644873	0.51901	1	423.441	-0.000281023	0.00974733	0.51901	1
ENSDARG00000010252	jak3	Janus kinase 3 (a protein tyrosine kinase, leukocyte) [Source:ZFIN;Acc:ZDB-GENE-070725-4]	561370	19.6042	23.8352	13.4404	18.6273	25.7536	6.77591	23.8357	-0.225044	0.573072	-0.392697	0.694543	1	23.8357	-7.41114e-05	0.0104957	0.694543	1
ENSDARG00000010255	bin2b	bridging integrator 2b [Source:ZFIN;Acc:ZDB-GENE-030131-5598]	327387	121.301	75.9197	49.5613	107.381	75.5994	37.2675	92.4252	-0.164389	0.445249	-0.369208	0.711973	1	92.4252	-8.36226e-05	0.0100875	0.711973	1
ENSDARG00000010266	igf2bp3	insulin-like growth factor 2 mRNA binding protein 3 [Source:NCBI gene;Acc:30967]	30967	2631.87	2543.31	2103.42	2648.37	2606.93	2101.66	2288.23	0.0161636	0.210409	0.0768201	0.938767	1	2288.23	3.4437e-05	0.00971219	0.938767	1
ENSDARG00000010267	dpydb	dihydropyrimidine dehydrogenase b [Source:NCBI gene;Acc:405829]	405829	22.0548	25.6008	23.5206	15.3401	25.7536	6.77591	21.6218	-0.541575	0.709081	-0.76377	0.445005	1	21.6218	-0.000133683	0.0118038	0.445005	1
ENSDARG00000010270	fezf1	FEZ family zinc finger 1 [Source:NCBI gene;Acc:558801]	558801	126.202	173.909	188.165	161.071	168.645	164.881	128.817	0.0197803	0.300596	0.0658035	0.947534	1	128.817	2.09783e-05	0.00978979	0.947534	1
ENSDARG00000010276	ptgs2b	prostaglandin-endoperoxide synthase 2b [Source:ZFIN;Acc:ZDB-GENE-041014-323]	559020	249.954	126.238	105.003	201.613	168.645	126.484	292.151	0.0994014	0.354807	0.280156	0.779357	1	292.151	7.68471e-05	0.00987914	0.779357	1
ENSDARG00000010279	scamp2	secretory carrier membrane protein 2 [Source:ZFIN;Acc:ZDB-GENE-040426-2702]	406687	379.832	478.47	398.17	429.524	397.935	399.779	408.402	-0.0332027	0.188109	-0.176507	0.859895	1	408.402	-8.82633e-05	0.00969957	0.859895	1
ENSDARG00000010280	clasp1a	cytoplasmic linker associated protein 1a [Source:ZFIN;Acc:ZDB-GENE-081104-520]	562077	2241.01	2008.34	1780.01	2187.07	2077.74	2298.16	2066.67	0.124268	0.157989	0.786559	0.43154	1	2066.67	0.000467231	0.00970141	0.43154	1
ENSDARG00000010281	xpo4	exportin 4 [Source:NCBI gene;Acc:324342]	324342	461.925	497.892	413.291	539.096	471.873	388.486	447.604	0.024708	0.207035	0.119342	0.905004	1	447.604	5.43483e-05	0.00971048	0.905004	1
ENSDARG00000010294	fmodb	fibromodulin b [Source:ZFIN;Acc:ZDB-GENE-080327-28]	797559	216.872	334.576	101.643	279.41	225.137	129.872	144.347	-0.0031622	0.455341	-0.00694468	0.994459	1	144.347	-1.53799e-06	0.010042	0.994459	1
ENSDARG00000010296	kcnh6b	potassium voltage-gated channel, subfamily H (eag-related), member 6b [Source:ZFIN;Acc:ZDB-GENE-121214-55]	NA	98.0212	27.3664	79.8021	59.1691	44.0304	88.0869	83.2003	-0.0296971	0.39743	-0.074723	0.940435	1	83.2003	-1.85312e-05	0.00992916	0.940435	1
ENSDARG00000010300	traf3ip1	TNF receptor-associated factor 3 interacting protein 1 [Source:NCBI gene;Acc:393572]	393572	354.101	309.858	304.928	290.367	255.875	293.623	330.192	-0.199755	0.218138	-0.915728	0.359809	1	330.192	-0.000398171	0.00979279	0.359809	1
ENSDARG00000010301	b4galt6	UDP-Gal:betaGlcNAc beta 1,4- galactosyltransferase, polypeptide 6 [Source:ZFIN;Acc:ZDB-GENE-040426-789]	393912	1042.7	953.41	997.946	1182.29	1086.64	1400.36	1367.88	0.281279	0.162928	1.7264	0.0842752	1	1367.88	0.00100638	0.00997642	0.0842752	1
ENSDARG00000010312	cp	ceruloplasmin [Source:ZFIN;Acc:ZDB-GENE-010522-1]	84702	17.1537	50.3188	26.0407	31.776	44.8612	39.5262	40.8743	0.361671	0.422093	0.856852	0.391527	1	40.8743	0.000206745	0.0103675	0.391527	1
ENSDARG00000010316	qars1	glutaminyl-tRNA synthetase 1 [Source:ZFIN;Acc:ZDB-GENE-040426-1011]	394188	601.605	903.974	765.26	851.378	938.762	494.642	739.025	0.0230487	0.326979	0.0704896	0.943804	1	739.025	2.0792e-05	0.00982145	0.943804	1
ENSDARG00000010317	gpr183a	G protein-coupled receptor 183a [Source:NCBI gene;Acc:556770]	556770	1.22526	0.882787	0	3.28717	0	2.25864	3.94969	1.20091	1.63627	0.733932	0.46299	1	3.94969	0.000115818	0.0174797	0.46299	1
ENSDARG00000010318	srpx	sushi-repeat containing protein X-linked [Source:ZFIN;Acc:ZDB-GENE-050327-43]	541513	90.6696	239.235	124.323	162.167	187.752	150.199	135.787	0.240297	0.313116	0.767438	0.442821	1	135.787	0.000237525	0.00993771	0.442821	1
ENSDARG00000010331	radx	RPA1 related single stranded DNA binding protein [Source:ZFIN;Acc:ZDB-GENE-081104-212]	NA	121.301	173.026	137.764	119.434	136.245	158.105	154.542	-0.0809999	0.281411	-0.287835	0.773473	1	154.542	-9.76872e-05	0.00978044	0.773473	1
ENSDARG00000010332	zgc:56231	zgc:56231 [Source:ZFIN;Acc:ZDB-GENE-040426-1914]	406257	9.80212	16.7729	9.24024	20.8188	19.9383	20.3277	22.1541	0.785749	0.533376	1.47316	0.140708	1	22.1541	0.000341285	0.0135205	0.140708	1
ENSDARG00000010347	acer1	alkaline ceramidase 1 [Source:NCBI gene;Acc:550266]	550266	120.076	81.2164	73.9219	182.986	157.014	46.3021	87.6739	0.366122	0.346784	1.05577	0.291076	1	87.6739	0.000302268	0.0102608	0.291076	1
[truncated: 31,272 more rows]

## Sheet: 10dpf
ensembl_gene_id	external_gene_name	description	entrezgene_id	BBS1_Ctrl_10dpf_S4	BBS1_Ctrl_10dpf_S5	BBS1_Ctrl_10dpf_S6	BBS1_MUT_10dpf_S4	BBS1_MUT_10dpf_S5	BBS1_MUT_10dpf_S6	baseMean_10dpf	log2FoldChange_10dpf	lfcSE_10dpf	stat_10dpf	pvalue_10dpf	padj_10dpf	baseMean_ashr_shrinked_10dpf	log2FoldChange_ashr_shrinked_10dpf	lfcSE_ashr_shrinked_10dpf	pvalue_ashr_shrinked_10dpf	padj_ashr_shrinked_10dpf
[truncated: 32,925 more rows]

[truncated: 1 more sheets: 10dpf_noDupl.]
