# Supplementary material for: Loss of the Bardet-Biedl protein Bbs1 alters photoreceptor outer segment protein and lipid composition
Source: Nat Commun. 2022 Mar 11;13:1282. doi: 10.1038/s41467-022-28982-6 (PMC8917222; doi:10.1038/s41467-022-28982-6)
Supplement: Supplementary file 6 — Supplementary Data 3 [file 41467_2022_28982_MOESM6_ESM.xlsx]

## Sheet: Median_polished_Protein
UniprotID	bbs1.ctrl	bbs1.ctrl.1	bbs1.ctrl.2	bbs1.ctrl.3	bbs1.mut	bbs1.mut.1	bbs1.mut.2	bbs1.mut.3	sigma	df	isSingular	log2FC	conf.low	conf.high	p.value	p.value.adjusted	pseudo_log2FC	is_pseudo_estimate	pseudo_p.value	pseudo_p.value.adjusted	uniprot_gn_symbol	description	entrezgene_id	is_low	Column1	Column2	Column3	Column4	Column5
A0A0A0MPT5	-2.19512	-2.13767	-1.75084	-1.95237	-2.08165	-1.99565	-2.17541	-2.51111	0.319271	14.8838	FALSE	-0.111176	-0.51757	0.295218	0.568299	0.759471	-0.111176	FALSE	0.568299	0.759471	oma1	OMA1 zinc metallopeptidase [Source:ZFIN;Acc:ZDB-GENE-091204-124]	100331186	FALSE	1	1	1	1	4
A0A0B4J1A5	-0.0660879	-1.11679	-1.16918	-0.915998	0.433112	-1.08188	-0.105238	-0.97052	0.688168	32.1695	FALSE	0.240427	-0.427753	0.908608	0.468995	0.677809	0.240427	FALSE	0.468995	0.677809	ewsr1a	EWS RNA-binding protein 1a [Source:ZFIN;Acc:ZDB-GENE-030131-2317]	323597	FALSE	1	1	1	1	4
A0A0F6PK88	-0.443878	0.186087	0.224093	0.154378	0.590221	0.57197	0.707202	0.684353	0.413273	74.2492	FALSE	0.55972	0.308479	0.81096	3.09248e-05	0.000407121	0.55972	FALSE	3.09248e-05	0.000407121	ak2	adenylate kinase 2 [Source:ZFIN;Acc:ZDB-GENE-030131-512]	321793	FALSE	1	1	1	1	4
A0A0G2KCW6	-0.846238	-0.842206	-0.818903	-0.94904	-1.06161	-1.09433	-1.13722	-1.1043	0.433814	94.8139	FALSE	-0.188434	-0.414026	0.0371572	0.100561	0.267911	-0.188434	FALSE	0.100561	0.267911	ddb1	damage-specific DNA binding protein 1 [Source:ZFIN;Acc:ZDB-GENE-040426-1272]	393599	FALSE	1	1	1	1	4
A0A0G2KGN6		-1.34018	-1.73605	-1.68712	-1.48244	-0.968945	-0.969547	-0.958235	0.429306	24.2144	FALSE	0.62987	0.072622	1.18712	0.0283516	0.111043	0.62987	FALSE	0.0283516	0.111043	LOC108191765	cadherin related family member 1 [Source:HGNC Symbol;Acc:HGNC:14550]	108191765	FALSE	1	1	1	1	4
A0A0G2KH95	-1.33	-1.14526	-1.10147	-1.19445	-0.95212	-0.235598	-0.512162	-0.396782	0.429709	32.0199	FALSE	0.542503	0.132386	0.95262	0.0111352	0.055452	0.542503	FALSE	0.0111352	0.055452	psmd2	proteasome 26S subunit, non-ATPase 2 [Source:ZFIN;Acc:ZDB-GENE-040426-1480]	393518	FALSE	1	1	1	1	4
A0A0G2KHK8	-1.41479	-1.06343	-1.36457	-1.57416	-1.17885	-1.82751	-1.14227	-1.12852	0.403505	45.1577	FALSE	0.0322283	-0.281808	0.346264	0.837189	0.925019	0.0322283	FALSE	0.837189	0.925019	cdc37	cell division cycle 37 homolog (S. cerevisiae) [Source:ZFIN;Acc:ZDB-GENE-040426-940]	394013	FALSE	1	1	1	1	4
A0A0G2KHZ9			0.0957033	-0.10981	0.278316	-0.905652	0.424039	-0.104741	0.401215	16.0031	FALSE	-0.00728553	-0.595271	0.5807	0.979369	0.988903	-0.00728553	FALSE	0.979369	0.988903	fam57a	TLC domain containing 3A [Source:ZFIN;Acc:ZDB-GENE-170623-4]	100002814	FALSE	1	1	1	1	4
Q1ED19					1.88902	2.14288	1.74389	2.06928	#N/A	#N/A	#N/A	#N/A	#N/A	#N/A	#N/A	#N/A	4.05438	TRUE	0	0	lrit1b	leucine-rich repeat, immunoglobulin-like and transmembrane domains 1b [Source:ZFIN;Acc:ZDB-GENE-060616-45]	553432	TRUE	1	1	1	1	4
A0A0G2KJT5	5.30584e-05	0.454022	0.366555	0.204347	0.500146	0.459929	0.695637	0.674788	0.327981	40.0005	FALSE	0.34314	0.0661674	0.620112	0.0164633	0.0746277	0.34314	FALSE	0.0164633	0.0746277	A0A0G2KJT5	#N/A	#N/A	FALSE	1	1	1	1	4
A0A0G2KLD8	0.441963	0.417604	0.99881	0.722729	0.71436	0.922195	0.79095	0.547885	0.29268	38	FALSE	0.0753017	-0.172296	0.322899	0.541777	0.736757	0.0753017	FALSE	0.541777	0.736757	bphl	biphenyl hydrolase like [Source:HGNC Symbol;Acc:HGNC:1094]	402804	FALSE	1	1	1	1	4
A0A0G2KNY9	0.354722	0.590107	1.1567	0.644962	1.06296	0.696956	0.784795	1.24278	0.635338	44.9948	FALSE	0.142941	-0.341989	0.62787	0.555692	0.750321	0.142941	FALSE	0.555692	0.750321	pin1	peptidylprolyl cis/trans isomerase, NIMA-interacting 1 [Source:ZFIN;Acc:ZDB-GENE-040426-1714]	393721	FALSE	1	1	1	1	4
F1RDQ9		-4.36328			-0.892759	-1.25838	-0.706344	-1.62304	0.628288	8	TRUE	3.78309	2.21817	5.34801	0.000525603	0.00459671	3.78309	FALSE	0.000525603	0.00459671	ctsz	cathepsin Z [Source:ZFIN;Acc:ZDB-GENE-041010-139]	450022	TRUE	1	1	1	1	4
A0A0G2KQA6	-0.226835	-0.923375	-0.981472	-0.869716	-1.27507	-1.14722	-0.982977	-1.07123	0.392352	30.1987	FALSE	-0.38655	-0.760375	-0.0127251	0.0431385	0.150377	-0.38655	FALSE	0.0431385	0.150377	sept4b	septin 4b [Source:NCBI gene;Acc:100003446]	100003446	FALSE	1	1	1	1	4
A0A0G2KR57	-0.670907	0.544454	-0.534488	-0.689228	-0.90406		-0.697557		0.601155	10.221	FALSE	-0.365586	-1.3426	0.611426	0.424796	0.641972	-0.365586	FALSE	0.424796	0.641972	A0A0G2KR57	#N/A	#N/A	FALSE	1	1	1	1	4
A0A0G2KSS0	0.0939772	0.254245	0.785501	0.48032	-0.301534	0.558704	0.1489	0.544747	0.688542	121.091	FALSE	-0.282397	-0.611251	0.0464569	0.0916847	0.251853	-0.282397	FALSE	0.0916847	0.251853	A0A0G2KSS0	#N/A	#N/A	FALSE	1	1	1	1	4
A0A0G2KTI4	-1.13802		-1.33004	-1.07713	-0.863694	-1.24001	-0.621094	-1.39584	0.430172	23.5255	FALSE	0.24838	-0.265142	0.761902	0.327803	0.558371	0.24838	FALSE	0.327803	0.558371	slc12a2	solute carrier family 12 member 2 [Source:ZFIN;Acc:ZDB-GENE-040625-53]	415170	FALSE	1	1	1	1	4
A0A0G2KTT4	-1.12204	-0.837054	-1.6491	-2.04835	-0.713276		-0.434934	-1.20499	0.608345	18.4508	FALSE	1.01499	0.200054	1.82993	0.0174085	0.0773909	1.01499	FALSE	0.0174085	0.0773909	si	si:dkey-167k11.5 [Source:ZFIN;Acc:ZDB-GENE-091204-218]	100149441	FALSE	1	1	1	1	4
F1RAM4	-1.71801	-1.20757	-1.70452	-2.01767	1.48458	1.86685	1.78883	1.25149	0.497762	31.4746	FALSE	3.22142	2.71627	3.72657	3.39842e-14	2.54882e-12	3.22142	FALSE	3.39842e-14	2.54882e-12	F1RAM4	#N/A	#N/A	FALSE	1	1	1	1	4
F1QX26		-0.726564	-1.1865	-0.493473	1.19113	1.44243	1.79613	1.03558	0.621341	18.8592	FALSE	3.22082	2.46147	3.98017	3.6453e-08	9.39803e-07	3.22082	FALSE	3.6453e-08	9.39803e-07	lgals9l1	lectin, galactoside-binding, soluble, 9 (galectin 9)-like 1 [Source:ZFIN;Acc:ZDB-GENE-030131-9543]	337597	FALSE	1	1	1	1	4
A0A0R4IVB1				-3.323	-0.203367	-0.314644	-0.504715	-0.845717	0.42558	9	TRUE	2.85154	1.83041	3.87267	0.000138143	0.00150618	2.85154	FALSE	0.000138143	0.00150618	A0A0R4IVB1	#N/A	#N/A	TRUE	1	1	1	1	4
A0A0G2KXZ1	0.336621	0.16487	0.920776	0.466227	0.906374	0.605159	1.2163	0.824345	0.579307	80.9896	FALSE	0.321127	-0.0351648	0.67742	0.0766555	0.225038	0.321127	FALSE	0.0766555	0.225038	ddah1	dimethylarginine dimethylaminohydrolase 1 [Source:NCBI gene;Acc:406561]	406561	FALSE	1	1	1	1	4
A0A0G2KYZ5					-1.129		-1.76511	-3.233	#N/A	#N/A	#N/A	#N/A	#N/A	#N/A	#N/A	#N/A	0.168306	TRUE	0	0	A0A0G2KYZ5	#N/A	#N/A	TRUE	1	0	1	1	3
A0A0G2KZ18	0.616136	0.656453	0.601708	0.444099	0.081052	0.444087	0.505663	0.481808	0.543105	115.004	FALSE	-0.251665	-0.51925	0.0159202	0.0650198	0.201947	-0.251665	FALSE	0.0650198	0.201947	LOC100001114	microtubule-associated protein 4-like [Source:NCBI gene;Acc:100001114]	100001114	FALSE	1	1	1	1	4
A0A0G2L009	-1.40665	-1.5014	-0.781304	-0.81536	-1.51649	-1.06781	-0.912269	-1.06981	0.571026	294.031	FALSE	-0.0462255	-0.218432	0.125981	0.597697	0.780237	-0.0462255	FALSE	0.597697	0.780237	dync1h1	dynein, cytoplasmic 1, heavy chain 1 [Source:ZFIN;Acc:ZDB-GENE-030131-7050]	#N/A	FALSE	1	1	1	1	4
A0A0G2L033	-1.74565	-1.39594	-1.28763	-1.43438	-2.07339	-2.42911			0.317241	10	TRUE	-0.817539	-1.39468	-0.240393	0.0102246	0.0516444	-0.817539	FALSE	0.0102246	0.0516444	oscp1b	organic solute carrier partner 1 [Source:HGNC Symbol;Acc:HGNC:29971]	100334608	FALSE	1	1	1	1	4
A0A0G2L109	-0.0275619		0.593479	0.878962		0.762754		0.744124	0.403332	5.02405	FALSE	0.289942	-0.654022	1.23391	0.466003	0.676266	0.289942	FALSE	0.466003	0.676266	unc13bb	unc-13 homolog B [Source:HGNC Symbol;Acc:HGNC:12566]	100329499	FALSE	1	1	1	1	4
A0A0G2L1F5	-0.63351	-0.865609	-0.0725129	-0.42796	-0.86359	-0.435616	-0.301283	-0.269271	0.519888	588.503	FALSE	0.032286	-0.0781765	0.142749	0.566161	0.758661	0.032286	FALSE	0.566161	0.758661	sptbn1	spectrin, beta, non-erythrocytic 1 [Source:ZFIN;Acc:ZDB-GENE-031006-3]	553451	FALSE	1	1	1	1	4
A0A0G2L2Q2	2.32331	0.744675	2.75234	2.61375	1.53508	1.95099	2.38409	2.37201	0.900265	27	FALSE	-0.0479762	-0.971572	0.875619	0.915908	0.96484	-0.0479762	FALSE	0.915908	0.96484	uqcr10	ubiquinol-cytochrome c reductase, complex III subunit X [Source:ZFIN;Acc:ZDB-GENE-170406-3]	100333064	FALSE	1	1	1	1	4
A0A0G2L559	0.887494	0.770408	1.7982	1.25473	0.362445	0.427112	0.990842	1.33385	0.752057	99.2756	FALSE	-0.413945	-0.799841	-0.0280492	0.0357819	0.129474	-0.413945	FALSE	0.0357819	0.129474	A0A0G2L559	#N/A	#N/A	FALSE	1	1	1	1	4
A0A0G2L7I2			-2.27074	-2.44602			-1.25755	-2.8753	0.805241	8.08586	FALSE	0.226447	-1.51209	1.96498	0.771887	0.886918	0.226447	FALSE	0.771887	0.886918	A0A0G2L7I2	#N/A	#N/A	FALSE	0	0	1	1	2
A0A0G2L7W1	-2.99048	-3.28005	-2.59062	-2.88503	-3.20693	-2.53607	-2.60821	-3.01921	0.302593	12	FALSE	0.0939381	-0.372252	0.560129	0.668438	0.82802	0.0939381	FALSE	0.668438	0.82802	tamm41	TAM41 mitochondrial translocator assembly and maintenance homolog [Source:ZFIN;Acc:ZDB-GENE-051030-99]	641323	FALSE	1	1	1	1	4
A0A0G2L8C2		-2.81098	-1.70401	-1.90161	-2.58108	-1.8889	-2.33019	-1.77118	0.573676	28.5283	FALSE	-0.0180092	-0.582443	0.546424	0.948388	0.975181	-0.0180092	FALSE	0.948388	0.975181	ap3b2	adaptor related protein complex 3 subunit beta 2 [Source:HGNC Symbol;Acc:HGNC:567]	100000165	FALSE	1	1	1	1	4
A0A0G2L974						-1.94328	-1.67942		#N/A	#N/A	#N/A	#N/A	#N/A	#N/A	#N/A	#N/A	0.394833	TRUE	0	0	A0A0G2L974	#N/A	#N/A	FALSE	0	1	1	0	2
A0A0G2L9C0	-2.67865	-1.84613	-1.83702	-2.19093		-1.84321	-1.6663	-1.68418	0.281785	12	TRUE	0.382991	-0.0859266	0.851909	0.100465	0.267911	0.382991	FALSE	0.100465	0.267911	A0A0G2L9C0	#N/A	#N/A	FALSE	1	1	1	1	4
A0A0G2L9G1	-2.01531	-1.84287	-0.88764	-1.90253	-0.599	-2.04825	-2.40208	-0.529185	0.779125	18.5286	FALSE	0.0178352	-1.01909	1.05476	0.971618	0.984345	0.0178352	FALSE	0.971618	0.984345	arfgap1	ADP-ribosylation factor GTPase activating protein 1 [Source:ZFIN;Acc:ZDB-GENE-041114-130]	100149572	FALSE	1	1	1	1	4
A0A0G2L9K3		-2.41477		-1.78411	-1.80647	-1.97114	-1.41774	-1.6539	0.268453	6	FALSE	0.387125	-0.181751	0.956	0.146937	0.346758	0.387125	FALSE	0.146937	0.346758	snx2	sorting nexin 2 [Source:ZFIN;Acc:ZDB-GENE-051120-45]	#N/A	FALSE	1	1	1	1	4
A0A0G2LAU9	-1.25098	-1.3263	-0.300684	-0.543025	-1.40105	-0.527948	-0.474779	-0.454642	0.734622	69.0286	FALSE	0.03424	-0.39673	0.46521	0.87453	0.943759	0.03424	FALSE	0.87453	0.943759	gnaz	G protein subunit alpha z [Source:HGNC Symbol;Acc:HGNC:4395]	564915	FALSE	1	1	1	1	4
A0A0H2UKG1	-1.36823	-0.968676	-1.62368	-1.35894	-1.1602	-0.996238	-0.948806	-0.892056	0.393323	18.5911	FALSE	0.469565	-0.0122896	0.95142	0.0555258	0.18035	0.469565	FALSE	0.0555258	0.18035	spag1a	sperm associated antigen 1a [Source:ZFIN;Acc:ZDB-GENE-030131-9443]	564953	FALSE	1	1	1	1	4
Q1LXG1	-2.64567	-2.50444	-1.85947	-2.52953	0.443721	1.2827	0.416707	0.0880477	0.684149	69.4775	FALSE	2.81415	2.3385	3.2898	2.92798e-18	3.01948e-16	2.81415	FALSE	2.92798e-18	3.01948e-16	rdh5	retinol dehydrogenase 5 (11-cis/9-cis) [Source:ZFIN;Acc:ZDB-GENE-050208-411]	556528	FALSE	1	1	1	1	4
A0A0J9YIG5		-1.20432	-1.3174	-1.01021	-0.458136	-0.725334	-1.64666	-1.20376	0.450555	18.8877	FALSE	0.261192	-0.249098	0.771482	0.297338	0.525651	0.261192	FALSE	0.297338	0.525651	sec61a1l	SEC61 translocon alpha 1 subunit, like [Source:ZFIN;Acc:ZDB-GENE-021016-2]	266796	FALSE	1	1	1	1	4
A0A0J9YJL9	-1.27288	-1.84016	-1.18838	-1.68351	-1.38377	-1.6835	-0.896535	-1.29053	0.483197	56.4452	FALSE	0.312642	-0.0278428	0.653126	0.0711614	0.213743	0.312642	FALSE	0.0711614	0.213743	ampd2a	adenosine monophosphate deaminase 2a [Source:ZFIN;Acc:ZDB-GENE-091204-4]	100330772	FALSE	1	1	1	1	4
A0A0N4SU18	-2.00875	-1.94923	-3.59966	-2.79063	-2.10743	-1.2292	-2.71993	-1.91589	0.739851	27.8756	FALSE	0.458794	-0.289019	1.20661	0.219191	0.439983	0.458794	FALSE	0.219191	0.439983	A0A0N4SU18	#N/A	#N/A	FALSE	1	1	1	1	4
A0A0R4I9A0	-1.09417	-0.878604	-1.00048	-0.875624	-0.557837	-0.500019	-0.848065	-0.336233	0.435773	31.4861	FALSE	0.462667	0.07208	0.853255	0.0217569	0.0908065	0.462667	FALSE	0.0217569	0.0908065	apmap	adipocyte plasma membrane associated protein [Source:ZFIN;Acc:ZDB-GENE-020919-1]	266637	FALSE	1	1	1	1	4
A0A0R4I9B2	-2.45223	-2.14883	-1.49254	-2.78196	-1.63857	-1.57848	-1.20232	-1.56093	0.963709	22.1802	FALSE	0.683064	-0.382843	1.74897	0.197562	0.407625	0.683064	FALSE	0.197562	0.407625	pafah1b1b	platelet-activating factor acetylhydrolase 1b, regulatory subunit 1b [Source:ZFIN;Acc:ZDB-GENE-040116-3]	394247	FALSE	1	1	1	1	4
A0A0R4I9C1	-1.2679	-1.54882	-1.23078	-1.38324	-1.10455	-0.598374	-1.00312	-1.03403	0.471533	148.38	FALSE	0.367244	0.169895	0.564592	0.000328934	0.00302644	0.367244	FALSE	0.000328934	0.00302644	yars	tyrosyl-tRNA synthetase [Source:ZFIN;Acc:ZDB-GENE-030425-2]	368235	FALSE	1	1	1	1	4
A0A0R4I9C6	0.169557	0.200835	0.0414615	-0.0379831	0.397512	0.429853	0.556027	0.571973	0.22787	48.0295	FALSE	0.446141	0.269301	0.622982	6.28791e-06	0.000102385	0.446141	FALSE	6.28791e-06	0.000102385	ufm1	ubiquitin-fold modifier 1 [Source:ZFIN;Acc:ZDB-GENE-040426-2930]	322756	FALSE	1	1	1	1	4
A0A0R4IPA1		-3.3237			-0.389119	-0.769882	0.0334242	-0.728741	0.421056	13.2834	FALSE	2.66522	1.67074	3.65971	5.89095e-05	0.000721787	2.66522	FALSE	5.89095e-05	0.000721787	cant1b	calcium activated nucleotidase 1b [Source:ZFIN;Acc:ZDB-GENE-040801-114]	445201	TRUE	1	1	1	1	4
A0A0R4I9G5	-1.1708	-1.06263	-0.931085	-0.690081	-1.14705	-0.709101	-0.915966	-1.02985	0.466698	114.024	FALSE	-0.0289178	-0.263561	0.205726	0.807561	0.907681	-0.0289178	FALSE	0.807561	0.907681	coq8aa	coenzyme Q8A, genome duplicate a [Source:ZFIN;Acc:ZDB-GENE-040718-487]	437001	FALSE	1	1	1	1	4
A0A0R4I9N0	0.925369	1.10462	0.969358	0.708472	0.596358	0.960675	1.26764	0.624992	0.440063	40.9989	FALSE	-0.0879251	-0.450746	0.274896	0.627159	0.806375	-0.0879251	FALSE	0.627159	0.806375	purab	purine-rich element binding protein Ab [Source:ZFIN;Acc:ZDB-GENE-141216-78]	557266	FALSE	1	1	1	1	4
Q6PBW5	0.331652	0.892575	0.678774	0.0605898	3.34972	3.26241	3.31244	2.91933	0.856004	366.489	FALSE	2.6507	2.39987	2.90153	6.20252e-64	1.53512e-60	2.6507	FALSE	6.20252e-64	1.53512e-60	rpe65a	retinoid isomerohydrolase RPE65 a [Source:ZFIN;Acc:ZDB-GENE-040426-1717]	393724	FALSE	1	1	1	1	4
A0A0R4IAD9		-1.50559	-0.723704	-0.695911	-1.76885	-0.983323	-1.12348	-0.741062	1.04269	33.1681	FALSE	-0.226899	-1.22661	0.77281	0.647329	0.82073	-0.226899	FALSE	0.647329	0.82073	slc38a3b	solute carrier family 38 member 3b [Source:ZFIN;Acc:ZDB-GENE-121120-3]	101884924	FALSE	1	1	1	1	4
F1QC05	-1.26339	-0.566016	-0.123056	-0.735002	1.79595	2.1643	2.24584	1.66311	0.746539	150.258	FALSE	2.63082	2.30008	2.96156	1.55281e-33	6.40535e-31	2.63082	FALSE	1.55281e-33	6.40535e-31	ephx1	epoxide hydrolase 1, microsomal (xenobiotic) [Source:ZFIN;Acc:ZDB-GENE-040426-913]	394043	FALSE	1	1	1	1	4
A0A0R4IAQ1	-0.853517	-0.727903	-1.14737	-1.84197	0.114206	-0.53099	-1.08404	-1.17337	0.413793	16.0016	FALSE	0.346536	-0.199457	0.89253	0.197231	0.407467	0.346536	FALSE	0.197231	0.407467	eif3ea	eukaryotic translation initiation factor 3, subunit E, b [Source:ZFIN;Acc:ZDB-GENE-050208-283]	325102	FALSE	1	1	1	1	4
A0A0R4IAW3	-0.761242	-0.975545	-0.812672	-1.21333	-0.69968	-0.589516	-0.116876	-0.541012	0.813251	72.0723	FALSE	0.111173	-0.41394	0.636285	0.674257	0.829531	0.111173	FALSE	0.674257	0.829531	ncam1a	neural cell adhesion molecule 1a [Source:ZFIN;Acc:ZDB-GENE-990415-31]	30447	FALSE	1	1	1	1	4
A0A0R4IB76	0.293595	0.506782	0.980099	0.742025	-0.230617	0.379503	-0.0316752	0.437246	0.713889	223.187	FALSE	-0.376439	-0.637532	-0.115345	0.00490977	0.0297835	-0.376439	FALSE	0.00490977	0.0297835	slc25a13	solute carrier family 25 member 13 [Source:ZFIN;Acc:ZDB-GENE-080319-2]	100537523	FALSE	1	1	1	1	4
A0A0R4IBG2	-0.434052	-0.0464505	-0.141387	-0.231556	0.0569416	0.13703	-0.305619	0.379875	0.544351	56.0821	FALSE	0.267383	-0.134474	0.66924	0.18797	0.398676	0.267383	FALSE	0.18797	0.398676	acp1	acid phosphatase 1 [Source:ZFIN;Acc:ZDB-GENE-050327-12]	541489	FALSE	1	1	1	1	4
A0A0R4IBK1		-2.05636							#N/A	#N/A	#N/A	#N/A	#N/A	#N/A	#N/A	#N/A	0.0468671	TRUE	0	0	gpr107	G protein-coupled receptor 107 [Source:ZFIN;Acc:ZDB-GENE-061103-130]	570589	FALSE	0	1	0	0	1
A0A0R4IBP9	-3.32672				-3.03935		-1.1975		0.806699	11.4829	FALSE	1.08314	-1.01155	3.17782	0.280603	0.511308	1.08314	FALSE	0.280603	0.511308	crb2b	crumbs cell polarity complex component 2b [Source:ZFIN;Acc:ZDB-GENE-060610-1]	#N/A	FALSE	1	0	1	0	2
A0A0R4IBS4	-1.62662			-1.81939	-1.76923		-1.02139	-1.22204	0.467923	11.0257	FALSE	0.410059	-0.320706	1.14082	0.242608	0.465108	0.410059	FALSE	0.242608	0.465108	A0A0R4IBS4	#N/A	#N/A	FALSE	1	0	1	1	3
A0A0R4IBT7	-0.801969	-0.836048	-0.361376	-0.848905	-0.920528	-0.908028	-0.893669	-0.761447	0.429066	51.2336	FALSE	-0.147254	-0.474642	0.180133	0.370814	0.596338	-0.147254	FALSE	0.370814	0.596338	sdr39u1	short chain dehydrogenase/reductase family 39U, member 1 [Source:ZFIN;Acc:ZDB-GENE-060929-104]	767637	FALSE	1	1	1	1	4
A0A0R4IBX9	-0.851914	0.308467	-0.0721989	0.664576	1.90182	-1.24592	1.64288	0.657472	1.52631	50.5838	FALSE	0.635584	-0.615614	1.88678	0.312574	0.540994	0.635584	FALSE	0.312574	0.540994	si	si:ch73-1a9.3 [Source:ZFIN;Acc:ZDB-GENE-141216-84]	556254	FALSE	1	1	1	1	4
A0A0R4IC35					-1.61916	-2.1442	-1.78627	-2.07691	#N/A	#N/A	#N/A	#N/A	#N/A	#N/A	#N/A	#N/A	0.0700193	TRUE	0	0	ogal	O-GlcNAcase like [Source:ZFIN;Acc:ZDB-GENE-110914-153]	571547	TRUE	1	1	1	1	4
A0A0R4ICN9	-2.32462	-1.60626	-1.81654	-1.72732	-1.46567	-1.18093	-1.68201	-1.50109	0.375601	40.3011	FALSE	0.349125	0.0387825	0.659467	0.0284214	0.111126	0.349125	FALSE	0.0284214	0.111126	ola1	Obg-like ATPase 1 [Source:ZFIN;Acc:ZDB-GENE-030131-5063]	326864	FALSE	1	1	1	1	4
A0A0R4ICR8	0.247385	0.489924	0.493793	0.183329	0.702013	0.335754	1.02453	0.738108	0.799954	73.94	FALSE	0.369973	-0.126772	0.866718	0.142045	0.341856	0.369973	FALSE	0.142045	0.341856	bsg	basigin [Source:ZFIN;Acc:ZDB-GENE-030131-9638]	337692	FALSE	1	1	1	1	4
A0A0R4ID68	-0.187306	-0.307623	0.0829418	0.137339	-0.34511	-0.311484	0.000417022	-0.0129865	0.557789	100.143	FALSE	-0.131268	-0.437456	0.174921	0.397053	0.61749	-0.131268	FALSE	0.397053	0.61749	pfklb	phosphofructokinase, liver b [Source:ZFIN;Acc:ZDB-GENE-050417-62]	550259	FALSE	1	1	1	1	4
A0A0R4IED7	-1.84002	-0.865618	-1.52455	-1.47464	-1.25122	0.128152	-0.954088	-0.978623	0.604637	77.3702	FALSE	0.495851	0.130955	0.860747	0.0083818	0.0450977	0.495851	FALSE	0.0083818	0.0450977	A0A0R4IED7	#N/A	#N/A	FALSE	1	1	1	1	4
A0A0R4IER0	-1.37477	-1.3257	-0.856454	-1.18344	-1.05837	-1.08087	-0.898455	-0.579449	0.569827	55.9946	FALSE	0.209661	-0.211766	0.631088	0.323237	0.552876	0.209661	FALSE	0.323237	0.552876	A0A0R4IER0	#N/A	#N/A	FALSE	1	1	1	1	4
A0A0R4IF36	-1.71122		-1.13623	-1.3174	-1.57266	-0.907143	-0.723996	-1.43098	0.531784	16	FALSE	0.251941	-0.461046	0.964928	0.464674	0.676114	0.251941	FALSE	0.464674	0.676114	si	si:ch73-233f7.8 [Source:ZFIN;Acc:ZDB-GENE-141215-62]	#N/A	FALSE	1	1	1	1	4
A0A0R4IF42	-2.47627	-1.76681	-0.730158	-0.844451	-2.0523	-1.76912	-1.30361	-1.30947	0.758805	48.2026	FALSE	-0.199112	-0.766419	0.368195	0.483826	0.69098	-0.199112	FALSE	0.483826	0.69098	rogdi	rogdi atypical leucine zipper [Source:ZFIN;Acc:ZDB-GENE-030131-7582]	335642	FALSE	1	1	1	1	4
F1R9X0		-2.14092	-2.50827	-2.17523	0.272093	0.267335	0.275164	0.118898	0.557474	49.9422	FALSE	2.52505	2.08499	2.96511	1.11329e-15	9.50139e-14	2.52505	FALSE	1.11329e-15	9.50139e-14	slc7a3a	solute carrier family 7 member 3a [Source:ZFIN;Acc:ZDB-GENE-041114-206]	492363	FALSE	1	1	1	1	4
Q7ZU43		-3.85166			-0.620552	-1.93302	-0.791897	-2.20168	0.703673	21.1336	FALSE	2.51657	0.951358	4.08178	0.00306898	0.0198841	2.51657	FALSE	0.00306898	0.0198841	cpvl	carboxypeptidase vitellogenic like [Source:ZFIN;Acc:ZDB-GENE-031219-2]	387531	TRUE	1	1	1	1	4
A0A0R4IFJ7	6.52466	7.0601	7.10233	6.746	6.42601	6.866	6.67823	6.89643	0.774115	198.997	FALSE	-0.213679	-0.512327	0.0849696	0.159833	0.368012	-0.213679	FALSE	0.159833	0.368012	ckmt2a	creatine kinase, mitochondrial 2a (sarcomeric) [Source:ZFIN;Acc:ZDB-GENE-030131-5717]	327506	FALSE	1	1	1	1	4
A0A0R4IFK9	-1.75492	-0.845086	-0.559696	-0.727031	-1.125	-0.97869	-0.699588	-0.586146	0.539247	64.0339	FALSE	0.103338	-0.256537	0.463212	0.56822	0.759471	0.103338	FALSE	0.56822	0.759471	pmpca	peptidase (mitochondrial processing) alpha [Source:ZFIN;Acc:ZDB-GENE-030131-5809]	492801	FALSE	1	1	1	1	4
A0A0R4IFL5	-1.62089	-1.67094	-1.13726	-0.313839	-1.6166	-0.651656	-0.61334	-0.657346	0.5373	58.6501	FALSE	0.183355	-0.172571	0.539281	0.306802	0.534367	0.183355	FALSE	0.306802	0.534367	A0A0R4IFL5	#N/A	#N/A	FALSE	1	1	1	1	4
Q503X5	1.51829	3.02273	1.61852	1.62618	4.39433	4.65255	4.42796	3.85824	0.857744	92.1283	FALSE	2.51043	1.99875	3.02211	7.77991e-16	6.87688e-14	2.51043	FALSE	7.77991e-16	6.87688e-14	fabp11b	fatty acid binding protein 11b [Source:ZFIN;Acc:ZDB-GENE-050522-391]	553579	FALSE	1	1	1	1	4
F1Q9B5		-0.914834	-1.10897	-1.73033	1.18441	1.21254	0.872426	1.10107	0.347747	12.1154	FALSE	2.39878	1.82784	2.96972	8.67143e-07	1.74486e-05	2.39878	FALSE	8.67143e-07	1.74486e-05	slc6a16b	solute carrier family 6 member 16b [Source:ZFIN;Acc:ZDB-GENE-070424-95]	567809	FALSE	1	1	1	1	4
A0A0R4IGI1	-0.557191	0.457577	-1.81395	3.72873	0.25162	1.05223	1.21584	-1.25508	1.5199	25.0833	FALSE	-0.431387	-2.0519	1.18912	0.588424	0.772599	-0.431387	FALSE	0.588424	0.772599	A0A0R4IGI1	#N/A	#N/A	FALSE	1	1	1	1	4
A0A0R4IGI4	-2.25713	-2.4409	-1.66617	-1.86605	-2.76952	-2.14133	-1.97751	-1.53041	0.561961	124.682	FALSE	-0.0808794	-0.326937	0.165178	0.51653	0.718209	-0.0808794	FALSE	0.51653	0.718209	pclob	piccolo presynaptic cytomatrix protein b [Source:ZFIN;Acc:ZDB-GENE-030131-8100]	565842	FALSE	1	1	1	1	4
F1Q9N9	-0.699966	-0.616806	-0.836487	-0.94622	1.30271	2.22551	1.45006	1.50976	0.674455	142.376	FALSE	2.36906	2.07371	2.6644	2.92987e-33	9.0643e-31	2.36906	FALSE	2.92987e-33	9.0643e-31	rbp3	retinol binding protein 3 [Source:ZFIN;Acc:ZDB-GENE-990415-132]	30735	FALSE	1	1	1	1	4
A0A0R4IGP6	0.168748	0.0130882	0.35727	0.224559	-1.61002	0.344444	-0.758659	-0.3548	0.713634	39.0293	FALSE	-0.701266	-1.32248	-0.0800496	0.0279403	0.110291	-0.701266	FALSE	0.0279403	0.110291	pkma	pyruvate kinase M1/2a [Source:ZFIN;Acc:ZDB-GENE-031201-4]	335817	FALSE	1	1	1	1	4
A0A0R4IGQ0	-1.34617	-0.95957	-0.978618	-1.01201	-1.59566	-0.958741	-1.47426	-1.74439	0.463497	160.665	FALSE	-0.390584	-0.59866	-0.182507	0.000288296	0.00273384	-0.390584	FALSE	0.000288296	0.00273384	letm1	leucine zipper-EF-hand containing transmembrane protein 1 [Source:ZFIN;Acc:ZDB-GENE-050522-154]	570745	FALSE	1	1	1	1	4
A0A0R4IGQ7	-0.515186	-0.0331114	0.340517	-1.01371	-0.184129	-0.915796	0.301487	0.0215872	0.462985	24.0208	FALSE	0.230239	-0.308103	0.768581	0.386173	0.609164	0.230239	FALSE	0.386173	0.609164	fkbp3	FKBP prolyl isomerase 3 [Source:ZFIN;Acc:ZDB-GENE-030616-419]	#N/A	FALSE	1	1	1	1	4
A0A0R4IGS7	-1.42108	-1.75714	-0.74216	-1.49544	-1.69894	-1.95459	-1.31217	-0.874905	0.580132	27.6398	FALSE	0.0135984	-0.47496	0.502157	0.954917	0.978734	0.0135984	FALSE	0.954917	0.978734	si	si:dkeyp-9d4.3 [Source:ZFIN;Acc:ZDB-GENE-110914-175]	100148061	FALSE	1	1	1	1	4
A0A0R4IH79	-0.88111	-0.84548	-0.50383	-0.895975	-0.587112	-0.561157	-0.484972	-0.566202	0.409178	96.6282	FALSE	0.25719	0.0233284	0.491053	0.0314724	0.11856	0.25719	FALSE	0.0314724	0.11856	lonp1	lon peptidase 1, mitochondrial [Source:ZFIN;Acc:ZDB-GENE-030131-4006]	563257	FALSE	1	1	1	1	4
A0A0R4IH84	-2.01089	-1.77234	-1.8682	-1.90131	-1.51918	-1.21211	-1.38728	-1.61104	0.379463	17.0552	FALSE	0.477718	0.041543	0.913893	0.0336499	0.124494	0.477718	FALSE	0.0336499	0.124494	A0A0R4IH84	#N/A	#N/A	FALSE	1	1	1	1	4
F1QYD7		-3.00535	-2.87901		-1.52152	0.155904	-1.01655	-0.171984	0.740372	9.00001	FALSE	2.30364	0.979568	3.62772	0.00342808	0.0217552	2.30364	FALSE	0.00342808	0.0217552	F1QYD7	#N/A	#N/A	FALSE	1	1	1	1	4
A0A0R4IHD6			-2.05698	-1.94835	-2.30354	-1.67577	-1.5199	-1.52711	0.363055	11.1591	FALSE	0.245855	-0.29661	0.788319	0.340453	0.569724	0.245855	FALSE	0.340453	0.569724	foxred1	FAD-dependent oxidoreductase domain containing 1 [Source:ZFIN;Acc:ZDB-GENE-080204-64]	556387	FALSE	1	1	1	1	4
A0A0R4IHP7		-0.898163			0.511107	1.07178	0.68137	0.8474	0.998631	15	TRUE	1.28931	-0.986189	3.5648	0.245865	0.468449	1.28931	FALSE	0.245865	0.468449	A0A0R4IHP7	#N/A	#N/A	TRUE	1	1	1	1	4
A0A0R4II13	1.11794	1.57944	1.81243	1.79273	1.4922	1.83913	1.95494	1.93161	0.637622	52.9979	FALSE	0.232394	-0.234597	0.699386	0.322745	0.552417	0.232394	FALSE	0.322745	0.552417	A0A0R4II13	#N/A	#N/A	FALSE	1	1	1	1	4
A0A0R4II73	0.749767	0.634422	1.62459	1.5216	0.766256	1.20369	1.55305	1.45979	0.644098	276.046	FALSE	0.121144	-0.0887796	0.331068	0.256921	0.483191	0.121144	FALSE	0.256921	0.483191	slc25a12	solute carrier family 25 member 12 [Source:ZFIN;Acc:ZDB-GENE-031006-11]	337675	FALSE	1	1	1	1	4
A0A0R4II76	1.77004	1.55548	2.29778	1.77975	1.8358	1.89229	2.04585	1.86633	0.824143	225.014	FALSE	0.102995	-0.186866	0.392856	0.484531	0.691028	0.102995	FALSE	0.484531	0.691028	A0A0R4II76	#N/A	#N/A	FALSE	1	1	1	1	4
Q5CZT1	-3.86999				-1.46882	-1.70171	-0.805752	-2.09824	0.721146	31.7103	FALSE	2.29212	0.728128	3.85611	0.00540635	0.0320881	2.29212	FALSE	0.00540635	0.0320881	dpp7	dipeptidyl-peptidase 7 [Source:ZFIN;Acc:ZDB-GENE-050306-16]	503737	TRUE	1	1	1	1	4
A0A0R4IID9	-1.24973	-1.7148	-0.933042	-1.13319	-1.80037	-1.21118	-1.47499	-1.40564	0.491387	37.0332	FALSE	-0.315442	-0.731708	0.100824	0.13319	0.32768	-0.315442	FALSE	0.13319	0.32768	eps8a	epidermal growth factor receptor pathway substrate 8a [Source:ZFIN;Acc:ZDB-GENE-040426-871]	393212	FALSE	1	1	1	1	4
A0A0R4IIP6	0.0766891	-0.136894	-0.208839	-0.194517	0.0769069	0.623688	0.268524	0.283414	0.534288	77.0277	FALSE	0.364033	0.0392578	0.688809	0.0285256	0.111358	0.364033	FALSE	0.0285256	0.111358	rps18	ribosomal protein S18 [Source:ZFIN;Acc:ZDB-GENE-020419-20]	192300	FALSE	1	1	1	1	4
A0A0R4IJ00	-1.50866		-1.19814	-2.31192	-1.09001	-1.65795	-1.07703	-1.59987	0.429135	36.042	FALSE	0.295251	-0.066657	0.657159	0.106713	0.279485	0.295251	FALSE	0.106713	0.279485	kyat3	kynurenine aminotransferase 3 [Source:ZFIN;Acc:ZDB-GENE-040426-1299]	393315	FALSE	1	1	1	1	4
A0A0R4IJC7	-0.960625	-0.96286	-0.4542	-0.386612	-0.796818	-0.196641	-0.789259	-0.515041	0.342903	22.2272	FALSE	0.112785	-0.302526	0.528096	0.579163	0.765974	0.112785	FALSE	0.579163	0.765974	yme1l1b	YME1-like 1b [Source:ZFIN;Acc:ZDB-GENE-070410-25]	557907	FALSE	1	1	1	1	4
A0A0R4IJF5	0.872057	0.978995	0.453001	0.70543	1.80882	0.943866	1.31479	0.795451	0.442296	27	FALSE	0.463361	0.00960339	0.917119	0.0456618	0.156962	0.463361	FALSE	0.0456618	0.156962	pam16	presequence translocase associated motor 16 [Source:ZFIN;Acc:ZDB-GENE-040426-1776]	393777	FALSE	1	1	1	1	4
A0A0R4IJU2	0.452528	0.0642728	0.474609	0.180383	0.777739	0.970222	1.1032	0.869551	0.527394	83.0353	FALSE	0.514723	0.214036	0.815409	0.00102226	0.00810927	0.514723	FALSE	0.00102226	0.00810927	A0A0R4IJU2	#N/A	#N/A	FALSE	1	1	1	1	4
A0A0R4IJU5	0.298172	-0.308987	1.67484	1.16386	-0.196975	-0.557368	0.956291	0.9225	0.987326	168.103	FALSE	-0.470493	-0.867818	-0.0731671	0.0205796	0.0869188	-0.470493	FALSE	0.0205796	0.0869188	syn2b	synapsin IIb [Source:ZFIN;Acc:ZDB-GENE-051127-49]	641578	FALSE	1	1	1	1	4
A0A0R4IK18		-2.5445	-3.47395		-0.662147	-1.81762	-1.18895	-2.19518	#N/A	#N/A	#N/A	#N/A	#N/A	#N/A	#N/A	#N/A	0.935365	TRUE	0	0	ctsc	cathepsin C [Source:ZFIN;Acc:ZDB-GENE-030619-9]	368704	FALSE	1	1	1	1	4
E9QIP3	0.457887	1.00954	0.719461	0.887562	3.10408	3.18581	2.96669	2.89283	0.636386	108.648	FALSE	2.27934	1.95799	2.6007	3.3457e-26	5.17537e-24	2.27934	FALSE	3.3457e-26	5.17537e-24	stx3a	syntaxin 3A [Source:ZFIN;Acc:ZDB-GENE-040426-1489]	#N/A	FALSE	1	1	1	1	4
A0A0R4IKN8				-1.83416	-0.714452	-1.20488	-0.689996	-1.52176	0.399163	4	FALSE	0.801388	-0.437678	2.04045	0.146969	0.346758	0.801388	FALSE	0.146969	0.346758	ptcd3	pentatricopeptide repeat domain 3 [Source:ZFIN;Acc:ZDB-GENE-030131-6849]	553325	TRUE	1	1	1	1	4
A0A0R4IKW3	-1.82414	-2.38069	-2.45206	-2.10524	-2.00357	-2.21816	-1.47242	-1.86075	0.485952	18.0494	FALSE	0.253943	-0.306044	0.81393	0.353406	0.581056	0.253943	FALSE	0.353406	0.581056	eif4a3	eukaryotic translation initiation factor 4A3 [Source:ZFIN;Acc:ZDB-GENE-040426-915]	394053	FALSE	1	1	1	1	4
A0A0R4IL25	-1.07155	-1.29289	-0.702838	-0.841373	-1.50977	-1.67617	-0.883488	-0.940857	0.747325	87.353	FALSE	-0.420206	-0.807165	-0.0332471	0.0336511	0.124494	-0.420206	FALSE	0.0336511	0.124494	erc2	ELKS/RAB6-interacting/CAST family member 2 [Source:ZFIN;Acc:ZDB-GENE-130530-700]	572002	FALSE	1	1	1	1	4
Q5U369	-2.75501			-2.95139	-0.476515	-0.430349	-0.839191	-0.730289	0.336029	13.2999	FALSE	2.27521	1.70972	2.84069	7.73604e-07	1.5694e-05	2.27521	FALSE	7.73604e-07	1.5694e-05	anxa3b	annexin A3b [Source:ZFIN;Acc:ZDB-GENE-041114-128]	492336	FALSE	1	1	1	1	4
A0A0R4IL71	-3.06772	-2.27532	-2.41128	-0.747231	-2.4995	-1.66833	-1.7972	-2.09635	0.707866	40.5425	FALSE	0.302407	-0.358011	0.962824	0.360403	0.590035	0.302407	FALSE	0.360403	0.590035	ide	insulin-degrading enzyme [Source:ZFIN;Acc:ZDB-GENE-070410-85]	561390	FALSE	1	1	1	1	4
A0A0R4ILA8	-0.381027	-0.191607	-0.243909	-0.00252233	-0.0250675	0.0881612	0.0311758	-0.072141	0.538805	97.217	FALSE	0.295674	0.0117032	0.579644	0.0414439	0.145645	0.295674	FALSE	0.0414439	0.145645	psmc3	proteasome 26S subunit, ATPase 3 [Source:ZFIN;Acc:ZDB-GENE-030131-666]	321947	FALSE	1	1	1	1	4
A0A0R4ILM1	-0.200287	-0.637828	0.448625	0.141076	-0.217037	-0.655858	-0.102768	-0.13091	0.526886	90.2871	FALSE	-0.155795	-0.446753	0.135163	0.290287	0.519871	-0.155795	FALSE	0.290287	0.519871	abhd10a	abhydrolase domain containing 10a [Source:ZFIN;Acc:ZDB-GENE-060526-144]	568517	FALSE	1	1	1	1	4
A0A0R4ILN2	-1.90575	-1.51149	-0.621768	-1.56191	-0.698747	-1.69171	-0.605609	-1.18837	0.669109	27.0791	FALSE	0.439089	-0.287427	1.16561	0.225647	0.444292	0.439089	FALSE	0.225647	0.444292	A0A0R4ILN2	#N/A	#N/A	FALSE	1	1	1	1	4
A0A0R4ILW8			-0.906969	-1.2955	-0.275716	-0.618306		-1.77362	0.440536	7	TRUE	0.212019	-0.738921	1.16296	0.614337	0.795233	0.212019	FALSE	0.614337	0.795233	ggps1	geranylgeranyl diphosphate synthase 1 [Source:ZFIN;Acc:ZDB-GENE-030131-8742]	336798	FALSE	1	1	1	1	4
A0A0R4ILY1	-1.51435	-1.9735	-1.69255	-1.18856	-0.152577	-1.26961	0.383306	-1.00303	0.921822	29.4207	FALSE	1.28064	0.296535	2.26475	0.0125249	0.0609522	1.28064	FALSE	0.0125249	0.0609522	ctsa	cathepsin A [Source:ZFIN;Acc:ZDB-GENE-030131-537]	321818	FALSE	1	1	1	1	4
A0A0R4IM03	1.14254	0.611183	1.42098	0.936819	0.72037	0.805594	1.55275	1.4405	1.14155	64.1557	FALSE	-0.248979	-1.00281	0.504849	0.511749	0.714854	-0.248979	FALSE	0.511749	0.714854	si	erythrocyte membrane protein band 4.1 like 2 [Source:HGNC Symbol;Acc:HGNC:3379]	#N/A	FALSE	1	1	1	1	4
A0A0R4IM06	-2.34229	-3.31353	-2.03697	-1.67541		-2.20083	-1.53649	-2.35633	0.517431	9.1955	FALSE	0.278787	-0.584436	1.14201	0.484605	0.691028	0.278787	FALSE	0.484605	0.691028	A0A0R4IM06	#N/A	#N/A	FALSE	1	1	1	1	4
A0A0R4IMM2		-2.32639	-1.33574	-0.983638	-1.08539	-1.50739	-1.19239	-1.00454	0.360599	19	TRUE	0.19127	-0.229706	0.612246	0.353564	0.581056	0.19127	FALSE	0.353564	0.581056	mrps7	mitochondrial ribosomal protein S7 [Source:ZFIN;Acc:ZDB-GENE-050809-112]	619204	FALSE	1	1	1	1	4
A0A0R4IMM5	0.580996	0.574962	-0.721925	-0.739772	0.645604	0.0966772	0.416529	0.381387	0.812377	97.0903	FALSE	0.425883	-0.032332	0.884098	0.0681361	0.208897	0.425883	FALSE	0.0681361	0.208897	ppa1a	pyrophosphatase (inorganic) 1a [Source:ZFIN;Acc:ZDB-GENE-040426-1695]	393706	FALSE	1	1	1	1	4
A0A0R4IMS3	0.00362379	0.0468735	-0.111498	-0.202584	0.261284	0.120567	0.416736	-0.0864233	0.372583	29.0255	FALSE	0.243937	-0.137057	0.624931	0.200658	0.411797	0.243937	FALSE	0.200658	0.411797	rpl24	ribosomal protein L24 [Source:ZFIN;Acc:ZDB-GENE-020419-25]	192301	FALSE	1	1	1	1	4
F1Q6K5					-0.020155	0.685835	0.517771	1.13585	#N/A	#N/A	#N/A	#N/A	#N/A	#N/A	#N/A	#N/A	2.69925	TRUE	0	0	lgals3bpb	lectin, galactoside-binding, soluble, 3 binding protein b [Source:ZFIN;Acc:ZDB-GENE-040426-2262]	405809	TRUE	1	1	1	1	4
A0A0R4IMX2		-1.33833	-1.39173	-1.17196	-1.74562	-1.65928	-1.30812	-1.56238	0.339057	16.054	FALSE	-0.237691	-0.651956	0.176574	0.241565	0.463827	-0.237691	FALSE	0.241565	0.463827	sec24c	SEC24 homolog C, COPII coat complex component [Source:ZFIN;Acc:ZDB-GENE-030131-4487]	571870	FALSE	1	1	1	1	4
A0A0R4IMZ8	-1.67079	-2.10564	-1.47321	-1.65154	-1.6836	-1.32443	-1.4943	-1.62596	0.414999	72.3706	FALSE	0.139887	-0.104969	0.384743	0.258554	0.485157	0.139887	FALSE	0.258554	0.485157	kpnb1	karyopherin (importin) beta 1 [Source:ZFIN;Acc:ZDB-GENE-030131-2579]	570700	FALSE	1	1	1	1	4
A0A0R4IN76	-1.12588	-1.19773	-0.762728	-1.14818	-1.30588	-0.816808	-0.821702	-0.769625	0.413907	77.3057	FALSE	0.109393	-0.138731	0.357518	0.382746	0.606021	0.109393	FALSE	0.382746	0.606021	gbe1b	glucan (1,4-alpha-), branching enzyme 1b [Source:ZFIN;Acc:ZDB-GENE-110914-16]	559212	FALSE	1	1	1	1	4
A0A0R4INE7	-1.74971	-1.33564	-1.53839	-1.96462	-2.02228	-1.8911	-1.99533	-1.92161	0.379548	78.6438	FALSE	-0.330689	-0.563984	-0.0973939	0.00604755	0.0350531	-0.330689	FALSE	0.00604755	0.0350531	si	si:ch211-272n13.3 [Source:ZFIN;Acc:ZDB-GENE-081104-216]	402845	FALSE	1	1	1	1	4
A0A0R4INZ8	-0.247584	-0.232734	0.384101	0.0479164	-0.126316	-0.132969	0.450316	0.00191268	0.588541	158.022	FALSE	0.112218	-0.138947	0.363383	0.378875	0.602475	0.112218	FALSE	0.378875	0.602475	A0A0R4INZ8	#N/A	#N/A	FALSE	1	1	1	1	4
A0A0R4IWP4	-1.11216	-0.878866	-1.3506	-1.62246	1.27627	1.0426	1.50242	0.835243	0.642129	102.356	FALSE	2.23915	1.88647	2.59183	1.59199e-22	1.97008e-20	2.23915	FALSE	1.59199e-22	1.97008e-20	inpp5ka	inositol polyphosphate-5-phosphatase Ka [Source:ZFIN;Acc:ZDB-GENE-070410-101]	100037338	FALSE	1	1	1	1	4
Q1MTC6								0.592227	#N/A	#N/A	#N/A	#N/A	#N/A	#N/A	#N/A	#N/A	2.69513	TRUE	0	0	vtg7	vitellogenin 7 [Source:ZFIN;Acc:ZDB-GENE-001201-6]	559856	FALSE	0	0	0	1	1
A0A0R4IPH2	3.71528	3.22273	3.93085	3.59497	3.44245	3.20849	3.90611	3.83191	0.857553	35.9944	FALSE	-0.315328	-1.07607	0.445413	0.406093	0.62441	-0.315328	FALSE	0.406093	0.62441	tubb2b	tubulin, beta 2b [Source:ZFIN;Acc:ZDB-GENE-030131-722]	641421	FALSE	1	1	1	1	4
F1QHE3	-1.4426	-1.09031	-1.62395	-0.571562	1.24009	1.15965	0.493926	1.05148	0.632728	33.1381	FALSE	2.23423	1.61073	2.85773	2.2451e-08	5.97487e-07	2.23423	FALSE	2.2451e-08	5.97487e-07	slc38a5a	solute carrier family 38 member 5a [Source:ZFIN;Acc:ZDB-GENE-081105-92]	100005797	FALSE	1	1	1	1	4
A0A0R4IPI3			0.974621	0.859122		0.736008	1.12517	0.905215	0.373871	7.00181	FALSE	0.0834375	-0.69828	0.865155	0.807997	0.907759	0.0834375	FALSE	0.807997	0.907759	baiap2b	BAI1-associated protein 2b [Source:ZFIN;Acc:ZDB-GENE-100812-7]	#N/A	FALSE	0	1	1	1	3
A0A0R4IPJ7		-2.3539				-1.02721	-2.81208	-1.57071	0.990766	14	TRUE	0.596979	-1.73082	2.92478	0.590957	0.773709	0.596979	FALSE	0.590957	0.773709	si	si:dkey-151j17.4 [Source:ZFIN;Acc:ZDB-GENE-141222-13]	567193	TRUE	0	1	1	1	3
A0A0R4IPV1	-0.802248	-0.863244	-0.784422	-0.781326	-0.179231	-0.482663	0.196867	-0.37981	0.444262	42.98	FALSE	0.570286	0.224517	0.916054	0.00180956	0.0130573	0.570286	FALSE	0.00180956	0.0130573	alad	aminolevulinate dehydratase [Source:ZFIN;Acc:ZDB-GENE-050417-123]	550338	FALSE	1	1	1	1	4
F8W3G9	-1.96425		-1.66654	-1.11302	1.12178	0.222854	1.11615	-0.0901052	0.770871	16.0151	FALSE	2.20274	1.07322	3.33226	0.000777867	0.0063749	2.20274	FALSE	0.000777867	0.0063749	gng12a	guanine nucleotide binding protein (G protein), gamma 12a [Source:ZFIN;Acc:ZDB-GENE-040426-2555]	406604	FALSE	1	1	1	1	4
A0A0R4IPX8	-1.34984	-1.41054		-1.88165					#N/A	#N/A	#N/A	#N/A	#N/A	#N/A	#N/A	#N/A	-0.373711	TRUE	0	0	guca1e	guanylate cyclase activator 1e [Source:ZFIN;Acc:ZDB-GENE-040426-1577]	393629	TRUE	1	1	0	1	3
A0A0R4IQ11	-0.485942	-1.23624	-1.89985	-2.17283	-2.36368	-0.436076	-1.37475	-0.774737	0.730505	61.9299	FALSE	0.203411	-0.255591	0.662413	0.379107	0.602475	0.203411	FALSE	0.379107	0.602475	scinla	scinderin like a [Source:ZFIN;Acc:ZDB-GENE-030131-2005]	323285	FALSE	1	1	1	1	4
A0A0R4IR38						-0.862589	-1.72478	-1.32946	#N/A	#N/A	#N/A	#N/A	#N/A	#N/A	#N/A	#N/A	0.600307	TRUE	0	0	col4a3bpb	ceramide transporter 1b [Source:ZFIN;Acc:ZDB-GENE-110125-5]	797430	TRUE	0	1	1	1	3
A0A2R8QHL7	0.102603	-0.201858	-0.160565	-0.735059	2.20913	1.85148	2.29127	1.54997	0.646203	46.0769	FALSE	2.14388	1.62481	2.66294	1.01237e-10	4.0413e-09	2.14388	FALSE	1.01237e-10	4.0413e-09	rbp5	retinol binding protein 1a, cellular [Source:ZFIN;Acc:ZDB-GENE-020320-1]	171477	FALSE	1	1	1	1	4
A0A0R4IRJ2	-0.994082	-1.107	-0.928892	-1.2606	-1.40255	-1.60529	-1.259	-1.37673	0.404684	39.0394	FALSE	-0.260824	-0.613076	0.091428	0.142267	0.341856	-0.260824	FALSE	0.142267	0.341856	ppa2	pyrophosphatase (inorganic) 2 [Source:ZFIN;Acc:ZDB-GENE-040426-1857]	402961	FALSE	1	1	1	1	4
A0A0R4IRJ7	4.30675	3.99195		2.23214	5.02511	4.74338	3.8575	4.35148	0.69604	19	FALSE	0.74984	-0.103363	1.60304	0.081527	0.234355	0.74984	FALSE	0.081527	0.234355	arhgap21a	Rho GTPase activating protein 21a [Source:ZFIN;Acc:ZDB-GENE-090918-5]	101883923	FALSE	1	1	1	1	4
A0A0R4IRS1	-2.1289	-1.63647	-1.59909	-1.07073		-1.60733	-0.947242	-1.26723	0.458311	23.2792	FALSE	0.401647	-0.0970467	0.90034	0.109318	0.284803	0.401647	FALSE	0.109318	0.284803	ap1m1	adaptor related protein complex 1 subunit mu 1 [Source:ZFIN;Acc:ZDB-GENE-110126-1]	100330411	FALSE	1	1	1	1	4
A0A0R4IXG2	-2.89763	-3.00223			-1.99944	-1.11311	-2.01334	-1.52983	0.360569	17.7812	FALSE	2.12551	1.48607	2.76496	1.69666e-06	3.04292e-05	2.12551	FALSE	1.69666e-06	3.04292e-05	aplp1	amyloid beta (A4) precursor-like protein 1 [Source:ZFIN;Acc:ZDB-GENE-040319-1]	404233	FALSE	1	1	1	1	4
A0A0R4IRU1	1.19248	1.09366	1.65025	1.26622	1.15511	0.881486	1.63757	1.74815	0.521224	35.069	FALSE	0.0850507	-0.370795	0.540896	0.70716	0.852098	0.0850507	FALSE	0.70716	0.852098	ndrg4	NDRG family member 4 [Source:ZFIN;Acc:ZDB-GENE-060512-226]	692305	FALSE	1	1	1	1	4
A0A0R4IRW0	-0.946335	-1.40549	-0.782685	-1.16586	-1.82621	-1.15941	-1.17034	-0.997059	0.44979	48.1732	FALSE	-0.144053	-0.480546	0.19244	0.393681	0.615515	-0.144053	FALSE	0.393681	0.615515	hcn1	hyperpolarization activated cyclic nucleotide-gated potassium channel 1 [Source:ZFIN;Acc:ZDB-GENE-110520-1]	100334297	FALSE	1	1	1	1	4
A0A0R4IS05	1.4699	3.63554	2.48274	2.36967	2.40769	2.19258	2.25202	2.4073	1.03503	33.0196	FALSE	0.0594004	-0.847352	0.966153	0.894784	0.95704	0.0594004	FALSE	0.894784	0.95704	nme3	NME/NM23 nucleoside diphosphate kinase 3 [Source:ZFIN;Acc:ZDB-GENE-000210-34]	30085	FALSE	1	1	1	1	4
A0A0G2KJ38			-2.0842		-0.0336122	0.361808	-0.291523	0.0986276	0.296833	11.1318	FALSE	2.11237	1.38481	2.83993	4.93981e-05	0.000617476	2.11237	FALSE	4.93981e-05	0.000617476	A0A0G2KJ38	#N/A	#N/A	TRUE	1	1	1	1	4
A0A0R4ISN6	0.179571	0.305445	1.06573	0.255188	0.631599	0.931376	1.16607	0.695152	0.630377	24	TRUE	0.263685	-0.478019	1.00539	0.470214	0.677949	0.263685	FALSE	0.470214	0.677949	gcdhb	glutaryl-CoA dehydrogenase b [Source:ZFIN;Acc:ZDB-GENE-041010-117]	450003	FALSE	1	1	1	1	4
A0A0R4ITC8				-1.77311	-0.566749	-0.673108	-0.248345		0.212721	3	FALSE	1.27704	0.495341	2.05874	0.0138254	0.0653013	1.27704	FALSE	0.0138254	0.0653013	spartb	spartin b [Source:ZFIN;Acc:ZDB-GENE-060825-146]	751741	TRUE	1	1	1	1	4
A0A0R4ITI5	-0.347182	-0.709499	-0.796931	-0.737218	-0.367694	-1.18093	-0.378928	-0.674443	0.47093	75.3954	FALSE	0.00726556	-0.276326	0.290857	0.959434	0.979528	0.00726556	FALSE	0.959434	0.979528	hnrnpr	heterogeneous nuclear ribonucleoprotein R [Source:ZFIN;Acc:ZDB-GENE-040426-2766]	406735	FALSE	1	1	1	1	4
A0A0R4ITK2	-2.06306	-2.2075	-1.69686	-2.05381	-2.15584	-2.03246	-1.63429	-1.5215	0.535575	58.2575	FALSE	0.14209	-0.210798	0.494977	0.42357	0.640792	0.14209	FALSE	0.42357	0.640792	map4k4	mitogen-activated protein kinase kinase kinase kinase 4 [Source:ZFIN;Acc:ZDB-GENE-030131-6722]	103908625	FALSE	1	1	1	1	4
A0A0R4ITL8	0.974856	0.658693	1.16154	1.00508	0.943168	1.28928	1.47771	1.50638	0.362992	27	FALSE	0.354093	-0.0183052	0.726492	0.0615089	0.194177	0.354093	FALSE	0.0615089	0.194177	fundc2	fun14 domain containing 2 [Source:ZFIN;Acc:ZDB-GENE-041010-26]	792181	FALSE	1	1	1	1	4
A0A0R4ITU6	0.356606	0.24846	-0.703507	-0.184911	0.10383	0.102374	-0.725476	-0.540841	0.428189	43.1359	FALSE	-0.227273	-0.591188	0.136642	0.214674	0.434084	-0.227273	FALSE	0.214674	0.434084	btf3l4	basic transcription factor 3-like 4 [Source:ZFIN;Acc:ZDB-GENE-040426-1650]	393667	FALSE	1	1	1	1	4
A0A0R4ITX8	-0.838246	-0.138267	-0.600993	-0.718797	0.0923712	0.79554	-0.133816	-0.869379	0.793546	58.0017	FALSE	0.605928	0.101723	1.11013	0.0193571	0.0829926	0.605928	FALSE	0.0193571	0.0829926	asmt	acetylserotonin O-methyltransferase [Source:ZFIN;Acc:ZDB-GENE-080220-43]	100141344	FALSE	1	1	1	1	4
A0A0R4ITZ2	-3.10713	-3.85463	-2.42162	-2.23699		-2.55701	-2.37604	-1.76467	0.606535	25.0681	FALSE	0.288074	-0.310731	0.886879	0.331314	0.561055	0.288074	FALSE	0.331314	0.561055	vac14	vac14 homolog (S. cerevisiae) [Source:ZFIN;Acc:ZDB-GENE-040912-82]	447912	FALSE	1	1	1	1	4
A0A0R4IU19					-1.65926	-0.906397	-1.58806	-1.33581	#N/A	#N/A	#N/A	#N/A	#N/A	#N/A	#N/A	#N/A	1.00204	TRUE	0	0	si	si:ch211-93f2.1 [Source:ZFIN;Acc:ZDB-GENE-041014-96]	561967	TRUE	1	1	1	1	4
A0A0R4IU29	-0.639733	-1.44482	-0.695688	-0.821209		-1.17837	-0.906818	-0.775657	0.3571	17.9985	FALSE	-0.114685	-0.494447	0.265078	0.533762	0.731659	-0.114685	FALSE	0.533762	0.731659	dlg2	discs, large homolog 2 (Drosophila) [Source:ZFIN;Acc:ZDB-GENE-050221-3]	497638	FALSE	1	1	1	1	4
A0A0R4IUE2	0.542863	0.0692249	0.321209	-0.729061	0.695946	-0.744997	0.972933	-0.0748505	0.842837	39.0054	FALSE	-0.0796917	-0.813481	0.654097	0.827274	0.918828	-0.0796917	FALSE	0.827274	0.918828	ndufv3	NADH:ubiquinone oxidoreductase subunit V3 [Source:ZFIN;Acc:ZDB-GENE-030131-6500]	100537318	FALSE	1	1	1	1	4
A0A0R4IUM6	0.462701	0.361314	0.38783	0.298808	0.988934	0.819705	0.971618	0.583993	0.774893	55.0576	FALSE	0.439627	-0.125508	1.00476	0.124741	0.311611	0.439627	FALSE	0.124741	0.311611	rpl13	ribosomal protein L13 [Source:ZFIN;Acc:ZDB-GENE-031007-1]	378961	FALSE	1	1	1	1	4
A0A0R4IUQ9	-1.3413	-1.33476	-1.73616	-1.53194	-0.885514	-1.52163	-1.17243	-1.54749	0.576526	87.5059	FALSE	0.128461	-0.17966	0.436583	0.409585	0.627474	0.128461	FALSE	0.409585	0.627474	ilf3b	interleukin enhancer binding factor 3b [Source:ZFIN;Acc:ZDB-GENE-030131-587]	321868	FALSE	1	1	1	1	4
A0A0R4IUT7	-1.5737	-2.25777	-1.35109	-1.49045	-2.1283	-2.10585	-1.46788	-1.28202	0.48122	35.7094	FALSE	0.00922999	-0.376293	0.394753	0.961533	0.980146	0.00922999	FALSE	0.961533	0.980146	iqsec3a	IQ motif and Sec7 domain 3a [Source:ZFIN;Acc:ZDB-GENE-041210-343]	797355	FALSE	1	1	1	1	4
A0A0R4IUU4	-0.771675	-1.01077	-0.815675	-0.809395	-1.01027	-1.08417	-1.04878	-0.843441	0.464273	62.9646	FALSE	-0.204568	-0.523903	0.114768	0.205185	0.419697	-0.204568	FALSE	0.205185	0.419697	si	ubiquitin conjugating enzyme E2 M [Source:HGNC Symbol;Acc:HGNC:12491]	564377	FALSE	1	1	1	1	4
A0A0R4IUV0	-1.03519	-1.06085	-0.356624	-0.409952	-0.399397	-0.114468	-0.140337	-0.680916	0.374824	18	FALSE	0.36284	-0.0918094	0.81749	0.110887	0.286777	0.36284	FALSE	0.110887	0.286777	top1mt	DNA topoisomerase I mitochondrial [Source:ZFIN;Acc:ZDB-GENE-040624-2]	#N/A	FALSE	1	1	1	1	4
A0A0R4IUY2	4.0452	3.41384	3.11859	3.46091	2.81503	3.31673	2.90119	3.3161	0.714729	635.973	FALSE	-0.374304	-0.525447	-0.223162	1.45808e-06	2.71335e-05	-0.374304	FALSE	1.45808e-06	2.71335e-05	pde6c	phosphodiesterase 6C, cGMP-specific, cone, alpha prime [Source:ZFIN;Acc:ZDB-GENE-040426-1664]	393845	FALSE	1	1	1	1	4
A0A0R4IV61	-0.85913	-1.13439	-1.36534	-1.11356	-1.29286	-1.04484	-0.919827	-0.581863	0.554757	42.1114	FALSE	0.358696	-0.0900152	0.807407	0.11419	0.291839	0.358696	FALSE	0.11419	0.291839	btbd17a	BTB (POZ) domain containing 17a [Source:ZFIN;Acc:ZDB-GENE-130531-68]	563263	FALSE	1	1	1	1	4
A0A0R4IV67	-1.7653	-2.24492	-1.26208	-1.20952	-2.36612	-2.05652	-1.16076	-1.38981	0.657394	123.264	FALSE	-0.120812	-0.418352	0.176727	0.423112	0.640792	-0.120812	FALSE	0.423112	0.640792	agla	amylo-alpha-1, 6-glucosidase, 4-alpha-glucanotransferase a [Source:ZFIN;Acc:ZDB-GENE-071004-6]	567798	FALSE	1	1	1	1	4
A0A0R4IV83	-1.03495	-1.72086	-1.42134	-0.718085	-0.87646	-1.07845	-1.11057	-1.32342	0.536217	24.3356	FALSE	-0.03078	-0.62031	0.55875	0.915133	0.96484	-0.03078	FALSE	0.915133	0.96484	si	si:ch211-48m9.1 [Source:ZFIN;Acc:ZDB-GENE-060531-64]	100006379	FALSE	1	1	1	1	4
E7FF57	-2.23337	-2.1168	-2.33262	-2.64156	-0.290754	-1.44112	-1.13074	-0.967418	0.904056	22.5324	FALSE	2.0884	1.07209	3.10472	0.000309087	0.00288676	2.0884	FALSE	0.000309087	0.00288676	pcdh2aa15	protocadherin 2 alpha a 15 [Source:ZFIN;Acc:ZDB-GENE-041118-15]	493601	FALSE	1	1	1	1	4
A0A0R4IVC8	2.51589	2.95278	3.01121	2.58092	2.21007	2.5412	2.52191	2.48784	0.797898	113.015	FALSE	-0.352176	-0.758435	0.0540819	0.088638	0.248166	-0.352176	FALSE	0.088638	0.248166	cox5ab	cytochrome c oxidase subunit 5Ab [Source:ZFIN;Acc:ZDB-GENE-030131-5162]	326962	FALSE	1	1	1	1	4
A0A0R4IVF6	0.560141	0.187021	0.579191	-0.217962	0.452408	0.950832	1.17637	0.718241	0.371452	43.0071	FALSE	0.554217	0.231892	0.876541	0.00120501	0.00917658	0.554217	FALSE	0.00120501	0.00917658	ndufc2	NADH:ubiquinone oxidoreductase subunit C2 [Source:ZFIN;Acc:ZDB-GENE-050320-87]	541390	FALSE	1	1	1	1	4
A0A0R4IVW4	-3.35356	-3.59439	-3.04586	-3.47025	-2.81452	-2.97239	-0.493256	-3.26455	0.74849	16.9675	FALSE	0.846359	-0.0574462	1.75016	0.0646461	0.201764	0.846359	FALSE	0.0646461	0.201764	A0A0R4IVW4	#N/A	#N/A	FALSE	1	1	1	1	4
A0A0R4IW96	-1.83673	-2.08504	-2.02621		-1.90705	-1.79727	-1.62852	-1.41057	0.338517	12.0004	FALSE	0.309786	-0.122257	0.741829	0.144201	0.344086	0.309786	FALSE	0.144201	0.344086	aip	aryl hydrocarbon receptor interacting protein [Source:ZFIN;Acc:ZDB-GENE-030131-6735]	334795	FALSE	1	1	1	1	4
A0A0R4IWM7	-0.884887	-1.19194	-0.0713473	-0.430246	-1.47629	-1.62948	-0.734842	-0.510672	0.661777	183.976	FALSE	-0.383682	-0.628579	-0.138786	0.00230472	0.0158891	-0.383682	FALSE	0.00230472	0.0158891	dmxl2	Dmx-like 2 [Source:ZFIN;Acc:ZDB-GENE-031007-6]	378958	FALSE	1	1	1	1	4
A0A0G2KW99	-0.2208	0.641787	0.737491	0.475545	2.59565	2.79183	2.65598	2.04344	0.633117	45.0585	FALSE	2.07329	1.55241	2.59418	3.23253e-10	1.23085e-08	2.07329	FALSE	3.23253e-10	1.23085e-08	rgrb	retinal G protein coupled receptor b [Source:ZFIN;Acc:ZDB-GENE-050522-447]	554142	FALSE	1	1	1	1	4
A0A0R4IX22	0.658014	0.0237797	-0.710599	-0.161087	0.234646	-0.00245822	-0.488681	-0.722819	0.699473	62.2295	FALSE	-0.284859	-0.812691	0.242973	0.284876	0.5154	-0.284859	FALSE	0.284876	0.5154	ompa	olfactory marker protein a [Source:ZFIN;Acc:ZDB-GENE-050626-118]	574006	FALSE	1	1	1	1	4
A0A0R4IX64		-2.00164	-2.10685		-3.00682	-1.78706	-1.3012	-1.86706	0.56553	8	FALSE	0.0637107	-1.06569	1.19311	0.899711	0.959035	0.0637107	FALSE	0.899711	0.959035	si	si:ch73-132f6.5 [Source:ZFIN;Acc:ZDB-GENE-030131-9581]	553501	FALSE	1	1	1	1	4
A0A0R4IXD8	-0.290096	0.460061	-0.179971	-0.186622	-0.417947	-0.152636	0.310968	-0.127969	0.487493	70.9913	FALSE	0.026855	-0.280529	0.334239	0.862201	0.936762	0.026855	FALSE	0.862201	0.936762	dync1i2b	dynein, cytoplasmic 1, intermediate chain 2b [Source:ZFIN;Acc:ZDB-GENE-090121-1]	561612	FALSE	1	1	1	1	4
A0A0R4IXD9		-2.99951	-1.45407		-2.74002	-1.50909	-1.6516	-1.61367	0.584291	15.0036	FALSE	0.18579	-0.675215	1.04679	0.652168	0.824566	0.18579	FALSE	0.652168	0.824566	tbcd	tubulin folding cofactor D [Source:ZFIN;Acc:ZDB-GENE-060823-1]	553265	FALSE	1	1	1	1	4
A0A0R4IXF5						-0.906426	-0.916109		#N/A	#N/A	#N/A	#N/A	#N/A	#N/A	#N/A	#N/A	1.19164	TRUE	0	0	A0A0R4IXF5	#N/A	#N/A	FALSE	0	1	1	0	2
B8JLR6	-1.16895	-0.991781	-0.856406	-0.476866	0.909338	1.6375	1.4189	1.04441	0.614406	131.902	FALSE	2.05594	1.77859	2.33329	1.75971e-29	4.35528e-27	2.05594	FALSE	1.75971e-29	4.35528e-27	si	si:ch211-251b21.1 [Source:ZFIN;Acc:ZDB-GENE-060809-5]	571720	FALSE	1	1	1	1	4
A0A0R4IXG8	-0.252067	-0.38956	0.308823	0.233104	-0.613179	0.00356354	0.366703	0.433362	0.55567	84.9499	FALSE	0.0686166	-0.247478	0.384711	0.667119	0.82802	0.0686166	FALSE	0.667119	0.82802	stx3a	syntaxin 3A [Source:ZFIN;Acc:ZDB-GENE-040426-1489]	393515	FALSE	1	1	1	1	4
A0A0R4IXL0							-2.37198		#N/A	#N/A	#N/A	#N/A	#N/A	#N/A	#N/A	#N/A	0.0908349	TRUE	0	0	polr2b	polymerase (RNA) II (DNA directed) polypeptide B [Source:ZFIN;Acc:ZDB-GENE-041008-1]	100149268	FALSE	0	0	1	0	1
A0A0R4IXN4	-0.412271	-0.305386	-0.726386	-0.906015	-1.00169	-0.882132	-1.34522	-0.747815	0.444339	36.6537	FALSE	-0.263797	-0.657329	0.129735	0.182559	0.39307	-0.263797	FALSE	0.182559	0.39307	lztfl1	leucine zipper transcription factor-like 1 [Source:ZFIN;Acc:ZDB-GENE-030131-945]	322226	FALSE	1	1	1	1	4
F1RAX4	-2.36875	-1.34071	-1.16724	-1.08784	0.447782	0.464328	0.61717	0.298758	0.568449	130.107	FALSE	1.99848	1.7249	2.27206	7.84787e-29	1.49411e-26	1.99848	FALSE	7.84787e-29	1.49411e-26	stra6	stimulated by retinoic acid 6 [Source:ZFIN;Acc:ZDB-GENE-060616-252]	724007	FALSE	1	1	1	1	4
A0A0R4IXP5	-0.363358	0.0317766	-0.063019	-0.448553		-0.771928	-0.738154		0.493631	19.5483	FALSE	-0.715062	-1.52362	0.093492	0.0798653	0.230112	-0.715062	FALSE	0.0798653	0.230112	si	si:ch1073-303d10.1 [Source:ZFIN;Acc:ZDB-GENE-141216-327]	558565	FALSE	1	1	1	1	4
A0A0R4IXU6	-0.226454	-0.302685	0.203676	-0.550294	-0.46359	-0.549962	-0.202985	-0.220465	0.501793	38.0632	FALSE	-0.0653318	-0.509741	0.379078	0.767637	0.885671	-0.0653318	FALSE	0.767637	0.885671	glrx2	glutaredoxin 2 [Source:ZFIN;Acc:ZDB-GENE-040718-101]	436677	FALSE	1	1	1	1	4
A0A0R4IY63			-2.34638		-3.1971	-2.17285	-3.93301	-2.64335	0.553445	5.87348	FALSE	-0.492816	-1.63387	0.648239	0.329791	0.559831	-0.492816	FALSE	0.329791	0.559831	cngb3.1	cyclic nucleotide gated channel beta 3, tandem duplicate 1 [Source:ZFIN;Acc:ZDB-GENE-090611-1]	562675	TRUE	1	1	1	1	4
A0A0R4IYD1	-0.578416	-0.462767	-0.703637	0.0770551	0.387972	0.680337	0.876528	-0.174257	0.540971	24.0393	FALSE	0.710208	0.0698603	1.35056	0.031171	0.117967	0.710208	FALSE	0.031171	0.117967	soul3	heme-binding protein soul3 [Source:ZFIN;Acc:ZDB-GENE-060825-287]	751688	FALSE	1	1	1	1	4
A0A0R4IYL8	-0.263962	0.0668216		-0.287818	0.184841	-0.332233	0.350984	0.153856	0.269367	11.0567	FALSE	0.240646	-0.211297	0.692589	0.26613	0.493387	0.240646	FALSE	0.26613	0.493387	tpra	translocated promoter region a, nuclear basket protein [Source:ZFIN;Acc:ZDB-GENE-081104-2]	571089	FALSE	1	1	1	1	4
A0A0R4IYU4	0.250857	0.103963	0.36308	0.293359	0.54184	0.725216	0.937673	0.740805	0.406735	88.0273	FALSE	0.373942	0.142882	0.605003	0.00181785	0.013079	0.373942	FALSE	0.00181785	0.013079	stoml2	stomatin (EPB72)-like 2 [Source:ZFIN;Acc:ZDB-GENE-040426-1139]	394006	FALSE	1	1	1	1	4
A0A0R4IYX8	-0.192045	-0.603295	0.049732	-0.0390691	-0.477422	-0.976435	-0.313727	0.211536	0.666666	169.169	FALSE	-0.183471	-0.447798	0.0808552	0.172431	0.381813	-0.183471	FALSE	0.172431	0.381813	dpysl4	dihydropyrimidinase like 4 [Source:ZFIN;Acc:ZDB-GENE-050720-3]	553411	FALSE	1	1	1	1	4
E7F5Q2	-2.47249	-1.67089	-2.14808	-1.79916	-0.34629	-0.604076	0.903287	-0.538956	0.746713	18.9999	FALSE	1.98009	1.07776	2.88243	0.000198605	0.00203119	1.98009	FALSE	0.000198605	0.00203119	LOC797620	V-set domain-containing T-cell activation inhibitor 1-like [Source:NCBI gene;Acc:797620]	797620	FALSE	1	1	1	1	4
A0A0R4IZC2	-0.403948	-1.12779	0.517578	0.215815	-1.20025	-0.8817	-0.251787	0.188449	0.798293	78.0733	FALSE	-0.290578	-0.733327	0.15217	0.19519	0.404329	-0.290578	FALSE	0.19519	0.404329	snap91a	synaptosome associated protein 91a [Source:ZFIN;Acc:ZDB-GENE-100422-6]	565384	FALSE	1	1	1	1	4
A0A140LFY2			-2.23647				-2.04826	-1.72622	0.624289	5.51498	FALSE	0.602902	-1.18244	2.38824	0.433615	0.647496	0.602902	FALSE	0.433615	0.647496	pcdh11	protocadherin 11 [Source:ZFIN;Acc:ZDB-GENE-140106-21]	100333121	FALSE	0	0	1	1	2
A0A140LG11	-1.15868	-1.28051	-0.665099	-0.944198	-0.788248	-1.03302	-0.713673	-0.472302	0.497118	35.3823	FALSE	0.352331	-0.0178418	0.722505	0.0614604	0.194177	0.352331	FALSE	0.0614604	0.194177	si	si:dkey-56m19.5 [Source:ZFIN;Acc:ZDB-GENE-030131-226]	797705	FALSE	1	1	1	1	4
A0A140LG76	0.781653	0.472535	1.346	0.672018	0.927388	0.576401	0.865642	0.619767	0.725144	284.218	FALSE	-0.0288013	-0.254948	0.197346	0.802242	0.904166	-0.0288013	FALSE	0.802242	0.904166	aldh4a1	aldehyde dehydrogenase 4 family, member A1 [Source:ZFIN;Acc:ZDB-GENE-040426-1179]	394133	FALSE	1	1	1	1	4
A0A140LG91		-3.16481				-2.9393			0.322013	11.6574	FALSE	0.225517	-0.769948	1.22098	0.629653	0.807822	0.225517	FALSE	0.629653	0.807822	si	si:ch211-213a13.1 [Source:ZFIN;Acc:ZDB-GENE-050208-471]	100535646	FALSE	0	1	0	0	1
A0A140LG92	-0.636518	-0.736884	-0.739725	-0.806136	-0.791744	-0.399977	-0.346091	-0.931641	0.430238	30.0834	FALSE	0.194131	-0.227055	0.615318	0.354097	0.581161	0.194131	FALSE	0.354097	0.581161	fahd2a	fumarylacetoacetate hydrolase domain containing 2A [Source:ZFIN;Acc:ZDB-GENE-040426-2499]	405854	FALSE	1	1	1	1	4
A0A140LGC1	-1.95816	-0.744577	-0.347993	0.0192606	1.06355	-1.67589	0.61183	0.673557	0.752629	16.233	FALSE	0.869783	-0.0780267	1.81759	0.0695508	0.210954	0.869783	FALSE	0.0695508	0.210954	faim2b	Fas apoptotic inhibitory molecule 2b [Source:ZFIN;Acc:ZDB-GENE-120426-3]	100006044	FALSE	1	1	1	1	4
A0A140LGG1			-1.47411			-1.27348	-1.31566	-1.29997	#N/A	#N/A	#N/A	#N/A	#N/A	#N/A	#N/A	#N/A	0.0644813	TRUE	0	0	plxna1a	plexin A1a [Source:ZFIN;Acc:ZDB-GENE-140106-137]	795761	TRUE	0	1	1	1	3
A0A140LGK1				-1.07291	-0.898806	-1.17521	-1.03115	-1.35502	0.38777	23.6233	FALSE	-0.0992438	-0.626669	0.428182	0.700991	0.847973	-0.0992438	FALSE	0.700991	0.847973	lcp1	lymphocyte cytosolic protein 1 (L-plastin) [Source:ZFIN;Acc:ZDB-GENE-991213-5]	30583	TRUE	1	1	1	1	4
A0A140LGP8	1.41582	0.994216	1.63942	1.52624	1.01227	0.97616	1.58047	2.03352	0.674222	41.0006	FALSE	0.02961	-0.526268	0.585488	0.914858	0.96484	0.02961	FALSE	0.914858	0.96484	si	si:ch211-129p13.1 [Source:ZFIN;Acc:ZDB-GENE-160113-47]	#N/A	FALSE	1	1	1	1	4
A0A140LGS9	-2.43638	-2.8448	-2.52576	-2.90221	-2.47187	-1.86346	-2.42654	-2.34143	0.351411	21.0344	FALSE	0.399842	0.00716187	0.792521	0.0463156	0.158549	0.399842	FALSE	0.0463156	0.158549	A0A140LGS9	#N/A	#N/A	FALSE	1	1	1	1	4
A0A140LH30	-0.378951	0.0156907	0.138527	-0.652037	-0.305777	-0.212031	-0.357896	-0.234642	0.490028	64.3653	FALSE	-0.172412	-0.501488	0.156665	0.299222	0.527851	-0.172412	FALSE	0.299222	0.527851	dnm1l	dynamin 1-like [Source:ZFIN;Acc:ZDB-GENE-040426-1556]	393896	FALSE	1	1	1	1	4
A0A140LH79	-1.34428	-0.881827	-1.22464	-1.30027	-1.66847	-1.37448	-2.08314	-1.84531	0.357962	69.7773	FALSE	-0.559243	-0.786838	-0.331647	5.96988e-06	9.85031e-05	-0.559243	FALSE	5.96988e-06	9.85031e-05	map7d3	MAP7 domain containing 3 [Source:ZFIN;Acc:ZDB-GENE-121129-3]	794500	FALSE	1	1	1	1	4
F1QG37	-2.87715	-2.85957	-2.66739	-2.66373	-1.04889	-0.848912	-0.670882	-0.337401	0.354401	20.0243	FALSE	1.96646	1.59449	2.33842	5.88463e-10	2.11079e-08	1.96646	FALSE	5.88463e-10	2.11079e-08	pcdh2g5	protocadherin 2 gamma 17 [Source:ZFIN;Acc:ZDB-GENE-050610-7]	554064	FALSE	1	1	1	1	4
A0A1L1QZF0	-0.162598	0.501222	-0.182645	0.868684	1.14664	0.218212	-0.396739	-0.47859	0.828928	19.033	FALSE	-0.197997	-1.14279	0.746795	0.665906	0.827784	-0.197997	FALSE	0.665906	0.827784	scrib	scribble planar cell polarity protein [Source:ZFIN;Acc:ZDB-GENE-030616-572]	368473	FALSE	1	1	1	1	4
A0A1L1QZF2	-1.42714	-1.79154	-1.77217	-1.66158	-0.571421	-1.43995	-0.732111	-1.65473	0.815106	30.7683	FALSE	0.76243	-0.0212771	1.54614	0.0561511	0.181665	0.76243	FALSE	0.0561511	0.181665	taldo1	transaldolase 1 [Source:ZFIN;Acc:ZDB-GENE-030131-3277]	324556	FALSE	1	1	1	1	4
Q6P603	-2.72954	-2.60123	-3.46434	-3.15589	-0.876912	-1.05115	-1.22655	-1.30119	0.545979	26.1704	FALSE	1.92482	1.27945	2.5702	1.72021e-06	3.06297e-05	1.92482	FALSE	1.72021e-06	3.06297e-05	anxa2a	annexin A2a [Source:ZFIN;Acc:ZDB-GENE-030131-4282]	325557	FALSE	1	1	1	1	4
A0A286Y8B4	-1.26452	-1.36407	-0.356635	-0.654005	-1.89753	-1.23744	-0.912119	-0.506979	0.656704	83.5748	FALSE	-0.329043	-0.681046	0.0229597	0.0665411	0.205862	-0.329043	FALSE	0.0665411	0.205862	slc4a10a	solute carrier family 4 member 10a [Source:ZFIN;Acc:ZDB-GENE-100215-3]	798983	FALSE	1	1	1	1	4
A0A286Y8I7	-0.726039	-1.96146	-1.69688	-2.49576	-2.42465	-2.20123	-1.88505	-1.37941	0.782559	10	TRUE	-0.13041	-1.30009	1.03927	0.808836	0.908211	-0.13041	FALSE	0.808836	0.908211	camk2b2	calcium/calmodulin-dependent protein kinase (CaM kinase) II beta 2 [Source:ZFIN;Acc:ZDB-GENE-090312-34]	798222	FALSE	1	1	1	1	4
A0A286Y8T0	-0.968341	-0.82492	-0.509283	-0.939848	-0.782123	-0.795408	-0.772503	-0.783014	0.419982	26.3225	FALSE	-0.0784548	-0.515182	0.358272	0.715049	0.854206	-0.0784548	FALSE	0.715049	0.854206	LOC100000713	mitochondrial fission factor-like [Source:NCBI gene;Acc:100000713]	100000713	FALSE	1	1	1	1	4
A0A286Y8Y0	-1.1574	-1.80483	-1.15668	-1.48316	-1.50736	-1.63871	-0.819375	-1.29858	0.472436	79.6886	FALSE	0.095873	-0.171413	0.363159	0.4774	0.684568	0.095873	FALSE	0.4774	0.684568	epb41a	erythrocyte membrane protein band 4.1a [Source:ZFIN;Acc:ZDB-GENE-070705-81]	559643	FALSE	1	1	1	1	4
A0A286Y8Z4	3.42286	3.59137	3.96187	3.45062	3.18454	3.79857	3.09774	3.86233	0.645286	68.0172	FALSE	-0.240285	-0.653141	0.172572	0.249552	0.473288	-0.240285	FALSE	0.249552	0.473288	LOC110437892	uncharacterized LOC110437892 [Source:NCBI gene;Acc:110437892]	110437892	FALSE	1	1	1	1	4
A0A286Y9N9	1.34864	1.4928	2.41843	2.27418	1.50011	1.85422	2.12007	2.53236	0.798221	152.965	FALSE	0.00841071	-0.32681	0.343631	0.960531	0.979528	0.00841071	FALSE	0.960531	0.979528	snap91b	synaptosome associated protein 91b [Source:ZFIN;Acc:ZDB-GENE-041210-81]	559029	FALSE	1	1	1	1	4
A0A286Y9S7	-1.73205	-2.01291	-1.69352	-1.96006	-1.17052	-1.8033	-0.797724	-1.51849	0.431931	40.1084	FALSE	0.492908	0.084918	0.900899	0.0191303	0.0823529	0.492908	FALSE	0.0191303	0.0823529	selenbp1	selenium binding protein 1 [Source:ZFIN;Acc:ZDB-GENE-040426-1436]	393542	FALSE	1	1	1	1	4
A0A286YA13	-1.50849	-1.3656	-1.21887	-1.21093	-1.09958	-1.10327	-1.01993	-1.23937	0.400401	91.2317	FALSE	0.180958	-0.0303898	0.392306	0.0924063	0.253328	0.180958	FALSE	0.0924063	0.253328	kif5ba	kinesin family member 5B, a [Source:ZFIN;Acc:ZDB-GENE-070629-2]	334108	FALSE	1	1	1	1	4
A0A286YA34	0.904756	0.979411	0.964847	0.921315	0.130589	0.942922	0.238215	0.612477	0.472439	138.007	FALSE	-0.371644	-0.586776	-0.156512	0.000835555	0.00678033	-0.371644	FALSE	0.000835555	0.00678033	ppp3cca	protein phosphatase 3, catalytic subunit, gamma isozyme, a [Source:ZFIN;Acc:ZDB-GENE-030829-36]	557926	FALSE	1	1	1	1	4
A0A286YA42	1.31908	1.50621	1.28633	1.36594	1.09573	1.10633	1.46242	1.296	0.561275	132.842	FALSE	-0.189293	-0.461294	0.082707	0.170971	0.381218	-0.189293	FALSE	0.170971	0.381218	si	si:ch73-366l1.5 [Source:ZFIN;Acc:ZDB-GENE-131127-426]	100003714	FALSE	1	1	1	1	4
A0A286YA65	-2.36951			-2.73605	-2.24857		-2.65171		0.439109	11.625	FALSE	0.372108	-0.38031	1.12453	0.301442	0.530138	0.372108	FALSE	0.301442	0.530138	prpf8	pre-mRNA processing factor 8 [Source:ZFIN;Acc:ZDB-GENE-030131-577]	393951	FALSE	1	0	1	1	3
A0A286YA77	0.320029	-0.885285	-0.0210925	-0.183661	0.791224	-0.0895164	1.49133	-0.159951	0.71786	17.0739	FALSE	0.946534	0.102657	1.79041	0.0300868	0.115808	0.946534	FALSE	0.0300868	0.115808	ndufa4l2b	NDUFA4 mitochondrial complex associated like 2b [Source:ZFIN;Acc:ZDB-GENE-130530-919]	101884787	FALSE	1	1	1	1	4
A0A286YAW8		-1.88596	-1.01493	-1.35496			-1.60991	-1.25248	0.408149	10.0643	FALSE	-0.10054	-0.753511	0.552432	0.738819	0.867959	-0.10054	FALSE	0.738819	0.867959	A0A286YAW8	#N/A	#N/A	FALSE	0	1	1	1	3
Q1LVA8	-3.13522	-2.8417	-1.84971	-2.65789	-1.1379	-1.28715	-1.35411	-1.44831	0.572499	35.2502	FALSE	1.88739	1.16044	2.61434	6.9612e-06	0.000111876	1.88739	FALSE	6.9612e-06	0.000111876	acsl3a	acyl-CoA synthetase long chain family member 3a [Source:ZFIN;Acc:ZDB-GENE-050420-181]	567157	FALSE	1	1	1	1	4
A0A2C9F1G9	-1.26015	-1.9922	-0.239671	-0.737978	-2.41049	-1.92189	-1.22517	-0.96757	0.75918	39.1821	FALSE	-0.653705	-1.22604	-0.0813665	0.0262487	0.105807	-0.653705	FALSE	0.0262487	0.105807	A0A2C9F1G9	#N/A	#N/A	FALSE	1	1	1	1	4
A0A2R8PVC9	-0.0436861	0.523934	-1.80678	-0.506339	0.378048	0.321265	0.137764	0.207678	0.615321	23	FALSE	0.563734	-0.123705	1.25117	0.103305	0.27287	0.563734	FALSE	0.103305	0.27287	eef1da	eukaryotic translation elongation factor 1 delta a (guanine nucleotide exchange protein) [Source:ZFIN;Acc:ZDB-GENE-040426-2740]	565501	FALSE	1	1	1	1	4
A0A2R8PVJ3	-0.192439	-0.110409	0.215966	0.0211268	0.212987	0.368395	0.480647	0.427804	0.766939	134.722	FALSE	0.234125	-0.110855	0.579106	0.181786	0.392942	0.234125	FALSE	0.181786	0.392942	A0A2R8PVJ3	#N/A	#N/A	FALSE	1	1	1	1	4
A0A2R8PXE0	-2.11247			-2.92376	-2.11247	-0.544745	-1.71562		#N/A	#N/A	#N/A	#N/A	#N/A	#N/A	#N/A	#N/A	1.13562	TRUE	0	0	serpina7	serpin peptidase inhibitor, clade A (alpha-1 antiproteinase, antitrypsin), member 7 [Source:ZFIN;Acc:ZDB-GENE-041010-47]	564060	FALSE	1	1	1	1	4
A0A2R8PYN7	-1.14249		-1.77361	-1.6429		-1.41649	-1.36165	-0.97006	0.898868	16.0261	FALSE	0.275017	-1.00531	1.55535	0.655002	0.825071	0.275017	FALSE	0.655002	0.825071	A0A2R8PYN7	#N/A	#N/A	FALSE	1	1	1	1	4
A0A2R8Q0C3	-0.74612	-0.689796	-0.271458	-0.188463	-0.594935	-0.41405	-0.581108	-0.308113	0.526633	92.123	FALSE	-0.119452	-0.390457	0.151554	0.383636	0.60632	-0.119452	FALSE	0.383636	0.60632	sh3glb2b	SH3-domain GRB2-like endophilin B2b [Source:ZFIN;Acc:ZDB-GENE-040426-833]	394094	FALSE	1	1	1	1	4
A0A2R8Q2W8	-1.97418	-2.53913	-1.8481	-1.81708	-3.082	-2.11287	-2.05851	-2.09517	0.397504	14	TRUE	-0.282325	-0.756647	0.191997	0.222508	0.442335	-0.282325	FALSE	0.222508	0.442335	rab3ip	RAB3A interacting protein (rabin3) [Source:ZFIN;Acc:ZDB-GENE-050522-323]	553605	FALSE	1	1	1	1	4
A0A2R8Q487	-0.0777232	-0.476434	0.540466	0.289238	0.139347	-0.0937098	0.290151	0.315488	0.501946	384.966	FALSE	0.091282	-0.0469895	0.229554	0.195071	0.404329	0.091282	FALSE	0.195071	0.404329	opa1	OPA1 mitochondrial dynamin like GTPase [Source:ZFIN;Acc:ZDB-GENE-041114-7]	492332	FALSE	1	1	1	1	4
A0A2R8Q4W3	-0.812464	-0.866576	-1.15889	-1.17947	-0.137952	-1.24315	-0.969459	-1.17537	0.780264	74.7551	FALSE	0.172423	-0.296222	0.641067	0.46587	0.676266	0.172423	FALSE	0.46587	0.676266	srsf1a	serine and arginine rich splicing factor 1a [Source:ZFIN;Acc:ZDB-GENE-040426-1950]	406288	FALSE	1	1	1	1	4
A0A2R8QL59	-3.37308		-2.53031	-2.66316	-1.0308	-0.328343	-1.18869	-1.26082	0.655959	27.527	FALSE	1.84933	1.13768	2.56098	1.19392e-05	0.00017801	1.84933	FALSE	1.19392e-05	0.00017801	cxadr	CXADR Ig-like cell adhesion molecule [Source:ZFIN;Acc:ZDB-GENE-020814-2]	791793	FALSE	1	1	1	1	4
A0A2R8Q5A6	-0.816248	-0.495088	-0.743325	-0.968253	-0.658331	-0.612887	-0.900594	-0.910582	0.425923	120.314	FALSE	-0.00961438	-0.211493	0.192264	0.925035	0.968342	-0.00961438	FALSE	0.925035	0.968342	wu	wu:fb95e10 [Source:NCBI gene;Acc:568650]	568650	FALSE	1	1	1	1	4
A0A2R8Q5I2	-0.744833	-0.798529	-0.7255	-0.658878	-0.825653	-0.294674	-0.523145	-0.397375	0.322129	50.9994	FALSE	0.269264	0.0366187	0.501909	0.0241713	0.0987196	0.269264	FALSE	0.0241713	0.0987196	vti1a	vesicle transport through interaction with t-SNAREs 1A [Source:ZFIN;Acc:ZDB-GENE-050809-135]	567385	FALSE	1	1	1	1	4
A0A2R8Q6C7	-3.12166	-2.47996	-2.42937	-2.03443	-2.2301	-1.76901	-1.19222	-1.57307	0.518974	31.9718	FALSE	0.619939	0.0729271	1.16695	0.0275861	0.109416	0.619939	FALSE	0.0275861	0.109416	LOC402879	mitochondrial ubiquitin ligase activator of nfkb 1-A [Source:NCBI gene;Acc:402879]	402879	FALSE	1	1	1	1	4
A0A2R8Q6F5	0.800369	-0.188171	-0.607258	-0.691769	-1.16703	-1.88955	-1.35935	-1.10447	0.831803	33	TRUE	-0.996054	-1.80091	-0.191197	0.0168411	0.0752948	-0.996054	FALSE	0.0168411	0.0752948	A0A2R8Q6F5	#N/A	#N/A	FALSE	1	1	1	1	4
A0A2R8Q6T7	1.50012	0.994719	1.91181	1.73661	1.19033	0.758779	1.73068	2.00255	0.80087	221.053	FALSE	-0.193144	-0.478045	0.0917578	0.182911	0.39307	-0.193144	FALSE	0.182911	0.39307	dpysl2a	dihydropyrimidinase like 2 [Source:HGNC Symbol;Acc:HGNC:3014]	798555	FALSE	1	1	1	1	4
A0A2R8Q6V3		-1.45738			-1.40117	-1.12567	-0.923805	-1.47222	0.466661	11	TRUE	0.222024	-0.876006	1.32005	0.664919	0.826972	0.222024	FALSE	0.664919	0.826972	krt8	keratin 8 [Source:ZFIN;Acc:ZDB-GENE-030411-5]	797433	TRUE	1	1	1	1	4
A0A2R8Q6W4	-1.69445	-0.898975	-1.39404	-1.38637		-3.80785	-1.08282	-2.17155	0.625127	12.3115	FALSE	-0.932395	-1.9403	0.0755074	0.066872	0.206369	-0.932395	FALSE	0.066872	0.206369	A0A2R8Q6W4	#N/A	#N/A	FALSE	1	1	1	1	4
A0A2R8Q706	-2.42458	-2.20917	-1.3048	-1.42738	-2.10477	-2.02875	-1.69309	-1.68445	0.452108	59.6592	FALSE	-0.192107	-0.477591	0.0933763	0.183332	0.39307	-0.192107	FALSE	0.183332	0.39307	madd	MAP-kinase activating death domain [Source:NCBI gene;Acc:100150917]	100150917	FALSE	1	1	1	1	4
A0A2R8Q8K1	-1.09218	-0.56099	-1.14428	-1.06427	-1.97337	-0.674668	-1.71083	-1.54087	0.473742	36.7914	FALSE	-0.496159	-0.946145	-0.0461723	0.0316086	0.118693	-0.496159	FALSE	0.0316086	0.118693	impdh1a	IMP (inosine 5'-monophosphate) dehydrogenase 1a [Source:ZFIN;Acc:ZDB-GENE-040704-15]	431724	FALSE	1	1	1	1	4
A0A2R8Q8V9	-1.5744	-1.1904	-1.45945	-1.34343	-1.92201	-1.57306	-1.77636	-1.95307	0.450972	44.2665	FALSE	-0.50275	-0.873733	-0.131767	0.00903905	0.0475992	-0.50275	FALSE	0.00903905	0.0475992	eml4	EMAP like 4 [Source:HGNC Symbol;Acc:HGNC:1316]	100334728	FALSE	1	1	1	1	4
A0A2R8Q9H3		0.113471		0.257552	0.066607	0.109913	-0.423254	-0.0809573	0.354717	12	TRUE	-0.266532	-0.813028	0.279963	0.308867	0.537584	-0.266532	FALSE	0.308867	0.537584	smim20	small integral membrane protein 20 [Source:ZFIN;Acc:ZDB-GENE-131002-2]	100330558	FALSE	1	1	1	1	4
A0A2R8Q9W0	-0.561741		0.088657	0.184656	-0.10165	-0.041227	-0.110743	0.0887979	0.346397	11	TRUE	0.054937	-0.527367	0.637241	0.839296	0.926107	0.054937	FALSE	0.839296	0.926107	cox20	cytochrome c oxidase assembly factor COX20 [Source:ZFIN;Acc:ZDB-GENE-040718-467]	436985	FALSE	1	1	1	1	4
A0A2R8QAU8	-1.45787	-1.8746	-1.67909	-1.76502	-1.00736	-1.18434	-0.830667	-0.817161	0.70086	31.0648	FALSE	0.607987	-0.128009	1.34398	0.10208	0.27079	0.607987	FALSE	0.10208	0.27079	hepacam	hepatic and glial cell adhesion molecule [Source:NCBI gene;Acc:100333891]	100333891	FALSE	1	1	1	1	4
A0A2R8QAX5			-1.17379		-1.71862		-1.60974	-1.1856	#N/A	#N/A	#N/A	#N/A	#N/A	#N/A	#N/A	#N/A	-0.259566	TRUE	0	0	A0A2R8QAX5	#N/A	#N/A	TRUE	1	0	1	1	3
A0A2R8QB49		-1.5898	-2.51205	-2.93216	-1.51435	-1.20069	-1.95794	-1.27825	0.452498	14.2327	FALSE	0.634224	0.0379264	1.23052	0.0386796	0.138341	0.634224	FALSE	0.0386796	0.138341	arih1	ariadne ubiquitin-conjugating enzyme E2 binding protein homolog 1 (Drosophila) [Source:ZFIN;Acc:ZDB-GENE-030131-5213]	327005	FALSE	1	1	1	1	4
F1R4Z8	-0.569927	-0.83537	-1.50121	-1.96518	0.271159	0.422559	1.44066	0.170806	0.836419	35.2517	FALSE	1.84501	0.769007	2.92101	0.00135375	0.010184	1.84501	FALSE	0.00135375	0.010184	gsta.1	glutathione S-transferase, alpha tandem duplicate 1 [Source:ZFIN;Acc:ZDB-GENE-040426-2720]	406703	FALSE	1	1	1	1	4
A0A2R8QCE7							-2.4506	-1.17316	#N/A	#N/A	#N/A	#N/A	#N/A	#N/A	#N/A	#N/A	-0.308454	TRUE	0	0	coq8b	coenzyme Q8B [Source:NCBI gene;Acc:799071]	799071	FALSE	0	0	1	1	2
A0A2R8QCR5			0.216369				-0.188013		0.388141	4	TRUE	-0.575084	-1.89493	0.744765	0.292979	0.521721	-0.575084	FALSE	0.292979	0.521721	slc35a4	solute carrier family 35 member A4 [Source:ZFIN;Acc:ZDB-GENE-061103-595]	777628	FALSE	0	0	1	0	1
A0A2R8QDC7	-0.26007	-0.177464	0.146788	-0.0300396	-0.156468	0.0856714	0.0905229	0.0675847	0.477591	248.338	FALSE	0.026275	-0.133081	0.185631	0.745646	0.87174	0.026275	FALSE	0.745646	0.87174	actn4	actinin, alpha 4 [Source:ZFIN;Acc:ZDB-GENE-030131-940]	322221	FALSE	1	1	1	1	4
A0A0R4IFT8						2.12992	-1.6779	3.19908	#N/A	#N/A	#N/A	#N/A	#N/A	#N/A	#N/A	#N/A	2.5962	TRUE	0	0	usp47	ubiquitin specific peptidase 47 [Source:ZFIN;Acc:ZDB-GENE-070719-7]	100101645	TRUE	0	1	1	1	3
A0A2R8QEC5									#N/A	#N/A	#N/A	#N/A	#N/A	#N/A	#N/A	#N/A	0.0468671	TRUE	0	0	dlst	dihydrolipoamide S-succinyltransferase [Source:ZFIN;Acc:ZDB-GENE-030326-1]	368262	FALSE	0	0	0	0	0
A2BGE0	1.05743	0.988128	0.953751	0.878043	2.56287	3.22046	2.83113	2.92413	0.685625	216.471	FALSE	1.84498	1.59788	2.09208	1.94563e-34	1.20386e-31	1.84498	FALSE	1.94563e-34	1.20386e-31	stxbp1b	syntaxin binding protein 1b [Source:ZFIN;Acc:ZDB-GENE-060531-166]	557717	FALSE	1	1	1	1	4
X1WGC6		-1.48025	-1.23203	-1.47052	0.329246	0.44655	0.261078	0.377978	0.315688	34.1381	FALSE	1.84427	1.51549	2.17306	3.49238e-13	1.92081e-11	1.84427	FALSE	3.49238e-13	1.92081e-11	si	si:ch73-206p6.1 [Source:ZFIN;Acc:ZDB-GENE-030131-5048]	571998	FALSE	1	1	1	1	4
Q9I8V0	-2.60794	-1.7407		-2.80526	0.176376	-0.928428	-1.30001	-0.996441	0.759597	15	TRUE	1.8222	0.948953	2.69545	0.00046988	0.00416829	1.8222	FALSE	0.00046988	0.00416829	pvalb2	parvalbumin 2 [Source:ZFIN;Acc:ZDB-GENE-000322-4]	58028	FALSE	1	1	1	1	4
A0A2R8QF52	4.49049	5.04714	4.77881	4.30052	4.18511	4.19516	4.28072	4.43385	0.348585	45.9923	FALSE	-0.349603	-0.620766	-0.0784413	0.0126449	0.0611251	-0.349603	FALSE	0.0126449	0.0611251	cox5b1	cytochrome c oxidase subunit 5B1 [Source:NCBI gene;Acc:100002384]	100002384	FALSE	1	1	1	1	4
A0A2R8QF68			-1.52052			-2.46937	-1.65425	-1.68781	#N/A	#N/A	#N/A	#N/A	#N/A	#N/A	#N/A	#N/A	-0.470491	TRUE	0	0	grik2	glutamate ionotropic receptor kainate type subunit 2 [Source:HGNC Symbol;Acc:HGNC:4580]	556013	TRUE	0	1	1	1	3
A0A2R8QFT7	-0.211963	0.551879	0.196579	0.137336	0.958949	0.240378	0.81237	0.516469	0.344995	31.3931	FALSE	0.498405	0.160857	0.835952	0.00512025	0.0307508	0.498405	FALSE	0.00512025	0.0307508	emc2	ER membrane protein complex subunit 2 [Source:ZFIN;Acc:ZDB-GENE-040625-82]	407073	FALSE	1	1	1	1	4
A0A2R8QGK7	-0.143865	-0.516121	0.0936772	-0.0750223	0.202772	-0.0340693	0.412544	0.110796	0.626534	130.348	FALSE	0.240664	-0.0476351	0.528964	0.101053	0.268642	0.240664	FALSE	0.101053	0.268642	mccc1	methylcrotonoyl-CoA carboxylase 1 (alpha) [Source:ZFIN;Acc:ZDB-GENE-050208-450]	777632	FALSE	1	1	1	1	4
A0A2R8QH08					-1.00967	-0.868596	-0.788996		#N/A	#N/A	#N/A	#N/A	#N/A	#N/A	#N/A	#N/A	1.548	TRUE	0	0	aldob	aldolase b, fructose-bisphosphate [Source:ZFIN;Acc:ZDB-GENE-030131-383]	321664	TRUE	1	1	1	0	3
A0A2R8QHH3							-1.8202	-1.86766	#N/A	#N/A	#N/A	#N/A	#N/A	#N/A	#N/A	#N/A	0.258976	TRUE	0	0	eps15l1a	epidermal growth factor receptor pathway substrate 15-like 1a [Source:ZFIN;Acc:ZDB-GENE-060503-274]	568170	FALSE	0	0	1	1	2
A0A2R8QHK6	-1.5488	-1.97202	-0.800484	-1.11774	-1.97949	-1.9589	-0.881224	-0.725677	0.886465	124.154	FALSE	-0.0485062	-0.433219	0.336207	0.803346	0.904586	-0.0485062	FALSE	0.803346	0.904586	sept9b	septin 9b [Source:ZFIN;Acc:ZDB-GENE-050327-17]	541494	FALSE	1	1	1	1	4
Q1AMT3	0.725535	1.44561	0.79317	0.184765	2.80892	2.3691	2.81099	2.41417	1.00618	52.124	FALSE	1.80686	1.05104	2.56269	1.39052e-05	0.00020126	1.80686	FALSE	1.39052e-05	0.00020126	fabp1a	fatty acid binding protein 1a, liver [Source:ZFIN;Acc:ZDB-GENE-020318-3]	791610	FALSE	1	1	1	1	4
A0A2R8QI11			-1.14526	-0.622285		-1.51102	-0.961587		0.531068	4	TRUE	-0.352534	-1.82702	1.12195	0.543112	0.737762	-0.352534	FALSE	0.543112	0.737762	A0A2R8QI11	#N/A	#N/A	FALSE	0	1	1	1	3
A0A2R8QIK4	-1.90735	-2.61972	-2.63446	-2.33707	-2.0122	-2.37442	-1.89393	-2.20983	0.371657	44.9592	FALSE	0.210509	-0.0913437	0.512361	0.166997	0.375402	0.210509	FALSE	0.166997	0.375402	ruvbl2	RuvB-like AAA ATPase 2 [Source:ZFIN;Acc:ZDB-GENE-030109-1]	317678	FALSE	1	1	1	1	4
A0A2R8QIX9	0.889368	1.05576	1.93105	1.90011	0.851731	1.77492	1.34313	1.2495	0.601377	95.0179	FALSE	-0.192246	-0.520883	0.136392	0.248419	0.472587	-0.192246	FALSE	0.248419	0.472587	A0A2R8QIX9	#N/A	#N/A	FALSE	1	1	1	1	4
A0A2R8QJS5									#N/A	#N/A	#N/A	#N/A	#N/A	#N/A	#N/A	#N/A	0.0468671	TRUE	0	0	rae1	ribonucleic acid export 1 [Source:ZFIN;Acc:ZDB-GENE-040426-1029]	393973	FALSE	0	0	0	0	0
A0A2R8QKD1	2.69244	2.333	2.7003	2.3689	3.07016	2.52808	3.62945	3.20058	0.599542	28	TRUE	0.583408	-0.0306446	1.19746	0.0617318	0.194632	0.583408	FALSE	0.0617318	0.194632	slmapb	sarcolemma associated protein b [Source:ZFIN;Acc:ZDB-GENE-040426-809]	393146	FALSE	1	1	1	1	4
A0A2R8QKS6	-1.61266		-0.813226	-1.41196	-1.45194	-2.51871	-1.05304	-0.740732	0.732332	14.2084	FALSE	-0.244897	-1.19655	0.70676	0.590076	0.773579	-0.244897	FALSE	0.590076	0.773579	nudt14	nudix (nucleoside diphosphate linked moiety X)-type motif 14 [Source:ZFIN;Acc:ZDB-GENE-041014-254]	559149	FALSE	1	1	1	1	4
Q5TYY5		-1.36601	-1.51729	-2.45754	-0.240991	0.045338	-0.0287638	-0.761893	0.427702	25.4162	FALSE	1.76532	1.22565	2.30498	4.31281e-07	9.12326e-06	1.76532	FALSE	4.31281e-07	9.12326e-06	akr1b1.1	aldo-keto reductase family 1, member B1 (aldose reductase), tandem duplicate 1 [Source:ZFIN;Acc:ZDB-GENE-040625-7]	415138	FALSE	1	1	1	1	4
A0A2R8QL66	-1.11529	-1.28376	-1.27428	-1.99835	-2.09212	-1.40293	-1.45002	-1.44106	0.415039	60.8268	FALSE	-0.131001	-0.398817	0.136816	0.331871	0.561055	-0.131001	FALSE	0.331871	0.561055	cops4	COP9 constitutive photomorphogenic homolog subunit 4 (Arabidopsis) [Source:ZFIN;Acc:ZDB-GENE-030131-4317]	325592	FALSE	1	1	1	1	4
A0A2R8QM30	-1.24887	-0.928884	-0.548257	-0.880211	-1.57706	-0.199473	-0.67606	-0.933965	0.472557	35.0169	FALSE	0.0428862	-0.337115	0.422887	0.820116	0.914319	0.0428862	FALSE	0.820116	0.914319	cngb1a	cyclic nucleotide gated channel beta 1a [Source:ZFIN;Acc:ZDB-GENE-050419-164]	568211	FALSE	1	1	1	1	4
F1RD57	-3.52621				-1.94575	-1.88411	-1.72644	-1.84698	0.21214	5.10503	FALSE	1.73954	1.13679	2.34228	0.000659155	0.00554901	1.73954	FALSE	0.000659155	0.00554901	naalad2	N-acetylated alpha-linked acidic dipeptidase 2 [Source:ZFIN;Acc:ZDB-GENE-040426-1025]	393247	TRUE	1	1	1	1	4
A0A2R8QMI5	-1.0919	-0.515119	-1.44444	-0.903573	-1.7099	-1.96187	-1.51673	-1.20747	0.378758	25.0485	FALSE	-0.535509	-0.959358	-0.111661	0.015347	0.0703406	-0.535509	FALSE	0.015347	0.0703406	bin1b	bridging integrator 1b [Source:ZFIN;Acc:ZDB-GENE-030425-1]	447863	FALSE	1	1	1	1	4
A0A2R8QMT2	-3.02508		-1.84103	-2.47707	-4.75119		-2.14845	-2.15679	0.844787	14	TRUE	-0.401123	-1.54706	0.744815	0.46523	0.676127	-0.401123	FALSE	0.46523	0.676127	wdr7	WD repeat domain 7 [Source:HGNC Symbol;Acc:HGNC:13490]	572502	FALSE	1	0	1	1	3
A0A2R8QMT4	-1.10582	-1.28454	0.0143418	-0.23986	-0.900858	-0.22471	-0.366301	-0.239668	0.559005	48.5326	FALSE	0.143303	-0.249489	0.536095	0.46688	0.676707	0.143303	FALSE	0.46688	0.676707	gphna	gephyrin a [Source:ZFIN;Acc:ZDB-GENE-110127-3]	555470	FALSE	1	1	1	1	4
A0A2R8QNF0	-0.247892	-0.167102	0.297494	0.231094	0.601942	0.827354	0.811806	0.602933	0.511222	300.752	FALSE	0.584502	0.43062	0.738384	8.50125e-13	4.294e-11	0.584502	FALSE	8.50125e-13	4.294e-11	vcp	valosin containing protein [Source:ZFIN;Acc:ZDB-GENE-030131-5408]	327197	FALSE	1	1	1	1	4
A0A2R8QNR8	2.71307	1.66908	3.47797	2.83176	2.61007	1.65447	3.11025	3.18252	1.32684	160.844	FALSE	-0.218059	-0.770961	0.334842	0.437212	0.65117	-0.218059	FALSE	0.437212	0.65117	tpi1b	triosephosphate isomerase 1b [Source:ZFIN;Acc:ZDB-GENE-020416-4]	560753	FALSE	1	1	1	1	4
A0A2R8QPB1	0.00501042	0.0445773	1.05741	0.527274	-0.425627	-0.633849	0.43433	0.64248	0.866308	112.764	FALSE	-0.343943	-0.770304	0.0824186	0.112788	0.290781	-0.343943	FALSE	0.112788	0.290781	gad1b	glutamate decarboxylase 1b [Source:ZFIN;Acc:ZDB-GENE-030909-3]	378441	FALSE	1	1	1	1	4
A0A2R8QPR3	-1.97436	-1.58477	-1.61975	-2.15624	-1.27163	-2.23066	-1.52747	-1.21817	0.661964	32.0411	FALSE	0.0361015	-0.619765	0.691968	0.911431	0.964519	0.0361015	FALSE	0.911431	0.964519	dut	deoxyuridine triphosphatase [Source:ZFIN;Acc:ZDB-GENE-041010-93]	449835	FALSE	1	1	1	1	4
A0A2R8QPY5		-1.62318	-1.42419	-1.34839	-0.88278	-0.946253	-0.87684	-0.738631	0.401155	25.8023	FALSE	0.724588	0.143086	1.30609	0.0165912	0.0747965	0.724588	FALSE	0.0165912	0.0747965	sfxn4	sideroflexin 4 [Source:ZFIN;Acc:ZDB-GENE-050309-187]	556121	FALSE	1	1	1	1	4
A0A2R8QQ34	-1.21019	-1.24686	-1.08054	-1.11817	-1.24982	-1.36686	-1.28126	-0.926268	0.427193	17.5996	FALSE	-0.241129	-0.677634	0.195375	0.260567	0.487456	-0.241129	FALSE	0.260567	0.487456	si	protein kinase cAMP-dependent type II regulatory subunit beta [Source:HGNC Symbol;Acc:HGNC:9392]	100331387	FALSE	1	1	1	1	4
A0A2R8QRN6	-0.683649	-0.102119	-0.252206	-0.798766	-0.84922	-0.0224284	-0.921383	-0.476985	#N/A	#N/A	#N/A	#N/A	#N/A	#N/A	#N/A	#N/A	-0.161524	TRUE	0	0	si	si:ch73-234b20.5 [Source:ZFIN;Acc:ZDB-GENE-041008-183]	449923	FALSE	1	1	1	1	4
A0A2R8QRV2	-1.05523	-0.149615	-1.49941	-1.34969	0.447864	-0.185388	-0.0213248	-0.0407566	0.86232	18	TRUE	0.777831	-0.177002	1.73266	0.104172	0.273991	0.777831	FALSE	0.104172	0.273991	si	si:ch211-59p23.1 [Source:ZFIN;Acc:ZDB-GENE-160113-50]	#N/A	FALSE	1	1	1	1	4
A0A2R8QSS6	-1.45932	-1.13439	-1.80792	-1.99998	-2.47994	-1.18667	-0.914441	-1.95015	1.06878	39.6025	FALSE	-0.0871501	-1.15573	0.981427	0.869874	0.940558	-0.0871501	FALSE	0.869874	0.940558	A0A2R8QSS6	#N/A	#N/A	FALSE	1	1	1	1	4
A0A2R8QTC8	-2.11032	-2.02966	-1.89775	-1.99123	-2.18226	-2.19399	-1.5607	-1.69565	0.404249	32.818	FALSE	0.266515	-0.0395764	0.572606	0.0857079	0.243267	0.266515	FALSE	0.0857079	0.243267	palm1a	paralemmin 1a [Source:ZFIN;Acc:ZDB-GENE-050417-409]	550557	FALSE	1	1	1	1	4
Q803U3	-1.43602	-1.03625	-1.85533	-1.62319	0.304473	0.434867	0.249093	0.210954	0.509768	54.3687	FALSE	1.73952	1.38394	2.0951	1.26499e-13	8.6968e-12	1.73952	FALSE	1.26499e-13	8.6968e-12	pitpnaa	phosphatidylinositol transfer protein, alpha a [Source:ZFIN;Acc:ZDB-GENE-040426-744]	393909	FALSE	1	1	1	1	4
B3DFW4	-1.45762		-1.66451	-2.20078	0.174551	0.0695677	-0.250737	-0.602668	0.634362	12.265	FALSE	1.73532	0.737539	2.7331	0.00252679	0.016948	1.73532	FALSE	0.00252679	0.016948	LOC565099	NPC intracellular cholesterol transporter 2 [Source:HGNC Symbol;Acc:HGNC:14537]	565099	FALSE	1	1	1	1	4
A0A2R8RHM6			-1.65433			-2.38316	-1.98129	-2.33528	0.418258	6	TRUE	-0.737113	-1.62344	0.149211	0.0880546	0.247564	-0.737113	FALSE	0.0880546	0.247564	agk	acylglycerol kinase [Source:ZFIN;Acc:ZDB-GENE-030131-6202]	334270	TRUE	0	1	1	1	3
A0A2R8RI07		-1.79311	-1.84714	-1.77994	-0.889205	-2.02224	0.539326	-0.821961	0.865177	23.0085	FALSE	1.02308	0.026278	2.01987	0.0447139	0.154347	1.02308	FALSE	0.0447139	0.154347	rpl36a	ribosomal protein L36A [Source:ZFIN;Acc:ZDB-GENE-020423-1]	195819	FALSE	1	1	1	1	4
A0A2R8RJQ6	-1.4235	-1.66413	-0.74469	-1.25383	-1.78775	-1.16347	-1.22895	-0.947261	0.579744	97.0716	FALSE	-0.0342869	-0.330173	0.261599	0.818587	0.913802	-0.0342869	FALSE	0.818587	0.913802	A0A2R8RJQ6	#N/A	#N/A	FALSE	1	1	1	1	4
A0A2R8RLE3	-1.78984	-1.77361	-1.35689	-1.51578	-2.17794	-1.4857	-1.63818	-1.21318	0.390751	29.0724	FALSE	-0.0135861	-0.390307	0.363134	0.941713	0.973337	-0.0135861	FALSE	0.941713	0.973337	scrn3	secernin 3 [Source:ZFIN;Acc:ZDB-GENE-030131-4783]	326058	FALSE	1	1	1	1	4
A0A2R8RP85	6.32542	5.06808	5.33688	4.75701	4.53916	4.78385	4.82489	5.71687	0.700214	42	FALSE	-0.327097	-0.903988	0.249794	0.258999	0.485256	-0.327097	FALSE	0.258999	0.485256	sncgb	synuclein, gamma b (breast cancer-specific protein 1) [Source:ZFIN;Acc:ZDB-GENE-050522-235]	553679	FALSE	1	1	1	1	4
A0A2R8RR49	-1.83914	-1.62311	-1.71041	-1.71929	-1.38195	-1.82863	-1.26213	-2.23524	0.543063	65.4159	FALSE	0.170595	-0.261918	0.603109	0.433757	0.647496	0.170595	FALSE	0.433757	0.647496	si	si:dkey-92j12.5 [Source:ZFIN;Acc:ZDB-GENE-090313-354]	560912	FALSE	1	1	1	1	4
A0A2R8QDV2	-1.42381	-1.37345	-1.74293	-1.15777	0.790739	-0.283147	0.477208	0.224625	0.479035	18	FALSE	1.72685	1.0152	2.43849	7.51303e-05	0.000885465	1.72685	FALSE	7.51303e-05	0.000885465	cst14b.1	cystatin 14b, tandem duplicate 1 [Source:ZFIN;Acc:ZDB-GENE-061013-189]	768128	FALSE	1	1	1	1	4
A0A2R8RSK7			-1.31038	-0.417447		-1.31945	-1.46779	-1.12331	0.386858	8.07519	FALSE	-0.478407	-1.26315	0.306333	0.197719	0.407625	-0.478407	FALSE	0.197719	0.407625	si	calcium voltage-gated channel auxiliary subunit alpha2delta 1 [Source:HGNC Symbol;Acc:HGNC:1399]	101882457	FALSE	0	1	1	1	3
A0A2R8RU53	-0.901624	-0.825297	-0.574173	-0.764955	-0.799157	-1.41753	-1.26005	-1.30321	0.472886	49.1141	FALSE	-0.489121	-0.868204	-0.110038	0.0125089	0.0609522	-0.489121	FALSE	0.0125089	0.0609522	hibadha	3-hydroxyisobutyrate dehydrogenase a [Source:ZFIN;Acc:ZDB-GENE-040801-264]	445252	FALSE	1	1	1	1	4
A0A2R8RVZ7	-1.50866	-0.732653	-0.0764964	-0.0629986	-0.55301	-0.683103	-0.0573185	-0.151991	0.859008	26.9419	FALSE	0.0114116	-0.799782	0.822605	0.977183	0.988365	0.0114116	FALSE	0.977183	0.988365	gng4	G protein subunit gamma 4 [Source:NCBI gene;Acc:101883928]	101883928	FALSE	1	1	1	1	4
Q6P027	3.35769	3.9871	2.80891	2.81324	5.15338	5.18233	5.17287	4.8471	0.619439	179.029	FALSE	1.71119	1.46161	1.96076	3.46015e-29	7.78535e-27	1.71119	FALSE	3.46015e-29	7.78535e-27	rlbp1b	retinaldehyde binding protein 1b [Source:ZFIN;Acc:ZDB-GENE-040426-1870]	402990	FALSE	1	1	1	1	4
E7F638	-1.44165	-1.60738	-1.67414	-2.01539	0.0704934	0.336891	0.0640115	-0.241951	0.7981	96.0683	FALSE	1.69077	1.21819	2.16335	2.13819e-10	8.32327e-09	1.69077	FALSE	2.13819e-10	8.32327e-09	msnb	moesin b [Source:ZFIN;Acc:ZDB-GENE-030717-7]	553434	FALSE	1	1	1	1	4
A0A2R8RYA1	-2.14002		-2.41043	-2.65892	-1.81656	-1.78425	-1.82541	-2.1809	1.05697	55.5678	FALSE	0.58893	-0.30996	1.48782	0.19468	0.404329	0.58893	FALSE	0.19468	0.404329	vwa8	von Willebrand factor A domain containing 8 [Source:ZFIN;Acc:ZDB-GENE-070912-407]	561317	FALSE	1	1	1	1	4
A0A2R8S001					-2.24924		-1.5084	-1.79412	#N/A	#N/A	#N/A	#N/A	#N/A	#N/A	#N/A	#N/A	0.423319	TRUE	0	0	pcyox1l	prenylcysteine oxidase 1 like [Source:ZFIN;Acc:ZDB-GENE-141212-302]	101884193	TRUE	1	0	1	1	3
A0A2R8S018	-1.42193	-2.31907	-1.84923	-2.28716					#N/A	#N/A	#N/A	#N/A	#N/A	#N/A	#N/A	#N/A	-0.251338	TRUE	0	0	cngb3.2	cyclic nucleotide gated channel beta 3, tandem duplicate 2 [Source:ZFIN;Acc:ZDB-GENE-091118-102]	562466	TRUE	1	1	1	1	4
A0A2R8S024	-0.888771	0.0483463	-0.326419	-0.130439	-0.641629	0.0919382	-0.909722	-0.44954	0.778038	128.219	FALSE	-0.168456	-0.547315	0.210402	0.380622	0.604259	-0.168456	FALSE	0.380622	0.604259	tmem63ba	transmembrane protein 63Ba [Source:ZFIN;Acc:ZDB-GENE-030131-4320]	100334023	FALSE	1	1	1	1	4
A0A0R4II89	-1.80512		-2.44954	-2.98914	-0.713633	-1.1959	-0.596517	-1.05336	0.560235	60.4257	FALSE	1.68772	1.21641	2.15903	1.27892e-09	3.95667e-08	1.68772	FALSE	1.27892e-09	3.95667e-08	cat	catalase [Source:ZFIN;Acc:ZDB-GENE-000210-20]	30068	FALSE	1	1	1	1	4
A0A2R8S035		-2.13167	-1.86138	-2.07073	-2.06278	-2.07477	-2.11457	-1.86423	0.513081	15.0442	FALSE	0.0187606	-0.606346	0.643867	0.94985	0.975874	0.0187606	FALSE	0.94985	0.975874	trappc2l	trafficking protein particle complex 2-like [Source:ZFIN;Acc:ZDB-GENE-040801-249]	445112	FALSE	1	1	1	1	4
A0A2R9YJG7			-1.67556	-1.38739	-1.76513	-1.48955	-1.1671	-2.02051	#N/A	#N/A	#N/A	#N/A	#N/A	#N/A	#N/A	#N/A	0.270215	TRUE	0	0	vclb	vinculin b [Source:ZFIN;Acc:ZDB-GENE-131017-1]	100334859	FALSE	1	1	1	1	4
A0A2R9YJL1	2.90307	2.69495	3.26254	2.8856	2.63451	2.79231	3.07003	3.19345	0.907145	171.004	FALSE	0.068556	-0.302156	0.439268	0.715532	0.85429	0.068556	FALSE	0.715532	0.85429	mdh1aa	malate dehydrogenase 1Aa, NAD (soluble) [Source:ZFIN;Acc:ZDB-GENE-040204-1]	399662	FALSE	1	1	1	1	4
A0A2R9YJM4	0.951181	0.807161	1.67104	1.21239	0.49564	0.283416	1.19518	1.46107	0.787713	134.206	FALSE	-0.254278	-0.604956	0.0963998	0.153867	0.358926	-0.254278	FALSE	0.153867	0.358926	pacsin1a	protein kinase C and casein kinase substrate in neurons 1a [Source:ZFIN;Acc:ZDB-GENE-050522-155]	553559	FALSE	1	1	1	1	4
A0A2U3TVM3	-1.64163	-2.00328	-0.867783	-1.09435	-2.20288	-1.93163	-1.22511	-0.990478	0.730267	96.5694	FALSE	-0.250146	-0.623938	0.123646	0.187219	0.397739	-0.250146	FALSE	0.187219	0.397739	nckap1	NCK-associated protein 1 [Source:ZFIN;Acc:ZDB-GENE-030131-4426]	561894	FALSE	1	1	1	1	4
A0A2U3TVS8	-2.33637				-1.73809		-2.19795		#N/A	#N/A	#N/A	#N/A	#N/A	#N/A	#N/A	#N/A	0.10789	TRUE	0	0	rnps1	RNA binding protein S1, serine-rich domain [Source:ZFIN;Acc:ZDB-GENE-030131-5228]	#N/A	FALSE	1	0	1	0	2
A0A2U3TW29	2.04737	2.801	2.81991	2.68715	2.47068	2.24885	2.8051	2.69963	0.834712	123.998	FALSE	0.0651327	-0.336146	0.466412	0.748552	0.873847	0.0651327	FALSE	0.748552	0.873847	snap25b	synaptosome associated protein 25b [Source:ZFIN;Acc:ZDB-GENE-980526-392]	30711	FALSE	1	1	1	1	4
A0A4W4	0.718613	0.470164	1.01917	0.780449	0.22976	0.453009	1.14634	1.43916	0.893899	59.3723	FALSE	0.0553455	-0.562421	0.673112	0.858356	0.93546	0.0553455	FALSE	0.858356	0.93546	negr1	neuronal growth regulator 1 [Source:ZFIN;Acc:ZDB-GENE-040822-27]	445374	FALSE	1	1	1	1	4
A0JMF4	-0.827831	-1.29775	-0.247382	-0.407817	-1.2428	-1.50399	-0.47713	-0.22517	0.619064	73.7213	FALSE	-0.143709	-0.529944	0.242526	0.460791	0.67244	-0.143709	FALSE	0.460791	0.67244	sept15	septin 15 [Source:ZFIN;Acc:ZDB-GENE-061103-265]	792259	FALSE	1	1	1	1	4
A0JMK6	-1.19877	-1.46886	-1.3057	-1.33354	-1.36283	-1.4112	-0.89633	-0.833985	0.471382	33.1496	FALSE	0.197195	-0.209209	0.603599	0.330785	0.560748	0.197195	FALSE	0.330785	0.560748	scg2b	secretogranin II (chromogranin C), b [Source:ZFIN;Acc:ZDB-GENE-061103-160]	777641	FALSE	1	1	1	1	4
A0JML7	-1.56221	-1.02701	-1.20731	-1.2424	-1.1848	-1.42399	-2.31503	-1.02307	0.848529	32.4183	FALSE	-0.539965	-1.3284	0.248475	0.172712	0.381813	-0.539965	FALSE	0.172712	0.381813	adpgk	ADP-dependent glucokinase [Source:ZFIN;Acc:ZDB-GENE-061103-421]	557919	FALSE	1	1	1	1	4
A1A5X4	-0.148803	-0.358884	0.0352299	-0.0552529	-0.392424	-0.291826	-0.101542	0.0158117	0.474803	90.2843	FALSE	-0.0786625	-0.320193	0.162868	0.519275	0.72081	-0.0786625	FALSE	0.519275	0.72081	add1	adducin 1 (alpha) [Source:ZFIN;Acc:ZDB-GENE-030909-2]	555511	FALSE	1	1	1	1	4
A1A5Y1	-2.84587	-2.34096	-1.73827	-2.296	-1.15948	-2.15332	-1.005	-1.48456	0.523048	20.0375	FALSE	0.779546	0.172092	1.387	0.014486	0.0675197	0.779546	FALSE	0.014486	0.0675197	mgst3b	microsomal glutathione S-transferase 3b [Source:ZFIN;Acc:ZDB-GENE-061215-48]	567275	FALSE	1	1	1	1	4
A1IH00	-2.77197	-2.36741	-2.49348	-2.45511	-2.81762	-2.81114	-2.22909	-3.35977	0.424661	14.161	FALSE	-0.243675	-0.796395	0.309044	0.360723	0.590035	-0.243675	FALSE	0.360723	0.590035	golga2	golgin A2 [Source:ZFIN;Acc:ZDB-GENE-081030-1]	565431	FALSE	1	1	1	1	4
A1L1T3	0.239446	-0.579977	1.39574	1.11978	-0.162208	0.196323	0.804168	1.0239	0.895425	99.6257	FALSE	-0.222313	-0.687145	0.242519	0.344963	0.574552	-0.222313	FALSE	0.344963	0.574552	slc32a1	solute carrier family 32 member 1 [Source:ZFIN;Acc:ZDB-GENE-061201-1]	798575	FALSE	1	1	1	1	4
A1L1U1	-1.40754	-1.82105	-1.1349	-1.33159	-2.20273	-1.58702	-1.7685	-1.26505	0.631436	43.1673	FALSE	-0.305698	-0.815149	0.203754	0.232869	0.452305	-0.305698	FALSE	0.232869	0.452305	strn	striatin, calmodulin binding protein [Source:ZFIN;Acc:ZDB-GENE-070112-1172]	791160	FALSE	1	1	1	1	4
A1L1V1	-1.50823	-1.25707	-1.15276	-2.24125	-1.52013	-1.38909	-1.61007	-1.53137	0.341228	25.9871	FALSE	0.0535719	-0.287692	0.394836	0.749515	0.874198	0.0535719	FALSE	0.749515	0.874198	fnta	farnesyltransferase, CAAX box, alpha [Source:ZFIN;Acc:ZDB-GENE-030131-866]	555882	FALSE	1	1	1	1	4
A1L271				-1.42806		-1.42806	-1.44125	-1.32564	#N/A	#N/A	#N/A	#N/A	#N/A	#N/A	#N/A	#N/A	0.357173	TRUE	0	0	gnb5a	guanine nucleotide binding protein (G protein), beta 5a [Source:ZFIN;Acc:ZDB-GENE-070112-342]	562813	TRUE	0	1	1	1	3
A1L2B7	-2.30108	-2.26327	-1.45782	-1.5132	-1.95259	-1.67384	-0.998246	-1.90094	0.475847	43.4744	FALSE	0.368841	-0.0771071	0.81479	0.10261	0.271615	0.368841	FALSE	0.10261	0.271615	sirt3	sirtuin 3 [Source:ZFIN;Acc:ZDB-GENE-070112-1762]	558775	FALSE	1	1	1	1	4
A1XQX8	-2.86388		-1.7	-2.20603			-1.84185	-1.60193	0.442688	7	FALSE	0.395584	-0.344608	1.13578	0.246782	0.469835	0.395584	FALSE	0.246782	0.469835	A1XQX8	#N/A	#N/A	FALSE	1	0	1	1	3
Q8AWD9	0.824325	-0.0782161	-0.151361	-0.266347	2.52498	1.776	2.04925	1.32579	0.703743	117.256	FALSE	1.68649	1.3317	2.04128	5.1537e-16	4.72422e-14	1.68649	FALSE	5.1537e-16	4.72422e-14	ctsd	cathepsin D [Source:ZFIN;Acc:ZDB-GENE-010131-8]	65225	FALSE	1	1	1	1	4
A2AR65	-0.48983	-0.462746	-0.393556		-0.308475	0.159314	0.0139469	0.067865	0.278352	14.0483	FALSE	0.379115	0.0415451	0.716684	0.0303473	0.116414	0.379115	FALSE	0.0303473	0.116414	rca2.1	regulator of complement activation group 2 gene 1 [Source:ZFIN;Acc:ZDB-GENE-050320-60]	541367	FALSE	1	1	1	1	4
A2AR68	0.598447	0.301325	1.42245	1.15885	0.518115	0.293676	1.29394	1.02662	0.814033	186.227	FALSE	0.0744486	-0.227291	0.376188	0.62701	0.806375	0.0744486	FALSE	0.62701	0.806375	gdi1	GDP dissociation inhibitor 1 [Source:ZFIN;Acc:ZDB-GENE-050522-504]	554985	FALSE	1	1	1	1	4
A2ARG7	3.99225	4.3738	4.21427	3.79557	3.59321	4.15769	4.02194	4.25471	0.433157	57	FALSE	-0.0845923	-0.391258	0.222073	0.582854	0.768752	-0.0845923	FALSE	0.582854	0.768752	atp5meb	ATP synthase membrane subunit eb [Source:ZFIN;Acc:ZDB-GENE-051130-1]	767750	FALSE	1	1	1	1	4
Q6P3L0	-2.25753	-2.3627	-1.93931	-2.24724	-0.151715	-0.165457	-0.0174612	-0.244031	0.57071	123.274	FALSE	1.68584	1.40341	1.96827	5.23978e-22	6.17546e-20	1.68584	FALSE	5.23978e-22	6.17546e-20	Q6P3L0	#N/A	#N/A	FALSE	1	1	1	1	4
A2AV32	-1.88872	-2.2447	-1.13292	-1.46183	-2.12217	-1.82859	-1.27804	-1.42518	0.415891	36.2755	FALSE	-0.0675906	-0.376499	0.241318	0.659939	0.825851	-0.0675906	FALSE	0.659939	0.825851	shank2b	SH3 and multiple ankyrin repeat domains 2b [Source:ZFIN;Acc:ZDB-GENE-061207-58]	567595	FALSE	1	1	1	1	4
A2AV34	1.67175	2.03004	2.4825	2.13152	1.88078	2.07271	1.74523	1.99465	0.40239	25	TRUE	-0.155608	-0.569977	0.258761	0.446526	0.659019	-0.155608	FALSE	0.446526	0.659019	coq9	coenzyme Q9 homolog (S. cerevisiae) [Source:ZFIN;Acc:ZDB-GENE-061207-37]	567716	FALSE	1	1	1	1	4
A2AWE1	-0.0237097	0.789199	0.68484	1.05904	0.846937	0.726228	0.850393	0.963422	0.467845	55.4502	FALSE	0.245572	-0.0891788	0.580323	0.147243	0.347072	0.245572	FALSE	0.147243	0.347072	prdx1	peroxiredoxin 1 [Source:ZFIN;Acc:ZDB-GENE-050320-35]	541344	FALSE	1	1	1	1	4
A2BEN1	2.49238	1.98968	3.00625	2.7525	1.99275	2.37687	2.8872	2.99985	0.980067	80.9861	FALSE	0.0650433	-0.516885	0.646971	0.824569	0.917217	0.0650433	FALSE	0.824569	0.917217	atp6v1aa	ATPase H+ transporting V1 subunit Aa [Source:ZFIN;Acc:ZDB-GENE-040426-1143]	394110	FALSE	1	1	1	1	4
A2BEP0	-1.52628	-0.3582	-1.97195	-0.328181	-0.5745	-0.562224	-0.336946	-1.23558	0.720259	24.089	FALSE	0.138208	-0.562215	0.83863	0.687479	0.837769	0.138208	FALSE	0.687479	0.837769	mrps31	mitochondrial ribosomal protein S31 [Source:ZFIN;Acc:ZDB-GENE-030131-3715]	407642	FALSE	1	1	1	1	4
A2BEV4	0.767401	0.526153	1.09326	0.942643	0.261572	-0.354014	0.731293	1.10559	0.810871	82.0445	FALSE	-0.189398	-0.634871	0.256075	0.400138	0.618663	-0.189398	FALSE	0.400138	0.618663	tagln3a	transgelin 3a [Source:ZFIN;Acc:ZDB-GENE-060531-53]	563096	FALSE	1	1	1	1	4
F1QRI7			-3.40278	-4.43456	-2.10535	-1.85491	-1.81043	-3.09571	0.538275	13.1899	FALSE	1.68009	0.697472	2.66271	0.00266819	0.0177999	1.68009	FALSE	0.00266819	0.0177999	pip4k2cb	phosphatidylinositol-5-phosphate 4-kinase, type II, gamma b [Source:ZFIN;Acc:ZDB-GENE-141212-236]	100535634	FALSE	1	1	1	1	4
A2BG80	-1.00031	-0.682409	-0.670759	-0.470682	-0.765332	-0.991986	-0.434915	-0.261498	0.334194	22.0856	FALSE	0.0480976	-0.287313	0.383508	0.768997	0.885671	0.0480976	FALSE	0.768997	0.885671	ppp2r2ab	protein phosphatase 2, regulatory subunit B, alpha b [Source:ZFIN;Acc:ZDB-GENE-030131-5474]	327263	FALSE	1	1	1	1	4
A2BGB4	-2.14584		-1.28341	-1.58962	-1.11413	-2.23546	-2.02692	-1.47376	0.372924	20	TRUE	-0.129996	-0.532601	0.272608	0.508317	0.712656	-0.129996	FALSE	0.508317	0.712656	pafah1b2	platelet-activating factor acetylhydrolase 1b, catalytic subunit 2 [Source:ZFIN;Acc:ZDB-GENE-060526-43]	567170	FALSE	1	1	1	1	4
F1R3V9		-1.77245	-2.39983	-1.8918	-0.811549	-1.89277	-0.549471	-1.26342	1.00883	57.5148	FALSE	1.67622	0.827914	2.52452	0.00021162	0.00212625	1.67622	FALSE	0.00021162	0.00212625	acox1	acyl-CoA oxidase 1, palmitoyl [Source:ZFIN;Acc:ZDB-GENE-041010-219]	449662	FALSE	1	1	1	1	4
A2BGN0	-1.22599	-0.759288	-0.758897	-0.955018	-0.318647	-0.881141	-0.314925	-0.717922	0.711535	38.0917	FALSE	0.512745	-0.070509	1.096	0.0831334	0.237592	0.512745	FALSE	0.0831334	0.237592	mmab	metabolism of cobalamin associated B [Source:ZFIN;Acc:ZDB-GENE-060526-232]	557077	FALSE	1	1	1	1	4
A2BGR9	0.848709	0.907534	1.12354	0.67434	1.23565	1.34731	1.53118	1.23674	0.498708	62.0336	FALSE	0.443748	0.110481	0.777016	0.0098894	0.0507326	0.443748	FALSE	0.0098894	0.0507326	aldh2.1	aldehyde dehydrogenase 2 family member, tandem duplicate 1 [Source:ZFIN;Acc:ZDB-GENE-040426-1262]	393462	FALSE	1	1	1	1	4
A2BGU8	0.030848	-0.493188	0.64434	0.503354	-0.284399	-0.43471	0.472741	1.03577	0.797836	84.1189	FALSE	0.146553	-0.292348	0.585454	0.508505	0.712656	0.146553	FALSE	0.508505	0.712656	sept3	septin 3 [Source:ZFIN;Acc:ZDB-GENE-050522-375]	554123	FALSE	1	1	1	1	4
A2BHA3						-1.3288	-4.47334		#N/A	#N/A	#N/A	#N/A	#N/A	#N/A	#N/A	#N/A	0.47316	TRUE	0	0	ckma	creatine kinase, muscle a [Source:ZFIN;Acc:ZDB-GENE-980526-109]	30095	FALSE	0	1	1	0	2
Q567Y2		-1.98239	-1.18806	-1.86875	0.167438	0.574178	-0.0253469	0.0965822	0.621185	42.08	FALSE	1.66416	1.09438	2.23394	5.60861e-07	1.15677e-05	1.66416	FALSE	5.60861e-07	1.15677e-05	rgra	retinal G protein coupled receptor a [Source:ZFIN;Acc:ZDB-GENE-040924-6]	550575	FALSE	1	1	1	1	4
A2BIB9	-1.60766	-1.87577	-1.6233	-1.90054	-2.10848	-2.24312	-1.96147	-2.01296	0.320403	28.2093	FALSE	-0.306271	-0.64188	0.0293376	0.072079	0.215273	-0.306271	FALSE	0.072079	0.215273	ank2b	ankyrin 2b, neuronal [Source:ZFIN;Acc:ZDB-GENE-041010-165]	450043	FALSE	1	1	1	1	4
A2BIC6	-0.685072	-0.437204	-0.234086	-0.567344	-0.273139	-0.0179269	-0.0926508	-0.14361	0.521248	136.386	FALSE	0.327187	0.0914023	0.562972	0.0068846	0.0386381	0.327187	FALSE	0.0068846	0.0386381	lap3	leucine aminopeptidase 3 [Source:ZFIN;Acc:ZDB-GENE-060719-1]	562854	FALSE	1	1	1	1	4
A2BID8	-2.08228	-1.52262	-2.07649	-2.09565	-1.62647	-1.75498	-1.25559	-1.38133	0.521615	33.023	FALSE	0.64134	0.163092	1.11959	0.0101218	0.0514243	0.64134	FALSE	0.0101218	0.0514243	aplp2	amyloid beta (A4) precursor-like protein 2 [Source:ZFIN;Acc:ZDB-GENE-061009-28]	796801	FALSE	1	1	1	1	4
A2BIM5	-0.37712	-1.41252	-0.687696	-1.00188	-0.394428	-0.577399	-0.794911	-0.484127	0.496367	23.0142	FALSE	0.372813	-0.159261	0.904886	0.160712	0.369325	0.372813	FALSE	0.160712	0.369325	sdhaf4	succinate dehydrogenase complex assembly factor 4 [Source:ZFIN;Acc:ZDB-GENE-040724-116]	563956	FALSE	1	1	1	1	4
A2BIM7	-1.63001	-0.86749	-1.28312	-1.48868	-1.15939	-0.7357	-0.685651	-0.77293	0.371294	105.748	FALSE	0.463304	0.26698	0.659629	8.57927e-06	0.000133545	0.463304	FALSE	8.57927e-06	0.000133545	tars	threonyl-tRNA synthetase [Source:ZFIN;Acc:ZDB-GENE-041010-218]	449661	FALSE	1	1	1	1	4
A2BIN5	-0.0731373	-0.466819	0.234532	-0.0956364	0.0694846	0.341238	0.673384	0.280477	0.673385	132.822	FALSE	0.464314	0.145222	0.783407	0.00466264	0.0284237	0.464314	FALSE	0.00466264	0.0284237	mccc2	methylcrotonoyl-CoA carboxylase 2 (beta) [Source:ZFIN;Acc:ZDB-GENE-040426-2493]	405863	FALSE	1	1	1	1	4
A2CEM4	-2.81105	-2.88616	-2.35579	-2.7875	-1.03817	-1.26103	-0.85782	-0.881611	0.29045	25.7979	FALSE	1.65541	1.34813	1.9627	2.65755e-11	1.15393e-09	1.65541	FALSE	2.65755e-11	1.15393e-09	atl3	atlastin 3 [Source:ZFIN;Acc:ZDB-GENE-041010-109]	449995	FALSE	1	1	1	1	4
A2BIR7	0.950808	0.661146	-0.797094	0.0428622	1.45065	0.606332	1.13634	0.880882	0.698846	20.0247	FALSE	0.786545	-0.029989	1.60308	0.0581889	0.186793	0.786545	FALSE	0.0581889	0.186793	sdf2l1	stromal cell-derived factor 2-like 1 [Source:ZFIN;Acc:ZDB-GENE-040808-46]	445275	FALSE	1	1	1	1	4
A2CE51	-1.33567	-0.915119	-1.09898	-1.11776	-1.65641	-0.891613	-1.26014	-1.19019	0.448046	49.7837	FALSE	-0.074849	-0.403903	0.254205	0.649709	0.8221	-0.074849	FALSE	0.649709	0.8221	eef2l2	eukaryotic translation elongation factor 2, like 2 [Source:ZFIN;Acc:ZDB-GENE-030131-8112]	336168	FALSE	1	1	1	1	4
A2CEA9		-0.0762793	-2.2733	-0.1837	0.244397	0.0161767	0.0308714	-0.232728	1.28991	15.1378	FALSE	0.249326	-1.4774	1.97605	0.762637	0.883259	0.249326	FALSE	0.762637	0.883259	bri3bp	bri3 binding protein [Source:ZFIN;Acc:ZDB-GENE-030131-5254]	327046	FALSE	1	1	1	1	4
A2CEI3	-1.36436	-1.91208	-1.32857	-1.379	-1.30033	-0.813275	-1.21318	-1.0552	0.473319	59.0256	FALSE	0.467498	0.140742	0.794254	0.00580265	0.0339517	0.467498	FALSE	0.00580265	0.0339517	rabep1	rabaptin, RAB GTPase binding effector protein 1 [Source:ZFIN;Acc:ZDB-GENE-060526-165]	568064	FALSE	1	1	1	1	4
A7E2K4	-0.331064	0.243413	-0.445022	-0.365736	1.99131	0.296763	2.19542	1.33718	0.65941	52.1018	FALSE	1.63514	1.19713	2.07315	8.0857e-10	2.70434e-08	1.63514	FALSE	8.0857e-10	2.70434e-08	rplp2l	ribosomal protein, large P2, like [Source:ZFIN;Acc:ZDB-GENE-070327-2]	558312	FALSE	1	1	1	1	4
A2CET2	-1.47459	-2.00637	-1.10584	-1.32489	-1.34526	-1.50995	-1.54859	-1.37918	0.451679	26.7228	FALSE	0.12989	-0.342572	0.602353	0.57721	0.764662	0.12989	FALSE	0.57721	0.764662	napaa	N-ethylmaleimide-sensitive factor attachment protein, alpha a [Source:ZFIN;Acc:ZDB-GENE-060531-160]	567306	FALSE	1	1	1	1	4
A2CF25		-1.96087	-1.44222	-0.849108		-1.36298	-1.03187	-1.12476	0.376452	9.0622	FALSE	0.276387	-0.297838	0.850612	0.304814	0.532778	0.276387	FALSE	0.304814	0.532778	sv2ca	synaptic vesicle glycoprotein 2Ca [Source:ZFIN;Acc:ZDB-GENE-060526-233]	562345	FALSE	0	1	1	1	3
A2CF37	-0.325234	-1.32906	-0.582841	-0.707094	-0.536447	-0.922164	-0.182528	-0.514473	0.40489	53.3174	FALSE	0.101534	-0.198395	0.401463	0.500135	0.704399	0.101534	FALSE	0.500135	0.704399	tnr	tenascin R (restrictin, janusin) [Source:ZFIN;Acc:ZDB-GENE-030804-1]	369191	FALSE	1	1	1	1	4
A2CF49	-1.68409	-1.56849	-1.61549	-1.54232	-1.78883	-1.57728	-1.59499	-1.05709	0.581194	37	TRUE	0.0218332	-0.507463	0.55113	0.933841	0.970301	0.0218332	FALSE	0.933841	0.970301	ptpa	protein phosphatase 2 phosphatase activator [Source:ZFIN;Acc:ZDB-GENE-040801-11]	445031	FALSE	1	1	1	1	4
A2CG10	-1.62717	-1.87552	-1.0829	-1.36873	-1.89444	-1.5659	-1.468	-1.1195	0.475875	21	TRUE	-0.137589	-0.672053	0.396876	0.598024	0.780237	-0.137589	FALSE	0.598024	0.780237	ap3m2	adaptor related protein complex 3 subunit mu 2 [Source:ZFIN;Acc:ZDB-GENE-021022-2]	415244	FALSE	1	1	1	1	4
A9ULS7	-3.07908	-1.60245	-2.38615	-1.90211	-0.514317	-0.397227	-0.929406	-0.843846	0.537773	17.0842	FALSE	1.61846	0.918925	2.318	0.000139202	0.00151108	1.61846	FALSE	0.000139202	0.00151108	slc2a11b	solute carrier family 2 member 11b [Source:ZFIN;Acc:ZDB-GENE-070705-96]	564970	FALSE	1	1	1	1	4
A2RRT1	-1.45397				-1.44517	-1.49897	-1.03598		0.183821	4	TRUE	-0.480525	-1.05114	0.0900864	0.0795429	0.229898	-0.480525	FALSE	0.0795429	0.229898	mfge8b	milk fat globule-EGF factor 8 protein b [Source:ZFIN;Acc:ZDB-GENE-070209-137]	558580	TRUE	1	1	1	0	3
A2THY5	-0.946562	-1.70397	-0.523821	-0.582826	-1.00918	-0.942312	-0.901414	-0.98136	0.470674	23.91	FALSE	-0.0391856	-0.605663	0.527292	0.887647	0.952258	-0.0391856	FALSE	0.887647	0.952258	mtx1a	metaxin 1a [Source:ZFIN;Acc:ZDB-GENE-060606-2]	556917	FALSE	1	1	1	1	4
A2VCY2				-0.948954	-2.11027	-1.84909	0.793731		1.05008	5	TRUE	-0.894324	-4.01123	2.22258	0.493913	0.697737	-0.894324	FALSE	0.493913	0.697737	ncf2	neutrophil cytosolic factor 2 [Source:ZFIN;Acc:ZDB-GENE-070209-29]	562473	TRUE	1	1	1	1	4
A3FKT8	-0.979075	0.680748			-0.994549	1.38495	-1.0173	-0.114326	1.07269	23	TRUE	-0.328705	-1.83099	1.17358	0.655057	0.825071	-0.328705	FALSE	0.655057	0.825071	icn2	ictacalcin 2 [Source:ZFIN;Acc:ZDB-GENE-070822-9]	100005083	FALSE	1	1	1	1	4
A3KNK1	-3.18156	-3.68579	-1.9951	-2.40118	-2.87849				0.590944	8.00002	FALSE	-0.0625862	-1.58615	1.46098	0.926861	0.969151	-0.0625862	FALSE	0.926861	0.969151	tmem120a	transmembrane protein 120A [Source:ZFIN;Acc:ZDB-GENE-070424-21]	100005623	TRUE	1	1	1	1	4
A3KNK2	0.705808	1.5778	1.16333	1.13352	0.307047	0.633847	0.558705	0.588161	0.799504	104.009	FALSE	-0.54095	-0.947235	-0.134666	0.00955815	0.0494904	-0.54095	FALSE	0.00955815	0.0494904	A3KNK2	#N/A	#N/A	FALSE	1	1	1	1	4
A3KNL3	-1.61214	-2.9345		-1.92935	-1.45597		-2.58929	-3.32084	0.592648	10.272	FALSE	-0.316074	-1.33921	0.707058	0.507978	0.712656	-0.316074	FALSE	0.507978	0.712656	pcyt1ba	phosphate cytidylyltransferase 1, choline, beta a [Source:ZFIN;Acc:ZDB-GENE-061220-4]	100001552	FALSE	1	1	1	1	4
A3KNL5	-0.508703	0.52154	0.902831	0.0115398	0.768537	-0.885189	0.893651	0.513987	1.09723	41.0022	FALSE	-0.0843808	-1.01029	0.841529	0.854884	0.933321	-0.0843808	FALSE	0.854884	0.933321	atp5if1a	ATP synthase inhibitory factor subunit 1a [Source:ZFIN;Acc:ZDB-GENE-070410-36]	100037369	FALSE	1	1	1	1	4
A3KNL6									#N/A	#N/A	#N/A	#N/A	#N/A	#N/A	#N/A	#N/A	0.0468671	TRUE	0	0	ggact.3	gamma-glutamylamine cyclotransferase, tandem duplicate 3 [Source:ZFIN;Acc:ZDB-GENE-070424-26]	100038780	FALSE	0	0	0	0	0
A3KNL9					-1.50134	-1.42343	-1.10516	-1.40991	#N/A	#N/A	#N/A	#N/A	#N/A	#N/A	#N/A	#N/A	0.0673851	TRUE	0	0	nudt6	nudix (nucleoside diphosphate linked moiety X)-type motif 6 [Source:ZFIN;Acc:ZDB-GENE-070410-44]	100037370	TRUE	1	1	1	1	4
A3KNM1	-1.09224	-1.35418	-0.489546	-0.874417	-1.2888	-1.21131	-0.872738	-0.815923	0.497469	63.8821	FALSE	-0.0525294	-0.3704	0.265341	0.742371	0.869554	-0.0525294	FALSE	0.742371	0.869554	asmt2	acetylserotonin O-methyltransferase 2 [Source:ZFIN;Acc:ZDB-GENE-070410-45]	568256	FALSE	1	1	1	1	4
A3KP65			-2.89137	-2.93421	-3.26702	-2.53007	-3.61008		0.434118	12.3589	FALSE	-0.167705	-1.06425	0.728837	0.691502	0.839778	-0.167705	FALSE	0.691502	0.839778	mlycd	malonyl-CoA decarboxylase [Source:ZFIN;Acc:ZDB-GENE-070410-120]	100037349	FALSE	1	1	1	1	4
A3KP74	-0.549897	-0.709543	-1.05532	-1.17131	-0.347817	-0.97643	-0.466007	-0.545404	0.252449	11	TRUE	0.287602	-0.105293	0.680496	0.135447	0.331814	0.287602	FALSE	0.135447	0.331814	sdhaf2	succinate dehydrogenase complex assembly factor 2 [Source:ZFIN;Acc:ZDB-GENE-030131-7564]	569482	FALSE	1	1	1	1	4
A3KP93	0.979548	1.06299	1.13287	1.11016	0.829098	0.701817	1.24554	1.11673	0.531706	41.0037	FALSE	-0.137252	-0.575629	0.301125	0.530702	0.731659	-0.137252	FALSE	0.530702	0.731659	hint2	histidine triad nucleotide binding protein 2 [Source:ZFIN;Acc:ZDB-GENE-070410-139]	798688	FALSE	1	1	1	1	4
A3KPG5		-0.586784			-1.78376	0.38277	-1.14055	-0.592153	#N/A	#N/A	#N/A	#N/A	#N/A	#N/A	#N/A	#N/A	1.10324	TRUE	0	0	crp2	C-reactive protein 3 [Source:ZFIN;Acc:ZDB-GENE-060503-220]	100141350	TRUE	1	1	1	1	4
A3KPI6	-0.412424	-0.619762	-0.89499	-1.46929	-0.356259	-1.52986	-0.527723	-0.674011	0.747461	39.0177	FALSE	0.170138	-0.383969	0.724246	0.538173	0.73469	0.170138	FALSE	0.538173	0.73469	si	si:ch211-288g17.3 [Source:ZFIN;Acc:ZDB-GENE-030131-461]	567638	FALSE	1	1	1	1	4
A3KPR3	2.7884	0.881648	1.80729	0.934458	2.01826	1.07973	2.12028	1.49091	0.972088	66.0019	FALSE	0.251229	-0.380097	0.882555	0.429746	0.645318	0.251229	FALSE	0.429746	0.645318	histh1l	histone H1 like [Source:ZFIN;Acc:ZDB-GENE-050417-145]	550353	FALSE	1	1	1	1	4
A3KPZ2	-1.33819	-1.59694	-1.11299	-1.2606	-1.71356	-1.42142	-1.16349	-1.21001	0.513199	66.7591	FALSE	-0.00378676	-0.382318	0.374744	0.984128	0.990531	-0.00378676	FALSE	0.984128	0.990531	cratb	carnitine O-acetyltransferase b [Source:ZFIN;Acc:ZDB-GENE-040912-162]	447855	FALSE	1	1	1	1	4
A3KQ87					-2.06978		-1.94694	-1.21378	#N/A	#N/A	#N/A	#N/A	#N/A	#N/A	#N/A	#N/A	0.257688	TRUE	0	0	tgm2l	transglutaminase 2, like [Source:ZFIN;Acc:ZDB-GENE-050420-97]	559012	TRUE	1	0	1	1	3
A3KQK6	-1.08786	-0.368921	-0.674851	-0.702707	-0.287339	-0.844813	-0.466674	-0.621922	0.530174	18.9643	FALSE	-0.109771	-0.688512	0.46897	0.695771	0.84372	-0.109771	FALSE	0.695771	0.84372	sdhaf3	succinate dehydrogenase complex assembly factor 3 [Source:ZFIN;Acc:ZDB-GENE-041010-94]	449654	FALSE	1	1	1	1	4
A3KQL1			-1.44854	-2.08338			-1.76477	-1.64513	#N/A	#N/A	#N/A	#N/A	#N/A	#N/A	#N/A	#N/A	-0.0790627	TRUE	0	0	necab2	N-terminal EF-hand calcium binding protein 2 [Source:ZFIN;Acc:ZDB-GENE-050706-167]	565258	FALSE	0	0	1	1	2
A0A0R4IFJ3	-1.56315	-1.19797	-0.742218	-1.32663	0.547395	0.34097	0.689427	0.432665	0.285917	13.1803	FALSE	1.61825	1.18365	2.05285	1.95148e-06	3.44994e-05	1.61825	FALSE	1.95148e-06	3.44994e-05	slc7a5	solute carrier family 7 member 5 [Source:ZFIN;Acc:ZDB-GENE-080818-4]	797250	FALSE	1	1	1	1	4
A3KQS0	-1.72515	-1.37478	-0.891078	-0.973385	-1.18214	-1.3818	-1.20343	-1.45177	0.452729	26.1718	FALSE	0.0441095	-0.400768	0.488987	0.840132	0.926617	0.0441095	FALSE	0.840132	0.926617	mrpl9	mitochondrial ribosomal protein L9 [Source:ZFIN;Acc:ZDB-GENE-070717-4]	572170	FALSE	1	1	1	1	4
Q92005	-0.555705	-0.0155719	0.748159	0.646412	1.87855	1.39793	1.83021	1.64701	0.677911	87.2951	FALSE	1.52979	1.14123	1.91835	1.10093e-11	5.14111e-10	1.52979	FALSE	1.10093e-11	5.14111e-10	eef1a	eukaryotic translation elongation factor 1 alpha 1, like 1 [Source:ZFIN;Acc:ZDB-GENE-990415-52]	30516	FALSE	1	1	1	1	4
B8JMC1		-1.72686	-1.91679	-1.3952	-0.19249	-0.0923271	-0.508371	-0.227467	0.342186	16.0007	FALSE	1.52355	1.0987	1.94839	1.06754e-06	2.13077e-05	1.52355	FALSE	1.06754e-06	2.13077e-05	blvrb	biliverdin reductase B [Source:ZFIN;Acc:ZDB-GENE-030131-1516]	436959	FALSE	1	1	1	1	4
A3QJX4	-1.28087	-1.36202	-1.66013	-1.32341	-1.10654	-1.65958	-1.12158	-1.32494	0.294353	20	TRUE	0.129799	-0.211804	0.471403	0.43731	0.65117	0.129799	FALSE	0.43731	0.65117	sars2	seryl-tRNA synthetase 2, mitochondrial [Source:ZFIN;Acc:ZDB-GENE-040426-1616]	394154	FALSE	1	1	1	1	4
A3QK16	0.249872	0.739027	0.614194	0.0588473	-0.0379849	-0.185322	0.182528	-0.111208	0.470436	117.995	FALSE	-0.525844	-0.754025	-0.297663	1.24093e-05	0.000182816	-0.525844	FALSE	1.24093e-05	0.000182816	erlin2	cholesterol 25-hydroxylase like 3 [Source:ZFIN;Acc:ZDB-GENE-180119-1]	100151163	FALSE	1	1	1	1	4
A3QK31	-0.512042	-0.327545	0.314562	-0.0348046	-1.53373		-0.245659	-0.465938	0.49641	27.0685	FALSE	-0.429756	-0.881461	0.021949	0.0613669	0.194177	-0.429756	FALSE	0.0613669	0.194177	slc17a7a	solute carrier family 17 member 7a [Source:ZFIN;Acc:ZDB-GENE-050105-5]	795293	FALSE	1	1	1	1	4
A4FUM8	0.150816	-0.832613	0.601489	0.18472	-0.255951	-0.0171567	0.203928	0.531665	0.673025	73.1678	FALSE	0.163587	-0.230703	0.557878	0.411013	0.628794	0.163587	FALSE	0.411013	0.628794	atp6v1b2	ATPase H+ transporting V1 subunit B2 [Source:ZFIN;Acc:ZDB-GENE-030711-4]	359840	FALSE	1	1	1	1	4
A4FUN8	1.1398	2.12477	2.00932	2.155	1.52937	1.29541	1.64024	0.712559	1.21789	45.9919	FALSE	-0.572571	-1.51766	0.372523	0.228876	0.447801	-0.572571	FALSE	0.228876	0.447801	rhol	rhodopsin, like [Source:ZFIN;Acc:ZDB-GENE-070424-6]	562845	FALSE	1	1	1	1	4
A4FUP0		-1.37633				-0.986583			0.826411	17.453	FALSE	0.126953	-1.93207	2.18598	0.898187	0.958577	0.126953	FALSE	0.898187	0.958577	sult2st3	sulfotransferase family 2, cytosolic sulfotransferase 3 [Source:ZFIN;Acc:ZDB-GENE-061117-4]	777792	FALSE	0	1	0	0	1
A4IG19	-1.7188	-1.35543	-1.33168	-1.60117	-2.00748	-0.84486	-0.846864	-1.50094	0.41304	49.2339	FALSE	0.336321	-0.0313586	0.704001	0.0721054	0.215273	0.336321	FALSE	0.0721054	0.215273	pygb	phosphorylase, glycogen; brain [Source:ZFIN;Acc:ZDB-GENE-040928-2]	403051	FALSE	1	1	1	1	4
A4IGC1	-0.424463	-0.715994	-0.343391	-0.501474	-1.07292	-0.756443	-0.39269	-0.224499	0.558596	26	FALSE	-0.115307	-0.689412	0.458798	0.683104	0.835317	-0.115307	FALSE	0.683104	0.835317	nptna	neuroplastin a [Source:ZFIN;Acc:ZDB-GENE-030804-7]	368305	FALSE	1	1	1	1	4
A4IGC8	-0.989912	-0.913381	-0.439921	-0.729073	-0.655634	-0.34718	-0.048364	-0.0481769	0.602497	122.224	FALSE	0.515649	0.238739	0.792559	0.000340626	0.00312241	0.515649	FALSE	0.000340626	0.00312241	aldh18a1	aldehyde dehydrogenase 18 family, member A1 [Source:ZFIN;Acc:ZDB-GENE-030131-5602]	557186	FALSE	1	1	1	1	4
A4IGF3	-1.19415	-0.58036	-0.745643	-1.18142	-1.27585	-1.43597	-0.754003	-1.00777	0.38895	45.0288	FALSE	-0.246016	-0.554131	0.0620991	0.114794	0.29203	-0.246016	FALSE	0.114794	0.29203	atp23	ATP23 metallopeptidase and ATP synthase assembly factor homolog [Source:ZFIN;Acc:ZDB-GENE-070410-102]	100004177	FALSE	1	1	1	1	4
A4JYK5	0.0132381	0.0869135	0.567492	0.581047	0.528557	-0.0699441	0.833021	0.322441	1.10165	36.6312	FALSE	0.0971803	-0.881756	1.07612	0.841647	0.92765	0.0971803	FALSE	0.841647	0.92765	nptnb	neuroplastin b [Source:ZFIN;Acc:ZDB-GENE-040426-1821]	403006	FALSE	1	1	1	1	4
A4QNW7	-1.71228	-2.16608	-2.01848	-1.96606	-2.85042	-2.27716	-2.03451	-1.72106	0.335668	11.0601	FALSE	-0.18995	-0.652709	0.272809	0.385848	0.609039	-0.18995	FALSE	0.385848	0.609039	phyhipl	phytanoyl-CoA 2-hydroxylase interacting protein-like b [Source:ZFIN;Acc:ZDB-GENE-040927-27]	100004913	FALSE	1	1	1	1	4
E7FC92	-0.35263	-0.208105	-0.0389699	-0.108367	1.52038	1.15595	1.93414	1.06823	0.795592	287.253	FALSE	1.5135	1.26517	1.76183	3.77284e-27	6.66985e-25	1.5135	FALSE	3.77284e-27	6.66985e-25	vill	villin-like [Source:ZFIN;Acc:ZDB-GENE-081222-1]	555361	FALSE	1	1	1	1	4
A4QPA0	0.15783	-0.202434	0.549411	0.407389	0.452333	0.568106	0.717874	0.695279	0.717997	143.276	FALSE	0.377257	0.0625799	0.691934	0.0191325	0.0823529	0.377257	FALSE	0.0191325	0.0823529	me3	malic enzyme 3, NADP(+)-dependent, mitochondrial [Source:ZFIN;Acc:ZDB-GENE-041111-294]	492719	FALSE	1	1	1	1	4
A4UQV6	-1.37949	-1.30036	-0.630586	-0.652562	-1.12749	-1.30887	-0.523918	-0.142894	0.649644	78.245	FALSE	0.156561	-0.19397	0.507092	0.37665	0.60055	0.156561	FALSE	0.37665	0.60055	slc8a4a	solute carrier family 8 member 4a [Source:ZFIN;Acc:ZDB-GENE-060110-2]	568512	FALSE	1	1	1	1	4
A4VAK4	-0.382476	-0.735356	-0.321563	-1.18212	0.679605	-0.643067	0.124757	-0.31891	0.72087	72.1393	FALSE	0.492864	0.100107	0.88562	0.0146373	0.0680963	0.492864	FALSE	0.0146373	0.0680963	hspb1	heat shock protein, alpha-crystallin-related, 1 [Source:ZFIN;Acc:ZDB-GENE-030326-4]	368243	FALSE	1	1	1	1	4
A4VCH0	-1.26958	-1.31279	-1.33439	-1.29698	-0.754949	-0.538309	-0.857317	-0.832573	0.411613	75.0387	FALSE	0.556721	0.300988	0.812454	4.44125e-05	0.000560821	0.556721	FALSE	4.44125e-05	0.000560821	sacm1la	SAC1 like phosphatidylinositide phosphatase a [Source:ZFIN;Acc:ZDB-GENE-060503-122]	558940	FALSE	1	1	1	1	4
A5D6S3	0.522008	0.30386	0.912817	0.843188	0.567216	0.705283	0.812224	0.671679	0.464215	255.894	FALSE	0.0976866	-0.0552951	0.250668	0.209725	0.426165	0.0976866	FALSE	0.209725	0.426165	mut	methylmalonyl CoA mutase [Source:ZFIN;Acc:ZDB-GENE-010430-3]	569581	FALSE	1	1	1	1	4
A5PF59						-0.535259		-1.47723	#N/A	#N/A	#N/A	#N/A	#N/A	#N/A	#N/A	#N/A	1.36008	TRUE	0	0	leg1.2	liver-enriched gene 1, tandem duplicate 2 [Source:ZFIN;Acc:ZDB-GENE-040426-2281]	406484	FALSE	0	1	0	1	2
A5PL98	2.34599	2.66792	2.8512	2.84631	2.2909	2.5945	2.65734	2.65264	0.569466	107.187	FALSE	-0.19946	-0.487454	0.088534	0.172637	0.381813	-0.19946	FALSE	0.172637	0.381813	sdhb	succinate dehydrogenase complex, subunit B, iron sulfur (Ip) [Source:ZFIN;Acc:ZDB-GENE-030131-8005]	562149	FALSE	1	1	1	1	4
A5PLA1		-1.86445	-1.408	-1.60852	-1.57723	-1.89927	-1.29215	-1.16207	0.475687	17.1836	FALSE	0.293177	-0.292148	0.878502	0.305633	0.533058	0.293177	FALSE	0.305633	0.533058	rab39ba	RAB39B, member RAS oncogene family a [Source:ZFIN;Acc:ZDB-GENE-070620-7]	562596	FALSE	1	1	1	1	4
A5PLB4			-0.920417		-1.35553	-1.91079	-1.32644	-1.3237	#N/A	#N/A	#N/A	#N/A	#N/A	#N/A	#N/A	#N/A	0.195257	TRUE	0	0	A5PLB4	#N/A	#N/A	TRUE	1	1	1	1	4
A5PLC6	-0.513425	-1.70639	-1.11758		-1.5209		-1.27762	-0.653329	0.491457	11.0012	FALSE	-0.175264	-0.984151	0.633622	0.642773	0.817085	-0.175264	FALSE	0.642773	0.817085	bag1	BCL2 associated athanogene 1 [Source:ZFIN;Acc:ZDB-GENE-050309-89]	558108	FALSE	1	1	1	1	4
A5PLJ7	-1.24434	-1.58848	-0.877317	-1.2376	-1.62136	-1.14192	-1.14077	-0.929143	0.483703	26.0729	FALSE	0.0161414	-0.470699	0.502982	0.946192	0.975154	0.0161414	FALSE	0.946192	0.975154	oxsr1a	oxidative stress responsive kinase 1a [Source:ZFIN;Acc:ZDB-GENE-070620-25]	568602	FALSE	1	1	1	1	4
A5PLK2	-2.43877		-2.58831	-2.90349	-2.43578	-2.70306	-2.60916	-2.56363	0.295426	17.1017	FALSE	0.060595	-0.294016	0.415206	0.722993	0.856585	0.060595	FALSE	0.722993	0.856585	lhpp	phospholysine phosphohistidine inorganic pyrophosphate phosphatase [Source:ZFIN;Acc:ZDB-GENE-070615-43]	100073345	FALSE	1	1	1	1	4
A5PMC4						-0.958527			#N/A	#N/A	#N/A	#N/A	#N/A	#N/A	#N/A	#N/A	0.0468671	TRUE	0	0	lman2	lectin, mannose-binding 2 [Source:ZFIN;Acc:ZDB-GENE-070209-149]	557960	FALSE	0	1	0	0	1
E7FBY9		-2.15465	-2.57972	-2.71358	-1.76402	-1.63396	-1.50455	-2.1863	0.275808	11.8123	FALSE	1.49812	1.04529	1.95095	1.15245e-05	0.000172867	1.49812	FALSE	1.15245e-05	0.000172867	tax1bp1b	Tax1 (human T-cell leukemia virus type I) binding protein 1b [Source:ZFIN;Acc:ZDB-GENE-030131-2872]	324152	FALSE	1	1	1	1	4
A5PMG4	0.273467	-0.0630369	0.189856	0.10366	-0.336626	-0.240075	0.0719405	0.318453	0.638296	41.981	FALSE	-0.168351	-0.655226	0.318524	0.489137	0.693762	-0.168351	FALSE	0.489137	0.693762	ahcyl1	adenosylhomocysteinase-like 1 [Source:ZFIN;Acc:ZDB-GENE-021206-7]	798918	FALSE	1	1	1	1	4
A5PMJ7					0.419534		0.168653	0.550595	#N/A	#N/A	#N/A	#N/A	#N/A	#N/A	#N/A	#N/A	1.15961	TRUE	0	0	stx12	syntaxin 12 [Source:ZFIN;Acc:ZDB-GENE-040625-11]	415141	TRUE	1	0	1	1	3
A5PMP2		-1.52416	-2.12531	-4.45553	-1.41097	-2.04733	-1.54522	-2.05472	0.762742	14	TRUE	0.938249	-0.218521	2.09502	0.103852	0.273573	0.938249	FALSE	0.103852	0.273573	mrps28	mitochondrial ribosomal protein S28 [Source:ZFIN;Acc:ZDB-GENE-061110-52]	777746	FALSE	1	1	1	1	4
A5PMS9	-1.28217	-1.17231	-0.834129	-0.853712	-1.66663	-1.28748	-1.01446	-1.09691	0.489285	124.882	FALSE	-0.19346	-0.418567	0.0316481	0.0914519	0.251493	-0.19346	FALSE	0.0914519	0.251493	ap1b1	adaptor related protein complex 1 subunit beta 1 [Source:ZFIN;Acc:ZDB-GENE-061025-1]	562166	FALSE	1	1	1	1	4
A5PMV7	-0.0368672	0.304653	0.847399	0.59649	0.311564	1.18415	1.42578	0.973958	1.23342	85.1356	FALSE	0.617563	-0.0984191	1.33355	0.0899977	0.248853	0.617563	FALSE	0.0899977	0.248853	ppp2r1ba	protein phosphatase 2, regulatory subunit A, beta a [Source:ZFIN;Acc:ZDB-GENE-040426-2700]	406685	FALSE	1	1	1	1	4
A5PMY5	-1.2506	-1.58431	-1.58531	-1.3303	-1.45107	-1.3688	-0.913261	-0.874682	0.359235	21.2319	FALSE	0.296862	-0.102729	0.696453	0.137376	0.333993	0.296862	FALSE	0.137376	0.333993	stam	signal transducing adaptor molecule (SH3 domain and ITAM motif) 1 [Source:ZFIN;Acc:ZDB-GENE-031118-123]	386967	FALSE	1	1	1	1	4
A5PMZ3	-2.36383	-2.24453	-2.59012	-2.65134	-2.41179	-1.50657	-1.703	-1.89694	0.499911	17.0792	FALSE	0.535644	-0.109782	1.18107	0.0980022	0.263718	0.535644	FALSE	0.0980022	0.263718	scinlb	scinderin like b [Source:ZFIN;Acc:ZDB-GENE-040426-2068]	406363	FALSE	1	1	1	1	4
A5PN39	-0.49753	-1.06663	-0.662182	-0.651597	-0.136742	0.103046	-0.165759	-0.304139	0.292252	18.0007	FALSE	0.510381	0.167739	0.853024	0.00579384	0.0339517	0.510381	FALSE	0.00579384	0.0339517	cryz	crystallin, zeta (quinone reductase) [Source:ZFIN;Acc:ZDB-GENE-050306-24]	407640	FALSE	1	1	1	1	4
A5PN44	-1.45311	-1.29501	-1.14019	-1.24929					#N/A	#N/A	#N/A	#N/A	#N/A	#N/A	#N/A	#N/A	-0.801529	TRUE	0	0	cds1	CDP-diacylglycerol synthase (phosphatidate cytidylyltransferase) 1 [Source:ZFIN;Acc:ZDB-GENE-070705-78]	100002015	TRUE	1	1	1	1	4
A5PN55	0.666616	-0.0847237	1.34352	0.736487	0.328148	0.785729	0.912271	0.777852	0.6536	263.646	FALSE	-0.00497442	-0.212196	0.202248	0.962337	0.980158	-0.00497442	FALSE	0.962337	0.980158	me2	malic enzyme 2, NAD(+)-dependent, mitochondrial [Source:ZFIN;Acc:ZDB-GENE-040801-147]	445233	FALSE	1	1	1	1	4
A5PN62	-0.871771	-1.29589	-1.03459	-1.16185	-0.818027	-1.36205	-0.318705	-0.748988	0.435055	18	TRUE	0.340935	-0.167577	0.849448	0.176	0.385486	0.340935	FALSE	0.176	0.385486	ddah2	dimethylarginine dimethylaminohydrolase 2 [Source:ZFIN;Acc:ZDB-GENE-030131-913]	799954	FALSE	1	1	1	1	4
F1QU45	-3.44249		-2.65672		-1.69413	-1.8795	-1.11649	-1.97738	0.444664	17.1371	FALSE	1.49716	0.728416	2.26589	0.000725435	0.00604529	1.49716	FALSE	0.000725435	0.00604529	bco2a	beta-carotene oxygenase 2a [Source:ZFIN;Acc:ZDB-GENE-030131-8039]	793849	FALSE	1	1	1	1	4
A5WVI9	-0.672462	-0.441069	-0.416064	-0.768199	-0.895769	-0.787111	-0.486823	-0.546244	0.327451	58.0517	FALSE	-0.0308865	-0.256157	0.194385	0.784716	0.89551	-0.0308865	FALSE	0.784716	0.89551	dnaja2b	DnaJ heat shock protein family (Hsp40) member A2b [Source:ZFIN;Acc:ZDB-GENE-030131-2884]	324164	FALSE	1	1	1	1	4
E7FC90	-2.28714	-0.274605	-0.761118	-1.10342	0.293479	1.08248	0.152656	0.330839	0.615941	65.2473	FALSE	1.48084	1.03656	1.92512	6.89173e-09	1.99322e-07	1.48084	FALSE	6.89173e-09	1.99322e-07	tom1l2	target of myb1 like 2 membrane trafficking protein [Source:HGNC Symbol;Acc:HGNC:11984]	100535615	FALSE	1	1	1	1	4
A5WVN8	0.821691	0.0853947	1.24367	0.705641	0.0613135	0.0285297	0.809962	0.778703	0.748132	71.0746	FALSE	-0.274595	-0.729945	0.180755	0.233196	0.452305	-0.274595	FALSE	0.233196	0.452305	si	si:dkey-238o13.4 [Source:ZFIN;Acc:ZDB-GENE-070705-403]	560780	FALSE	1	1	1	1	4
A5WW99	-1.48487	-1.06138	-1.0366	-0.732525	-1.57881	-1.08762	-1.317	-1.52784	0.323432	39.9181	FALSE	-0.381261	-0.650512	-0.11201	0.00667167	0.0378661	-0.381261	FALSE	0.00667167	0.0378661	coq5	coenzyme Q5, methyltransferase [Source:ZFIN;Acc:ZDB-GENE-040912-5]	447802	FALSE	1	1	1	1	4
A5WWC6		-2.43163	-2.30467	-2.59987	-2.23882		-1.80865	-1.8788	0.318556	15.3296	FALSE	0.433874	-0.0711879	0.938936	0.087139	0.245637	0.433874	FALSE	0.087139	0.245637	hsdl1	hydroxysteroid dehydrogenase like 1 [Source:ZFIN;Acc:ZDB-GENE-041212-31]	494064	FALSE	1	1	1	1	4
A6XCT1	0.26627	-0.0273312	0.345589	0.577851	-0.389889	-0.221377	0.461176	0.692267	0.867683	56.6055	FALSE	-0.280823	-0.903198	0.341552	0.369999	0.595801	-0.280823	FALSE	0.369999	0.595801	ndrg4	NDRG family member 4 [Source:ZFIN;Acc:ZDB-GENE-060512-226]	692305	FALSE	1	1	1	1	4
A7E288	-1.08335	-0.670957	-0.459545	-1.03529	-1.25029		-0.398605	-0.437439	0.569688	20.2009	FALSE	0.0493757	-0.595333	0.694085	0.874739	0.943759	0.0493757	FALSE	0.874739	0.943759	syngr3b	synaptogyrin 3b [Source:ZFIN;Acc:ZDB-GENE-070822-6]	570094	FALSE	1	1	1	1	4
F1QC45	-0.520012	-0.181901	-0.113636	0.257596	1.14445	1.4904	1.41984	1.2333	0.575698	89.5658	FALSE	1.47731	1.14108	1.81353	1.30158e-13	8.70649e-12	1.47731	FALSE	1.30158e-13	8.70649e-12	rp2	RP2 activator of ARL3 GTPase [Source:ZFIN;Acc:ZDB-GENE-040426-2795]	406755	FALSE	1	1	1	1	4
A7MC00	-0.443257	-0.374468	-0.495373	-0.351666	-0.538391	-0.787272	-0.226484	-0.583383	0.452847	24.0175	FALSE	-0.122536	-0.606791	0.361719	0.606294	0.786879	-0.122536	FALSE	0.606294	0.786879	mapre2	microtubule-associated protein, RP/EB family, member 2 [Source:ZFIN;Acc:ZDB-GENE-071004-41]	557679	FALSE	1	1	1	1	4
A7MCK9	0.351331	0.0116144	0.543479	0.344132	0.179495	0.487877	0.629599	-0.0712406	0.406639	68.9977	FALSE	0.111947	-0.138993	0.362887	0.376576	0.60055	0.111947	FALSE	0.376576	0.60055	sec22bb	SEC22 homolog B, vesicle trafficking protein b [Source:ZFIN;Acc:ZDB-GENE-030131-5488]	327277	FALSE	1	1	1	1	4
A7MCM0		-0.511768	-1.32072	-1.22326	-1.80004	-1.18189	-1.4517	-1.26344	0.330805	16	TRUE	-0.330151	-0.759592	0.0992911	0.122678	0.307005	-0.330151	FALSE	0.122678	0.307005	abhd17c	abhydrolase domain containing 17C [Source:ZFIN;Acc:ZDB-GENE-040426-714]	393126	FALSE	1	1	1	1	4
A7MCR1	3.5527	3.36895	3.91349	3.84452	3.37409	3.30695	3.59752	3.80029	0.462163	143.002	FALSE	-0.139576	-0.346638	0.0674858	0.184833	0.394848	-0.139576	FALSE	0.184833	0.394848	uqcrfs1	ubiquinol-cytochrome c reductase, Rieske iron-sulfur polypeptide 1 [Source:ZFIN;Acc:ZDB-GENE-040426-2060]	406359	FALSE	1	1	1	1	4
A7YT47	-1.32457	-3.65118	-1.38174	-1.1509	-0.693059	-0.893474	-0.530036	-1.14874	0.605691	43.0827	FALSE	0.70573	0.156407	1.25505	0.0130175	0.0628038	0.70573	FALSE	0.0130175	0.0628038	hadhaa	hydroxyacyl-CoA dehydrogenase trifunctional multienzyme complex subunit alpha a [Source:ZFIN;Acc:ZDB-GENE-031222-5]	553401	FALSE	1	1	1	1	4
A5WV48	-1.97368	-1.3159		-3.4651	-0.531333	-1.59154	-0.538443	-1.05204	0.706638	27.3029	FALSE	1.47072	0.503126	2.43832	0.0042699	0.0262885	1.47072	FALSE	0.0042699	0.0262885	arsa	arylsulfatase A [Source:ZFIN;Acc:ZDB-GENE-050320-118]	541416	FALSE	1	1	1	1	4
A8DZ59	-1.72159	-1.59635	-1.41976	-1.95141	-1.78545	-1.48629	-1.34514	-1.32334	0.313207	58.2014	FALSE	0.0810016	-0.127316	0.289319	0.439553	0.652215	0.0810016	FALSE	0.439553	0.652215	rnls	renalase, FAD-dependent amine oxidase [Source:ZFIN;Acc:ZDB-GENE-040718-351]	436880	FALSE	1	1	1	1	4
A8DZ70	-0.474186	-0.787834	-0.791157	-0.971755	-0.687349	-0.750969	-0.278263	-0.395457	0.485588	61.5418	FALSE	0.355192	0.037316	0.673067	0.0291287	0.112646	0.355192	FALSE	0.0291287	0.112646	mtdha	metadherin a [Source:ZFIN;Acc:ZDB-GENE-030616-615]	368910	FALSE	1	1	1	1	4
A8DZ95	0.148978	-0.0759398	0.576325	0.607076	0.477242	-0.0454828	0.770105	0.809497	0.49548	146.172	FALSE	0.163306	-0.0502311	0.376843	0.132839	0.32714	0.163306	FALSE	0.132839	0.32714	dpysl2b	dihydropyrimidinase like 2b [Source:ZFIN;Acc:ZDB-GENE-031105-1]	553412	FALSE	1	1	1	1	4
A8DZA3	-1.5602		-0.985386	-1.51555	-1.3703	-1.29316	-0.59793	-0.975313	0.352119	9.48839	FALSE	0.220275	-0.282323	0.722872	0.349673	0.578116	0.220275	FALSE	0.349673	0.578116	iqsec3b	IQ motif and Sec7 domain 3b [Source:ZFIN;Acc:ZDB-GENE-050420-210]	555340	FALSE	1	1	1	1	4
A8DZH4	-1.11742		0.432622	-0.740275	-1.74446	-0.894248		-0.890902	0.630213	6.12664	FALSE	-0.726744	-2.03371	0.580224	0.2236	0.442687	-0.726744	FALSE	0.2236	0.442687	xpr1	xenotropic and polytropic retrovirus receptor 1b [Source:ZFIN;Acc:ZDB-GENE-060503-266]	558034	FALSE	1	1	1	1	4
A8DZJ0	-0.300738	-1.22803	-0.469464	-0.852158	-0.651072	-0.560624	-0.522836	-0.596251	0.520034	23.4784	FALSE	0.327661	-0.225827	0.881148	0.233371	0.452305	0.327661	FALSE	0.233371	0.452305	tbcb	tubulin folding cofactor B [Source:ZFIN;Acc:ZDB-GENE-030131-9296]	337350	FALSE	1	1	1	1	4
A8E526	-0.372168	-0.749412	-0.332373	-0.296733	-0.202245	-0.443225	-0.115218	-0.35496	0.862109	48.3642	FALSE	0.0561962	-0.588808	0.7012	0.861698	0.936629	0.0561962	FALSE	0.861698	0.936629	rpl14	ribosomal protein L14 [Source:ZFIN;Acc:ZDB-GENE-030131-2085]	323365	FALSE	1	1	1	1	4
A8E5B7	1.34659	2.67018	2.29775	2.59798	2.63589	2.39749	2.81382	2.28905	0.511486	63.0463	FALSE	0.127795	-0.223506	0.479096	0.469953	0.677949	0.127795	FALSE	0.469953	0.677949	ndufb5	NADH:ubiquinone oxidoreductase subunit B5 [Source:ZFIN;Acc:ZDB-GENE-011010-1]	797063	FALSE	1	1	1	1	4
A8E5F3			-2.54197	-2.20042	-1.92982	-2.88217	-1.52643		0.344137	17.9414	FALSE	0.409607	-0.208934	1.02815	0.181062	0.39276	0.409607	FALSE	0.181062	0.39276	glod4	glyoxalase domain containing 4 [Source:ZFIN;Acc:ZDB-GENE-040912-38]	447874	FALSE	1	1	1	1	4
A8E5H4			-2.00934	-1.74275		-0.711433	-1.37021	-1.44805	#N/A	#N/A	#N/A	#N/A	#N/A	#N/A	#N/A	#N/A	0.864474	TRUE	0	0	golga7	golgin A7 [Source:ZFIN;Acc:ZDB-GENE-040625-142]	798622	FALSE	0	1	1	1	3
A8E5J7			-1.66059				-1.88656		0.405533	10	FALSE	-0.225971	-1.50383	1.05189	0.701842	0.848173	-0.225971	FALSE	0.701842	0.848173	tmem177	transmembrane protein 177 [Source:ZFIN;Acc:ZDB-GENE-030131-993]	556875	FALSE	0	0	1	0	1
A8E7E7	-1.72374	-1.93447	-1.37724	-1.4359	-1.75595	-1.58355	-1.41745	-1.25327	0.582854	88.887	FALSE	0.0385452	-0.277596	0.354686	0.809133	0.908211	0.0385452	FALSE	0.809133	0.908211	itsn1	intersectin 1 (SH3 domain protein) [Source:ZFIN;Acc:ZDB-GENE-030616-226]	368504	FALSE	1	1	1	1	4
A8E7G6	3.45686	3.64725	3.82233	3.45018	3.74251	3.73483	3.96816	3.53397	0.78247	116.012	FALSE	-0.0336621	-0.421871	0.354547	0.863939	0.936762	-0.0336621	FALSE	0.863939	0.936762	prdx3	peroxiredoxin 3 [Source:ZFIN;Acc:ZDB-GENE-030826-18]	373079	FALSE	1	1	1	1	4
A8E7G8		-2.30858	-2.28358	-1.60742	-1.84253	-2.48846	-2.01539	-2.36142	0.378655	11.0375	FALSE	-0.0728239	-0.738131	0.592483	0.814111	0.912513	-0.0728239	FALSE	0.814111	0.912513	tm9sf3	transmembrane 9 superfamily member 3 [Source:ZFIN;Acc:ZDB-GENE-040426-2714]	406698	FALSE	1	1	1	1	4
A8E7K4				-2.97305	-2.16858	-2.67306	-1.96214		0.81472	11.1294	FALSE	0.978906	-1.01283	2.97065	0.302899	0.531238	0.978906	FALSE	0.302899	0.531238	pcyt1aa	phosphate cytidylyltransferase 1, choline, alpha a [Source:ZFIN;Acc:ZDB-GENE-050417-108]	550327	TRUE	1	1	1	1	4
A8E7L1	-1.30604	-1.37433	-0.570604	-0.966732	-1.64464	-1.94201	-1.13325	-0.809531	0.647928	58.534	FALSE	-0.251322	-0.659048	0.156405	0.222277	0.442335	-0.251322	FALSE	0.222277	0.442335	anxa13l	annexin A13, like [Source:ZFIN;Acc:ZDB-GENE-050522-310]	554118	FALSE	1	1	1	1	4
A8E7N6	-0.250574	-0.277392	-0.102767	-0.366953	-0.0796504	-0.803855	-0.345617	-0.581021	0.592668	56.5163	FALSE	-0.16302	-0.634089	0.30805	0.49108	0.696119	-0.16302	FALSE	0.49108	0.696119	A8E7N6	#N/A	#N/A	FALSE	1	1	1	1	4
A8E7N8	-0.670513	-0.673721	-0.457756	-0.186966	-0.35959	-0.297154	0.343905	-0.0850788	0.635868	30.0672	FALSE	0.581762	-0.00116318	1.16469	0.0504304	0.168215	0.581762	FALSE	0.0504304	0.168215	psmb4	proteasome subunit beta 4 [Source:ZFIN;Acc:ZDB-GENE-050417-333]	550499	FALSE	1	1	1	1	4
A8E7S0		-1.79921					-1.01005	-1.60789	#N/A	#N/A	#N/A	#N/A	#N/A	#N/A	#N/A	#N/A	1.16741	TRUE	0	0	A8E7S0	#N/A	#N/A	FALSE	0	1	1	1	3
A8KBX3	-1.46194	-1.57729	-2.42014		-1.89056	-1.47716	-2.0833	-1.93798	0.41819	22.0101	FALSE	-0.0819362	-0.564982	0.401109	0.728356	0.859648	-0.0819362	FALSE	0.728356	0.859648	fn3krp	fructosamine 3 kinase related protein [Source:ZFIN;Acc:ZDB-GENE-041010-192]	559954	FALSE	1	1	1	1	4
A8KC02			-2.6002		-1.52287	-1.18655	-1.01066	-1.47147	0.375954	10.3132	FALSE	1.23869	0.326994	2.1504	0.0125869	0.0610836	1.23869	FALSE	0.0125869	0.0610836	cbr1l	carbonyl reductase 1-like [Source:ZFIN;Acc:ZDB-GENE-030131-9642]	792137	TRUE	1	1	1	1	4
A8KC11	-2.66742	-2.15412							#N/A	#N/A	#N/A	#N/A	#N/A	#N/A	#N/A	#N/A	0.611385	TRUE	0	0	ca7	carbonic anhydrase VII [Source:ZFIN;Acc:ZDB-GENE-040426-1786]	564201	FALSE	1	1	0	0	2
A8KC30	-1.01026	-0.964156	-0.937097	-1.01577	-0.503298	-0.884748	-0.720021	-0.965084	0.574859	74.3503	FALSE	0.164654	-0.195273	0.524581	0.365005	0.592774	0.164654	FALSE	0.365005	0.592774	psmc1a	proteasome 26S subunit, ATPase 1a [Source:ZFIN;Acc:ZDB-GENE-030131-8730]	336786	FALSE	1	1	1	1	4
A8WFR0	-1.04604	-0.723271	-0.378332	-1.48082		-0.673523	-0.738374	-0.690885	0.680877	20.1266	FALSE	0.23424	-0.611277	1.07976	0.569903	0.760792	0.23424	FALSE	0.569903	0.760792	A8WFR0	#N/A	#N/A	FALSE	1	1	1	1	4
A8WFU6					-0.84887	-1.71525	-1.26921	-2.20142	#N/A	#N/A	#N/A	#N/A	#N/A	#N/A	#N/A	#N/A	0.480369	TRUE	0	0	serpinh1a	serpin peptidase inhibitor, clade H (heat shock protein 47), member 1a [Source:ZFIN;Acc:ZDB-GENE-080219-21]	555328	TRUE	1	1	1	1	4
A8WG92	-1.76707	-1.26897	-1.08367	-1.22689	-1.04398	-1.16613	-1.17791	-1.36181	0.358495	40.074	FALSE	0.159628	-0.138379	0.457635	0.285487	0.515753	0.159628	FALSE	0.285487	0.515753	acp6	acid phosphatase 6, lysophosphatidic [Source:ZFIN;Acc:ZDB-GENE-050208-290]	558758	FALSE	1	1	1	1	4
A8WGC6	6.99037	6.94006	7.37394	7.1869	6.83041	7.19319	6.97539	6.91142	0.522492	360.597	FALSE	-0.0993798	-0.246922	0.0481627	0.186138	0.396465	-0.0993798	FALSE	0.186138	0.396465	atp5f1b	ATP synthase F1 subunit beta [Source:ZFIN;Acc:ZDB-GENE-030131-124]	554135	FALSE	1	1	1	1	4
A8WGM1	-0.659898	-0.641219	-0.193592	-0.410105	-0.370575	-0.579498	-0.0582152	-0.449664	0.485367	86.161	FALSE	0.165733	-0.120539	0.452006	0.252975	0.477221	0.165733	FALSE	0.252975	0.477221	vapal	VAMP (vesicle-associated membrane protein)-associated protein A, like [Source:ZFIN;Acc:ZDB-GENE-040718-281]	436819	FALSE	1	1	1	1	4
A8WHQ1	-1.38652	-2.0608	-1.77046	-1.84739	-1.78264	-2.57258	-1.48492	-1.84809	0.555956	33.3204	FALSE	-0.0906487	-0.650927	0.469629	0.744178	0.871259	-0.0906487	FALSE	0.744178	0.871259	pcbp3	poly(rC) binding protein 3 [Source:ZFIN;Acc:ZDB-GENE-050522-157]	553765	FALSE	1	1	1	1	4
A8WHV7	-0.0408131	0.110443	0.169491	-0.159335	-0.484694	-0.0353478	-0.417406	-0.210043	0.479429	39.0005	FALSE	-0.0388698	-0.444122	0.366382	0.847178	0.930331	-0.0388698	FALSE	0.847178	0.930331	mrps36	mitochondrial ribosomal protein S36 [Source:ZFIN;Acc:ZDB-GENE-081104-343]	567309	FALSE	1	1	1	1	4
A8WIN6	-1.57409	-1.87764	-1.42886	-1.73363	-1.49395	-1.74741	-1.35888	-1.94407	0.44246	33.0346	FALSE	0.108013	-0.296282	0.512308	0.590417	0.773579	0.108013	FALSE	0.590417	0.773579	mfn2	mitofusin 2 [Source:ZFIN;Acc:ZDB-GENE-081105-44]	567448	FALSE	1	1	1	1	4
F1R8J6	-0.176611	-0.146538	-0.453158	-0.599056	1.55468	0.930109	1.43692	0.693026	0.593322	97.365	FALSE	1.4696	1.1306	1.80859	1.34311e-13	8.7479e-12	1.4696	FALSE	1.34311e-13	8.7479e-12	ppt1	palmitoyl-protein thioesterase 1 (ceroid-lipofuscinosis, neuronal 1, infantile) [Source:ZFIN;Acc:ZDB-GENE-040426-2653]	406648	FALSE	1	1	1	1	4
A9C3T0	1.49162	1.55844	1.6743	1.5587	1.1077	1.62766	1.61512	1.42855	0.487594	82.0412	FALSE	-0.0627159	-0.361934	0.236503	0.6778	0.831708	-0.0627159	FALSE	0.6778	0.831708	prkar2aa	protein kinase, cAMP-dependent, regulatory, type II, alpha A [Source:ZFIN;Acc:ZDB-GENE-030131-1007]	556042	FALSE	1	1	1	1	4
A9C462	2.75504	2.82989	3.25495	2.52478	2.42366	2.79465	2.83456	2.86626	0.37274	42	FALSE	-0.0739744	-0.381067	0.233118	0.629403	0.807822	-0.0739744	FALSE	0.629403	0.807822	cox6a1	cytochrome c oxidase subunit 6A1 [Source:ZFIN;Acc:ZDB-GENE-030131-7715]	335774	FALSE	1	1	1	1	4
E7FFX7		-0.574674			0.080498	1.00738	0.303013	0.687768	#N/A	#N/A	#N/A	#N/A	#N/A	#N/A	#N/A	#N/A	2.30236	TRUE	0	0	slco4a1	solute carrier organic anion transporter family, member 4A1 [Source:ZFIN;Acc:ZDB-GENE-060606-4]	567865	TRUE	1	1	1	1	4
A9JRE2	-1.43942	-2.77603	-1.58165	-1.84004	-1.94131	-1.59313	-1.66151	-1.62988	0.367489	17.3586	FALSE	0.121058	-0.239116	0.481232	0.488335	0.693142	0.121058	FALSE	0.488335	0.693142	mri1	methylthioribose-1-phosphate isomerase 1 [Source:ZFIN;Acc:ZDB-GENE-080204-109]	100002302	FALSE	1	1	1	1	4
F1QTR9	-1.13292	-1.04851	-1.76309	-1.22735	0.194406	-0.61459	-0.25506	-0.236577	0.656703	22.1286	FALSE	1.44233	0.77753	2.10713	0.000176582	0.0018363	1.44233	FALSE	0.000176582	0.0018363	apex1	APEX nuclease (multifunctional DNA repair enzyme) 1 [Source:ZFIN;Acc:ZDB-GENE-040426-2761]	406730	FALSE	1	1	1	1	4
A9JRG9	-0.144875	-0.479193	-0.0212176	-0.166597	-0.19963	-0.107074	-0.142939	-0.332509	0.54743	208.389	FALSE	-0.0697584	-0.279328	0.139811	0.51241	0.714854	-0.0697584	FALSE	0.51241	0.714854	afg3l2	AFG3-like AAA ATPase 2 [Source:ZFIN;Acc:ZDB-GENE-070912-46]	569168	FALSE	1	1	1	1	4
A9JRU2			-1.03841	-1.66351	-1.41894	-2.1194	-1.33033		0.376153	11	TRUE	-0.377004	-1.09399	0.339986	0.271658	0.500264	-0.377004	FALSE	0.271658	0.500264	pdp1	pyruvate dehyrogenase phosphatase catalytic subunit 1 [Source:ZFIN;Acc:ZDB-GENE-060810-70]	558728	FALSE	1	1	1	1	4
A9JSW0	2.14605	1.93873	1.60369	1.47082	2.14062	1.46278	2.01556	1.64766	0.414374	50.0009	FALSE	0.0127722	-0.291949	0.317494	0.933244	0.970301	0.0127722	FALSE	0.933244	0.970301	fkbp2	FKBP prolyl isomerase 2 [Source:ZFIN;Acc:ZDB-GENE-040912-126]	447939	FALSE	1	1	1	1	4
A9JT16	-1.48164	-1.1641	-1.27315	-1.06208	-0.757297	-0.87014	-1.01061	-1.20754	0.427457	31.1459	FALSE	0.239803	-0.162241	0.641847	0.233025	0.452305	0.239803	FALSE	0.233025	0.452305	pfdn5	prefoldin 5 [Source:ZFIN;Acc:ZDB-GENE-030131-6858]	568182	FALSE	1	1	1	1	4
A9LDD9	0.313835	0.498936	0.944848	0.668367	0.556495	1.31096	0.923352	0.953671	0.588151	234.562	FALSE	0.288031	0.0828185	0.493244	0.00614091	0.0354283	0.288031	FALSE	0.00614091	0.0354283	shmt2	serine hydroxymethyltransferase 2 (mitochondrial) [Source:ZFIN;Acc:ZDB-GENE-071213-1]	100144628	FALSE	1	1	1	1	4
A9ULS4		-0.814	-1.27002		-1.46073	-1.2911	-0.899696	-1.62825	0.337348	13	TRUE	-0.29894	-0.787832	0.189951	0.209286	0.425972	-0.29894	FALSE	0.209286	0.425972	rab6a	RAB6A, member RAS oncogene family [Source:ZFIN;Acc:ZDB-GENE-040426-2849]	793785	FALSE	1	1	1	1	4
F1QUM3	-0.546178	-0.305386	0.156976	-0.521191	1.01105	1.3367	1.1949	1.32042	0.762619	127.739	FALSE	1.44151	1.09447	1.78854	1.9834e-13	1.22723e-11	1.44151	FALSE	1.9834e-13	1.22723e-11	gsna	gelsolin a [Source:ZFIN;Acc:ZDB-GENE-030131-9653]	321099	FALSE	1	1	1	1	4
B0BLX4	0.176492	0.0735624	0.150113	0.65694	0.227351	-0.017711	0.272846	0.557518	0.404454	56.9961	FALSE	0.00372479	-0.289422	0.296871	0.97979	0.988903	0.00372479	FALSE	0.97979	0.988903	B0BLX4	#N/A	#N/A	FALSE	1	1	1	1	4
B0F6R3	0.103002	0.221671	0.00345268	-0.32679	0.634782	-0.338869	0.430184	0.614809	0.474705	74.0191	FALSE	0.310124	0.0133799	0.606869	0.0407642	0.14372	0.310124	FALSE	0.0407642	0.14372	cadm3	cell adhesion molecule 3 [Source:ZFIN;Acc:ZDB-GENE-060512-196]	692273	FALSE	1	1	1	1	4
B0R028	-0.806377	0.0409749	-0.397025	-0.545795	-0.354321	-0.17206	0.1851	-0.232894	0.730273	41.7237	FALSE	0.152437	-0.381768	0.686642	0.567723	0.759471	0.152437	FALSE	0.567723	0.759471	psmb5	proteasome subunit beta 5 [Source:ZFIN;Acc:ZDB-GENE-990415-215]	30387	FALSE	1	1	1	1	4
B0R068	1.70605	1.40138	2.0139	1.6646	1.34668	1.34273	1.73123	2.052	0.702781	210.992	FALSE	-0.0533675	-0.305545	0.19881	0.676976	0.831109	-0.0533675	FALSE	0.676976	0.831109	atp1a1b	ATPase Na+/K+ transporting subunit alpha 1b [Source:ZFIN;Acc:ZDB-GENE-001212-5]	64616	FALSE	1	1	1	1	4
B0R0D7	-2.25902	-1.57391	-1.20446	-1.70059	-1.13847	-1.6497	-0.614733	-1.2777	0.59143	15.1148	FALSE	0.737621	-0.0205624	1.4958	0.0557528	0.180835	0.737621	FALSE	0.0557528	0.180835	coro1ca	coronin, actin binding protein, 1Ca [Source:ZFIN;Acc:ZDB-GENE-030114-6]	317741	FALSE	1	1	1	1	4
B0R0K9		-1.33174				-0.580357	-1.35768	-1.07608	#N/A	#N/A	#N/A	#N/A	#N/A	#N/A	#N/A	#N/A	0.186949	TRUE	0	0	si	si:ch211-103n10.5 [Source:ZFIN;Acc:ZDB-GENE-030131-5155]	#N/A	TRUE	0	1	1	1	3
B0R0M9	-1.82964	-1.36987	-1.47355	-1.75817	-1.95998	-0.822509	-1.09713	-1.24642	0.416847	21.0535	FALSE	0.41068	-0.0916909	0.91305	0.103899	0.273573	0.41068	FALSE	0.103899	0.273573	rps6ka3a	ribosomal protein S6 kinase a, polypeptide 3a [Source:ZFIN;Acc:ZDB-GENE-030219-119]	338219	FALSE	1	1	1	1	4
B0R137	-0.444429	-0.85111	-0.1369	-0.527037	-0.317894	-0.760236	0.165735	-0.148589	0.469664	70.1685	FALSE	0.15178	-0.12897	0.432529	0.284641	0.515352	0.15178	FALSE	0.284641	0.515352	sult1st1	sulfotransferase family 1, cytosolic sulfotransferase 1 [Source:ZFIN;Acc:ZDB-GENE-030131-2144]	323424	FALSE	1	1	1	1	4
F1QVU3	-0.429891	-0.491172	-0.283086	-0.55563	1.12881	0.52099	1.3746	0.714028	0.799049	413.206	FALSE	1.43065	1.21768	1.64363	1.84561e-33	6.52555e-31	1.43065	FALSE	1.84561e-33	6.52555e-31	vil1	villin 1 [Source:ZFIN;Acc:ZDB-GENE-040426-799]	393207	FALSE	1	1	1	1	4
B0R171	-0.637529	-0.370332	-1.21342	-0.859459	-0.909284	-0.724116	-0.865455	-0.892847	0.390757	84.2964	FALSE	-0.0731306	-0.305136	0.158875	0.532485	0.731659	-0.0731306	FALSE	0.532485	0.731659	copb2	coatomer protein complex, subunit beta 2 [Source:ZFIN;Acc:ZDB-GENE-010724-7]	114454	FALSE	1	1	1	1	4
B0R197	1.75211	1.27388	2.66769	2.28149	1.82379	1.83466	2.50362	2.28611	1.06188	98.329	FALSE	0.12503	-0.460578	0.710638	0.672729	0.828772	0.12503	FALSE	0.672729	0.828772	vdac3	voltage-dependent anion channel 3 [Source:ZFIN;Acc:ZDB-GENE-040426-2380]	406529	FALSE	1	1	1	1	4
B0R1C3	-2.33288	-1.88354	-1.29938	-1.60148	-1.97098	-2.06688	-1.35758	-1.34378	0.610569	20.029	FALSE	0.0263679	-0.658811	0.711547	0.936821	0.971359	0.0263679	FALSE	0.936821	0.971359	gcgb	glucagon b [Source:ZFIN;Acc:ZDB-GENE-040712-2]	436584	FALSE	1	1	1	1	4
B0R1D0	-1.02505	-0.889973	-0.745109	-0.760505	-0.805866	-0.704774	-0.567691	-0.571577	0.413882	97.1693	FALSE	0.211552	0.00703481	0.416069	0.0427654	0.149343	0.211552	FALSE	0.0427654	0.149343	psmc4	proteasome 26S subunit, ATPase 4 [Source:ZFIN;Acc:ZDB-GENE-030131-5083]	326884	FALSE	1	1	1	1	4
B0S4T9	-0.092348	0.15655	-0.0805403	0.160757	0.31257	0.349926	0.510496	0.621063	0.548503	123.401	FALSE	0.535564	0.275947	0.79518	7.92442e-05	0.000925139	0.535564	FALSE	7.92442e-05	0.000925139	espn	espin [Source:ZFIN;Acc:ZDB-GENE-081105-173]	567061	FALSE	1	1	1	1	4
B0S510	-1.27405	-1.97097	-1.36655	-1.48635	-1.7969	-1.8234	-1.17493	-1.1089	0.424496	16	TRUE	-0.023378	-0.604255	0.557499	0.933067	0.970301	-0.023378	FALSE	0.933067	0.970301	pptc7a	PTC7 protein phosphatase homolog a [Source:ZFIN;Acc:ZDB-GENE-041114-74]	492506	FALSE	1	1	1	1	4
B0S578	-1.52455	-1.50267	-0.988873	-1.24856	-1.59285	-1.39665	-1.26104	-1.1177	0.384843	27.4445	FALSE	0.0212393	-0.381385	0.423863	0.914658	0.96484	0.0212393	FALSE	0.914658	0.96484	aak1a	AP2 associated kinase 1a [Source:ZFIN;Acc:ZDB-GENE-081105-101]	568999	FALSE	1	1	1	1	4
B0S5B9	1.46095	2.21754	2.68915	2.51849	1.64339	1.28916	2.11146	2.50602	0.835813	68.0276	FALSE	-0.335194	-0.869936	0.199547	0.215285	0.434478	-0.335194	FALSE	0.215285	0.434478	sypa	synaptophysin a [Source:ZFIN;Acc:ZDB-GENE-031104-2]	559698	FALSE	1	1	1	1	4
B0S5C4	-1.28727	-1.43228	-0.921587	-0.8654	-1.13919	-0.805616	-0.957454	-0.896493	0.426631	94.3709	FALSE	0.0992363	-0.121594	0.320067	0.374553	0.599242	0.0992363	FALSE	0.374553	0.599242	acsl3b	acyl-CoA synthetase long chain family member 3b [Source:ZFIN;Acc:ZDB-GENE-030131-492]	559656	FALSE	1	1	1	1	4
B0S5C5	0.131976	-0.6305	0.266948	-0.375783	0.327281	0.144277	0.7951	-0.536347	0.661042	44.0153	FALSE	0.434576	-0.120461	0.989613	0.121737	0.306138	0.434576	FALSE	0.121737	0.306138	acaa2	acetyl-CoA acyltransferase 2 [Source:ZFIN;Acc:ZDB-GENE-040426-1996]	406325	FALSE	1	1	1	1	4
B0S5D9	-0.822024	-1.09793	-1.67917	-1.35827	-0.485404	-1.64743	-0.712704	-1.32141	0.623759	24	TRUE	0.194063	-0.585481	0.973608	0.612092	0.792741	0.194063	FALSE	0.612092	0.792741	tm9sf2	transmembrane 9 superfamily member 2 [Source:ZFIN;Acc:ZDB-GENE-030131-6302]	334370	FALSE	1	1	1	1	4
B0S5H4			-3.10552		-0.185638	0.176878	-1.1593	-3.29007	1.2338	11.5465	FALSE	2.20707	-0.839587	5.25373	0.13989	0.337865	2.20707	FALSE	0.13989	0.337865	ugt5e1	UDP glucuronosyltransferase 5 family, polypeptide E1 [Source:ZFIN;Acc:ZDB-GENE-081105-106]	100002993	TRUE	1	1	1	1	4
B0S5M9	-0.266317	0.130024	-0.138065	0.123749	-0.203077	0.131584	-0.0646765	-0.238287	0.319302	38.9929	FALSE	-0.0950368	-0.358705	0.168632	0.470319	0.677949	-0.0950368	FALSE	0.470319	0.677949	wars2	tryptophanyl tRNA synthetase 2, mitochondrial [Source:ZFIN;Acc:ZDB-GENE-050306-26]	503745	FALSE	1	1	1	1	4
B0S5Q3	0.669714	0.857801	1.85014	1.53698	0.608425	1.38357	0.844313	1.01593	0.822098	24	FALSE	-0.267916	-1.17485	0.639022	0.547796	0.742185	-0.267916	FALSE	0.547796	0.742185	sdhc	succinate dehydrogenase complex, subunit C, integral membrane protein [Source:ZFIN;Acc:ZDB-GENE-040801-26]	445129	FALSE	1	1	1	1	4
F8W3P9	-3.07924	-1.34745	-1.89135	-1.89479	-0.802942	-0.075236	-0.442289	-0.209268	0.549276	33.6065	FALSE	1.42047	0.877442	1.96349	6.85059e-06	0.000110818	1.42047	FALSE	6.85059e-06	0.000110818	tulp1b	TUB like protein 1b [Source:ZFIN;Acc:ZDB-GENE-110411-113]	#N/A	FALSE	1	1	1	1	4
B0S5S9	-1.53898	-1.39292	-1.31975	-1.36639	-1.6542	-1.81186	-1.46786	-1.49388	0.520248	51.4362	FALSE	-0.175844	-0.56111	0.209423	0.363882	0.591726	-0.175844	FALSE	0.363882	0.591726	acbd6	acyl-CoA binding domain containing 6 [Source:ZFIN;Acc:ZDB-GENE-030131-2810]	324090	FALSE	1	1	1	1	4
F1R454	1.15131	1.04135	1.20342	0.597233	2.27803	2.76465	2.40079	2.28315	0.811356	111.317	FALSE	1.41826	0.997075	1.83944	1.01931e-09	3.31945e-08	1.41826	FALSE	1.01931e-09	3.31945e-08	ca2	carbonic anhydrase II [Source:ZFIN;Acc:ZDB-GENE-031219-5]	387526	FALSE	1	1	1	1	4
B0S673	-1.16629	-0.715421	-0.254107	-0.902657	-0.82805	-0.647851	-0.507546	-0.506659	0.433232	30.1368	FALSE	0.0826135	-0.39023	0.555457	0.723764	0.856695	0.0826135	FALSE	0.723764	0.856695	rpl37	ribosomal protein L37 [Source:ZFIN;Acc:ZDB-GENE-040625-39]	108179075	FALSE	1	1	1	1	4
Q6P3H9	0.773463	1.32734	1.42992	1.30268	2.62963	2.71891	2.82171	2.52514	0.803781	229.834	FALSE	1.41411	1.12806	1.70016	5.44705e-19	5.86149e-17	1.41411	FALSE	5.44705e-19	5.86149e-17	slc3a2b	solute carrier family 3 member 2b [Source:ZFIN;Acc:ZDB-GENE-040122-2]	399488	FALSE	1	1	1	1	4
B0S6H7	-1.71397	-1.57883	-0.376619	-0.603965	-0.816456	-2.68522	-0.678513	-0.637995	0.767492	53.2516	FALSE	-0.117648	-0.613925	0.378629	0.636423	0.812873	-0.117648	FALSE	0.636423	0.812873	sypb	synaptophysin b [Source:ZFIN;Acc:ZDB-GENE-040718-205]	436774	FALSE	1	1	1	1	4
B0S6K4		-2.06883	-2.10583	-1.48252	-2.20067	-1.06159	-1.30904	-1.14659	0.617347	23	FALSE	0.456255	-0.233447	1.14596	0.184386	0.394429	0.456255	FALSE	0.184386	0.394429	mrps14	mitochondrial ribosomal protein S14 [Source:ZFIN;Acc:ZDB-GENE-060825-75]	751639	FALSE	1	1	1	1	4
B0S6P6				-1.3302	-3.69996		-2.00316	-2.70647	0.636012	11.3285	FALSE	-1.37961	-2.93862	0.179402	0.0775649	0.226919	-1.37961	FALSE	0.0775649	0.226919	ddx3xa	DEAD-box helicase 3 X-linked a [Source:ZFIN;Acc:ZDB-GENE-030131-1565]	566947	TRUE	1	0	1	1	3
B0S6Z1	-3.08913	-3.18824	-2.66591	-2.42546	-2.8982	-3.13172	-2.46615	-2.98098	#N/A	#N/A	#N/A	#N/A	#N/A	#N/A	#N/A	#N/A	0.0450945	TRUE	0	0	dhx9	DEAH (Asp-Glu-Ala-His) box helicase 9 [Source:ZFIN;Acc:ZDB-GENE-070912-171]	568043	FALSE	1	1	1	1	4
B0S730	0.944786	-0.150667	2.21327	1.78461	1.17123	0.833338	1.28251	1.16695	0.733755	60.017	FALSE	-0.0699051	-0.583095	0.443285	0.786194	0.896283	-0.0699051	FALSE	0.786194	0.896283	slc25a6	solute carrier family 25 member 6 [Source:ZFIN;Acc:ZDB-GENE-070912-446]	566370	FALSE	1	1	1	1	4
B0S739						-1.73307	-1.39752	-1.91593	#N/A	#N/A	#N/A	#N/A	#N/A	#N/A	#N/A	#N/A	0.281157	TRUE	0	0	si	si:dkey-4e7.3 [Source:ZFIN;Acc:ZDB-GENE-070912-542]	402865	TRUE	0	1	1	1	3
B0S754					-1.38304		-2.52371	-3.12339	#N/A	#N/A	#N/A	#N/A	#N/A	#N/A	#N/A	#N/A	-0.166812	TRUE	0	0	snrnp200	small nuclear ribonucleoprotein 200 (U5) [Source:ZFIN;Acc:ZDB-GENE-081105-64]	799690	TRUE	1	0	1	1	3
B0S774	-1.19531	-1.02039	-1.50252	-1.50787	-1.18632	-1.27026	-1.42473	-1.34496	0.373113	35.9943	FALSE	-0.133846	-0.465011	0.19732	0.417787	0.635931	-0.133846	FALSE	0.417787	0.635931	gorasp1a	golgi reassembly stacking protein 1a [Source:ZFIN;Acc:ZDB-GENE-030826-23]	492770	FALSE	1	1	1	1	4
B0S7H1	-0.241482	-0.446944	0.183196	-0.832369	0.03761	0.262444	0.534223	0.345823	0.552934	87.2278	FALSE	0.533103	0.221031	0.845175	0.00103391	0.00817545	0.533103	FALSE	0.00103391	0.00817545	pdxka	pyridoxal (pyridoxine, vitamin B6) kinase a [Source:ZFIN;Acc:ZDB-GENE-030131-8376]	791775	FALSE	1	1	1	1	4
B0S7H9		-2.17427	-2.34008	-1.8547	-1.74816	-2.90416	-2.40274	-1.76231	0.449431	8.26184	FALSE	0.0590124	-0.702714	0.820739	0.863261	0.936762	0.0590124	FALSE	0.863261	0.936762	mrpl41	mitochondrial ribosomal protein L41 [Source:ZFIN;Acc:ZDB-GENE-050522-200]	553805	FALSE	1	1	1	1	4
B0S7J7	-0.662034	-1.24017	-0.241162	-0.754659	-1.15525	-1.56888	-0.655497	-0.800048	0.450897	31.0477	FALSE	-0.15353	-0.563787	0.256727	0.451107	0.662999	-0.15353	FALSE	0.451107	0.662999	nrip2	nuclear receptor interacting protein 2 [Source:ZFIN;Acc:ZDB-GENE-030131-9425]	565865	FALSE	1	1	1	1	4
B0S8L0	0.292714	0.716731	-0.0251189	0.257813	0.136891	1.00098	0.0561792	-0.280023	0.496105	39.0386	FALSE	0.090631	-0.339431	0.520693	0.672269	0.828772	0.090631	FALSE	0.672269	0.828772	nfu1	NFU1 iron-sulfur cluster scaffold homolog (S. cerevisiae) [Source:ZFIN;Acc:ZDB-GENE-050417-365]	403053	FALSE	1	1	1	1	4
B0UXI4	-1.3523	-1.2409	-0.44457	-0.821704	-1.56755	-1.82073	-1.01888	-0.803649	0.621802	51.4268	FALSE	-0.319422	-0.726529	0.0876854	0.121421	0.305715	-0.319422	FALSE	0.121421	0.305715	syn1	synapsin I [Source:ZFIN;Acc:ZDB-GENE-081105-93]	570672	FALSE	1	1	1	1	4
B0UXK7	-1.43538	-1.57835	-1.33214	-1.35972	-1.38827	-1.40928	-1.51657	-1.40235	0.531332	54.0394	FALSE	-0.149634	-0.524099	0.22483	0.426567	0.643359	-0.149634	FALSE	0.426567	0.643359	map2	microtubule-associated protein 2 [Source:ZFIN;Acc:ZDB-GENE-041010-118]	#N/A	FALSE	1	1	1	1	4
A0A2R8QMD9	-1.4229	-1.43792	-1.82656	-2.01212	-0.45935	-0.364777	0.219565	-0.411229	0.518867	78.4272	FALSE	1.41093	1.09781	1.72406	1.18041e-13	8.34718e-12	1.41093	FALSE	1.18041e-13	8.34718e-12	lrpap1	low density lipoprotein receptor-related protein associated protein 1 [Source:ZFIN;Acc:ZDB-GENE-030131-5871]	333939	FALSE	1	1	1	1	4
B0UXW0	-1.32113		-0.222569	-0.451131	-0.699209	-1.72411	-1.0611	-0.464825	0.598442	13.0018	FALSE	-0.365466	-1.08624	0.355303	0.293218	0.521721	-0.365466	FALSE	0.293218	0.521721	pip4k2ab	phosphatidylinositol-5-phosphate 4-kinase, type II, alpha b [Source:ZFIN;Acc:ZDB-GENE-070912-272]	555920	FALSE	1	1	1	1	4
B0UYA3	-1.08222		-2.53463	-2.20504	-1.6059	-1.50765	-1.53197	-1.63173	0.427565	12.9832	FALSE	0.495946	-0.183752	1.17564	0.138948	0.337152	0.495946	FALSE	0.138948	0.337152	cryl1	crystallin, lambda 1 [Source:ZFIN;Acc:ZDB-GENE-060810-7]	751596	FALSE	1	1	1	1	4
B0UYD6	-2.52437		-2.15386	-2.0051		-2.23217	-1.9777	-2.1036	0.525492	28.7705	FALSE	0.14359	-0.331399	0.618579	0.541117	0.736264	0.14359	FALSE	0.541117	0.736264	qars	glutaminyl-tRNA synthetase [Source:ZFIN;Acc:ZDB-GENE-040426-1011]	394188	FALSE	1	1	1	1	4
B0UYI3			-2.62556	-3.38291	-3.67468		-3.00775		0.766248	8.00842	FALSE	-0.312568	-1.9337	1.30856	0.668423	0.82802	-0.312568	FALSE	0.668423	0.82802	mrpl37	mitochondrial ribosomal protein L37 [Source:ZFIN;Acc:ZDB-GENE-050309-20]	567819	FALSE	1	0	1	1	3
B0UYL5	-1.6847	-1.90838	-1.58315	-1.84577	-1.49378	-1.33695	-1.67667	-2.02277	0.405242	28.28	FALSE	0.174714	-0.238774	0.588203	0.394241	0.615876	0.174714	FALSE	0.394241	0.615876	dhrs12	dehydrogenase/reductase (SDR family) member 12 [Source:ZFIN;Acc:ZDB-GENE-060929-1134]	556393	FALSE	1	1	1	1	4
B0UYN4	1.19668	2.06427	1.61901	1.35821	2.0909	2.67543	1.96595	2.11209	0.760474	79.9624	FALSE	0.495482	0.0438775	0.947087	0.0319358	0.119578	0.495482	FALSE	0.0319358	0.119578	B0UYN4	#N/A	#N/A	FALSE	1	1	1	1	4
B0UYS0		-0.651228	0.431927	-1.40692	-0.355044	0.119889	-0.990311	0.214787	0.965199	14.2734	FALSE	0.432027	-1.03967	1.90373	0.539614	0.734764	0.432027	FALSE	0.539614	0.734764	krt15	keratin 15 [Source:ZFIN;Acc:ZDB-GENE-040426-2931]	406844	FALSE	1	1	1	1	4
B0V0X1	-0.854128	-1.58921	-0.478876	-0.740312	-0.930577	-1.05689	-0.59289	-0.910638	0.569974	170.489	FALSE	-0.091204	-0.326787	0.144379	0.4458	0.659019	-0.091204	FALSE	0.4458	0.659019	pccb	propionyl-CoA carboxylase subunit beta [Source:ZFIN;Acc:ZDB-GENE-040426-2467]	405861	FALSE	1	1	1	1	4
B0V0Y4	-0.738206	-0.979006	-0.2784	-0.521586	-0.670216	-0.725835	-0.0802916	-0.00359572	0.56993	43.3311	FALSE	0.298224	-0.198003	0.794451	0.232183	0.451771	0.298224	FALSE	0.232183	0.451771	palm1b	paralemmin 1b [Source:ZFIN;Acc:ZDB-GENE-040426-1147]	393573	FALSE	1	1	1	1	4
B0V199	0.306296	0.734961	0.661448	0.911468	0.845035	0.122924	0.943118	0.553734	0.398527	26.9999	FALSE	-0.0373408	-0.446196	0.371514	0.852753	0.931816	-0.0373408	FALSE	0.852753	0.931816	hacd2	3-hydroxyacyl-CoA dehydratase 2 [Source:ZFIN;Acc:ZDB-GENE-030131-6053]	334121	FALSE	1	1	1	1	4
B0V1J6	-1.61599	-1.48973	-1.20705	-1.43035	-1.87555	-1.40234	-1.5198	-1.63867	0.426547	66.1578	FALSE	-0.184637	-0.464848	0.0955741	0.192876	0.402843	-0.184637	FALSE	0.192876	0.402843	si	si:ch211-207k7.4 [Source:ZFIN;Acc:ZDB-GENE-070705-97]	100150029	FALSE	1	1	1	1	4
B0V1K1	-0.297542	-0.621026	-0.486762	-0.522017	-0.599538	-0.498068	-0.157999	-0.78679	0.458094	54.1266	FALSE	-0.143409	-0.465368	0.178549	0.37582	0.600099	-0.143409	FALSE	0.37582	0.600099	aimp1a	aminoacyl tRNA synthetase complex interacting multifunctional protein 1a [Source:ZFIN;Acc:ZDB-GENE-060825-144]	562232	FALSE	1	1	1	1	4
B0V210	-2.19902		-1.51968	-1.99437		-2.40451	-1.80763	-1.59563	0.505132	11.015	FALSE	-0.0685017	-0.744035	0.607032	0.827502	0.918828	-0.0685017	FALSE	0.827502	0.918828	vangl1	VANGL planar cell polarity protein 1 [Source:ZFIN;Acc:ZDB-GENE-040621-2]	403076	FALSE	1	1	1	1	4
B0V2S4	-0.321262	0.0235617	-0.332144	-0.356558	-0.729219	-0.280018	-0.505906	-0.062706	0.499792	41.3094	FALSE	-0.129203	-0.532966	0.274559	0.521786	0.722979	-0.129203	FALSE	0.521786	0.722979	fxn	frataxin [Source:ZFIN;Acc:ZDB-GENE-070209-286]	556389	FALSE	1	1	1	1	4
B0V2S5	-2.34	-1.37631	-1.82446			-1.65316	-0.0790962	-1.20181	0.615018	8	TRUE	0.925851	-0.157343	2.00905	0.0842084	0.240387	0.925851	FALSE	0.0842084	0.240387	rnf11b	ring finger protein 11b [Source:ZFIN;Acc:ZDB-GENE-050913-69]	100150568	FALSE	1	1	1	1	4
F1QR28		-2.92726			-2.00884	-1.78798	-2.26029	-1.98293	0.339703	8.45978	FALSE	1.41049	0.507244	2.31375	0.00668586	0.0378661	1.41049	FALSE	0.00668586	0.0378661	rd3	retinal degeneration 3, GUCY2D regulator [Source:ZFIN;Acc:ZDB-GENE-040724-103]	791149	TRUE	1	1	1	1	4
B0V343			-0.89484	-1.16059	-1.65407	-0.997645	-0.997486	-1.1179	0.346441	19.0003	FALSE	-0.0958581	-0.550841	0.359125	0.664213	0.826972	-0.0958581	FALSE	0.664213	0.826972	osgepl1	O-sialoglycoprotein endopeptidase-like 1 [Source:ZFIN;Acc:ZDB-GENE-030616-532]	368635	FALSE	1	1	1	1	4
B0V351	-1.43693		-1.82965		-1.22257		0.281432		0.553342	5.18126	FALSE	0.878923	-0.612092	2.36994	0.192023	0.402079	0.878923	FALSE	0.192023	0.402079	pole	polymerase (DNA directed), epsilon [Source:ZFIN;Acc:ZDB-GENE-070705-557]	553405	FALSE	1	0	1	0	2
Q66I42	-1.06001	-1.66081	-1.29016	-1.75176	-0.413552	-0.279665	0.331149	-0.510692	0.624747	96.3569	FALSE	1.404	1.07877	1.72922	1.70987e-13	1.08511e-11	1.404	FALSE	1.70987e-13	1.08511e-11	msna	moesin a [Source:ZFIN;Acc:ZDB-GENE-021211-2]	286739	FALSE	1	1	1	1	4
B0VEQ2	-0.509269	-0.882149	-0.0924364	-0.366238	-0.869429	-0.266601	-0.349667	0.0845968	0.437299	15.008	FALSE	0.0612601	-0.506382	0.628902	0.821185	0.914686	0.0612601	FALSE	0.821185	0.914686	tspan7b	tetraspanin 7b [Source:ZFIN;Acc:ZDB-GENE-040927-5]	449539	FALSE	1	1	1	1	4
B1B5D9	-2.19442	-1.70266	-1.97756	-2.24145	-2.6068	-1.84546	-1.7667	-1.82388	0.323649	33.4345	FALSE	0.0683177	-0.231267	0.367902	0.645849	0.819732	0.0683177	FALSE	0.645849	0.819732	smpd3	sphingomyelin phosphodiesterase 3, neutral [Source:ZFIN;Acc:ZDB-GENE-081104-280]	568381	FALSE	1	1	1	1	4
B1H1M3	0.000945915		0.794006	0.0230428		0.0391812	0.83977	0.67621	#N/A	#N/A	#N/A	#N/A	#N/A	#N/A	#N/A	#N/A	-1.17482	TRUE	0	0	plpbp	pyridoxal phosphate binding protein [Source:ZFIN;Acc:ZDB-GENE-030131-1378]	563548	FALSE	1	1	1	1	4
B2CZC2	-1.06011	-1.07317	-0.44672	-0.579814	-0.932387	-1.08841	-0.15039	-0.343531	0.635881	61.9646	FALSE	0.109997	-0.27022	0.490214	0.565152	0.758542	0.109997	FALSE	0.565152	0.758542	slc8a1b	solute carrier family 8 member 1b [Source:ZFIN;Acc:ZDB-GENE-060110-3]	797199	FALSE	1	1	1	1	4
B2GQ15	-0.952686	-1.07927	-0.363144	-0.212449	-0.294992	-0.177176	-0.275614	-0.223118	0.629612	155.081	FALSE	0.358873	0.0899442	0.627802	0.00924027	0.0483502	0.358873	FALSE	0.00924027	0.0483502	cpt2	carnitine palmitoyltransferase 2 [Source:ZFIN;Acc:ZDB-GENE-030131-6719]	100005717	FALSE	1	1	1	1	4
B2GTW6	3.37501	2.43402	3.75253	3.30882	3.046	3.26891	3.24059	3.33042	0.733572	218.982	FALSE	-0.046247	-0.315204	0.22271	0.735019	0.865711	-0.046247	FALSE	0.735019	0.865711	cs	citrate synthase [Source:ZFIN;Acc:ZDB-GENE-030131-1058]	322339	FALSE	1	1	1	1	4
B2ZZ14	-1.76653	-1.93406	-1.63452	-2.02951	-2.64256	-2.08027	-1.89624	-1.75976	0.498073	77.2297	FALSE	-0.243812	-0.548061	0.0604375	0.114656	0.29203	-0.243812	FALSE	0.114656	0.29203	map1b	microtubule-associated protein 1B [Source:ZFIN;Acc:ZDB-GENE-130530-690]	559032	FALSE	1	1	1	1	4
A0A0G2KW52	-1.48217	-1.35462	-1.44213	-1.17295	-0.067407	0.288818	0.0801951	-0.181623	0.246906	20.0036	FALSE	1.40116	1.12061	1.68171	1.57934e-09	4.7669e-08	1.40116	FALSE	1.57934e-09	4.7669e-08	A0A0G2KW52	#N/A	#N/A	FALSE	1	1	1	1	4
B3DFN3	0.019985	-0.453885	-0.622077	-0.897694	0.345841	-1.1858	-0.139093	-0.369155	0.833352	158.813	FALSE	0.158072	-0.174948	0.491093	0.349942	0.578161	0.158072	FALSE	0.349942	0.578161	lmnb2	lamin B2 [Source:ZFIN;Acc:ZDB-GENE-990630-13]	30196	FALSE	1	1	1	1	4
B3DFP2	-0.680089		-1.20073	-1.18486	-0.67437	-0.991951	-0.810364	-0.551128	0.478455	26.0708	FALSE	0.247628	-0.30011	0.795365	0.361328	0.590035	0.247628	FALSE	0.361328	0.590035	uqcc3	ubiquinol-cytochrome c reductase complex assembly factor 3 [Source:ZFIN;Acc:ZDB-GENE-030131-8451]	558925	FALSE	1	1	1	1	4
B3DFP9	1.67648	2.17456	0.0632844	0.547952	1.07098	3.72137	0.616971	2.0032	1.11904	57.9307	FALSE	0.635862	-0.134529	1.40625	0.103902	0.273573	0.635862	FALSE	0.103902	0.273573	apoa2	apolipoprotein A-II [Source:ZFIN;Acc:ZDB-GENE-030131-1046]	322327	FALSE	1	1	1	1	4
B3DFT2	-1.12574	-0.789615	-0.158533	-0.273428		-1.37875			0.689902	103.723	FALSE	-1.13749	-2.60744	0.332452	0.127929	0.31726	-1.13749	FALSE	0.127929	0.31726	bbs1	Bardet-Biedl syndrome 1 [Source:ZFIN;Acc:ZDB-GENE-060126-1]	568986	TRUE	1	1	1	1	4
B3DFV0	-2.25124	-2.35585	-2.23795	-2.90585	-2.58635	-3.01867	-2.38246	-2.63963	0.500934	31.0151	FALSE	-0.23549	-0.76493	0.29395	0.371328	0.596389	-0.23549	FALSE	0.371328	0.596389	lyrm9	LYR motif containing 9 [Source:ZFIN;Acc:ZDB-GENE-081022-28]	563525	FALSE	1	1	1	1	4
E9QH31		-2.63449	-1.78223	-2.24643	-1.03776	-0.604305	-0.92725	-1.30157	0.390643	19.0727	FALSE	1.39572	0.817723	1.97371	6.98763e-05	0.000827482	1.39572	FALSE	6.98763e-05	0.000827482	aldh3a2b	aldehyde dehydrogenase 3 family, member A2b [Source:ZFIN;Acc:ZDB-GENE-040912-103]	447920	FALSE	1	1	1	1	4
B3DG31	-0.436407	-0.534116	-0.600699	-1.09968	-0.0134512	-0.417967	-0.171472	-0.394269	0.805668	54.5558	FALSE	0.185805	-0.402803	0.774414	0.529553	0.731386	0.185805	FALSE	0.529553	0.731386	si	si:rp71-45k5.4 [Source:ZFIN;Acc:ZDB-GENE-060503-941]	403015	FALSE	1	1	1	1	4
B3DGI9	0.39461	1.12044	0.554205	1.25125	1.09603	1.64293	0.352223	1.27681	1.1508	41.0923	FALSE	0.12618	-0.78905	1.04141	0.782095	0.89468	0.12618	FALSE	0.782095	0.89468	timm8b	translocase of inner mitochondrial membrane 8 homolog B (yeast) [Source:ZFIN;Acc:ZDB-GENE-031019-1]	793663	FALSE	1	1	1	1	4
A2BHD8	-1.7916	-2.31233	-2.5765	-2.50451	-0.679522	-1.23903	-0.807674	-1.37781	0.642599	54.5871	FALSE	1.39415	0.715011	2.07328	0.000131862	0.00144407	1.39415	FALSE	0.000131862	0.00144407	hexb	hexosaminidase B (beta polypeptide) [Source:ZFIN;Acc:ZDB-GENE-030131-2333]	323613	FALSE	1	1	1	1	4
B3DH85	0.650342	1.19257	0.84894	0.548899	1.05287	1.11762	1.45107	1.21222	0.540693	62.029	FALSE	0.328183	-0.0344375	0.690803	0.0752794	0.2226	0.328183	FALSE	0.0752794	0.2226	ncam1a	neural cell adhesion molecule 1a [Source:ZFIN;Acc:ZDB-GENE-990415-31]	30447	FALSE	1	1	1	1	4
B3DHU2	-0.912336	-0.869816	-0.35593	-0.520373	-0.87344	-0.055688	-0.649582	-0.354668	0.450861	49.0216	FALSE	0.241973	-0.153552	0.637498	0.224791	0.443935	0.241973	FALSE	0.224791	0.443935	tmem65	transmembrane protein 65 [Source:ZFIN;Acc:ZDB-GENE-081022-99]	100005403	FALSE	1	1	1	1	4
B3DI16	-0.991111	-1.75282	-0.296077	-0.769316	-1.23683	-0.522506	-0.441272	-0.372286	0.492775	59.2643	FALSE	0.132049	-0.204584	0.468681	0.435671	0.649961	0.132049	FALSE	0.435671	0.649961	gna11a	guanine nucleotide binding protein (G protein), alpha 11a (Gq class) [Source:ZFIN;Acc:ZDB-GENE-050208-597]	563953	FALSE	1	1	1	1	4
B3DIS2		-1.87755	-2.33438	-1.6238	-3.02038	-2.13772	-1.72521	-2.44004	0.472434	21.9635	FALSE	-0.28131	-0.914741	0.352122	0.367003	0.594458	-0.28131	FALSE	0.367003	0.594458	B3DIS2	#N/A	#N/A	FALSE	1	1	1	1	4
B3DIT1	-1.53844	-2.1337	-0.709152	-1.26691	-1.92921	-1.85754	-1.07645	-0.951882	0.621102	84.0639	FALSE	-0.281686	-0.613722	0.0503497	0.0953034	0.258353	-0.281686	FALSE	0.0953034	0.258353	cyfip2	cytoplasmic FMR1 interacting protein 2 [Source:ZFIN;Acc:ZDB-GENE-080724-2]	100002872	FALSE	1	1	1	1	4
B3DIV6	1.56155	1.4077	2.49755	2.08686	1.88233	2.18232	2.13866	2.01669	0.759475	272.213	FALSE	0.164688	-0.0817878	0.411163	0.189469	0.399892	0.164688	FALSE	0.189469	0.399892	dlat	dihydrolipoamide S-acetyltransferase (E2 component of pyruvate dehydrogenase complex) [Source:ZFIN;Acc:ZDB-GENE-030131-2921]	324201	FALSE	1	1	1	1	4
B3DIW6	-1.00753	-1.20908	-0.365474	-0.354868	-1.08855	-1.83548	-0.378277	-0.205629	0.85036	33.6184	FALSE	-0.108353	-0.848986	0.632281	0.767964	0.885671	-0.108353	FALSE	0.767964	0.885671	B3DIW6	#N/A	#N/A	FALSE	1	1	1	1	4
B3DIZ3	-0.599946	-0.494266	-0.582891	-0.761407	-0.367751	-0.240235	0.0168983	-0.20572	0.451301	128.693	FALSE	0.300228	0.0836732	0.516783	0.00695568	0.0388607	0.300228	FALSE	0.00695568	0.0388607	B3DIZ3	#N/A	#N/A	FALSE	1	1	1	1	4
B3DJ34	0.270745	-1.00151	0.327823	0.27834	0.533936	-0.9589	0.0709781	0.493282	0.692351	31.9413	FALSE	0.114082	-0.511176	0.73934	0.712587	0.854127	0.114082	FALSE	0.712587	0.854127	pip4k2aa	phosphatidylinositol-5-phosphate 4-kinase, type II, alpha a [Source:ZFIN;Acc:ZDB-GENE-080721-18]	560360	FALSE	1	1	1	1	4
B3DJ73	-1.03086	-0.797601	-0.488572	-0.576817	-1.12127	-0.461359	-0.54998	-0.804535	0.664154	86.9408	FALSE	-0.112873	-0.516404	0.290659	0.579665	0.765974	-0.112873	FALSE	0.579665	0.765974	nt5c1aa	5'-nucleotidase, cytosolic IAa [Source:ZFIN;Acc:ZDB-GENE-070705-423]	562627	FALSE	1	1	1	1	4
B3DKC5	1.36035		-0.153615	0.534728	-3.98221	-0.320172	0.766499	-0.16121	1.25354	10	FALSE	-1.19843	-3.17342	0.776555	0.206146	0.420967	-1.19843	FALSE	0.206146	0.420967	lmna	lamin A [Source:ZFIN;Acc:ZDB-GENE-020424-3]	195815	FALSE	1	1	1	1	4
B3DKI8	-2.1593	-1.94597		-2.08976	-1.83049	-2.07807	-1.7838		0.254822	14.4349	FALSE	0.089846	-0.28817	0.467862	0.618901	0.798217	0.089846	FALSE	0.618901	0.798217	scfd1	sec1 family domain containing 1 [Source:ZFIN;Acc:ZDB-GENE-030116-3]	317732	FALSE	1	1	1	1	4
A0A2R8S029	-0.872327	-0.891531	-0.688098	-0.539805	0.331656	0.795032	0.739109	0.58607	0.379975	50.265	FALSE	1.39019	1.10459	1.6758	3.2442e-13	1.82486e-11	1.39019	FALSE	3.2442e-13	1.82486e-11	comtb	catechol-O-methyltransferase b [Source:ZFIN;Acc:ZDB-GENE-040724-164]	565370	FALSE	1	1	1	1	4
B3DKP3	-1.02909	-1.6131	-0.839237	-0.849284	-1.20578	-1.27981	-0.778693	-0.756308	0.584669	90.7211	FALSE	0.183348	-0.117709	0.484405	0.229506	0.448544	0.183348	FALSE	0.229506	0.448544	ogt.1	O-linked N-acetylglucosamine (GlcNAc) transferase, tandem duplicate 1 [Source:ZFIN;Acc:ZDB-GENE-030131-9631]	337685	FALSE	1	1	1	1	4
B5DDE8	-1.16864	-1.62312	-1.20401	-1.21456	-1.14998	-1.95874	-1.3328	-1.52422	0.366955	26.3317	FALSE	-0.231304	-0.629494	0.166885	0.243391	0.465928	-0.231304	FALSE	0.243391	0.465928	rps8b	ribosomal protein S8b [Source:ZFIN;Acc:ZDB-GENE-050522-202]	100000836	FALSE	1	1	1	1	4
B5DDZ5	-1.95981	-2.40231	-2.00256	-2.77837	-1.94992	-1.24933	-1.75827	-1.87393	0.437826	44.2009	FALSE	0.523183	0.106709	0.939657	0.0149907	0.0690911	0.523183	FALSE	0.0149907	0.0690911	B5DDZ5	#N/A	#N/A	FALSE	1	1	1	1	4
B5DE31	0.183396	0.698769	0.183596	0.0248595	0.748464	-0.220802	0.644221	0.352214	0.591326	42.0652	FALSE	0.102848	-0.347583	0.55328	0.647334	0.82073	0.102848	FALSE	0.647334	0.82073	ybx1	Y box binding protein 1 [Source:ZFIN;Acc:ZDB-GENE-000629-3]	795398	FALSE	1	1	1	1	4
B5MF72	-1.28875	-1.10787	-1.09276	-1.07242	-1.60801	-0.933988	-1.31523	-1.22674	0.536045	117.453	FALSE	-0.031416	-0.298937	0.236105	0.816506	0.912761	-0.031416	FALSE	0.816506	0.912761	camk1db	calcium/calmodulin-dependent protein kinase 1Db [Source:ZFIN;Acc:ZDB-GENE-070112-1872]	791176	FALSE	1	1	1	1	4
B7ZD39	1.8809	1.89132	1.31411	1.38474	1.32315	1.81303	1.26247	1.20172	0.506192	127.764	FALSE	-0.23658	-0.47322	6.10266e-05	0.0500582	0.167651	-0.23658	FALSE	0.0500582	0.167651	ppa1b	pyrophosphatase (inorganic) 1b [Source:ZFIN;Acc:ZDB-GENE-050417-375]	550531	FALSE	1	1	1	1	4
B7ZD93	-0.601498	-0.682028	-0.363169	-0.659167	-0.926721	-0.760067	-0.5225	-0.698233	0.400713	26.9996	FALSE	-0.150415	-0.561513	0.260683	0.459304	0.670666	-0.150415	FALSE	0.459304	0.670666	si	si:ch211-206k20.5 [Source:ZFIN;Acc:ZDB-GENE-030131-2912]	565648	FALSE	1	1	1	1	4
B7ZDE9		-2.50668	-2.02308	-2.36904	-2.57849	-2.62436	-2.27092	-2.41221	0.587636	21.3848	FALSE	0.0230713	-0.650927	0.69707	0.943972	0.974283	0.0230713	FALSE	0.943972	0.974283	htt	huntingtin [Source:ZFIN;Acc:ZDB-GENE-990415-131]	30214	FALSE	1	1	1	1	4
B7ZV62	1.42526	0.873965	2.09308	1.94448	0.881931	0.982618	1.60641	1.8097	0.727012	285.415	FALSE	-0.219148	-0.446938	0.00864282	0.0592855	0.189331	-0.219148	FALSE	0.0592855	0.189331	nsfa	N-ethylmaleimide-sensitive factor a [Source:ZFIN;Acc:ZDB-GENE-030616-37]	368483	FALSE	1	1	1	1	4
B7ZVF4			-2.17078	-2.12539	-2.40324	-2.25957	-2.49019	-3.00941	0.221661	15.0067	FALSE	-0.350187	-0.69547	-0.00490335	0.0472135	0.160073	-0.350187	FALSE	0.0472135	0.160073	tecpr1a	tectonin beta-propeller repeat containing 1a [Source:ZFIN;Acc:ZDB-GENE-070112-1792]	#N/A	FALSE	1	1	1	1	4
B8A453					-1.92413	-1.61228	-1.43595	-1.68095	#N/A	#N/A	#N/A	#N/A	#N/A	#N/A	#N/A	#N/A	0.401744	TRUE	0	0	rab23	RAB23, member RAS oncogene family [Source:ZFIN;Acc:ZDB-GENE-050522-328]	553778	TRUE	1	1	1	1	4
Q6VN46	1.51512	0.81363	0.692735	2.31968	3.29234	3.54732	1.86893	1.65398	0.757622	95.9899	FALSE	1.3507	0.91788	1.78353	1.45106e-08	4.00809e-07	1.3507	FALSE	1.45106e-08	4.00809e-07	mb	myoglobin [Source:ZFIN;Acc:ZDB-GENE-040426-1430]	393558	FALSE	1	1	1	1	4
B8A4C4	-2.07322	-2.29407	-1.98958	-1.31705	-1.54106	-1.76147	-1.2745	-1.97579	0.370177	32.145	FALSE	0.188145	-0.149704	0.525994	0.265119	0.49299	0.188145	FALSE	0.265119	0.49299	mogs	mannosyl-oligosaccharide glucosidase [Source:ZFIN;Acc:ZDB-GENE-070112-412]	567913	FALSE	1	1	1	1	4
B8A4D0	-0.368162	0.205912	-0.963264	-0.461769	0.00567754	0.34577	-0.298477	-0.27168	0.569024	26.0036	FALSE	0.35131	-0.254761	0.957381	0.244225	0.466758	0.35131	FALSE	0.244225	0.466758	cst3	cystatin C (amyloid angiopathy and cerebral hemorrhage) [Source:ZFIN;Acc:ZDB-GENE-030131-373]	791878	FALSE	1	1	1	1	4
B8A4G1	-0.672719	-1.24521	-1.84524	-1.43757	0.184735	-1.34991	-0.995102	-1.30256	0.462244	15	TRUE	0.349183	-0.247415	0.945781	0.231334	0.450473	0.349183	FALSE	0.231334	0.450473	dhrs7	dehydrogenase/reductase (SDR family) member 7 [Source:ZFIN;Acc:ZDB-GENE-060825-21]	751626	FALSE	1	1	1	1	4
B8A4H6	1.7784	2.60754	2.85138	2.78848	2.70956	2.57863	2.65072	2.51156	0.731741	51.9921	FALSE	0.027179	-0.508987	0.563345	0.91937	0.965824	0.027179	FALSE	0.91937	0.965824	pgam1b	phosphoglycerate mutase 1b [Source:ZFIN;Acc:ZDB-GENE-030131-5376]	327165	FALSE	1	1	1	1	4
B8A4S2	-1.6836	-1.59992	-1.19681	-0.846512	-2.06754	-1.16328	-2.09361	-1.82554	0.699259	78.447	FALSE	-0.501575	-0.916223	-0.0869275	0.0183878	0.0805481	-0.501575	FALSE	0.0183878	0.0805481	tsga10	testis specific, 10 [Source:ZFIN;Acc:ZDB-GENE-061013-482]	768146	FALSE	1	1	1	1	4
B8A4S3						-1.80167	-1.338		#N/A	#N/A	#N/A	#N/A	#N/A	#N/A	#N/A	#N/A	0.739425	TRUE	0	0	slkb	STE20-like kinase b [Source:ZFIN;Acc:ZDB-GENE-030131-1684]	562769	FALSE	0	1	1	0	2
B8A520	0.540486	0.492161	-0.135476	-0.577689	0.647638	1.75953	1.86672	0.995232	0.794465	22	TRUE	1.14647	0.20718	2.08576	0.019018	0.0823529	1.14647	FALSE	0.019018	0.0823529	pmelb	premelanosome protein b [Source:ZFIN;Acc:ZDB-GENE-050912-2]	562810	FALSE	1	1	1	1	4
B8A558	-0.932097	-0.577734	-0.762157	-1.04004	-0.784698	-0.125909	-1.02711	-0.405472	0.501843	53.3812	FALSE	0.318814	-0.0556282	0.693257	0.0935431	0.254137	0.318814	FALSE	0.0935431	0.254137	B8A558	#N/A	#N/A	FALSE	1	1	1	1	4
B8A565						-2.68692		-3.23577	#N/A	#N/A	#N/A	#N/A	#N/A	#N/A	#N/A	#N/A	-0.574967	TRUE	0	0	c9	complement component 9 [Source:ZFIN;Acc:ZDB-GENE-050522-442]	554141	FALSE	0	1	0	1	2
A0A0H2UKL4	-1.8735	-1.62156	-1.8881	-1.95824	-0.358241	-0.466224	-0.404576	-0.633603	0.523901	191.664	FALSE	1.3406	1.10894	1.57225	2.32995e-23	3.39214e-21	1.3406	FALSE	2.32995e-23	3.39214e-21	lrp1aa	low density lipoprotein receptor-related protein 1Aa [Source:ZFIN;Acc:ZDB-GENE-030131-7889]	563149	FALSE	1	1	1	1	4
B8A5H7	-2.15759	-2.70755	-1.94196	-1.81213		-2.09429	-1.76473	-1.87434	0.397318	23.8685	FALSE	0.211597	-0.216052	0.639245	0.317262	0.547194	0.211597	FALSE	0.317262	0.547194	supv3l1	SUV3-like helicase [Source:ZFIN;Acc:ZDB-GENE-030131-2838]	570852	FALSE	1	1	1	1	4
B8A5I7	0.968973	1.13234	0.749529	0.99443	1.32522	1.0346	1.55108	1.3468	0.55828	65.9997	FALSE	0.341858	-0.0207289	0.704445	0.064188	0.201095	0.341858	FALSE	0.064188	0.201095	ssbp1	single-stranded DNA binding protein 1 [Source:ZFIN;Acc:ZDB-GENE-050417-340]	550504	FALSE	1	1	1	1	4
B8A5U6	-0.130014	0.772764	0.345106	0.403724	0.566562	0.291133	0.525748	0.393522	0.584657	93.1606	FALSE	0.175267	-0.151028	0.501563	0.288892	0.519235	0.175267	FALSE	0.288892	0.519235	tmx3a	thioredoxin related transmembrane protein 3a [Source:ZFIN;Acc:ZDB-GENE-050522-396]	553578	FALSE	1	1	1	1	4
A5WVL6	-0.0382163	-0.577498	-0.750608		1.42936	0.768133	1.29391	0.517023	0.465123	22.1805	FALSE	1.33816	0.746452	1.92986	0.000110315	0.00122987	1.33816	FALSE	0.000110315	0.00122987	ctsla	cathepsin La [Source:ZFIN;Acc:ZDB-GENE-030131-106]	321453	FALSE	1	1	1	1	4
B8A617	-1.71614	-1.32498	-1.43443	-1.00301	-1.14413	-1.15097	-1.04905	-0.908171	0.448971	76.1017	FALSE	0.35892	0.0883725	0.629468	0.00999477	0.0510042	0.35892	FALSE	0.00999477	0.0510042	si	si:dkey-33c12.12 [Source:ZFIN;Acc:ZDB-GENE-081028-30]	100149563	FALSE	1	1	1	1	4
B8A634	-1.96587	-1.25011	-1.16738	-0.892866	-0.955221	-0.664484	-0.930722	-0.990133	0.408976	14	TRUE	0.450309	-0.1159	1.01652	0.110129	0.285712	0.450309	FALSE	0.110129	0.285712	B8A634	#N/A	#N/A	FALSE	1	1	1	1	4
B8A6A1	-0.239373	-0.444472	-0.182826	-0.760028	-0.310508	0.387841	-0.71928	0.142815	0.492386	25.0128	FALSE	0.267564	-0.274475	0.809602	0.319071	0.547402	0.267564	FALSE	0.319071	0.547402	eif4e1c	eukaryotic translation initiation factor 4E family member 1c [Source:ZFIN;Acc:ZDB-GENE-050417-398]	550549	FALSE	1	1	1	1	4
B8A6A3	0.533216	0.577397	0.597527	0.244881	0.440747	0.588678	0.809892	0.843387	0.470253	104.236	FALSE	0.1561	-0.0923736	0.404573	0.215638	0.434612	0.1561	FALSE	0.215638	0.434612	B8A6A3	#N/A	#N/A	FALSE	1	1	1	1	4
B8A6G0	-0.903713	-1.12924	-0.407032	-0.308516	-0.298659	-0.880797	-0.224957	-0.445144	0.557267	48.0085	FALSE	0.281826	-0.121239	0.684891	0.16621	0.374995	0.281826	FALSE	0.16621	0.374995	capn1a	calpain 1, (mu/I) large subunit a [Source:ZFIN;Acc:ZDB-GENE-040426-1263]	393417	FALSE	1	1	1	1	4
Q6DH25	-1.15799	-1.45775	-1.39117	-1.93686	0.342666	-0.521771	0.385686	-0.327035	0.600304	42.1114	FALSE	1.32881	0.833055	1.82456	2.77868e-06	4.77585e-05	1.32881	FALSE	2.77868e-06	4.77585e-05	epdr1	ependymin related 1 [Source:ZFIN;Acc:ZDB-GENE-040718-113]	436689	FALSE	1	1	1	1	4
B8JHS8	-1.35655	-1.75655	-1.54876	-1.54472	-1.32274		-1.77195	-1.41946	0.330175	19.0469	FALSE	0.0996355	-0.261775	0.461046	0.570751	0.761499	0.0996355	FALSE	0.570751	0.761499	slc8a3	solute carrier family 8 member 3 [Source:ZFIN;Acc:ZDB-GENE-050810-1]	560561	FALSE	1	1	1	1	4
B8JHU4	-2.40757			-2.20862	-1.60861	-1.09342	-1.67178	-1.4902	0.566824	12.019	FALSE	0.870789	-0.0372171	1.77879	0.0586286	0.187475	0.870789	FALSE	0.0586286	0.187475	actn1	actinin, alpha 1 [Source:ZFIN;Acc:ZDB-GENE-081113-4]	560400	FALSE	1	1	1	1	4
B8JHW0					-1.74471	-1.65427	-1.66838	-2.39921	#N/A	#N/A	#N/A	#N/A	#N/A	#N/A	#N/A	#N/A	0.324818	TRUE	0	0	lgmn	legumain [Source:ZFIN;Acc:ZDB-GENE-021030-1]	406625	TRUE	1	1	1	1	4
B8JHY6	0.291671	1.07218	1.55	1.32744	0.744979	1.72863	1.33738	1.15391	0.785287	96.2207	FALSE	0.178323	-0.230725	0.587371	0.389014	0.611308	0.178323	FALSE	0.389014	0.611308	cnga1a	cyclic nucleotide gated channel subunit alpha 1a [Source:ZFIN;Acc:ZDB-GENE-090312-66]	100001558	FALSE	1	1	1	1	4
B8JI00	1.55298	1.12499	2.04806	1.65847	1.55186	1.32028	1.40451	1.59135	0.731123	125.984	FALSE	-0.240074	-0.585942	0.105795	0.171992	0.381779	-0.240074	FALSE	0.171992	0.381779	suclg1	succinate-CoA ligase, alpha subunit [Source:ZFIN;Acc:ZDB-GENE-040912-101]	436850	FALSE	1	1	1	1	4
B8JI08	0.388989	0.211706	0.88693	0.60829	0.561832	0.342496	0.875712	0.68282	0.552973	238.629	FALSE	0.0807599	-0.110126	0.271645	0.405425	0.62441	0.0807599	FALSE	0.405425	0.62441	ogdha	oxoglutarate (alpha-ketoglutarate) dehydrogenase a (lipoamide) [Source:ZFIN;Acc:ZDB-GENE-030131-2143]	564552	FALSE	1	1	1	1	4
B8JIC5	-1.39265	-1.68107	-1.13026	-1.35023	-1.80271	-1.23163	-1.22078	-1.16804	0.354189	30.9994	FALSE	0.159944	-0.16537	0.485257	0.323746	0.553364	0.159944	FALSE	0.323746	0.553364	homer1b	homer scaffold protein 1b [Source:ZFIN;Acc:ZDB-GENE-040801-44]	436769	FALSE	1	1	1	1	4
Q1LYS8	-2.30568	-1.89084	-1.97356	-2.59139	-1.57132	-0.66812	-1.75548	-0.627139	0.497795	19	TRUE	1.31487	0.752912	1.87683	0.000100044	0.00113582	1.31487	FALSE	0.000100044	0.00113582	slc6a15	solute carrier family 6 member 15 [Source:NCBI gene;Acc:565315]	565315	FALSE	1	1	1	1	4
B8JIS1	3.06755	3.2077	3.98125	3.4612	2.89852	3.60785	3.53341	3.6299	0.898074	184.082	FALSE	-0.077824	-0.430426	0.274778	0.663744	0.826972	-0.077824	FALSE	0.663744	0.826972	atp5pb	ATP synthase peripheral stalk-membrane subunit b [Source:ZFIN;Acc:ZDB-GENE-041010-33]	449787	FALSE	1	1	1	1	4
B8JIS8	0.62417	-0.578245	1.89014	1.19758	0.475753	0.760803	0.587257	0.80496	0.804225	69.0333	FALSE	-0.212608	-0.743252	0.318037	0.426866	0.643418	-0.212608	FALSE	0.426866	0.643418	gstm.1	glutathione S-transferase mu, tandem duplicate 1 [Source:ZFIN;Acc:ZDB-GENE-030911-2]	324366	FALSE	1	1	1	1	4
B8JIS9	-2.74844		-0.82575	-1.10683	-1.85176	-1.82529	-0.904825	-0.670884	0.825518	28.2688	FALSE	0.135741	-0.696722	0.968205	0.740942	0.868435	0.135741	FALSE	0.740942	0.868435	ampd2b	adenosine monophosphate deaminase 2b [Source:ZFIN;Acc:ZDB-GENE-070713-5]	571355	FALSE	1	1	1	1	4
B8JIY2	-2.67858	-3.71828	-3.13997	-3.92643	-2.43149	-3.18741	-2.02796	-2.46619	0.579062	11.9974	FALSE	0.647053	-0.188828	1.48293	0.117476	0.297294	0.647053	FALSE	0.117476	0.297294	nolc1	nucleolar and coiled-body phosphoprotein 1 [Source:ZFIN;Acc:ZDB-GENE-030131-6349]	561131	FALSE	1	1	1	1	4
B8JJ32	2.49451	2.49483	3.16047	3.19311	2.88356	2.7497	3.10651	2.8923	0.710694	147.015	FALSE	0.0340589	-0.291211	0.359328	0.83635	0.924505	0.0340589	FALSE	0.83635	0.924505	sfxn3	sideroflexin 3 [Source:ZFIN;Acc:ZDB-GENE-070112-2092]	791182	FALSE	1	1	1	1	4
B8JJJ6	2.51963	2.53239	1.63993	1.43915	1.98819	2.19748	1.60159	1.58724	0.646436	127.002	FALSE	-0.211516	-0.517676	0.0946437	0.174008	0.383657	-0.211516	FALSE	0.174008	0.383657	guk1b	guanylate kinase 1b [Source:ZFIN;Acc:ZDB-GENE-020916-1]	393697	FALSE	1	1	1	1	4
B8JK90	-0.226424	-0.0839496	-0.0288259	-0.306126	-1.02284	-0.0421135	-1.02346	-1.07216	0.647353	148.423	FALSE	-0.540767	-0.82907	-0.252465	0.000296043	0.00279658	-0.540767	FALSE	0.000296043	0.00279658	si	si:dkey-191g9.5 [Source:ZFIN;Acc:ZDB-GENE-090313-217]	100148873	FALSE	1	1	1	1	4
B8JKG7			-1.11048	-1.85589	-1.68607	-2.33278	-1.74994		0.406058	9	FALSE	-0.439747	-1.27828	0.398787	0.265865	0.493387	-0.439747	FALSE	0.265865	0.493387	pnpla4	patatin-like phospholipase domain containing 4 [Source:ZFIN;Acc:ZDB-GENE-070410-74]	100037326	FALSE	1	1	1	1	4
Q9I8N9	2.90584	3.63632	2.86544	2.64896	4.33918	4.30492	4.14618	4.3569	0.698042	122.982	FALSE	1.27207	0.935281	1.60885	1.246e-11	5.71084e-10	1.27207	FALSE	1.246e-11	5.71084e-10	fabp7a	fatty acid binding protein 7, brain, a [Source:ZFIN;Acc:ZDB-GENE-000627-1]	58128	FALSE	1	1	1	1	4
B8JKP3	-2.49569	-1.6573		-2.43688	-1.65729	-1.62039	-2.18391	-1.8855	0.413697	24.6535	FALSE	0.384425	-0.169392	0.938241	0.165092	0.374102	0.384425	FALSE	0.165092	0.374102	tpmt.1	thiopurine S-methyltransferase, tandem duplicate 1 [Source:ZFIN;Acc:ZDB-GENE-050522-141]	436842	FALSE	1	1	1	1	4
B8JKQ0	-1.55266	-2.49187	-1.29882	-1.35374	-2.21918	-1.81552	-1.51395	-1.4679	0.423328	13.0348	FALSE	-0.102598	-0.728152	0.522956	0.728832	0.859799	-0.102598	FALSE	0.728832	0.859799	ndufaf5	NADH:ubiquinone oxidoreductase complex assembly factor 5 [Source:ZFIN;Acc:ZDB-GENE-070410-110]	794020	FALSE	1	1	1	1	4
B8JL30	1.22766	-0.1702	-0.538774	-0.253588	0.805369	-0.530215	0.0858561	-0.466897	0.638903	38.1814	FALSE	-0.143412	-0.723593	0.43677	0.619721	0.798859	-0.143412	FALSE	0.619721	0.798859	hmgb2a	high mobility group box 2a [Source:ZFIN;Acc:ZDB-GENE-051120-126]	641484	FALSE	1	1	1	1	4
B8JL39	-1.91449	-2.26031	-1.60132	-1.67699	-1.6609	-1.27521	-0.807146	-0.934881	0.443085	22.6143	FALSE	0.624974	0.10469	1.14526	0.0207051	0.0871079	0.624974	FALSE	0.0207051	0.0871079	gnai3	guanine nucleotide binding protein (G protein), alpha inhibiting activity polypeptide 3 [Source:ZFIN;Acc:ZDB-GENE-070713-6]	100006888	FALSE	1	1	1	1	4
Q568V3	-2.9005	-2.31338	-2.6449	-2.81714	-1.69304	-1.0502	-1.57088	-0.969254	0.49931	17	TRUE	1.26613	0.605844	1.92642	0.000839879	0.00679314	1.26613	FALSE	0.000839879	0.00679314	nccrp1	non-specific cytotoxic cell receptor protein 1 [Source:ZFIN;Acc:ZDB-GENE-000210-13]	30078	FALSE	1	1	1	1	4
B8JLC8	-0.364324	1.47829	0.27821		0.431528	0.580495	0.695072	0.511581	0.485918	16.1231	FALSE	0.157676	-0.585342	0.900695	0.658993	0.825851	0.157676	FALSE	0.658993	0.825851	rab1aa	RAB1A, member RAS oncogene family a [Source:ZFIN;Acc:ZDB-GENE-090312-110]	566914	FALSE	1	1	1	1	4
B8JLJ3	1.05782	0.919681	1.32761	1.00541	1.16989	1.46178	1.51132	1.62401	0.659608	108.014	FALSE	0.299689	-0.0308139	0.630192	0.0750717	0.222252	0.299689	FALSE	0.0750717	0.222252	ywhaz	tyrosine 3-monooxygenase/tryptophan 5-monooxygenase activation protein, zeta polypeptide [Source:ZFIN;Acc:ZDB-GENE-030131-8554]	336610	FALSE	1	1	1	1	4
F1Q7G9	-2.23295		-2.24828		-0.617442	-1.29558	-0.408412	-1.29546	0.571604	39.3379	FALSE	1.26609	0.611546	1.92064	0.000353209	0.0032258	1.26609	FALSE	0.000353209	0.0032258	prss16	serine protease 16 [Source:ZFIN;Acc:ZDB-GENE-070112-732]	556307	FALSE	1	1	1	1	4
B8JLQ0	-0.663502	-0.146397	-0.150676	-0.645749	-0.182292	-0.259237	-0.151757	-0.000536448	0.688596	37.0342	FALSE	0.306773	-0.297195	0.91074	0.310093	0.538843	0.306773	FALSE	0.310093	0.538843	lyrm4	LYR motif containing 4 [Source:ZFIN;Acc:ZDB-GENE-081104-295]	100302660	FALSE	1	1	1	1	4
B8JLR1	-0.847106	-0.856157	-0.502657	-0.620092	-0.633774	-0.094526	-0.476196	-0.275293	0.417823	142.036	FALSE	0.218164	0.0420672	0.394261	0.0155413	0.0710993	0.218164	FALSE	0.0155413	0.0710993	pdcd6ip	programmed cell death 6 interacting protein [Source:ZFIN;Acc:ZDB-GENE-040426-2678]	406669	FALSE	1	1	1	1	4
A0A0R4IL29	-0.344757	-0.276658	-0.414721	-0.837461	0.967287	0.352273	0.80191	0.316988	0.448434	52.8759	FALSE	1.26583	0.933255	1.59841	4.36554e-10	1.61264e-08	1.26583	FALSE	4.36554e-10	1.61264e-08	calr3b	calreticulin 3b [Source:ZFIN;Acc:ZDB-GENE-030131-9907]	321315	FALSE	1	1	1	1	4
B8JLT4							-2.6293		#N/A	#N/A	#N/A	#N/A	#N/A	#N/A	#N/A	#N/A	-0.20604	TRUE	0	0	ndufaf7	NADH:ubiquinone oxidoreductase complex assembly factor 7 [Source:ZFIN;Acc:ZDB-GENE-060929-628]	767796	FALSE	0	0	1	0	1
B8JM34	6.30235	6.91233	6.75123	6.60687	6.11167	6.44843	6.00037	6.19749	0.402013	68.9995	FALSE	-0.468965	-0.726078	-0.211853	0.000524629	0.00459671	-0.468965	FALSE	0.000524629	0.00459671	atp5pf	ATP synthase peripheral stalk subunit F6 [Source:ZFIN;Acc:ZDB-GENE-040426-2534]	406599	FALSE	1	1	1	1	4
B8JM93	-1.7243	-1.82607			-1.16571	-2.05092	-1.89881	-1.80474	0.54997	13.3789	FALSE	-0.0161129	-1.05738	1.02515	0.9739	0.985862	-0.0161129	FALSE	0.9739	0.985862	igbp1	immunoglobulin (CD79A) binding protein 1 [Source:ZFIN;Acc:ZDB-GENE-040426-2928]	406843	FALSE	1	1	1	1	4
O42364	-0.957557	-1.36467	-2.61123	-1.56288	-0.0885615	0.262132	-0.82626	-0.233956	0.510167	26.9958	FALSE	1.25626	0.724444	1.78809	4.59831e-05	0.000577706	1.25626	FALSE	4.59831e-05	0.000577706	apoeb	apolipoprotein Eb [Source:ZFIN;Acc:ZDB-GENE-980526-368]	30314	FALSE	1	1	1	1	4
B8JMH0	-1.24649	-1.14813	-1.34466	-1.25289	-0.867472	-2.61103	-0.701675	-1.51745	0.750774	32	TRUE	-0.216429	-0.981067	0.548209	0.568278	0.759471	-0.216429	FALSE	0.568278	0.759471	iba57	iron-sulfur cluster assembly factor IBA57 [Source:ZFIN;Acc:ZDB-GENE-060929-712]	100330979	FALSE	1	1	1	1	4
F1QJX3	-1.65151	-1.76944	-1.32193	-1.17345	-0.39929	-0.643263	-0.549855	0.497213	0.547398	16	TRUE	1.24857	0.499512	1.99762	0.00276064	0.0183179	1.24857	FALSE	0.00276064	0.0183179	wbp2	WW domain binding protein 2 [Source:ZFIN;Acc:ZDB-GENE-050522-137]	553565	FALSE	1	1	1	1	4
D2K290	4.05716	3.94035	4.78476	4.31774	3.45673	3.09504	4.45224	4.76705	0.829685	109.942	FALSE	-0.260153	-0.681461	0.161155	0.223672	0.442687	-0.260153	FALSE	0.223672	0.442687	cplx3b	complexin 3b [Source:ZFIN;Acc:ZDB-GENE-091204-403]	794623	FALSE	1	1	1	1	4
D3KYL2	-0.347957	-0.664519	0.892995	0.358106	-0.14537	-0.126489	0.438398	0.283955	0.774452	117.053	FALSE	-0.0820239	-0.447551	0.283503	0.657568	0.825435	-0.0820239	FALSE	0.657568	0.825435	gphnb	gephyrin b [Source:ZFIN;Acc:ZDB-GENE-070705-4]	100007749	FALSE	1	1	1	1	4
D7RVR7	1.95388	2.06222	2.78364	2.1752	2.62924	2.33813	2.83177	3.3922	0.944998	134.938	FALSE	0.359144	-0.0824205	0.800709	0.110052	0.285712	0.359144	FALSE	0.110052	0.285712	slc1a2b	solute carrier family 1 member 2b [Source:ZFIN;Acc:ZDB-GENE-030131-7779]	335836	FALSE	1	1	1	1	4
B8A5X4					-0.327979	0.755955	0.133277	-0.0725879	#N/A	#N/A	#N/A	#N/A	#N/A	#N/A	#N/A	#N/A	2.22651	TRUE	0	0	lrit2	leucine-rich repeat, immunoglobulin-like and transmembrane domains 2 [Source:ZFIN;Acc:ZDB-GENE-050522-160]	553557	TRUE	1	1	1	1	4
E7EXT3	1.78985	1.34042	2.25408	2.22199	1.16742	1.29796	1.84603	2.04447	0.811755	255.642	FALSE	-0.330507	-0.59861	-0.0624046	0.0158874	0.0724151	-0.330507	FALSE	0.0158874	0.0724151	pygmb	phosphorylase, glycogen, muscle b [Source:ZFIN;Acc:ZDB-GENE-040426-1206]	393444	FALSE	1	1	1	1	4
E7EXW7	-0.424579	-0.528813	0.178994	0.0464054	0.103797	0.280602	0.484608	0.231122	0.565843	248.18	FALSE	0.491195	0.304319	0.678072	4.66161e-07	9.77753e-06	0.491195	FALSE	4.66161e-07	9.77753e-06	aldh1l2	aldehyde dehydrogenase 1 family, member L2 [Source:ZFIN;Acc:ZDB-GENE-100426-6]	100333269	FALSE	1	1	1	1	4
E7FF34	0.609487	-0.523946	1.21516	0.915088	1.46949	2.3296	2.29141	1.934	0.847883	32.9764	FALSE	1.23427	0.455111	2.01342	0.00285571	0.0188981	1.23427	FALSE	0.00285571	0.0188981	dnajc5ab	DnaJ (Hsp40) homolog, subfamily C, member 5ab [Source:ZFIN;Acc:ZDB-GENE-081021-2]	797907	FALSE	1	1	1	1	4
E7EYA8	-1.18293	-1.39512	-1.48392	-1.75498	-1.4771	-2.32818	-1.10598	-1.67755	0.502316	31.7627	FALSE	-0.0284415	-0.596499	0.539616	0.919386	0.965824	-0.0284415	FALSE	0.919386	0.965824	fubp3	far upstream element (FUSE) binding protein 3 [Source:ZFIN;Acc:ZDB-GENE-041121-12]	493616	FALSE	1	1	1	1	4
E7EYC1	-1.8155	-1.2762	-1.71482	-2.41682	-0.991789	-1.90407	-1.68036	-1.72419	0.504678	14.0008	FALSE	0.132418	-0.501545	0.766381	0.661017	0.826272	0.132418	FALSE	0.661017	0.826272	tfcp2	transcription factor CP2 [Source:ZFIN;Acc:ZDB-GENE-030131-2523]	100001906	FALSE	1	1	1	1	4
E7EYC3	-1.16821			-1.08438	-1.50967	-1.20085	-1.52838		0.327894	5	FALSE	-0.286672	-1.05611	0.482767	0.382184	0.605961	-0.286672	FALSE	0.382184	0.605961	znf318	zinc finger protein 318 [Source:ZFIN;Acc:ZDB-GENE-140106-251]	100330539	FALSE	1	1	1	1	4
Q6P5L2	1.37197	0.65948	0.718269	0.419858	2.26684	1.82491	2.09958	1.76401	0.54379	59.0133	FALSE	1.22889	0.856628	1.60116	1.25328e-08	3.52484e-07	1.22889	FALSE	1.25328e-08	3.52484e-07	dbi	diazepam binding inhibitor (GABA receptor modulator, acyl-CoA binding protein) [Source:ZFIN;Acc:ZDB-GENE-040426-1861]	393831	FALSE	1	1	1	1	4
A7YT77	-1.29151	-0.985115	-1.10473	-1.35432	-0.28887	0.401619	0.0536063	-0.102169	0.291693	24.0392	FALSE	1.22711	0.905475	1.54875	4.1324e-08	1.04364e-06	1.22711	FALSE	4.1324e-08	1.04364e-06	qdpra	quinoid dihydropteridine reductase a [Source:ZFIN;Acc:ZDB-GENE-070705-197]	566323	FALSE	1	1	1	1	4
E7EYQ0	-0.714982	-0.523616	-1.20654	-1.15667	-0.908326	-0.849727	-0.657687	-1.05363	0.346194	44.5578	FALSE	0.153799	-0.135382	0.442981	0.289723	0.519235	0.153799	FALSE	0.289723	0.519235	serbp1b	SERPINE1 mRNA binding protein 1b [Source:ZFIN;Acc:ZDB-GENE-031118-196]	797732	FALSE	1	1	1	1	4
E7EYT5	1.03362	2.09065	2.32534	2.06179	1.53682	1.91178	1.45681	1.57698	0.723278	70.0739	FALSE	-0.307331	-0.771839	0.157176	0.19128	0.401202	-0.307331	FALSE	0.19128	0.401202	rgs9bp	regulator of G protein signaling 9 binding protein [Source:ZFIN;Acc:ZDB-GENE-030728-1]	562687	FALSE	1	1	1	1	4
E7EZ02	0.112693	0.191132	-0.623818	-1.10613	0.534388	-0.422072	-0.308688	-0.786455	0.500363	18.9999	FALSE	0.103985	-0.500658	0.708629	0.722851	0.856585	0.103985	FALSE	0.722851	0.856585	lsm8	LSM8 homolog, U6 small nuclear RNA associated [Source:ZFIN;Acc:ZDB-GENE-070629-3]	566017	FALSE	1	1	1	1	4
E7EZ05	-0.800749	-0.460329	-0.072575	-0.279331	-0.720412	-0.497332	-0.655671	-0.393064	0.640036	165.813	FALSE	-0.186667	-0.455338	0.0820042	0.171994	0.381779	-0.186667	FALSE	0.171994	0.381779	ogdhb	oxoglutarate (alpha-ketoglutarate) dehydrogenase b (lipoamide) [Source:ZFIN;Acc:ZDB-GENE-090311-8]	797715	FALSE	1	1	1	1	4
E7EZA6	-1.36014	-1.53433	-1.47225	-1.20671	-1.90553		-1.46107	-1.55871	0.27954	15	TRUE	-0.242417	-0.615871	0.131037	0.186735	0.397394	-0.242417	FALSE	0.186735	0.397394	LOC553528	OCIA domain-containing protein 1-like [Source:NCBI gene;Acc:553528]	553528	FALSE	1	1	1	1	4
E7EZE2	-1.27705		-1.2559	-1.05005	-1.38941	-0.827998	-0.792328	-1.07509	0.41744	15.1207	FALSE	0.226358	-0.378238	0.830953	0.437534	0.65117	0.226358	FALSE	0.437534	0.65117	stt3b	STT3 oligosaccharyltransferase complex catalytic subunit B [Source:ZFIN;Acc:ZDB-GENE-030131-2638]	323918	FALSE	1	1	1	1	4
B8JLK8	-0.967326	-0.725204	-0.962732	-1.13164	0.226919	-0.247218	0.432181	0.106702	0.546134	115.036	FALSE	1.21034	0.932758	1.48792	3.81616e-14	2.77794e-12	1.21034	FALSE	3.81616e-14	2.77794e-12	itgav	integrin, alpha V [Source:ZFIN;Acc:ZDB-GENE-060616-382]	100151255	FALSE	1	1	1	1	4
E7F071	-1.49838	-0.485944	-1.30838	-1.52221	-0.0965038	-2.09452	-0.295938	-1.4157	0.772079	25.5242	FALSE	-0.00729005	-0.79709	0.78251	0.984997	0.99084	-0.00729005	FALSE	0.984997	0.99084	hnrnpul1l	heterogeneous nuclear ribonucleoprotein U-like 1 like [Source:ZFIN;Acc:ZDB-GENE-030131-890]	100330645	FALSE	1	1	1	1	4
E7F0C2									#N/A	#N/A	#N/A	#N/A	#N/A	#N/A	#N/A	#N/A	0.0468671	TRUE	0	0	zmp	zmp:0000001048 [Source:ZFIN;Acc:ZDB-GENE-140106-8]	556557	FALSE	0	0	0	0	0
E7F0Q2	-0.503189	-0.619529	-0.161434	-0.318392	-0.35715	-0.29695	0.223229	0.0455729	0.285852	19.0191	FALSE	0.297159	-0.0244932	0.618812	0.0681976	0.208897	0.297159	FALSE	0.0681976	0.208897	E7F0Q2	#N/A	#N/A	FALSE	1	1	1	1	4
E7F111	-0.464329	0.155998	0.676988	0.423266	-0.301528	0.408684	-0.252889	-0.258428	0.765808	309.615	FALSE	-0.288557	-0.523178	-0.0539361	0.0160964	0.0732325	-0.288557	FALSE	0.0160964	0.0732325	gc2	guanylyl cyclase 2 [Source:ZFIN;Acc:ZDB-GENE-011128-8]	140425	FALSE	1	1	1	1	4
E7F186			-1.6519		-2.71289	-1.2701	-1.76589	-2.01041	0.45466	9	FALSE	-0.287918	-1.43783	0.861993	0.584963	0.77	-0.287918	FALSE	0.584963	0.77	odf2a	outer dense fiber of sperm tails 2a [Source:ZFIN;Acc:ZDB-GENE-091117-46]	792921	TRUE	1	1	1	1	4
E7F192	-0.144366	-0.0138358	0.407746	0.348503	-0.0540168	-0.165811	0.432119	0.643345	0.712762	125.473	FALSE	0.1027	-0.222528	0.427928	0.533145	0.731659	0.1027	FALSE	0.533145	0.731659	dbn1	drebrin 1 [Source:ZFIN;Acc:ZDB-GENE-091204-284]	561153	FALSE	1	1	1	1	4
E7F1E2	-1.83491	-1.2374	-1.30377	-1.31788	-1.40433	-1.64359	-1.94497	-1.11436	0.491575	27.0884	FALSE	-0.143458	-0.665335	0.378419	0.577436	0.764662	-0.143458	FALSE	0.577436	0.764662	si	si:dkey-165n16.1 [Source:ZFIN;Acc:ZDB-GENE-100922-224]	564087	FALSE	1	1	1	1	4
Q1MT41	-3.90686	-1.25749	-1.44618	-1.55513	-0.849244	-0.374914	-0.71143	-0.80439	0.609337	17.0018	FALSE	1.2084	0.455495	1.9613	0.00351071	0.0221658	1.2084	FALSE	0.00351071	0.0221658	rbbp9	retinoblastoma binding protein 9 [Source:ZFIN;Acc:ZDB-GENE-050208-692]	553083	FALSE	1	1	1	1	4
Q9DGK4	0.790456	0.618776	0.173081	-0.0115053	1.42597	1.10157	1.90545	1.28951	0.674321	82.008	FALSE	1.19448	0.792109	1.59686	7.66755e-08	1.87037e-06	1.19448	FALSE	7.66755e-08	1.87037e-06	tpt1	tumor protein, translationally-controlled 1 [Source:ZFIN;Acc:ZDB-GENE-990603-10]	30723	FALSE	1	1	1	1	4
E7F1M8		-1.50306	-1.30929	-0.585782	-1.46075	-0.838321	-1.56308	-1.81968	0.481158	12.0137	FALSE	-0.313495	-0.949559	0.322568	0.304037	0.531796	-0.313495	FALSE	0.304037	0.531796	LOC100149591	protein RD3-like [Source:NCBI gene;Acc:100149591]	100149591	FALSE	1	1	1	1	4
E7F219	1.18783		0.422924	0.689527	2.0865	1.39026	0.291506	0.900971	0.725662	9.14225	FALSE	0.393666	-0.85209	1.63942	0.493546	0.697684	0.393666	FALSE	0.493546	0.697684	urgcp	upregulator of cell proliferation [Source:ZFIN;Acc:ZDB-GENE-120215-160]	100005729	FALSE	1	1	1	1	4
E7F225	1.31164	0.271648	0.372554	-0.0875838	1.59644	0.396695	1.60191	0.782784	0.644545	28.9733	FALSE	0.553938	0.0157456	1.09213	0.0440652	0.152747	0.553938	FALSE	0.0440652	0.152747	E7F225	#N/A	#N/A	FALSE	1	1	1	1	4
E7F238	-2.10262	-1.85005	-1.69908	-1.5844	-1.47088	-1.9201	-1.65831	-1.89225	0.228503	22.0151	FALSE	0.101973	-0.1436	0.347546	0.398448	0.618281	0.101973	FALSE	0.398448	0.618281	slc25a10	solute carrier family 25 member 10 [Source:ZFIN;Acc:ZDB-GENE-040426-1095]	394147	FALSE	1	1	1	1	4
E7F2B8	-0.991721	-0.586831	0.272939	0.64232	-0.634109	-0.906251	-0.328081	-0.613285	0.718369	73.0863	FALSE	-0.523395	-0.963004	-0.0837853	0.0202863	0.0859738	-0.523395	FALSE	0.0202863	0.0859738	slc25a18	solute carrier family 25 member 18 [Source:ZFIN;Acc:ZDB-GENE-041111-192]	568740	FALSE	1	1	1	1	4
A0A0R4IKF0	0.935278	0.948517	-1.05908	-0.925418	0.565159	2.37209	0.240809	1.28363	1.09169	121.246	FALSE	1.18907	0.636401	1.74174	4.07077e-05	0.000519749	1.18907	FALSE	4.07077e-05	0.000519749	apoa1b	apolipoprotein A-Ib [Source:ZFIN;Acc:ZDB-GENE-050302-172]	100101640	FALSE	1	1	1	1	4
E7F2K5									#N/A	#N/A	#N/A	#N/A	#N/A	#N/A	#N/A	#N/A	0.0468671	TRUE	0	0	si	si:dkey-23o4.6 [Source:ZFIN;Acc:ZDB-GENE-100922-3]	561542	FALSE	0	0	0	0	0
E7F2L1	-0.551108	-1.27089	-0.206947	-0.292866	-1.41583	-1.30083	-0.351312	-0.417254	0.595983	27.1814	FALSE	-0.258131	-0.813823	0.297561	0.349076	0.577902	-0.258131	FALSE	0.349076	0.577902	aak1b	AP2 associated kinase 1b [Source:ZFIN;Acc:ZDB-GENE-091118-25]	100534954	FALSE	1	1	1	1	4
E7F2M1	-1.43565	-0.238419	-1.18611	-1.04974	-1.39496	-1.01851	-1.5596	-1.29651	0.738356	50.7226	FALSE	-0.50164	-1.08146	0.0781816	0.0884361	0.247882	-0.50164	FALSE	0.0884361	0.247882	unc119.2	unc-119 lipid binding chaperone B homolog 2 [Source:ZFIN;Acc:ZDB-GENE-030131-7635]	557454	FALSE	1	1	1	1	4
E7F2S4	-1.34314	-1.16235	-0.959853	-0.549077	-0.778678	-1.38923	-1.29843	-1.13796	1.05787	39.204	FALSE	-0.559278	-1.44205	0.323492	0.207629	0.423297	-0.559278	FALSE	0.207629	0.423297	spg7	SPG7 matrix AAA peptidase subunit, paraplegin [Source:ZFIN;Acc:ZDB-GENE-030131-5391]	794740	FALSE	1	1	1	1	4
E7F2U2		-1.06757	-1.32594	-0.930961	-1.11176	-1.34204	-0.802163		0.370398	10	TRUE	0.0228376	-0.651016	0.696691	0.941295	0.973337	0.0228376	FALSE	0.941295	0.973337	mrpl49	mitochondrial ribosomal protein L49 [Source:HGNC Symbol;Acc:HGNC:1176]	558658	FALSE	1	1	1	1	4
E7F2W1	-2.32227	-1.67837	-3.17605	-2.12805	-1.84244	-1.61315	-1.45646	-1.7464	0.47659	16.9998	FALSE	0.682636	0.0335764	1.33169	0.0403877	0.142799	0.682636	FALSE	0.0403877	0.142799	aadac	arylacetamide deacetylase [Source:ZFIN;Acc:ZDB-GENE-130530-713]	100148912	FALSE	1	1	1	1	4
E7F351	-1.42466	-2.3147	-1.36334	-1.18694	-0.994415	-1.14634	-0.583193	-1.31909	0.597424	101.551	FALSE	0.555576	0.210456	0.900696	0.00187381	0.0133688	0.555576	FALSE	0.00187381	0.0133688	acsl2	acyl-CoA synthetase long chain family member 2 [Source:ZFIN;Acc:ZDB-GENE-130530-851]	100332846	FALSE	1	1	1	1	4
E7F368	-1.68011		-1.83939	-2.24262		-2.06342	-2.04552		0.194844	6.05823	FALSE	-0.119421	-0.567782	0.328939	0.539408	0.734764	-0.119421	FALSE	0.539408	0.734764	prkcea	protein kinase C, epsilon a [Source:ZFIN;Acc:ZDB-GENE-030131-8191]	100005075	FALSE	1	1	1	1	4
E7F3J0			-1.47806	-1.4966	-1.98458	-2.49347	-1.85371	-2.04131	0.445727	9.14324	FALSE	-0.568052	-1.30424	0.168132	0.115077	0.29242	-0.568052	FALSE	0.115077	0.29242	ppp1r9ba	protein phosphatase 1, regulatory subunit 9Ba [Source:ZFIN;Acc:ZDB-GENE-091006-1]	558232	FALSE	1	1	1	1	4
E7F3K7	-1.97196		-1.46398	-1.30478	-2.34958	-1.15269	-1.56564	-1.02471	0.398258	24.1623	FALSE	0.0508466	-0.473625	0.575318	0.843139	0.928691	0.0508466	FALSE	0.843139	0.928691	tbrg4	transforming growth factor beta regulator 4 [Source:ZFIN;Acc:ZDB-GENE-091020-8]	562388	FALSE	1	1	1	1	4
E7F3U3	-0.60565	-0.542562	0.0750783	-0.190957	-0.512017	-0.330765	-0.151255	-0.159757	0.412925	78.9845	FALSE	0.0367767	-0.205591	0.279145	0.763423	0.883306	0.0367767	FALSE	0.763423	0.883306	pdk1	pyruvate dehydrogenase kinase, isozyme 1 [Source:ZFIN;Acc:ZDB-GENE-091204-402]	555840	FALSE	1	1	1	1	4
E7F4C3					-0.760811	-1.47288	-1.3545	-1.48637	#N/A	#N/A	#N/A	#N/A	#N/A	#N/A	#N/A	#N/A	0.899944	TRUE	0	0	slc43a3a	solute carrier family 43 member 3a [Source:ZFIN;Acc:ZDB-GENE-110208-8]	572234	TRUE	1	1	1	1	4
E7F4G7	-1.87705		-1.4238	-1.58344	-2.18744	-2.15023	-1.75593	-1.73678	0.669765	41.1707	FALSE	-0.263545	-0.773808	0.246719	0.303064	0.531238	-0.263545	FALSE	0.303064	0.531238	ank2a	ankyrin 2a, neuronal [Source:ZFIN;Acc:ZDB-GENE-111215-3]	568926	FALSE	1	1	1	1	4
Z4YIA7	-1.03874	-1.30012	-1.61806	-1.68569	0.240485	-1.26208	0.208325	-0.88058	0.578304	31.1356	FALSE	1.17239	0.632183	1.71259	0.000109727	0.00122884	1.17239	FALSE	0.000109727	0.00122884	calua	calumenin a [Source:ZFIN;Acc:ZDB-GENE-040625-166]	415241	FALSE	1	1	1	1	4
E7F4Q5	-1.54382	1.04406	0.721018	0.68303	0.797522	0.750429	0.706631	1.1448	0.638227	20	FALSE	0.490412	-0.278225	1.25905	0.198195	0.408098	0.490412	FALSE	0.198195	0.408098	E7F4Q5	#N/A	#N/A	FALSE	1	1	1	1	4
E7F4R9	4.60418	4.32672	5.25467	4.77886	4.53724	4.81579	4.85495	5.05249	0.897218	173	FALSE	0.0156362	-0.347891	0.379163	0.932442	0.970301	0.0156362	FALSE	0.932442	0.970301	idh2	isocitrate dehydrogenase 2 (NADP+), mitochondrial [Source:ZFIN;Acc:ZDB-GENE-031118-95]	386951	FALSE	1	1	1	1	4
E7F4T6	-0.93503	-1.55139	-0.706316	-1.14006	-0.628682	-0.914621	-0.823255	-0.693847	0.342143	16.0314	FALSE	0.368659	-0.071033	0.80835	0.094519	0.256507	0.368659	FALSE	0.094519	0.256507	si	translocase of inner mitochondrial membrane 21 [Source:HGNC Symbol;Acc:HGNC:25010]	560369	FALSE	1	1	1	1	4
E7F4U5		-2.9987	-1.4858	-1.86115	-2.03793	-2.3253	-2.19308	-1.79927	0.54388	19.2783	FALSE	-0.217667	-0.806344	0.371009	0.448808	0.660404	-0.217667	FALSE	0.448808	0.660404	pip5k1ca	phosphatidylinositol-4-phosphate 5-kinase, type I, gamma a [Source:ZFIN;Acc:ZDB-GENE-050208-358]	798876	FALSE	1	1	1	1	4
A3KQX1	-1.37821	-1.26058	-1.19018	-1.21417	-0.370814	0.165526	-0.173895	-0.212925	0.510804	74.396	FALSE	1.17038	0.842331	1.49843	6.03026e-10	2.13213e-08	1.17038	FALSE	6.03026e-10	2.13213e-08	cndp2	carnosine dipeptidase 2 [Source:ZFIN;Acc:ZDB-GENE-030131-5499]	327288	FALSE	1	1	1	1	4
E7F5B6	1.01149	0.560893	0.93222	0.213784	0.840156	-0.00708274	0.604638	0.495654	0.621347	36	TRUE	-0.177825	-0.715154	0.359505	0.50639	0.710899	-0.177825	FALSE	0.50639	0.710899	si	si:ch211-235e9.8 [Source:ZFIN;Acc:ZDB-GENE-141219-2]	100002196	FALSE	1	1	1	1	4
E7F5G8	-0.782237	-0.0518768	0.252557	0.0530678	-0.661541	0.303114	-0.217313	-0.144092	0.680831	100.774	FALSE	-0.154431	-0.513956	0.205094	0.396168	0.616676	-0.154431	FALSE	0.396168	0.616676	aadat	aminoadipate aminotransferase [Source:ZFIN;Acc:ZDB-GENE-111229-1]	557979	FALSE	1	1	1	1	4
E7F5H4	-1.76312		-1.55394	-1.80084	-1.87615	-1.12185	-1.27403	-0.896384	0.32034	9.04423	FALSE	0.328372	-0.161396	0.818139	0.163769	0.373575	0.328372	FALSE	0.163769	0.373575	E7F5H4	#N/A	#N/A	FALSE	1	1	1	1	4
A0A0R4IGN3	0.469197	-0.146331	0.150977	0.252642	1.47146	0.814152	1.70863	1.13961	0.55507	294.442	FALSE	1.15555	0.982308	1.3288	2.64743e-31	7.28042e-29	1.15555	FALSE	2.64743e-31	7.28042e-29	pdia3	protein disulfide isomerase family A, member 3 [Source:ZFIN;Acc:ZDB-GENE-031002-9]	378851	FALSE	1	1	1	1	4
E7F5N4		-2.15589	-2.04855	-3.41254	-2.85398	-3.02204	-1.97243	-1.89054	0.680405	12.1308	FALSE	0.0182913	-0.917982	0.954564	0.96678	0.980648	0.0182913	FALSE	0.96678	0.980648	E7F5N4	#N/A	#N/A	FALSE	1	1	1	1	4
Q1MTC4				-2.68235		-2.44743		-0.130675	#N/A	#N/A	#N/A	#N/A	#N/A	#N/A	#N/A	#N/A	2.13581	TRUE	0	0	vtg2	vitellogenin 2 [Source:ZFIN;Acc:ZDB-GENE-001201-2]	559931	FALSE	0	1	0	1	2
E7F5T7	-1.92038	-0.718705	-0.847851	-0.771976	-1.47561	-0.871925	-2.02572	-1.03435	0.784793	48.3695	FALSE	-0.403265	-1.04085	0.23432	0.209648	0.426165	-0.403265	FALSE	0.209648	0.426165	LOC100331149	oxysterol-binding protein-related protein 1-like [Source:NCBI gene;Acc:100331149]	100331149	FALSE	1	1	1	1	4
E7F5V3	-1.29731	-1.47866	-1.04948	-1.15349	-1.29135	-0.935524	-0.922549	-0.953898	0.451402	131.285	FALSE	0.257973	0.0712432	0.444703	0.00714259	0.0396366	0.257973	FALSE	0.00714259	0.0396366	fasn	coiled-coil domain containing 57 [Source:ZFIN;Acc:ZDB-GENE-090603-1]	559001	FALSE	1	1	1	1	4
E7F621	1.5544	2.2743	1.98434	2.19298	1.39518	1.81813	1.54336	1.90934	0.657723	111.996	FALSE	-0.217947	-0.554963	0.119069	0.202718	0.415337	-0.217947	FALSE	0.202718	0.415337	chchd6a	coiled-coil-helix-coiled-coil-helix domain containing 6a [Source:ZFIN;Acc:ZDB-GENE-040930-2]	449542	FALSE	1	1	1	1	4
E7F624	-1.67006	-1.93794	-1.06198	-1.53709	-1.80744	-1.64924	-1.17851	-1.1555	0.544825	58.6602	FALSE	-0.0435442	-0.416203	0.329115	0.815924	0.912761	-0.0435442	FALSE	0.815924	0.912761	map6a	microtubule-associated protein 6a [Source:ZFIN;Acc:ZDB-GENE-050208-42]	100000844	FALSE	1	1	1	1	4
E7F630	-2.53611	-1.95745	-1.86241	-1.83591	-2.80071	-1.5811	-2.74869	-2.96662	0.503994	27.4324	FALSE	-0.493562	-1.01578	0.0286618	0.0630058	0.198122	-0.493562	FALSE	0.0630058	0.198122	rp1l1a	rp1 like 1a [Source:ZFIN;Acc:ZDB-GENE-120711-1]	101882236	FALSE	1	1	1	1	4
G1K2X0	-1.56391	-2.95206	-1.77449	-1.21107	0.130945	-0.358906	-0.64884	-0.950201	0.672987	15.2471	FALSE	1.15495	0.344554	1.96535	0.00825854	0.0446286	1.15495	FALSE	0.00825854	0.0446286	ttn.1	titin, tandem duplicate 1 [Source:ZFIN;Acc:ZDB-GENE-030616-413]	100001684	FALSE	1	1	1	1	4
E7F661	-1.76636	-1.72089	-1.84149	-1.95433	-2.24284	-1.8228	-2.02879	-1.94881	0.437386	67.4576	FALSE	-0.203537	-0.481295	0.0742209	0.148258	0.3488	-0.203537	FALSE	0.148258	0.3488	si	si:ch73-389b16.2 [Source:ZFIN;Acc:ZDB-GENE-050411-113]	550304	FALSE	1	1	1	1	4
E7F6D0	-0.651102	-1.09918	-0.509079	-0.481083	-0.798338	-0.972463	-0.180659	-0.111173	1.00377	63.999	FALSE	0.141685	-0.486589	0.769959	0.65386	0.82494	0.141685	FALSE	0.65386	0.82494	si	si:ch73-22o12.1 [Source:ZFIN;Acc:ZDB-GENE-110411-27]	560816	FALSE	1	1	1	1	4
E7F6D6	-1.65486	-1.69031	-1.14888	-1.21813	-1.05053	-0.946777	-1.01794	-0.772268	0.383146	41.0169	FALSE	0.420562	0.115726	0.725397	0.00803951	0.0438277	0.420562	FALSE	0.00803951	0.0438277	si	si:ch1073-174d20.2 [Source:ZFIN;Acc:ZDB-GENE-121214-51]	570430	FALSE	1	1	1	1	4
E7F6E0	-0.0715935	-0.0654457	0.534377	0.628125				0.015638	0.717942	66.5056	FALSE	-0.489136	-2.03821	1.05994	0.53063	0.731659	-0.489136	FALSE	0.53063	0.731659	bbs9	Bardet-Biedl syndrome 9 [Source:ZFIN;Acc:ZDB-GENE-081027-4]	100333716	TRUE	1	1	1	1	4
E7F6F7	-1.89284	-1.84023	-1.23997	-1.46002	-1.92138	-1.55695	-1.75069	-1.35463	0.428757	28.4276	FALSE	-0.0644633	-0.534768	0.405841	0.781065	0.894215	-0.0644633	FALSE	0.781065	0.894215	abcb7	ATP-binding cassette, sub-family B (MDR/TAP), member 7 [Source:ZFIN;Acc:ZDB-GENE-050517-10]	566515	FALSE	1	1	1	1	4
E7F6G9				-2.31474		-3.09371	-1.777	-2.27094	0.518152	11.1489	FALSE	-0.0583233	-1.32084	1.20419	0.920947	0.965831	-0.0583233	FALSE	0.920947	0.965831	uggt2	UDP-glucose glycoprotein glucosyltransferase 2 [Source:ZFIN;Acc:ZDB-GENE-050517-21]	497542	TRUE	0	1	1	1	3
E7F6H7	-1.62682	-0.310896	-1.34406	-0.872873	-0.687514	-0.632939	-1.31602	-1.86648	0.709839	53.1786	FALSE	-0.120125	-0.652701	0.41245	0.652841	0.824566	-0.120125	FALSE	0.652841	0.824566	dync1i2a	dynein, cytoplasmic 1, intermediate chain 2a [Source:ZFIN;Acc:ZDB-GENE-060929-1086]	767729	FALSE	1	1	1	1	4
E7F6S5		-0.942112	-0.280054	-0.958282	-1.28585	-1.5567	-0.376187	-0.0438417	0.596062	19.5425	FALSE	-0.129103	-0.840727	0.582521	0.70877	0.852496	-0.129103	FALSE	0.70877	0.852496	trarg1a	trafficking regulator of GLUT4 (SLC2A4) 1a [Source:ZFIN;Acc:ZDB-GENE-131121-306]	101886018	FALSE	1	1	1	1	4
E7F4I7	-1.86872	-0.904338	-1.73799	-1.33039	-0.097436	-0.150467	0.0327006	-0.295146	0.578242	53.6348	FALSE	1.15035	0.722952	1.57774	1.57213e-06	2.88223e-05	1.15035	FALSE	1.57213e-06	2.88223e-05	aipl1	aryl hydrocarbon receptor interacting protein-like 1 [Source:ZFIN;Acc:ZDB-GENE-131121-577]	100537095	FALSE	1	1	1	1	4
E7F6Z2	0.844559	0.793059	1.76119	1.41992	0.585324	0.757256	1.56351	1.60873	0.911039	128.018	FALSE	-0.0948812	-0.505317	0.315554	0.64815	0.82073	-0.0948812	FALSE	0.64815	0.82073	sv2a	synaptic vesicle glycoprotein 2A [Source:ZFIN;Acc:ZDB-GENE-131001-1]	568033	FALSE	1	1	1	1	4
E7F6Z6	-2.32799		-1.57466	-2.18346	-2.80817	-1.92477	-2.90663	-1.79378	0.640627	21.0466	FALSE	-0.402366	-1.2635	0.458765	0.342297	0.572035	-0.402366	FALSE	0.342297	0.572035	oplah	5-oxoprolinase, ATP-hydrolysing [Source:ZFIN;Acc:ZDB-GENE-121214-293]	100151110	FALSE	1	1	1	1	4
E7F725	-1.77965	-1.75062	-1.15737	-1.41229	-2.66735	-1.48622	-1.34923	-0.839102	0.568503	13.1009	FALSE	-0.0352652	-0.783018	0.712488	0.920452	0.965831	-0.0352652	FALSE	0.920452	0.965831	cpne7	copine VII [Source:ZFIN;Acc:ZDB-GENE-131125-70]	564556	FALSE	1	1	1	1	4
E7F7A0	-1.13428	-0.0318398	-0.476051	-1.32573	-0.0768277	0.227487	-0.0142257	0.418745	0.553324	23.0166	FALSE	0.807852	0.185414	1.43029	0.013223	0.0633691	0.807852	FALSE	0.013223	0.0633691	si	si:ch211-198m17.1 [Source:ZFIN;Acc:ZDB-GENE-131127-451]	100332647	FALSE	1	1	1	1	4
E7F7E2	-1.45808	-1.32505	-1.01277	-1.27733	-1.33977	-1.27385	-1.43822	-1.34337	0.425726	70.4028	FALSE	-0.13789	-0.385958	0.110179	0.271417	0.500191	-0.13789	FALSE	0.271417	0.500191	spata20	spermatogenesis associated 20 [Source:ZFIN;Acc:ZDB-GENE-030131-7269]	567862	FALSE	1	1	1	1	4
E7F7J1	-0.980567	-0.474728	-0.446275	-0.790198	0.144887	-0.46377	0.0651432	-0.648145	0.52467	25	FALSE	0.447471	-0.0928182	0.987759	0.100456	0.267911	0.447471	FALSE	0.100456	0.267911	fdx1	ferredoxin 1 [Source:ZFIN;Acc:ZDB-GENE-071015-2]	100126232	FALSE	1	1	1	1	4
E7F7T1	0.656157		-1.65735	-0.0230075	0.0351372	0.0260209	-0.760144	0.0148398	0.561917	19	TRUE	-0.203384	-0.882409	0.475641	0.538179	0.73469	-0.203384	FALSE	0.538179	0.73469	ppp1r1b	protein phosphatase 1, regulatory (inhibitor) subunit 1B [Source:ZFIN;Acc:ZDB-GENE-120126-1]	100884132	FALSE	1	1	1	1	4
F1RC97	-3.66312		-2.60428	-3.51442		-1.77549	-2.02711	-1.89571	0.5006	10.5124	FALSE	1.11978	0.396761	1.8428	0.00601329	0.0350397	1.11978	FALSE	0.00601329	0.0350397	pcdh2ab5	protocadherin 2 alpha b 5 [Source:ZFIN;Acc:ZDB-GENE-041118-4]	493591	FALSE	1	1	1	1	4
B8A4B0	-1.76585	-2.31592	-1.68088	-1.26098	-0.482333	-0.938053	-0.321989	-0.824422	0.563855	34.1217	FALSE	1.09552	0.545874	1.64516	0.000279185	0.00265762	1.09552	FALSE	0.000279185	0.00265762	glud1a	glutamate dehydrogenase 1a [Source:ZFIN;Acc:ZDB-GENE-030114-2]	317737	FALSE	1	1	1	1	4
A0A2R8RWH8	0.508715	1.10386	0.785275	0.563838	1.68648	1.81367	1.81231	1.80296	0.645639	112.227	FALSE	1.09129	0.765455	1.41713	1.18878e-09	3.72433e-08	1.09129	FALSE	1.18878e-09	3.72433e-08	A0A2R8RWH8	#N/A	#N/A	FALSE	1	1	1	1	4
E7F8S2	-0.344115	-0.627653	-0.23628	-0.772652			-0.254516	-0.624014	0.396262	7	TRUE	0.149475	-0.566179	0.865129	0.636505	0.812873	0.149475	FALSE	0.636505	0.812873	kif5ab	kinesin family member 5A, b [Source:ZFIN;Acc:ZDB-GENE-110510-3]	799274	FALSE	1	1	1	1	4
E7F8S4	3.7253	3.16256	2.66057	3.1716	3.65126	2.66475	3.178	3.50124	0.962219	292.954	FALSE	0.00874789	-0.290845	0.308341	0.954212	0.978734	0.00874789	FALSE	0.954212	0.978734	tkta	transketolase a [Source:ZFIN;Acc:ZDB-GENE-130530-578]	557518	FALSE	1	1	1	1	4
E7F8T6	-0.654991	-1.27982	-0.924136	-0.804879	-0.536755	-0.676137	-0.483657	-0.908362	0.393982	34.2327	FALSE	0.177117	-0.167325	0.521559	0.303461	0.531238	0.177117	FALSE	0.303461	0.531238	nampta	nicotinamide phosphoribosyltransferase a [Source:ZFIN;Acc:ZDB-GENE-110420-1]	100330160	FALSE	1	1	1	1	4
E7F9F1	-1.19812	-1.50324	-1.5486	-1.52244	-0.921003	-1.36635	-1.04419	-1.48764	0.322599	16	FALSE	0.291524	-0.140999	0.724047	0.172285	0.381813	0.291524	FALSE	0.172285	0.381813	larsa	leucyl-tRNA synthetase a [Source:ZFIN;Acc:ZDB-GENE-110411-16]	110440055	FALSE	1	1	1	1	4
E7F9M7	-0.568945	-1.2771	-0.41465	-0.727502	-0.650937	-0.942265	-0.0554665	-0.0743937	0.472381	48.012	FALSE	0.311904	-0.0371695	0.660977	0.078703	0.228175	0.311904	FALSE	0.078703	0.228175	si	erythrocyte membrane protein band 4.1 like 2 [Source:HGNC Symbol;Acc:HGNC:3379]	#N/A	FALSE	1	1	1	1	4
E7F9R1	1.42359	1.17133	1.91865	1.69522	1.10297	1.15256	1.60236	1.79487	0.708347	147.032	FALSE	-0.264652	-0.570365	0.0410616	0.0892281	0.248535	-0.264652	FALSE	0.0892281	0.248535	atp1b4	ATPase Na+/K+ transporting subunit beta 4 [Source:ZFIN;Acc:ZDB-GENE-070412-1]	100037383	FALSE	1	1	1	1	4
E7F9S0			-1.12853	-1.26873		-1.05877	-1.09699	-0.952216	#N/A	#N/A	#N/A	#N/A	#N/A	#N/A	#N/A	#N/A	0.143492	TRUE	0	0	adgrb1a	adhesion G protein-coupled receptor B1a [Source:ZFIN;Acc:ZDB-GENE-060607-12]	563527	FALSE	0	1	1	1	3
E7F9U8		0.0274075	0.552866	0.351243	-0.166298	0.819518		-0.424151	0.3876	8.00184	FALSE	-0.323193	-0.92518	0.278795	0.25081	0.475309	-0.323193	FALSE	0.25081	0.475309	slc44a1b	solute carrier family 44 member 1b [Source:ZFIN;Acc:ZDB-GENE-050309-63]	503933	FALSE	1	1	1	1	4
E7EY13	-2.01181		-1.99382	-1.58338	-0.441646	-1.18279	-0.380032	-1.31305	0.481584	35.126	FALSE	1.0846	0.581284	1.58791	0.000103826	0.00117338	1.0846	FALSE	0.000103826	0.00117338	chdh	choline dehydrogenase [Source:ZFIN;Acc:ZDB-GENE-120111-1]	100331020	FALSE	1	1	1	1	4
E7F9Y7	-1.11198	-0.873117	-0.587359	-0.782925	-0.392628	-0.804374	-0.275311	-0.858694	0.455812	31.0871	FALSE	0.228693	-0.234483	0.691869	0.32176	0.551111	0.228693	FALSE	0.32176	0.551111	tagln3b	transgelin 3b [Source:ZFIN;Acc:ZDB-GENE-030131-4199]	492622	FALSE	1	1	1	1	4
E7FA22	-1.04747	1.09014	0.583611	0.983384	0.941718	1.50941	1.18669	1.09929	0.630895	52.1481	FALSE	0.434616	-0.0321445	0.901376	0.0673389	0.207036	0.434616	FALSE	0.0673389	0.207036	ptp4a3b	protein tyrosine phosphatase 4A3b [Source:ZFIN;Acc:ZDB-GENE-030131-2635]	567691	FALSE	1	1	1	1	4
E7FA56		-0.837967	-1.11168	-1.48869		-1.4969	-0.851533	-0.234044	0.61044	15.7011	FALSE	0.233205	-0.605924	1.07233	0.563545	0.757206	0.233205	FALSE	0.563545	0.757206	tppp2	tubulin polymerization-promoting protein family member 2 [Source:ZFIN;Acc:ZDB-GENE-140106-24]	559490	FALSE	0	1	1	1	3
E7FA90		-1.72895	-1.86624	-2.00389	-1.20784	-1.1348	-0.620532	-0.660797	0.394193	13	TRUE	0.861563	0.23964	1.48349	0.0103815	0.0522242	0.861563	FALSE	0.0103815	0.0522242	lamtor5	late endosomal/lysosomal adaptor, MAPK and MTOR activator 5 [Source:ZFIN;Acc:ZDB-GENE-110411-193]	100333504	FALSE	1	1	1	1	4
E7FAB6	-1.32889	-0.768401	0.224817	-0.199138	-1.22652	-1.25136	-0.259206	0.239486	0.661523	41.0525	FALSE	-0.065557	-0.533915	0.402801	0.778852	0.893261	-0.065557	FALSE	0.778852	0.893261	sept5b	septin 5b [Source:ZFIN;Acc:ZDB-GENE-040808-43]	445325	FALSE	1	1	1	1	4
E7FAI0	-2.50451			-1.51104	-1.99772	-1.70433	-1.25385		0.538572	16.4909	FALSE	0.460186	-0.591398	1.51177	0.368074	0.595272	0.460186	FALSE	0.368074	0.595272	E7FAI0	#N/A	#N/A	FALSE	1	1	1	1	4
E7FAQ8	1.9633	1.4132	0.935698	0.874581	1.62956	0.360405	1.16863	0.887028	0.743406	68.478	FALSE	-0.113847	-0.60958	0.381886	0.648253	0.82073	-0.113847	FALSE	0.648253	0.82073	hnrnpa1a	heterogeneous nuclear ribonucleoprotein A1a [Source:ZFIN;Acc:ZDB-GENE-040426-1546]	393467	FALSE	1	1	1	1	4
E7FAU0	-1.4223	-1.29826	-0.770413	-1.34218	-1.31891	-2.00605	-1.17092	-1.22208	0.525173	20.1265	FALSE	-0.253893	-0.832664	0.324878	0.371182	0.596389	-0.253893	FALSE	0.371182	0.596389	mid1	midline 1 [Source:ZFIN;Acc:ZDB-GENE-110411-205]	100330952	FALSE	1	1	1	1	4
E7FAU4					-1.05508	-1.1064	-1.22733	-1.1064	#N/A	#N/A	#N/A	#N/A	#N/A	#N/A	#N/A	#N/A	0.984905	TRUE	0	0	dip2a	disco-interacting protein 2 homolog A [Source:ZFIN;Acc:ZDB-GENE-091204-2]	100332244	TRUE	1	1	1	1	4
E7FAY2		-1.25436	-0.787275	-0.77623	-0.798452	-0.647406	-0.415632	-0.479714	0.572199	20.5649	FALSE	0.193893	-0.412123	0.799909	0.512673	0.714854	0.193893	FALSE	0.512673	0.714854	rmdn2	regulator of microtubule dynamics 2 [Source:ZFIN;Acc:ZDB-GENE-111223-1]	#N/A	FALSE	1	1	1	1	4
E7FAZ5	-0.267449	-1.58649	-1.20144	-1.22191	-0.791143	-1.90055	-0.75201	-0.645377	0.977983	111.375	FALSE	-0.0888408	-0.562028	0.384347	0.710581	0.853644	-0.0888408	FALSE	0.710581	0.853644	hp1bp3	heterochromatin protein 1, binding protein 3 [Source:ZFIN;Acc:ZDB-GENE-060810-79]	558102	FALSE	1	1	1	1	4
Q6NWY4	-1.66288	-1.33993	-1.59951	-1.65626	-0.499888	-0.372461	-0.499635	-0.730105	0.663558	30.0576	FALSE	1.07923	0.399095	1.75936	0.00291359	0.0191277	1.07923	FALSE	0.00291359	0.0191277	slc13a3	solute carrier family 13 member 3 [Source:ZFIN;Acc:ZDB-GENE-040426-2486]	405838	FALSE	1	1	1	1	4
E7FBG2	-1.38009	-1.04618	-0.917636	-1.04397	-1.1978	-0.992613	-0.897624	-1.01393	0.706643	51.6902	FALSE	0.164771	-0.363244	0.692786	0.533889	0.731659	0.164771	FALSE	0.533889	0.731659	fars2	phenylalanyl-tRNA synthetase 2, mitochondrial [Source:ZFIN;Acc:ZDB-GENE-070928-38]	793097	FALSE	1	1	1	1	4
E7FBI2	0.367391	-0.254937	0.172439	0.0636728	-0.35912	-0.433025	0.312449	0.313691	0.5963	206.934	FALSE	-0.00930314	-0.229313	0.210707	0.933642	0.970301	-0.00930314	FALSE	0.933642	0.970301	map4l	microtubule associated protein 4 like [Source:ZFIN;Acc:ZDB-GENE-070912-581]	100537884	FALSE	1	1	1	1	4
E7FBI4			-1.65172	-2.59522				-1.99959	#N/A	#N/A	#N/A	#N/A	#N/A	#N/A	#N/A	#N/A	0.250423	TRUE	0	0	rap1ab	RAP1A, member of RAS oncogene family b [Source:ZFIN;Acc:ZDB-GENE-040426-2738]	406714	FALSE	0	0	1	1	2
E7FBK2	-1.92363	-1.42841	-1.27293	-1.82876	-1.42961	-1.885	-1.67563	-1.49092	0.358093	31.3292	FALSE	-0.0706654	-0.41527	0.273939	0.678763	0.832064	-0.0706654	FALSE	0.678763	0.832064	clpb	ClpB homolog, mitochondrial AAA ATPase chaperonin [Source:HGNC Symbol;Acc:HGNC:30664]	100331587	FALSE	1	1	1	1	4
L7MTQ7	-2.06451	-2.67089		-2.55763	-1.81971		-1.47874	-1.30647	0.446972	18.8631	FALSE	1.06884	0.36783	1.76986	0.00482301	0.0293291	1.06884	FALSE	0.00482301	0.0293291	L7MTQ7	#N/A	#N/A	FALSE	1	1	1	1	4
E7EYM4	-1.27066	-1.09253	-1.76554	-2.01397	-0.663997	-0.44099	-0.696577	-0.652768	0.532401	49.0883	FALSE	1.06719	0.677501	1.45687	1.34395e-06	2.51991e-05	1.06719	FALSE	1.34395e-06	2.51991e-05	susd5	sushi domain containing 5 [Source:ZFIN;Acc:ZDB-GENE-120215-196]	101886789	FALSE	1	1	1	1	4
E7FBZ6			-1.53581		-0.455172	-1.22225	-0.493479	-1.05907	0.423246	14.2842	FALSE	0.671769	-0.311585	1.65512	0.165268	0.374102	0.671769	FALSE	0.165268	0.374102	lamtor1	late endosomal/lysosomal adaptor, MAPK and MTOR activator 1 [Source:ZFIN;Acc:ZDB-GENE-130819-1]	100329656	TRUE	1	1	1	1	4
E7FC09	-1.31295	-2.93178	-1.45221	-1.20149	-1.69622	-1.42829	-1.79011	-1.83045	0.454355	16.0093	FALSE	-0.0259174	-0.641115	0.58928	0.929948	0.970301	-0.0259174	FALSE	0.929948	0.970301	cars2	cysteinyl-tRNA synthetase 2, mitochondrial [Source:ZFIN;Acc:ZDB-GENE-030131-5564]	555187	FALSE	1	1	1	1	4
E7FC21			-1.49091	-1.67303	-2.07425	-1.37554	-2.03933	-1.76839	0.369761	20.1668	FALSE	-0.335808	-0.776652	0.105036	0.127816	0.31726	-0.335808	FALSE	0.127816	0.31726	nt5c2a	5'-nucleotidase, cytosolic IIa [Source:ZFIN;Acc:ZDB-GENE-030131-3566]	324845	FALSE	1	1	1	1	4
E7FC32	3.54269	3.88163	4.21515	4.38503	3.90763	3.56053	3.94657	4.45494	0.613501	27	FALSE	-0.0387058	-0.668106	0.590694	0.900524	0.959035	-0.0387058	FALSE	0.900524	0.959035	tubb1	tubulin, beta 1 class VI [Source:ZFIN;Acc:ZDB-GENE-110408-5]	558552	FALSE	1	1	1	1	4
E7FC78	1.31555	1.66699	1.48806	1.27342	1.47276	1.07283	1.37671	1.80454	0.497353	39.9978	FALSE	-0.211237	-0.639851	0.217377	0.325208	0.555479	-0.211237	FALSE	0.325208	0.555479	timm9	translocase of inner mitochondrial membrane 9 homolog [Source:ZFIN;Acc:ZDB-GENE-021206-14]	282678	FALSE	1	1	1	1	4
E7FC79		-1.58512	-1.6152	-1.65331	-2.0175	-1.6777	-1.29587	-1.93565	0.288347	23.3637	FALSE	-0.139505	-0.452934	0.173923	0.366998	0.594458	-0.139505	FALSE	0.366998	0.594458	si	pyruvate dehydrogenase phosphatase regulatory subunit [Source:HGNC Symbol;Acc:HGNC:30264]	100330789	FALSE	1	1	1	1	4
F1QNX5	-3.10076	-2.03912	-1.90756	-1.59124	-0.948993	-0.796423	-0.820356	-0.901075	0.66817	41.8679	FALSE	1.06584	0.518182	1.61349	0.000314337	0.00292475	1.06584	FALSE	0.000314337	0.00292475	insra	insulin receptor a [Source:ZFIN;Acc:ZDB-GENE-020503-3]	245699	FALSE	1	1	1	1	4
A0A0G2KUJ0	-0.974216	-0.816867	-0.687799	-0.710857	0.297037	0.402838	0.00136468	-0.0823405	0.59423	42.2945	FALSE	1.0658	0.596191	1.5354	4.07399e-05	0.000519749	1.0658	FALSE	4.07399e-05	0.000519749	cct2	chaperonin containing TCP1, subunit 2 (beta) [Source:ZFIN;Acc:ZDB-GENE-020419-6]	192326	FALSE	1	1	1	1	4
E7FC97		-1.02301	-1.01092	-0.646597	-2.02346	-1.13565	-1.55071	-1.68617	0.517356	54.4347	FALSE	-0.575437	-0.975014	-0.175859	0.00557209	0.0328676	-0.575437	FALSE	0.00557209	0.0328676	cdr2a	cerebellar degeneration-related protein 2a [Source:ZFIN;Acc:ZDB-GENE-101203-5]	100148175	FALSE	1	1	1	1	4
E7FC99	-1.30805	-1.81174	-0.644226	-0.503883	-1.32685	-1.06966	-0.843479	-0.680264	0.542703	121.331	FALSE	-0.0958717	-0.344361	0.152617	0.446464	0.659019	-0.0958717	FALSE	0.446464	0.659019	ctnnb2	catenin, beta 2 [Source:ZFIN;Acc:ZDB-GENE-040426-2575]	324004	FALSE	1	1	1	1	4
E7FCD8	0.214514	-0.533024	0.528602	0.103262	-0.0251298	-0.189268	0.526121	0.54936	0.970805	37.9867	FALSE	-0.323797	-1.13374	0.486144	0.423372	0.640792	-0.323797	FALSE	0.423372	0.640792	atp6v1ab	ATPase H+ transporting V1 subunit Ab [Source:ZFIN;Acc:ZDB-GENE-030131-9529]	337583	FALSE	1	1	1	1	4
E7FCG2			-2.25517	-1.87002			-1.34916	-1.25247	#N/A	#N/A	#N/A	#N/A	#N/A	#N/A	#N/A	#N/A	0.889641	TRUE	0	0	fam185a	family with sequence similarity 185 member A [Source:ZFIN;Acc:ZDB-GENE-131121-241]	100332968	FALSE	0	0	1	1	2
E7FCR8	-1.42165	-1.81712	-1.26819	-1.34189	-2.12453	-1.97962	-1.41533	-1.36804	0.516336	51.0297	FALSE	-0.258918	-0.621805	0.103969	0.158133	0.366468	-0.258918	FALSE	0.158133	0.366468	tbc1d24	TBC1 domain family, member 24 [Source:ZFIN;Acc:ZDB-GENE-050809-65]	100536073	FALSE	1	1	1	1	4
E7FCZ6	-0.103144	-0.641242	-0.272722	-0.842336	-1.56666	-0.580351	-0.778983	-0.860513	0.432795	34.1097	FALSE	-0.397646	-0.795795	0.000503907	0.0502747	0.167922	-0.397646	FALSE	0.0502747	0.167922	csnk2a2b	casein kinase 2, alpha prime polypeptide b [Source:ZFIN;Acc:ZDB-GENE-090406-4]	556379	FALSE	1	1	1	1	4
E7FD19	0.187254	0.716713	0.303529	0.629325	0.509487	0.60566	0.429005	0.724209	0.351946	30.9986	FALSE	0.0472772	-0.283638	0.378193	0.7727	0.88744	0.0472772	FALSE	0.7727	0.88744	sco1	SCO cytochrome c oxidase assembly protein 1 [Source:ZFIN;Acc:ZDB-GENE-140909-1]	796572	FALSE	1	1	1	1	4
E7FD23	1.51053	1.19861	0.953166	1.20294	0.814826	0.400869	0.747446	1.14819	0.623993	114.868	FALSE	-0.304163	-0.595967	-0.01236	0.0411993	0.145047	-0.304163	FALSE	0.0411993	0.145047	si	si:dkey-276j7.1 [Source:ZFIN;Acc:ZDB-GENE-060720-44]	561769	FALSE	1	1	1	1	4
B8JL43	-0.437797	0.367351	-1.27216	-0.75672	-0.00418206	1.772	0.176634	0.768137	0.692693	108.901	FALSE	1.06498	0.712825	1.41713	2.70331e-08	7.11776e-07	1.06498	FALSE	2.70331e-08	7.11776e-07	tfa	transferrin-a [Source:ZFIN;Acc:ZDB-GENE-980526-35]	30255	FALSE	1	1	1	1	4
E7FD83			-2.11947	-2.42939	-2.79704	-2.34585	-2.19771	-1.82282	0.38822	12.146	FALSE	-0.162512	-0.708888	0.383863	0.529547	0.731386	-0.162512	FALSE	0.529547	0.731386	sorcs2	sortilin-related VPS10 domain containing receptor 2 [Source:ZFIN;Acc:ZDB-GENE-130530-825]	100330371	FALSE	1	1	1	1	4
E7FDP2	-0.126456	-0.571076	0.62262	0.350118	-0.819386	-0.56645	0.0743971	0.41208	0.645836	129.053	FALSE	-0.329539	-0.620932	-0.0381464	0.0269671	0.108136	-0.329539	FALSE	0.0269671	0.108136	pfkpa	phosphofructokinase, platelet a [Source:ZFIN;Acc:ZDB-GENE-091112-22]	560944	FALSE	1	1	1	1	4
E7FDU0			-1.56142		-1.77235		-1.31594		#N/A	#N/A	#N/A	#N/A	#N/A	#N/A	#N/A	#N/A	0.0320715	TRUE	0	0	bckdhb	branched chain keto acid dehydrogenase E1 subunit beta [Source:ZFIN;Acc:ZDB-GENE-030124-2]	569980	FALSE	1	0	1	0	2
E7FDW8	-2.29423	-2.2201	-2.50193	-1.92752	-2.64138	-1.60797		-2.03411	0.871803	31.42	FALSE	-0.171554	-1.12501	0.781908	0.716253	0.854326	-0.171554	FALSE	0.716253	0.854326	tdrd7b	tudor domain containing 7 b [Source:ZFIN;Acc:ZDB-GENE-150109-14]	100004703	FALSE	1	1	1	1	4
E7FDX3	-0.997358	-0.547354	-0.286269	-0.658236	-0.399936	-0.618387	-0.490987	-0.409046	0.809879	39.2638	FALSE	0.181837	-0.507502	0.871175	0.596737	0.77979	0.181837	FALSE	0.596737	0.77979	ndufaf4	NADH:ubiquinone oxidoreductase complex assembly factor 4 [Source:ZFIN;Acc:ZDB-GENE-060810-114]	794169	FALSE	1	1	1	1	4
E7FDX8	-0.826763	-1.14373	-0.850373	-1.14149	-1.7221	-1.40747	-1.39532	-1.10242	0.554127	123.605	FALSE	-0.487586	-0.768385	-0.206787	0.000801938	0.0065431	-0.487586	FALSE	0.000801938	0.0065431	slc12a7b	solute carrier family 12 member 7b [Source:ZFIN;Acc:ZDB-GENE-030829-61]	567667	FALSE	1	1	1	1	4
E7FE03	1.41359	1.3026	2.05088	1.73343	0.892598	0.734011	1.4514	1.97676	0.92941	138.189	FALSE	-0.477104	-0.887894	-0.0663136	0.0231529	0.0953467	-0.477104	FALSE	0.0231529	0.0953467	napba	N-ethylmaleimide-sensitive factor attachment protein, beta a [Source:ZFIN;Acc:ZDB-GENE-050522-230]	553682	FALSE	1	1	1	1	4
Q5XJS3	-0.422175	-1.16995	-0.839681	-0.833243	0.605456	-0.60711	0.655821	-0.0343952	0.600515	58.1477	FALSE	1.06078	0.597708	1.52384	2.45817e-05	0.000330651	1.06078	FALSE	2.45817e-05	0.000330651	scp2b	sterol carrier protein 2b [Source:ZFIN;Acc:ZDB-GENE-041010-196]	450073	FALSE	1	1	1	1	4
E7FE35	-1.7928	-2.83517	-1.73953	-1.59125	-2.72888	-1.87641	-1.78829	-1.47864	0.540938	34	TRUE	0.0887796	-0.361582	0.539141	0.69121	0.839778	0.0887796	FALSE	0.69121	0.839778	gpr158a	G protein-coupled receptor 158a [Source:ZFIN;Acc:ZDB-GENE-060130-18]	570001	FALSE	1	1	1	1	4
E7FE90	-0.888896	-0.826226	-3.10145		-1.63977	-0.0386694	-1.6354	-0.114687	0.853677	35.8397	FALSE	0.624912	-0.207821	1.45764	0.136737	0.333095	0.624912	FALSE	0.136737	0.333095	fetub	fetuin B [Source:ZFIN;Acc:ZDB-GENE-050208-4]	569489	FALSE	1	1	1	1	4
E7FEE4	-1.39057	-1.09274	-1.07173	-1.1599	-1.36643	-0.93011	-1.08254	-0.659455	0.601701	55.617	FALSE	0.0937663	-0.331659	0.519192	0.660496	0.826037	0.0937663	FALSE	0.660496	0.826037	wdr37	WD repeat domain 37 [Source:ZFIN;Acc:ZDB-GENE-030131-8101]	558075	FALSE	1	1	1	1	4
E7FEH9	0.292387	0.421004	0.868883	0.381226	0.421448	0.325518	0.738607	0.766245	0.585324	43.9827	FALSE	-0.00414672	-0.453176	0.444883	0.985235	0.99084	-0.00414672	FALSE	0.985235	0.99084	pea15	proliferation and apoptosis adaptor protein 15 [Source:ZFIN;Acc:ZDB-GENE-170119-2]	557745	FALSE	1	1	1	1	4
E7FEI6	-1.94117		-1.19494	-1.13383			-1.79735	-1.60486	#N/A	#N/A	#N/A	#N/A	#N/A	#N/A	#N/A	#N/A	-0.47923	TRUE	0	0	arhgap4b	Rho GTPase activating protein 4b [Source:ZFIN;Acc:ZDB-GENE-090311-38]	561231	FALSE	1	0	1	1	3
E7FEJ4	-0.302655	-0.439268	-1.16082	-0.932099	-0.564332	-0.586045	-1.76968	-1.25127	#N/A	#N/A	#N/A	#N/A	#N/A	#N/A	#N/A	#N/A	-0.198105	TRUE	0	0	vmo1a	vitelline membrane outer layer 1 homolog a [Source:ZFIN;Acc:ZDB-GENE-131121-600]	793369	FALSE	1	1	1	1	4
E7FEZ9	0.4089	0.28168	-0.137268	-0.294031	0.510356	0.615219	0.259261	0.623963	0.3592	63.9971	FALSE	0.440264	0.204028	0.676499	0.000417774	0.00377369	0.440264	FALSE	0.000417774	0.00377369	atox1	antioxidant 1 copper chaperone [Source:ZFIN;Acc:ZDB-GENE-120720-2]	558347	FALSE	1	1	1	1	4
B8JIH7	-2.38432	-1.96669	-1.61621	-1.82244	-1.31566	-0.355341	-1.25984	-0.755734	0.361838	12.6761	FALSE	1.03616	0.505041	1.56727	0.00104599	0.00821597	1.03616	FALSE	0.00104599	0.00821597	arl13b	ADP-ribosylation factor-like 13b [Source:ZFIN;Acc:ZDB-GENE-021217-3]	286784	FALSE	1	1	1	1	4
F6NYT7	-1.9388	-2.10645	-2.20201	-2.08479	-0.742888	-0.943642	-0.971663	-1.67603	0.656763	73.7472	FALSE	1.03165	0.525697	1.5376	0.000119644	0.00132196	1.03165	FALSE	0.000119644	0.00132196	F6NYT7	#N/A	#N/A	FALSE	1	1	1	1	4
Q7T3L3	0.221465	-0.193715	-0.00267752	-0.0946922	1.06017	0.76597	1.18585	0.94128	0.549167	246.998	FALSE	1.01706	0.834986	1.19913	3.56455e-23	4.90125e-21	1.01706	FALSE	3.56455e-23	4.90125e-21	hsp90b1	heat shock protein 90, beta (grp94), member 1 [Source:ZFIN;Acc:ZDB-GENE-031002-1]	386590	FALSE	1	1	1	1	4
E7FFJ7	-1.01097	-0.724159	-0.126752	-0.33655	-0.665313	0.189702	-0.367802	-0.264941	0.543874	95.8543	FALSE	0.255219	-0.0266946	0.537133	0.0754754	0.222914	0.255219	FALSE	0.0754754	0.222914	ggt5b	gamma-glutamyltransferase 5b [Source:NCBI gene;Acc:100333757]	100333757	FALSE	1	1	1	1	4
E7FFM5					-0.876321		-0.554686	-0.380481	#N/A	#N/A	#N/A	#N/A	#N/A	#N/A	#N/A	#N/A	0.0468671	TRUE	0	0	prodha	proline dehydrogenase (oxidase) 1a [Source:ZFIN;Acc:ZDB-GENE-041008-73]	100333321	TRUE	1	0	1	1	3
F1Q7L0								0.00210229	#N/A	#N/A	#N/A	#N/A	#N/A	#N/A	#N/A	#N/A	2.10501	TRUE	0	0	F1Q7L0	#N/A	#N/A	FALSE	0	0	0	1	1
E7FGA5			-0.688405	-0.858224	0.123833	-0.822695	-0.157588	-0.475003	0.380754	24.0283	FALSE	0.425011	-0.210464	1.06049	0.180212	0.392281	0.425011	FALSE	0.180212	0.392281	gsr	glutathione reductase [Source:ZFIN;Acc:ZDB-GENE-050522-116]	553575	FALSE	1	1	1	1	4
E7FGF7	-1.21864	-0.301613	-0.83976	-0.82474	-0.839584	-0.396288	-1.00664	-0.743973	0.514877	167.448	FALSE	0.0565005	-0.157501	0.270502	0.602892	0.784108	0.0565005	FALSE	0.602892	0.784108	pex5	peroxisomal biogenesis factor 5 [Source:ZFIN;Acc:ZDB-GENE-040426-981]	394131	FALSE	1	1	1	1	4
E7FGK0		-1.22258	-1.28267	-1.37735	-1.85921	-3.3977	-1.28533	-1.09704	1.75001	15.8094	FALSE	-0.618501	-2.89255	1.65554	0.57197	0.761499	-0.618501	FALSE	0.57197	0.761499	osbpl5	oxysterol binding protein-like 5 [Source:ZFIN;Acc:ZDB-GENE-030131-5872]	100006189	FALSE	1	1	1	1	4
E7FGK9	-0.650955	-0.730154	-0.0265703	-0.614788	-1.04472	-0.968276	-0.724804	-0.697005	0.640263	264.383	FALSE	-0.554775	-0.764673	-0.344876	3.91562e-07	8.50101e-06	-0.554775	FALSE	3.91562e-07	8.50101e-06	ogdhl	oxoglutarate dehydrogenase like [Source:ZFIN;Acc:ZDB-GENE-111201-4]	559207	FALSE	1	1	1	1	4
F1R5E6	-2.17166		-2.44069	-1.85923	-1.20461		-0.429497	-1.54851	0.609468	22.8317	FALSE	1.01382	0.292457	1.73517	0.00795054	0.0435345	1.01382	FALSE	0.00795054	0.0435345	calub	calumenin b [Source:ZFIN;Acc:ZDB-GENE-040426-1251]	394057	FALSE	1	0	1	1	3
E9QDN3	-1.19619	-1.48975	-0.854283	-1.47042	-0.26594	-0.192406	-0.323231	-0.10274	0.434179	20	FALSE	1.0047	0.515578	1.49383	0.000361523	0.00328959	1.0047	FALSE	0.000361523	0.00328959	hmox2b	heme oxygenase 2b [Source:ZFIN;Acc:ZDB-GENE-091118-52]	100329531	FALSE	1	1	1	1	4
E7FGY3	-1.17651	-1.46163	-0.288249	-0.800662	-0.941569	-0.615297	-0.824683	-0.424034	0.739239	25.2201	FALSE	0.159682	-0.552394	0.871758	0.648294	0.82073	0.159682	FALSE	0.648294	0.82073	si	synaptoporin [Source:HGNC Symbol;Acc:HGNC:16507]	558290	FALSE	1	1	1	1	4
E7FH04	-0.631464	-0.37052	0.840995	0.228278	-1.16108	-0.393163	-0.0344458	0.0304261	0.655464	13.994	FALSE	-0.606911	-1.5317	0.317873	0.181066	0.39276	-0.606911	FALSE	0.181066	0.39276	E7FH04	#N/A	#N/A	FALSE	1	1	1	1	4
Q7ZTT4	-1.67082	-2.62714	-2.02509	-2.57798	-0.619415	-1.48204	-0.507214	-1.68303	0.529665	28	TRUE	0.996813	0.44617	1.54746	0.000913621	0.0073416	0.996813	FALSE	0.000913621	0.0073416	clic4	chloride intracellular channel 4 [Source:ZFIN;Acc:ZDB-GENE-030326-3]	368255	FALSE	1	1	1	1	4
E9QBA4	-2.00886	-0.782059	-1.24389	-0.573718	-1.77405	-1.16239	-1.4549	-1.29497	0.485684	13.0277	FALSE	-0.249458	-0.972067	0.473151	0.469126	0.677809	-0.249458	FALSE	0.469126	0.677809	ptpmt1	protein tyrosine phosphatase mitochondrial 1 [Source:ZFIN;Acc:ZDB-GENE-070112-272]	567019	FALSE	1	1	1	1	4
E9QBD0	-0.898858	-0.912238	-1.22753	-1.4264	-1.42709	-2.28128	-1.67416	-2.28816	0.600058	44.9872	FALSE	-0.671242	-1.19009	-0.152395	0.0123871	0.0605892	-0.671242	FALSE	0.0123871	0.0605892	dclk1a	doublecortin-like kinase 1a [Source:ZFIN;Acc:ZDB-GENE-061013-124]	558997	FALSE	1	1	1	1	4
E9QBV1	0.443521	-0.0250332	1.24047	0.952547	0.0347206	0.328313	0.94591	1.13594	0.857871	181.479	FALSE	-0.0978941	-0.412226	0.216438	0.539655	0.734764	-0.0978941	FALSE	0.539655	0.734764	cltcb	clathrin, heavy chain b (Hc) [Source:ZFIN;Acc:ZDB-GENE-050227-12]	503600	FALSE	1	1	1	1	4
E9QC71	0.0500962	0.719358	1.08906	0.685652	0.419623	0.238176	1.0602	1.01214	0.568046	16.9999	FALSE	0.000348181	-0.640262	0.640959	0.999098	0.999098	0.000348181	FALSE	0.999098	0.999098	slc12a5b	solute carrier family 12 member 5b [Source:ZFIN;Acc:ZDB-GENE-080707-1]	797331	FALSE	1	1	1	1	4
E9QC94	-1.0907	-1.38422	-1.0815	-1.57832	-2.5085	-2.1654	-0.778623	-0.621157	0.776805	25.4742	FALSE	0.164673	-0.627616	0.956961	0.672493	0.828772	0.164673	FALSE	0.672493	0.828772	mpzl1l	myelin protein zero-like 1 like [Source:ZFIN;Acc:ZDB-GENE-050417-455]	555163	FALSE	1	1	1	1	4
E9QCB2	-1.35793	-1.14758	-0.786393	-1.00085	-1.42156	-0.860514	-0.988514	-0.967284	0.415467	21.193	FALSE	0.0238396	-0.445179	0.492858	0.916857	0.96497	0.0238396	FALSE	0.916857	0.96497	si	si:ch211-191j22.3 [Source:ZFIN;Acc:ZDB-GENE-030131-4242]	#N/A	FALSE	1	1	1	1	4
E9QCF0			-1.97258		-2.16069	-2.23878	-1.92679	-1.4744	0.299833	13	FALSE	0.0224197	-0.701786	0.746626	0.947695	0.975154	0.0224197	FALSE	0.947695	0.975154	chl1a	cell adhesion molecule L1-like a [Source:ZFIN;Acc:ZDB-GENE-090313-201]	566148	TRUE	1	1	1	1	4
E7FE19	-1.92889	-1.22772	-1.15373	-1.3793	-0.538326	-0.367167	-0.236888	-0.0544294	0.49033	70.5766	FALSE	0.988522	0.680684	1.29636	1.45749e-08	4.00809e-07	0.988522	FALSE	1.45749e-08	4.00809e-07	cnp	2',3'-cyclic nucleotide 3' phosphodiesterase [Source:ZFIN;Acc:ZDB-GENE-030521-29]	325896	FALSE	1	1	1	1	4
E9QCS7	-1.68707	-2.02851	-0.925417	-1.46312	-1.46473	-1.23478	-1.17239	-1.05868	0.599858	36.856	FALSE	0.271625	-0.240376	0.783627	0.289331	0.519235	0.271625	FALSE	0.289331	0.519235	hgs	hepatocyte growth factor-regulated tyrosine kinase substrate [Source:ZFIN;Acc:ZDB-GENE-030131-6107]	334175	FALSE	1	1	1	1	4
E9QCW1	-1.15329	-1.58875	-0.221652	-0.616273	-1.54797	-0.949756	-0.48638	-0.307597	0.523177	23	TRUE	-0.100663	-0.679163	0.477836	0.72216	0.856585	-0.100663	FALSE	0.72216	0.856585	cacng8b	calcium channel, voltage-dependent, gamma subunit 8b [Source:ZFIN;Acc:ZDB-GENE-100921-72]	100003329	FALSE	1	1	1	1	4
E9QCZ6					-1.88977	-0.51694	-1.12956	0.110632	#N/A	#N/A	#N/A	#N/A	#N/A	#N/A	#N/A	#N/A	1.12204	TRUE	0	0	atp6ap1lb	ATPase H+ transporting accessory protein 1 like b [Source:ZFIN;Acc:ZDB-GENE-050208-117]	561786	TRUE	1	1	1	1	4
E9QD15	-0.670239	-0.182425	0.279939	0.308071	-0.668564	0.509644	-0.479506	-0.394117	0.797405	446.054	FALSE	-0.276674	-0.47875	-0.0745975	0.00739589	0.040768	-0.276674	FALSE	0.00739589	0.040768	abca4a	ATP-binding cassette, sub-family A (ABC1), member 4a [Source:ZFIN;Acc:ZDB-GENE-050517-3]	798993	FALSE	1	1	1	1	4
E9QD51	-1.20929	-1.08415	-0.805342	-0.767388	-0.827391	-0.814168	-0.81491	-0.92897	0.584127	117.759	FALSE	0.0473458	-0.235697	0.330389	0.74104	0.868435	0.0473458	FALSE	0.74104	0.868435	ccdc136b	coiled-coil domain containing 136b [Source:ZFIN;Acc:ZDB-GENE-081104-244]	100330186	FALSE	1	1	1	1	4
F1QB21	-1.26154	-1.7971	-1.74708	-1.48761	-0.190304	-1.20905	-0.286398	-1.26193	0.695202	37	TRUE	0.988077	0.300745	1.67541	0.00604185	0.0350531	0.988077	FALSE	0.00604185	0.0350531	decr1	2,4-dienoyl CoA reductase 1, mitochondrial [Source:ZFIN;Acc:ZDB-GENE-040718-142]	436717	FALSE	1	1	1	1	4
E9QDQ2	0.057877	-1.1185	0.664954	0.107711	-1.14802	-0.11665	0.511013	0.85376	0.798327	33.2203	FALSE	-0.256405	-0.944223	0.431414	0.453656	0.66556	-0.256405	FALSE	0.453656	0.66556	camk2b1	calcium/calmodulin-dependent protein kinase (CaM kinase) II beta 1 [Source:ZFIN;Acc:ZDB-GENE-030131-9588]	562064	FALSE	1	1	1	1	4
E9QDS5	-2.17629	-0.693691	-0.536868	-0.786755	-0.555508	-0.7944	-1.05024	-0.583772	0.552932	20.4825	FALSE	0.3069	-0.321302	0.935103	0.320768	0.549793	0.3069	FALSE	0.320768	0.549793	uba5	ubiquitin-like modifier activating enzyme 5 [Source:ZFIN;Acc:ZDB-GENE-031112-2]	386712	FALSE	1	1	1	1	4
E9QDU7		-2.52154		-2.98482	-3.17536				0.218683	4	TRUE	-0.59886	-1.34248	0.144757	0.0890193	0.248535	-0.59886	FALSE	0.0890193	0.248535	dpysl3	dihydropyrimidinase like 3 [Source:ZFIN;Acc:ZDB-GENE-050720-2]	553166	FALSE	1	1	0	1	3
Q6NXA6	-1.22082	-1.12504	-0.748051	-0.975245	-0.128228	-0.0878398	0.484175	-0.0562408	0.474472	99.0655	FALSE	0.978846	0.727093	1.2306	9.71601e-12	4.62445e-10	0.978846	FALSE	9.71601e-12	4.62445e-10	adh5	alcohol dehydrogenase 5 [Source:ZFIN;Acc:ZDB-GENE-011003-1]	116517	FALSE	1	1	1	1	4
Q6NY41	0.585596	0.29106	0.230892	-0.0427361	1.14137	1.1313	1.1259	1.12976	0.483882	37.1582	FALSE	0.977367	0.539042	1.41569	6.15159e-05	0.000735516	0.977367	FALSE	6.15159e-05	0.000735516	cyb5b	cytochrome b5 type B [Source:ZFIN;Acc:ZDB-GENE-040426-2614]	405812	FALSE	1	1	1	1	4
E9QEF1	-2.13585	-2.18995	-1.48122	-1.97012	-1.70778	-2.25172	-1.55021	-1.7814	0.56024	31.9198	FALSE	0.0583989	-0.512243	0.629041	0.83618	0.924505	0.0583989	FALSE	0.83618	0.924505	isoc2	isochorismatase domain containing 2 [Source:ZFIN;Acc:ZDB-GENE-070518-1]	492617	FALSE	1	1	1	1	4
E9QEQ1	-0.708382	-0.222978	-0.696616	-0.657864	-1.65189	-0.370515	-1.31129	-0.975561	0.442313	18.9999	FALSE	-0.443334	-0.938179	0.0515114	0.0762274	0.224331	-0.443334	FALSE	0.0762274	0.224331	apoc2	apolipoprotein C-II [Source:ZFIN;Acc:ZDB-GENE-030131-2168]	568972	FALSE	1	1	1	1	4
E9QET4	-2.54868		-2.37487	-2.18499			-2.38317	-2.0767	0.480764	8.31473	FALSE	0.14532	-0.6445	0.935141	0.684072	0.835421	0.14532	FALSE	0.684072	0.835421	tjp1a	tight junction protein 1a [Source:ZFIN;Acc:ZDB-GENE-031001-2]	378845	FALSE	1	0	1	1	3
E9QEY4	-0.520427	-0.0570388	-0.553355	-0.223119	-0.904413	-0.0158529	-1.0115	-0.912237	0.529812	92.0607	FALSE	-0.335375	-0.632195	-0.0385556	0.027226	0.108684	-0.335375	FALSE	0.027226	0.108684	lrrc57	leucine rich repeat containing 57 [Source:ZFIN;Acc:ZDB-GENE-040718-372]	436900	FALSE	1	1	1	1	4
E9QF57	0.763308	0.0511697	1.35942	0.88559	0.188558	-0.14929	0.945759	1.11077	0.884331	116.908	FALSE	-0.0799754	-0.497607	0.337656	0.705187	0.85097	-0.0799754	FALSE	0.705187	0.85097	bin1a	bridging integrator 1a [Source:ZFIN;Acc:ZDB-GENE-070912-715]	563561	FALSE	1	1	1	1	4
E9QF63	-0.846283	-1.64769	-0.864054	-0.747911	-1.24759	-1.40892	-1.20535	-1.57369	0.531943	24	TRUE	-0.604916	-1.13839	-0.0714445	0.0279128	0.110291	-0.604916	FALSE	0.0279128	0.110291	dnm1b	dynamin 1b [Source:ZFIN;Acc:ZDB-GENE-100920-3]	100333543	FALSE	1	1	1	1	4
E9QFE1	-1.89447	-2.19868	-1.31291	-1.45643	-2.07216	-2.08224	-1.87359	-0.816747	0.606024	17.4949	FALSE	-0.118729	-0.858153	0.620696	0.739354	0.867959	-0.118729	FALSE	0.739354	0.867959	myh14	myosin, heavy chain 14, non-muscle [Source:ZFIN;Acc:ZDB-GENE-100921-1]	563011	FALSE	1	1	1	1	4
Q1ECX9	-1.28274	-1.63469	-1.74436	-1.90111	-0.575594	-1.03094	-0.310966	-0.681458	0.44162	78.6553	FALSE	0.971812	0.696743	1.24688	6.58968e-10	2.29711e-08	0.971812	FALSE	6.58968e-10	2.29711e-08	pdia4	protein disulfide isomerase family A, member 4 [Source:ZFIN;Acc:ZDB-GENE-030131-5493]	554998	FALSE	1	1	1	1	4
E9QFJ1	0.901044	0.709917	1.2112	1.30157	0.223084	0.524538	1.21594	1.04906	0.807667	115.94	FALSE	-0.277719	-0.676257	0.120819	0.170182	0.380058	-0.277719	FALSE	0.170182	0.380058	pfkpb	phosphofructokinase, platelet b [Source:ZFIN;Acc:ZDB-GENE-070912-634]	561416	FALSE	1	1	1	1	4
E9QFP3	-1.4596	-1.48768	-1.18199	-1.22901	-1.90842	-1.39171	-1.55327	-1.986	0.467817	36.9948	FALSE	-0.288367	-0.693982	0.117249	0.158137	0.366468	-0.288367	FALSE	0.158137	0.366468	dars2	aspartyl-tRNA synthetase 2, mitochondrial [Source:ZFIN;Acc:ZDB-GENE-070912-443]	571144	FALSE	1	1	1	1	4
E9QFU8	1.44593	1.62172	1.67104	1.59104	1.2232	1.60194	1.76637	1.56497	0.888648	123.545	FALSE	-0.152164	-0.600219	0.29589	0.502705	0.707331	-0.152164	FALSE	0.502705	0.707331	bcat2	branched chain amino-acid transaminase 2, mitochondrial [Source:ZFIN;Acc:ZDB-GENE-040718-425]	436949	FALSE	1	1	1	1	4
E9QFX0	2.37685	2.17882	1.62862	2.07587	2.98967	3.15738	2.75641	2.96671	0.840195	35.0894	FALSE	0.890515	0.139196	1.64183	0.0215309	0.0900152	0.890515	FALSE	0.0215309	0.0900152	apoc1	apolipoprotein C-I [Source:ZFIN;Acc:ZDB-GENE-030131-1074]	570638	FALSE	1	1	1	1	4
E9QG66		-1.32836	-1.36351	-1.48424	-1.29118	-1.34046	-0.933333	-1.33895	0.348281	41.0414	FALSE	0.118692	-0.210146	0.447531	0.470189	0.677949	0.118692	FALSE	0.470189	0.677949	emc1	ER membrane protein complex subunit 1 [Source:ZFIN;Acc:ZDB-GENE-060810-98]	565399	FALSE	1	1	1	1	4
E9QGG9	-0.988726	-1.33446	-1.65285	-2.12195	-0.760213	-1.64685	-1.23761	-1.6403	0.695416	26.2345	FALSE	0.134226	-0.509958	0.778411	0.672061	0.828772	0.134226	FALSE	0.672061	0.828772	tfr1b	transferrin receptor 1b [Source:ZFIN;Acc:ZDB-GENE-041220-2]	494478	FALSE	1	1	1	1	4
E9QGU0			-3.14095		-3.02989		-3.24607	-2.86097	0.348393	8.06482	FALSE	-0.129074	-1.05933	0.801181	0.757457	0.88008	-0.129074	FALSE	0.757457	0.88008	crhb	corticotropin releasing hormone b [Source:ZFIN;Acc:ZDB-GENE-041114-75]	492507	TRUE	1	0	1	1	3
E9QGW0	-0.77519		-0.889612	-1.41584	-1.41385	-1.23808	-1.34728	-0.553723	0.813688	24	TRUE	-0.29226	-1.15948	0.574963	0.493393	0.697684	-0.29226	FALSE	0.493393	0.697684	pdk3a	pyruvate dehydrogenase kinase, isozyme 3a [Source:ZFIN;Acc:ZDB-GENE-061220-3]	560068	FALSE	1	1	1	1	4
E9QGX9	-1.70904	-1.72078	-0.999747	-1.37424	-1.36499	-1.25775	-1.19216	-0.662175	0.472045	32.7352	FALSE	0.387801	-0.057407	0.833009	0.0855816	0.243267	0.387801	FALSE	0.0855816	0.243267	atl1	atlastin GTPase 1 [Source:ZFIN;Acc:ZDB-GENE-030131-8003]	571909	FALSE	1	1	1	1	4
E9QH08	-1.78511	-0.834756	-0.759743	-0.717469	-0.355331	-0.377808	-0.922918	-0.898882	0.380054	18.0009	FALSE	0.500886	-0.0153479	1.01712	0.0564704	0.18246	0.500886	FALSE	0.0564704	0.18246	tpd52l2a	tpd52 like 2a [Source:ZFIN;Acc:ZDB-GENE-030131-7047]	335107	FALSE	1	1	1	1	4
A0A0R4IPV5	1.61658	1.24156	1.1824	0.922451	2.3874	2.07372	2.58457	2.07925	0.612874	237.506	FALSE	0.970918	0.758295	1.18354	7.65731e-17	7.28917e-15	0.970918	FALSE	7.65731e-17	7.28917e-15	p4hb	prolyl 4-hydroxylase, beta polypeptide [Source:ZFIN;Acc:ZDB-GENE-080610-1]	406673	FALSE	1	1	1	1	4
E9QHF3	-0.789649	-1.2953	-0.114808	-0.34574	-1.46988	-1.33827	-0.565703	-0.371464	0.643369	228.026	FALSE	-0.349468	-0.57078	-0.128156	0.00209942	0.0146782	-0.349468	FALSE	0.00209942	0.0146782	synj1	synaptojanin 1 [Source:ZFIN;Acc:ZDB-GENE-030131-9180]	337236	FALSE	1	1	1	1	4
E9QHR6	-0.839702	-0.491743	0.606877	0.128984	-0.899688	-0.384952	-0.217627	-0.0344642	0.507943	20	FALSE	-0.138835	-0.750566	0.472897	0.641042	0.815303	-0.138835	FALSE	0.641042	0.815303	tmem11	transmembrane protein 11 [Source:ZFIN;Acc:ZDB-GENE-050417-37]	407695	FALSE	1	1	1	1	4
E9QHS5	-1.36882	-2.02413	-0.572677	-1.34929	-1.67781	-2.06639	-1.27186	-1.21749	0.713248	21.1226	FALSE	-0.139679	-0.89034	0.610981	0.702753	0.84886	-0.139679	FALSE	0.702753	0.84886	arhgef9a	Cdc42 guanine nucleotide exchange factor (GEF) 9a [Source:ZFIN;Acc:ZDB-GENE-070705-271]	559868	FALSE	1	1	1	1	4
E9QI36	-1.21877	-1.22038	-1.11624	-1.39138	-1.09631	-0.947541	-0.88197	-0.511887	0.424725	58.1663	FALSE	0.394987	0.106772	0.683201	0.00807727	0.0439368	0.394987	FALSE	0.00807727	0.0439368	hars	histidyl-tRNA synthetase [Source:ZFIN;Acc:ZDB-GENE-040912-152]	447847	FALSE	1	1	1	1	4
E9QI46	-0.365786	-0.743705	0.340979	0.211595	-0.195036	-0.849507	0.0515322	0.291318	0.776928	35.7805	FALSE	-0.0128733	-0.675303	0.649557	0.968774	0.982267	-0.0128733	FALSE	0.968774	0.982267	coro1cb	coronin, actin binding protein, 1Cb [Source:ZFIN;Acc:ZDB-GENE-030131-418]	562849	FALSE	1	1	1	1	4
E9QI62	-1.95621	-2.36894	-1.71937	-1.8876	-1.4634	-1.39372	-1.18295	-1.44397	0.411855	80.4081	FALSE	0.470395	0.229326	0.711465	0.000210619	0.00212625	0.470395	FALSE	0.000210619	0.00212625	flna	filamin A, alpha (actin binding protein 280) [Source:ZFIN;Acc:ZDB-GENE-030131-2145]	562529	FALSE	1	1	1	1	4
E9QIC1	-2.31728	-3.13646	-3.14127		-2.43235	-3.28243	-2.61472		0.454244	12.0172	FALSE	0.0363658	-0.632244	0.704975	0.907639	0.962471	0.0363658	FALSE	0.907639	0.962471	cdc5l	CDC5 cell division cycle 5-like (S. pombe) [Source:ZFIN;Acc:ZDB-GENE-040426-821]	394059	FALSE	1	1	1	0	3
E9QIJ6	-0.393488	-1.02956	-0.0218046	-0.0678918	-1.06235	-1.36709	-0.383653	0.156278	0.895479	168.147	FALSE	-0.280294	-0.624628	0.0640398	0.109928	0.285712	-0.280294	FALSE	0.109928	0.285712	inpp5jb	inositol polyphosphate-5-phosphatase Jb [Source:ZFIN;Acc:ZDB-GENE-081104-46]	100317089	FALSE	1	1	1	1	4
E9QIL2	-2.28424		-1.28436	-1.38485	-2.09965	-2.2767	-1.477	-1.53839	0.527834	33.3621	FALSE	-0.163358	-0.623829	0.297114	0.475647	0.68245	-0.163358	FALSE	0.475647	0.68245	magi3b	membrane associated guanylate kinase, WW and PDZ domain containing 3b [Source:ZFIN;Acc:ZDB-GENE-060503-301]	564220	FALSE	1	1	1	1	4
A0A0R4IGA9	0.967584	0.650153	0.774726	0.979509	1.22154	2.40693	1.70686	1.41239	0.786755	100.288	FALSE	0.969392	0.549546	1.38924	1.33537e-05	0.000194414	0.969392	FALSE	1.33537e-05	0.000194414	prom1b	prominin 1 b [Source:ZFIN;Acc:ZDB-GENE-031003-1]	378834	FALSE	1	1	1	1	4
E9QIR4									#N/A	#N/A	#N/A	#N/A	#N/A	#N/A	#N/A	#N/A	0.0468671	TRUE	0	0	wdr17	WD repeat domain 17 [Source:ZFIN;Acc:ZDB-GENE-090313-131]	561804	FALSE	0	0	0	0	0
E9QIR9	-1.93509		-1.78798	-2.34983		-2.24743	-1.77729	-1.62402	0.77682	16.8574	FALSE	0.115666	-0.912774	1.14411	0.815178	0.912513	0.115666	FALSE	0.815178	0.912513	rpl10	ribosomal protein L10 [Source:ZFIN;Acc:ZDB-GENE-030131-8656]	336712	FALSE	1	1	1	1	4
E9QIX7			-2.70423			-1.68186	-2.1373		0.513823	4.09039	FALSE	0.768131	-1.03666	2.57292	0.305104	0.53291	0.768131	FALSE	0.305104	0.53291	plekho1b	pleckstrin homology domain containing, family O member 1b [Source:ZFIN;Acc:ZDB-GENE-100609-2]	562940	FALSE	0	1	1	0	2
E9QJ40	-1.46323		-1.42838	-1.82814	-1.21862	-1.4348	-1.32024		0.288184	14.0786	FALSE	0.232921	-0.220826	0.686667	0.289616	0.519235	0.232921	FALSE	0.289616	0.519235	fam120c	family with sequence similarity 120C [Source:ZFIN;Acc:ZDB-GENE-090313-228]	557842	FALSE	1	1	1	1	4
E9QJ96	0.68886	0.703281	0.951713	0.631311	0.598464	1.23665	0.97725	1.23921	0.621988	72.013	FALSE	0.383445	0.00726077	0.759628	0.0458503	0.157174	0.383445	FALSE	0.0458503	0.157174	ywhaba	tyrosine 3-monooxygenase/tryptophan 5-monooxygenase activation protein, beta polypeptide a [Source:ZFIN;Acc:ZDB-GENE-030131-6583]	323055	FALSE	1	1	1	1	4
E9QJA6	-1.5538	-2.01745	-1.4613	-1.62028	-1.86244	-1.70058	-2.20474	-1.76446	0.366834	15.0527	FALSE	-0.278965	-0.70534	0.14741	0.18352	0.39307	-0.278965	FALSE	0.18352	0.39307	fam114a2	family with sequence similarity 114 member A2 [Source:ZFIN;Acc:ZDB-GENE-030131-6308]	563599	FALSE	1	1	1	1	4
E9QJH9	-0.381853	-0.904114	-1.78165	-0.763538	-1.26504	-0.85543	-0.375197	-0.643197	0.596206	16	TRUE	0.458298	-0.244871	1.16147	0.186062	0.396465	0.458298	FALSE	0.186062	0.396465	cnrip1b	cannabinoid receptor interacting protein 1b [Source:ZFIN;Acc:ZDB-GENE-080722-33]	556881	FALSE	1	1	1	1	4
F1Q4N4	0.107657	0.357527	0.937461	0.834772	0.740928	0.489936	1.04326	1.04654	0.543122	180.959	FALSE	0.313535	0.0930006	0.534069	0.00557754	0.0328676	0.313535	FALSE	0.00557754	0.0328676	ndufs2	NADH:ubiquinone oxidoreductase core subunit S2 [Source:ZFIN;Acc:ZDB-GENE-050522-273]	553672	FALSE	1	1	1	1	4
F1Q4N6	0.443325	-0.525185	-1.7705	-1.48662	-0.428719	-1.06128	-1.37044		0.647108	25.0253	FALSE	-0.204266	-0.947203	0.53867	0.576281	0.764359	-0.204266	FALSE	0.576281	0.764359	F1Q4N6	#N/A	#N/A	FALSE	1	1	1	1	4
F1Q4Q4					-1.42618	-1.75414	-1.02733	-1.51658	#N/A	#N/A	#N/A	#N/A	#N/A	#N/A	#N/A	#N/A	0.483653	TRUE	0	0	lmf2b	lipase maturation factor 2b [Source:ZFIN;Acc:ZDB-GENE-070206-11]	407708	TRUE	1	1	1	1	4
F1Q4R5	-2.23212	-2.5768	-1.74749		-2.33549	-2.10409	-2.12847		0.339261	16.1433	FALSE	0.0471752	-0.422865	0.517216	0.834293	0.923469	0.0471752	FALSE	0.834293	0.923469	yars2	tyrosyl-tRNA synthetase 2, mitochondrial [Source:ZFIN;Acc:ZDB-GENE-030131-6268]	556702	FALSE	1	1	1	0	3
F1Q4Z5		-1.54746	-2.232	-2.04951		-2.70718	-2.06847	-3.58619	0.649074	13.0946	FALSE	-0.694773	-1.69908	0.309533	0.159024	0.367742	-0.694773	FALSE	0.159024	0.367742	F1Q4Z5	#N/A	#N/A	FALSE	0	1	1	1	3
F1Q534	-1.16785	-0.527567	-0.45	-0.328669	-1.11699	-0.546455	-0.604249	-0.409762	0.407636	92.3138	FALSE	-0.112903	-0.341218	0.115412	0.328624	0.559	-0.112903	FALSE	0.328624	0.559	igsf8	immunoglobulin superfamily, member 8 [Source:ZFIN;Acc:ZDB-GENE-040426-2444]	404631	FALSE	1	1	1	1	4
F1Q548	-2.60201		-1.5092	-2.31955	-2.14152	-1.7364	-1.89576	-2.32807	0.60698	17.0086	FALSE	-0.0257808	-0.829309	0.777748	0.946822	0.975154	-0.0257808	FALSE	0.946822	0.975154	ctnna2	catenin (cadherin-associated protein), alpha 2 [Source:ZFIN;Acc:ZDB-GENE-060815-3]	567500	FALSE	1	1	1	1	4
F1Q555					-1.66423		-1.93876	-2.72917	#N/A	#N/A	#N/A	#N/A	#N/A	#N/A	#N/A	#N/A	-0.00781383	TRUE	0	0	gpd2	glycerol-3-phosphate dehydrogenase 2 (mitochondrial) [Source:ZFIN;Acc:ZDB-GENE-030131-4869]	751628	TRUE	1	0	1	1	3
F1Q5B5	-0.434283	-0.228872	-0.0783178	-0.483774	-0.170495	0.135813	0.103403	0.147051	0.379127	156.993	FALSE	0.322367	0.161788	0.482946	0.000111131	0.00123341	0.322367	FALSE	0.000111131	0.00123341	alpl	alkaline phosphatase, biomineralization associated [Source:ZFIN;Acc:ZDB-GENE-040420-1]	393982	FALSE	1	1	1	1	4
F1Q5H3	-3.04486	-3.00803	-2.4628	-2.7316	-2.60488	-2.24248	-2.34415	-2.29937	0.337374	20	TRUE	0.429439	0.0379089	0.82097	0.0331659	0.123067	0.429439	FALSE	0.0331659	0.123067	slka	STE20-like kinase a [Source:ZFIN;Acc:ZDB-GENE-050411-66]	568838	FALSE	1	1	1	1	4
F1Q5K3	-0.771588				-0.532189	-1.1022	-1.09531	-1.44379	0.340449	12.0551	FALSE	-0.0436302	-0.851715	0.764455	0.908338	0.962799	-0.0436302	FALSE	0.908338	0.962799	sardh	sarcosine dehydrogenase [Source:ZFIN;Acc:ZDB-GENE-040426-996]	394103	TRUE	1	1	1	1	4
F1Q5X0	-1.21623	-1.10801	-1.19238	-1.49527	-0.904456	-0.655233	-0.905575	-0.481232	0.406601	15.0002	FALSE	0.475212	-0.0729051	1.02333	0.0844241	0.240725	0.475212	FALSE	0.0844241	0.240725	snap29	synaptosome associated protein 29 [Source:ZFIN;Acc:ZDB-GENE-041111-226]	553460	FALSE	1	1	1	1	4
F1Q5Z8					-0.949225	-1.15263	-0.907035	-0.574664	#N/A	#N/A	#N/A	#N/A	#N/A	#N/A	#N/A	#N/A	1.27175	TRUE	0	0	sqstm1	sequestosome 1 [Source:ZFIN;Acc:ZDB-GENE-040426-2204]	406452	TRUE	1	1	1	1	4
F1Q5Z9	-1.80787	-2.48884	-1.53894	-1.74907	-2.23771	-1.68326	-1.72448	-1.50438	0.446279	19.0106	FALSE	0.0986107	-0.385537	0.582758	0.674685	0.829531	0.0986107	FALSE	0.674685	0.829531	epn1	epsin 1 [Source:ZFIN;Acc:ZDB-GENE-040426-2680]	406671	FALSE	1	1	1	1	4
F1Q688	1.0968	0.926331	1.64389	1.32499	1.07396	0.776982	1.56264	1.15684	0.561251	155.037	FALSE	-0.209518	-0.444066	0.0250309	0.0796049	0.229898	-0.209518	FALSE	0.0796049	0.229898	cavin2a	caveolae associated protein 2a [Source:ZFIN;Acc:ZDB-GENE-090313-215]	402824	FALSE	1	1	1	1	4
F1Q6B2	-1.29259		-1.17841	-1.24077	-1.1156	-1.17141	-0.894984	-1.42629	0.280336	14.0039	FALSE	0.108361	-0.269015	0.485737	0.547875	0.742185	0.108361	FALSE	0.547875	0.742185	ptrh2	peptidyl-tRNA hydrolase 2 [Source:ZFIN;Acc:ZDB-GENE-050522-163]	791795	FALSE	1	1	1	1	4
F1Q6B4	-1.60806	-1.31099	-1.55694	-1.73523	-0.931472	-1.83933	-0.931324	-1.63947	0.365111	20.0035	FALSE	0.195589	-0.229223	0.6204	0.348323	0.577254	0.195589	FALSE	0.348323	0.577254	tmx1	thioredoxin-related transmembrane protein 1 [Source:ZFIN;Acc:ZDB-GENE-030131-2327]	323607	FALSE	1	1	1	1	4
F1Q6E4	0.466945	0.53724	-0.565275	-0.361024	-0.17102	-0.137806	-0.456281	-0.133923	0.400656	23.0141	FALSE	-0.100457	-0.47426	0.273346	0.58363	0.768752	-0.100457	FALSE	0.58363	0.768752	jpt2	Jupiter microtubule associated homolog 2 [Source:ZFIN;Acc:ZDB-GENE-030131-599]	321880	FALSE	1	1	1	1	4
F1Q6F9								-2.63925	#N/A	#N/A	#N/A	#N/A	#N/A	#N/A	#N/A	#N/A	-0.668606	TRUE	0	0	sltm	SAFB-like, transcription modulator [Source:ZFIN;Acc:ZDB-GENE-040426-2647]	406642	FALSE	0	0	0	1	1
F1Q6G8	-1.66789	-1.97345	-1.50484	-2.05147	-2.59246	-2.62028	-2.3663	-1.74409	0.595829	29.1498	FALSE	-0.576624	-1.16778	0.0145269	0.055521	0.18035	-0.576624	FALSE	0.055521	0.18035	F1Q6G8	#N/A	#N/A	FALSE	1	1	1	1	4
Q6TNP9	-0.668222	-0.600494	-0.966316	-1.29053	0.233976	0.0674763	0.0376336	-0.127327	0.222316	16.0403	FALSE	0.959912	0.646738	1.27309	7.2809e-06	0.000115514	0.959912	FALSE	7.2809e-06	0.000115514	tuba8l	tubulin, alpha 8 like [Source:ZFIN;Acc:ZDB-GENE-030131-9167]	337223	FALSE	1	1	1	1	4
F1Q6K8		-3.00356	-3.07074	-3.49986	-2.17508	-3.49141	-2.3094	-3.03441	0.703094	14.8927	FALSE	0.438896	-0.642481	1.52027	0.400423	0.618663	0.438896	FALSE	0.400423	0.618663	svila	supervillin a [Source:ZFIN;Acc:ZDB-GENE-990706-5]	30112	FALSE	1	1	1	1	4
F1Q6L1	-0.992337	-1.36489	-0.831412	-1.28903	-1.01467	-0.997521	-1.25049	-1.1876	0.304295	26.9968	FALSE	-0.0335349	-0.350504	0.283434	0.829776	0.920285	-0.0335349	FALSE	0.829776	0.920285	fahd1	fumarylacetoacetate hydrolase domain containing 1 [Source:ZFIN;Acc:ZDB-GENE-050522-448]	553762	FALSE	1	1	1	1	4
F1Q6M5	-1.01483	-0.988229	-1.07477	-0.81926	-1.61069	-0.734199	-0.905024	-1.06809	0.61618	90.5848	FALSE	-0.233195	-0.580063	0.113674	0.18506	0.394848	-0.233195	FALSE	0.18506	0.394848	F1Q6M5	#N/A	#N/A	FALSE	1	1	1	1	4
F1Q6N0	-2.26959	-2.26959		-3.34702	-1.65353	-2.89462	-2.59177	-2.08275	0.620492	10.1934	FALSE	0.446074	-0.750782	1.64293	0.426465	0.643359	0.446074	FALSE	0.426465	0.643359	eftud2	elongation factor Tu GTP binding domain containing 2 [Source:ZFIN;Acc:ZDB-GENE-040426-1569]	393480	FALSE	1	1	1	1	4
F1Q6N3		-0.299911	-0.732752	-0.247018	-1.21422	-0.445508	-0.907952	-1.39402	0.676096	37.9401	FALSE	-0.410336	-1.0023	0.181625	0.168646	0.377396	-0.410336	FALSE	0.168646	0.377396	kcnv2a	potassium channel, subfamily V, member 2a [Source:ZFIN;Acc:ZDB-GENE-091117-27]	567267	FALSE	1	1	1	1	4
F1Q6S1	-0.871849	-0.687683	-0.45721	-0.903911	-0.659168	-0.540047	-0.381188	-0.641009	0.448183	61.1875	FALSE	0.136436	-0.16593	0.438802	0.370473	0.596178	0.136436	FALSE	0.370473	0.596178	npepl1	aminopeptidase like 1 [Source:ZFIN;Acc:ZDB-GENE-050417-177]	550383	FALSE	1	1	1	1	4
F1Q6S4			-3.06323	-2.22841	-2.16305	-1.50416	-1.73556	-2.25622	0.628969	17.4931	FALSE	0.866158	-0.101474	1.83379	0.0762229	0.224331	0.866158	FALSE	0.0762229	0.224331	abhd16a	abhydrolase domain containing 16A [Source:ZFIN;Acc:ZDB-GENE-010601-2]	564613	FALSE	1	1	1	1	4
B8JHR9	-3.17701	-2.55578	-2.05044	-2.38986	-2.48652	-1.12898	-1.32471	-2.07446	0.671324	37.9103	FALSE	0.954705	0.290522	1.61889	0.00601692	0.0350397	0.954705	FALSE	0.00601692	0.0350397	kpnb3	karyopherin (importin) beta 3 [Source:ZFIN;Acc:ZDB-GENE-030424-2]	569455	FALSE	1	1	1	1	4
F1Q6Z1	-1.04018	-0.881477	-0.961796	-1.02131	-0.944772	-1.04731	-1.122	-1.42876	0.442847	45.0576	FALSE	0.0699664	-0.250891	0.390824	0.662629	0.826972	0.0699664	FALSE	0.662629	0.826972	faf2	Fas associated factor family member 2 [Source:ZFIN;Acc:ZDB-GENE-050208-312]	497596	FALSE	1	1	1	1	4
F1Q6Z6	-0.760663	-0.506699	-0.582891	-0.504117	-1.62651	-0.722863	-0.58695	-0.814111	0.355024	50.7894	FALSE	-0.246849	-0.53188	0.0381812	0.0881229	0.247564	-0.246849	FALSE	0.0881229	0.247564	txnrd2.2	thioredoxin reductase 2, tandem duplicate 2 [Source:ZFIN;Acc:ZDB-GENE-040914-66]	#N/A	FALSE	1	1	1	1	4
F1Q6Z9	-0.865192	-0.756771	-0.82232	-1.01995	0.0770917	-0.548165	-0.0275314	-0.349027	0.702109	96.2552	FALSE	0.571372	0.209954	0.932791	0.00225798	0.0156103	0.571372	FALSE	0.00225798	0.0156103	ganab	glucosidase, alpha; neutral AB [Source:ZFIN;Acc:ZDB-GENE-110930-9]	100334730	FALSE	1	1	1	1	4
F1Q728	-1.06032	-0.524549	-0.840944	-0.97566	-0.866088	-0.742487	-0.849305	-0.808687	0.672292	92.7846	FALSE	0.205655	-0.171924	0.583233	0.282218	0.513096	0.205655	FALSE	0.282218	0.513096	coro1b	coronin, actin binding protein, 1B [Source:ZFIN;Acc:ZDB-GENE-040123-3]	560168	FALSE	1	1	1	1	4
F1Q740	-1.69271	-1.58135	-1.79815	-2.05056	-1.7499	-1.21075	-1.53226	-1.63845	0.48673	46.6265	FALSE	0.158531	-0.211962	0.529025	0.393649	0.615515	0.158531	FALSE	0.393649	0.615515	vars	valyl-tRNA synthetase [Source:ZFIN;Acc:ZDB-GENE-010601-1]	114427	FALSE	1	1	1	1	4
F1Q750	-2.78048				-2.87358	-3.48343	-2.19374	-3.00909	0.655431	8.31428	FALSE	-0.147693	-1.83669	1.54131	0.846038	0.930331	-0.147693	FALSE	0.846038	0.930331	hcfc1a	host cell factor C1a [Source:ZFIN;Acc:ZDB-GENE-030912-10]	564853	TRUE	1	1	1	1	4
F1Q753	-1.18812	-1.75547	-1.16566	-1.26951	-1.74867	-0.63796	-1.31323	-1.15848	0.442415	40.0748	FALSE	0.0402471	-0.311914	0.392408	0.818515	0.913802	0.0402471	FALSE	0.818515	0.913802	ppp6r2b	protein phosphatase 6, regulatory subunit 2b [Source:ZFIN;Acc:ZDB-GENE-070705-441]	570360	FALSE	1	1	1	1	4
F1Q771	-1.68104	-1.76661	-1.42269	-1.71769	-0.382094	-1.99749	-0.764725	-2.13809	0.608497	20	TRUE	0.501695	-0.241533	1.24492	0.174465	0.383657	0.501695	FALSE	0.174465	0.383657	znf346	zinc finger protein 346 [Source:ZFIN;Acc:ZDB-GENE-070209-152]	560756	FALSE	1	1	1	1	4
F1Q7D3					-0.613575	-1.81338	-1.12547	-1.95184	#N/A	#N/A	#N/A	#N/A	#N/A	#N/A	#N/A	#N/A	0.58107	TRUE	0	0	smpdl3a	sphingomyelin phosphodiesterase, acid-like 3A [Source:ZFIN;Acc:ZDB-GENE-050327-61]	541525	TRUE	1	1	1	1	4
F1Q7F3		-2.50104	-1.48346	-1.44011	-1.1231	-1.74898	-1.08874	-1.63598	0.476531	12	TRUE	0.409006	-0.383987	1.202	0.283086	0.513096	0.409006	FALSE	0.283086	0.513096	pora	P450 (cytochrome) oxidoreductase a [Source:ZFIN;Acc:ZDB-GENE-050809-121]	568202	FALSE	1	1	1	1	4
F1Q7F8	-0.399789	-1.16352	-0.980849	-1.19087	-0.218809	-1.66881	-0.474455	-1.20676	0.604385	53.1018	FALSE	0.0173876	-0.412099	0.446874	0.93559	0.970488	0.0173876	FALSE	0.93559	0.970488	rbm4.2	RNA binding motif protein 4.2 [Source:ZFIN;Acc:ZDB-GENE-030131-3019]	557528	FALSE	1	1	1	1	4
F1Q7G7			-0.233341	-0.258767			0.472833	-0.217525	0.552097	11.1443	FALSE	0.428695	-0.668883	1.52627	0.408802	0.626881	0.428695	FALSE	0.408802	0.626881	acot7	acyl-CoA thioesterase 7 [Source:ZFIN;Acc:ZDB-GENE-040912-42]	447878	FALSE	0	0	1	1	2
F1QBZ6	-1.71652	-1.35587	-1.57005	-1.40744	-0.37295	-0.395911	-0.742125	-0.737601	0.30865	26.9142	FALSE	0.950395	0.570732	1.33006	2.12647e-05	0.00029239	0.950395	FALSE	2.12647e-05	0.00029239	gsto2	glutathione S-transferase omega 2 [Source:ZFIN;Acc:ZDB-GENE-041114-67]	492500	FALSE	1	1	1	1	4
F1Q7H8		-0.532324	-0.238514	-0.76105	-0.592597	0.224398	-0.361757	0.145432	0.386788	21.0117	FALSE	0.427203	-0.0323776	0.886783	0.0668206	0.206369	0.427203	FALSE	0.0668206	0.206369	zdhhc20a	zinc finger, DHHC-type containing 20a [Source:ZFIN;Acc:ZDB-GENE-070424-38]	561776	FALSE	1	1	1	1	4
F1Q7J1	0.0900238	0.587288	0.695055	0.467969	0.0268141	0.429795	0.341685	0.357553	0.398267	132.124	FALSE	-0.140892	-0.328689	0.0469054	0.140184	0.338164	-0.140892	FALSE	0.140184	0.338164	F1Q7J1	#N/A	#N/A	FALSE	1	1	1	1	4
X1WDN2	-0.0700296	-0.692562	-0.362982	-0.769009	0.74986	0.0209973	0.900065	0.0942839	0.71485	31.2367	FALSE	0.935428	0.264764	1.60609	0.00779534	0.0428536	0.935428	FALSE	0.00779534	0.0428536	X1WDN2	#N/A	#N/A	FALSE	1	1	1	1	4
F1Q7N8	-1.07287	-1.73154	-1.00584	-0.718157	-0.774949	-0.680207	-0.459767	-0.510007	0.419032	49.9835	FALSE	0.562927	0.256082	0.869772	0.000562907	0.0048884	0.562927	FALSE	0.000562907	0.0048884	si	si:dkey-28b4.8 [Source:ZFIN;Acc:ZDB-GENE-090501-2]	562640	FALSE	1	1	1	1	4
F1Q7T3	-0.952515	-0.711195	-0.180242	0.00131976	-0.634235	-0.805073	-0.621499	-0.0940398	0.560112	21.918	FALSE	-0.185117	-0.782517	0.412283	0.527039	0.729135	-0.185117	FALSE	0.527039	0.729135	slc16a3	solute carrier family 16 member 3 [Source:ZFIN;Acc:ZDB-GENE-030131-5487]	327276	FALSE	1	1	1	1	4
F1Q820	-1.45189	-1.01904	-0.843059	-1.24542	-1.13443	-0.866751	-0.854221	-0.857453	0.594954	109.63	FALSE	0.17274	-0.135906	0.481385	0.269781	0.498662	0.17274	FALSE	0.269781	0.498662	farsb	phenylalanyl-tRNA synthetase subunit beta [Source:ZFIN;Acc:ZDB-GENE-021206-2]	493608	FALSE	1	1	1	1	4
F1Q828				-2.88175		-1.78792	-2.143		#N/A	#N/A	#N/A	#N/A	#N/A	#N/A	#N/A	#N/A	0.822438	TRUE	0	0	F1Q828	#N/A	#N/A	FALSE	0	1	1	1	3
F1Q877	-1.57788	-1.09603	-0.963563	-0.855583	-1.10294	-0.897544	-0.888043	-0.856879	0.486612	50.8004	FALSE	0.158445	-0.208563	0.525453	0.390128	0.612669	0.158445	FALSE	0.390128	0.612669	F1Q877	#N/A	#N/A	FALSE	1	1	1	1	4
F1R8U1	-2.81842	-1.95321	-1.9389	-2.56421	-0.914882	-1.41023	-1.51926	-1.59952	0.369981	11.9909	FALSE	0.924611	0.3686	1.48062	0.00349598	0.0221293	0.924611	FALSE	0.00349598	0.0221293	mospd2	motile sperm domain containing 2 [Source:ZFIN;Acc:ZDB-GENE-041114-1]	492327	FALSE	1	1	1	1	4
F1Q884		-1.4576	-2.62981	-2.14108	-1.24087	-1.05499	-1.32585	-1.3461	0.480235	12	TRUE	0.681933	0.0261033	1.33776	0.0427815	0.149343	0.681933	FALSE	0.0427815	0.149343	gnmt	glycine N-methyltransferase [Source:ZFIN;Acc:ZDB-GENE-040227-1]	403338	FALSE	1	1	1	1	4
F1Q895	-0.576959				-1.26342				0.653945	11	TRUE	-0.804319	-2.56712	0.958486	0.336839	0.565971	-0.804319	FALSE	0.336839	0.565971	hmgb3b	high mobility group box 3b [Source:ZFIN;Acc:ZDB-GENE-050417-290]	550466	FALSE	1	0	0	0	1
F1Q8A5	0.516665	0.63942	0.109294	-0.110684	-0.233243		-0.472818	-0.454289	0.868883	31.0466	FALSE	-0.628737	-1.4492	0.191729	0.128232	0.317693	-0.628737	FALSE	0.128232	0.317693	hnrnpd	heterogeneous nuclear ribonucleoprotein D [Source:ZFIN;Acc:ZDB-GENE-070424-97]	560522	FALSE	1	1	1	1	4
F1Q8C8	-1.10104	-0.816975	-0.98279	-1.19826	-1.35636	-1.31817	-1.13587	-1.22967	0.77121	39.1023	FALSE	-0.52531	-1.1715	0.120879	0.108157	0.282669	-0.52531	FALSE	0.108157	0.282669	prkra	protein kinase, interferon-inducible double stranded RNA dependent activator [Source:ZFIN;Acc:ZDB-GENE-050309-206]	557370	FALSE	1	1	1	1	4
F1Q8D2	0.79559	0.839316	0.205385	0.0798337	0.420074	0.221853	0.298157	0.603439	0.398254	121.687	FALSE	-0.102728	-0.29329	0.0878328	0.287995	0.518305	-0.102728	FALSE	0.287995	0.518305	nsfl1c	NSFL1 (p97) cofactor (p47) [Source:ZFIN;Acc:ZDB-GENE-041114-160]	492805	FALSE	1	1	1	1	4
F1Q8E9	-0.60427	-1.58519	-2.3816	-1.16546	-1.86732	-1.96375	-1.83796	-2.06412	0.547699	12.0015	FALSE	-0.651338	-1.35028	0.0476034	0.0650807	0.201947	-0.651338	FALSE	0.0650807	0.201947	tssc4	tumor suppressing subtransferable candidate 4 [Source:ZFIN;Acc:ZDB-GENE-060825-263]	559769	FALSE	1	1	1	1	4
F1Q8F1	-0.111294	-0.292833	0.180291	-0.247035	-0.500147	0.293572	0.224283	1.36848	0.589533	159.18	FALSE	0.441478	0.182234	0.700721	0.000964874	0.00767866	0.441478	FALSE	0.000964874	0.00767866	inab	internexin neuronal intermediate filament protein, alpha b [Source:ZFIN;Acc:ZDB-GENE-990415-83]	30230	FALSE	1	1	1	1	4
Q6NUW5	0.200634	-0.390054	-0.700274	-0.890588	1.30817	0.224071	0.317281	-0.375196	0.756145	68.1359	FALSE	0.923249	0.458701	1.3878	0.000178162	0.00184261	0.923249	FALSE	0.000178162	0.00184261	anp32e	acidic (leucine-rich) nuclear phosphoprotein 32 family, member E [Source:ZFIN;Acc:ZDB-GENE-040426-2448]	406562	FALSE	1	1	1	1	4
F1Q8J4	-0.281563	-0.127931	-0.0405799	-0.0138424	-0.340627	-0.0045105	0.189568	0.0631985	0.650588	157.355	FALSE	0.191898	-0.0821064	0.465902	0.168535	0.377396	0.191898	FALSE	0.168535	0.377396	acadvl	acyl-CoA dehydrogenase very long chain [Source:ZFIN;Acc:ZDB-GENE-030131-899]	573723	FALSE	1	1	1	1	4
F1Q8K1	-0.496621		-0.756151	-0.779279	-1.25079	-1.13706	-0.651109	-0.484889	0.480256	57.996	FALSE	-0.160742	-0.475888	0.154403	0.311498	0.540443	-0.160742	FALSE	0.311498	0.540443	hspa12a	heat shock protein 12A [Source:ZFIN;Acc:ZDB-GENE-031001-1]	751725	FALSE	1	1	1	1	4
F1Q8L0	-3.66395	-2.12983	-1.66952	-2.66734	-1.6312	-1.92889	-2.01871	-1.95115	0.557528	27.028	FALSE	0.620623	0.0232226	1.21802	0.0422921	0.148052	0.620623	FALSE	0.0422921	0.148052	mrpl46	mitochondrial ribosomal protein L46 [Source:ZFIN;Acc:ZDB-GENE-040718-224]	436791	FALSE	1	1	1	1	4
F1Q8N0	-0.804867	-0.256799	-0.395058	-0.682811	-0.0150172	-0.0738626	-0.0200176	-0.257368	0.424608	28.9815	FALSE	0.303078	-0.110408	0.716565	0.144647	0.344233	0.303078	FALSE	0.144647	0.344233	dhrs4	dehydrogenase/reductase (SDR family) member 4 [Source:ZFIN;Acc:ZDB-GENE-040426-1498]	393539	FALSE	1	1	1	1	4
F1Q8P7	-1.40959	-1.30208	-1.32971	-0.0644767	-1.07639	-0.868898	-0.93677	-1.04668	0.552403	31	TRUE	0.0678034	-0.446432	0.582039	0.789777	0.898298	0.0678034	FALSE	0.789777	0.898298	eif2s2	eukaryotic translation initiation factor 2, subunit 2 beta [Source:ZFIN;Acc:ZDB-GENE-030131-3085]	324365	FALSE	1	1	1	1	4
F1Q8R1	-3.60629					-2.40134	-1.93361	-1.8181	#N/A	#N/A	#N/A	#N/A	#N/A	#N/A	#N/A	#N/A	0.738014	TRUE	0	0	si	si:dkey-208m12.2 [Source:ZFIN;Acc:ZDB-GENE-060503-716]	100538282	TRUE	1	1	1	1	4
F1Q8U2	-0.243253	-0.570323	-1.14457	-1.16372	-0.290774	-1.23073	-0.882533	-0.636878	0.5632	63.1466	FALSE	0.13291	-0.225991	0.49181	0.462043	0.673472	0.13291	FALSE	0.462043	0.673472	ubqln4	ubiquilin 4 [Source:ZFIN;Acc:ZDB-GENE-030131-6269]	334337	FALSE	1	1	1	1	4
F1Q8U4	-1.92331	-1.85471	-1.37455	-1.20065	-1.68042	-1.32014	-1.79817	-2.12954	0.488892	61.6803	FALSE	-0.231532	-0.538439	0.0753759	0.136613	0.333095	-0.231532	FALSE	0.136613	0.333095	kifc3	kinesin family member C3 [Source:ZFIN;Acc:ZDB-GENE-030131-3724]	568367	FALSE	1	1	1	1	4
F1Q8W8	0.756763	0.395366	0.212044	0.00532659	1.22469	0.244641	1.2713	0.676108	0.560181	188.955	FALSE	0.487502	0.280635	0.694369	6.2596e-06	0.000102385	0.487502	FALSE	6.2596e-06	0.000102385	calr	calreticulin [Source:ZFIN;Acc:ZDB-GENE-030131-4042]	325317	FALSE	1	1	1	1	4
F1Q8Y0	-1.24567	-0.852346	-0.511258	-0.641115	-1.17235	-1.03203	-0.420366	-0.404048	0.565851	56.6943	FALSE	-0.0520373	-0.43154	0.327465	0.784614	0.89551	-0.0520373	FALSE	0.784614	0.89551	F1Q8Y0	#N/A	#N/A	FALSE	1	1	1	1	4
F1Q932	-0.554755	-0.375191	0.0109918	-0.381897	-0.738626	-0.678365	-0.583796	-0.0585891	0.739193	118.772	FALSE	-0.152814	-0.491022	0.185394	0.37276	0.597639	-0.152814	FALSE	0.37276	0.597639	cttn	cortactin [Source:ZFIN;Acc:ZDB-GENE-040715-3]	#N/A	FALSE	1	1	1	1	4
F1Q947			-1.11155	-1.19807	-1.13864	-1.84177	-1.25958	-0.895845	0.370887	13.4611	FALSE	-0.0628797	-0.580247	0.454488	0.797548	0.901339	-0.0628797	FALSE	0.797548	0.901339	ndrg3b	ndrg family member 3b [Source:ZFIN;Acc:ZDB-GENE-030131-5606]	327395	FALSE	1	1	1	1	4
F1Q963	-1.6353		-0.789169	-1.06348	-0.865265	-1.33679	-0.420938	-1.11562	0.718283	29	TRUE	0.160235	-0.708869	1.02934	0.708863	0.852496	0.160235	FALSE	0.708863	0.852496	tsfm	Ts translation elongation factor, mitochondrial [Source:ZFIN;Acc:ZDB-GENE-061215-17]	567785	FALSE	1	1	1	1	4
F1Q9A4	5.67603	6.12519	5.9015	5.72361	5.42325	5.93812	5.64243	5.83312	0.229109	27	FALSE	-0.147357	-0.382404	0.0876895	0.209243	0.425972	-0.147357	FALSE	0.209243	0.425972	cox7a2a	cytochrome c oxidase subunit 7A2a [Source:ZFIN;Acc:ZDB-GENE-050522-153]	554103	FALSE	1	1	1	1	4
Q6TH14	-1.08248	-1.36914	-1.26984	-1.54419	-0.519533	-0.424922	-0.412432	-1.00194	0.608639	65.3131	FALSE	0.919892	0.491708	1.34808	6.02695e-05	0.000731211	0.919892	FALSE	6.02695e-05	0.000731211	eno3	enolase 3, (beta, muscle) [Source:ZFIN;Acc:ZDB-GENE-031006-5]	378963	FALSE	1	1	1	1	4
F1Q9D1	-0.448089	-1.36278	-0.80071	-0.583402	0.731954	-2.23415	0.728095	-0.755317	0.856243	14.0586	FALSE	0.474386	-0.77834	1.72711	0.430395	0.645581	0.474386	FALSE	0.430395	0.645581	alyref	Aly/REF export factor [Source:ZFIN;Acc:ZDB-GENE-070928-29]	560127	FALSE	1	1	1	1	4
F1Q9G4	-1.98937	-2.93671			-2.9933		-2.21948		0.776991	22.0519	FALSE	-0.143351	-1.53866	1.25196	0.833256	0.922733	-0.143351	FALSE	0.833256	0.922733	ppp1r18	protein phosphatase 1, regulatory subunit 18 [Source:ZFIN;Acc:ZDB-GENE-060503-350]	570052	FALSE	1	1	1	0	3
F1Q9I7	-1.85913	-1.85634	-1.70262	-1.42361	-1.66463	-1.52867	-1.09337	-1.30794	0.389619	42.4287	FALSE	0.350707	0.0408809	0.660533	0.0274596	0.109265	0.350707	FALSE	0.0274596	0.109265	snx1a	sorting nexin 1a [Source:ZFIN;Acc:ZDB-GENE-060302-3]	337386	FALSE	1	1	1	1	4
F1Q9K6	0.0696695	0.0319969	-0.0433553	-0.349726	0.201952	0.00541254	0.191709	-0.00561619	0.935091	77.2678	FALSE	0.299222	-0.294989	0.893433	0.319152	0.547402	0.299222	FALSE	0.319152	0.547402	F1Q9K6	#N/A	#N/A	FALSE	1	1	1	1	4
F1Q9N4	-1.77381	-1.35964	-0.983722	-1.10589	-1.11817	-1.21537	-1.15822	-1.2773	0.384249	24.9096	FALSE	0.093958	-0.331338	0.519254	0.65299	0.824566	0.093958	FALSE	0.65299	0.824566	nudt8	nudix (nucleoside diphosphate linked moiety X)-type motif 8 [Source:ZFIN;Acc:ZDB-GENE-061013-219]	791929	FALSE	1	1	1	1	4
F1QP93	-3.2539		-2.88048		-2.21275	-2.24091	-1.7064	-2.05154	0.324835	12	TRUE	0.914465	0.346998	1.48193	0.00429297	0.026365	0.914465	FALSE	0.00429297	0.026365	nedd4l	NEDD4 like E3 ubiquitin protein ligase [Source:ZFIN;Acc:ZDB-GENE-051118-2]	559634	FALSE	1	1	1	1	4
F1Q9P1	-1.55592		-0.647659	-1.15888	-1.8552	-0.706663	-1.29485	-1.48343	0.503058	23.5137	FALSE	-0.374706	-0.880922	0.13151	0.13951	0.337855	-0.374706	FALSE	0.13951	0.337855	mpp2b	membrane protein, palmitoylated 2b (MAGUK p55 subfamily member 2) [Source:ZFIN;Acc:ZDB-GENE-040704-70]	431770	FALSE	1	1	1	1	4
F1Q9P4	0.0564839	0.756737	0.315731	0.302845	-0.0761421	0.384547	-0.143366	0.299937	0.719774	161.899	FALSE	-0.219115	-0.520921	0.0826913	0.153594	0.358834	-0.219115	FALSE	0.153594	0.358834	napbb	N-ethylmaleimide-sensitive factor attachment protein, beta b [Source:ZFIN;Acc:ZDB-GENE-070112-2132]	568195	FALSE	1	1	1	1	4
F1Q9Q1	0.697844	0.91196	0.966535	0.964294	0.817253	0.434244	1.0209	0.898831	0.752196	92.9759	FALSE	-0.0443981	-0.451998	0.363201	0.829223	0.920285	-0.0443981	FALSE	0.829223	0.920285	sv2ba	synaptic vesicle glycoprotein 2Ba [Source:ZFIN;Acc:ZDB-GENE-070209-134]	100009626	FALSE	1	1	1	1	4
F1Q9W6	-1.00555	-1.13812	-0.163585	-0.347957	-1.46667	-1.66166	-0.718313	-0.440342	0.509304	17	FALSE	-0.379814	-1.0002	0.240571	0.213755	0.43267	-0.379814	FALSE	0.213755	0.43267	rgs7a	regulator of G protein signaling 7a [Source:ZFIN;Acc:ZDB-GENE-040718-276]	436814	FALSE	1	1	1	1	4
F1Q9X9	-0.430994	-0.436076	0.107891	-0.0686277	0.016205	0.281318	0.279085	0.138069	0.549916	177.357	FALSE	0.393058	0.184191	0.601925	0.000273376	0.002645	0.393058	FALSE	0.000273376	0.002645	trap1	TNF receptor-associated protein 1 [Source:ZFIN;Acc:ZDB-GENE-030131-4257]	571959	FALSE	1	1	1	1	4
F1QA18	-1.37597		-1.77119	-1.90255	-1.61499	-1.92068	-1.22361	-1.64917	0.310244	10.213	FALSE	0.172774	-0.281559	0.627106	0.417505	0.635892	0.172774	FALSE	0.417505	0.635892	hesx1	adaptor protein, phosphotyrosine interaction, PH domain and leucine zipper containing 1 [Source:ZFIN;Acc:ZDB-GENE-081016-1]	571540	FALSE	1	1	1	1	4
F1QA20	-0.296198	1.80688	1.79003	2.00569	1.48285	2.22358	1.44249	1.2311	0.706859	30.0179	FALSE	0.284535	-0.406597	0.975667	0.407125	0.625471	0.284535	FALSE	0.407125	0.625471	aqp9b	aquaporin 9b [Source:ZFIN;Acc:ZDB-GENE-070911-1]	570191	FALSE	1	1	1	1	4
F1QA23			-0.895123		-0.725677	-1.01075	-0.118221	-1.03145	#N/A	#N/A	#N/A	#N/A	#N/A	#N/A	#N/A	#N/A	0.414697	TRUE	0	0	timmdc1	translocase of inner mitochondrial membrane domain containing 1 [Source:ZFIN;Acc:ZDB-GENE-050417-369]	550526	TRUE	1	1	1	1	4
F1QA41	-1.63025	-1.73585	-1.76883	-2.00806		-1.49186	-1.07635	-1.34017	0.448888	24	TRUE	0.482957	-0.0173876	0.983302	0.0578457	0.186174	0.482957	FALSE	0.0578457	0.186174	mrpl38	mitochondrial ribosomal protein L38 [Source:ZFIN;Acc:ZDB-GENE-040426-2373]	405881	FALSE	1	1	1	1	4
F1QA97	0.0130248	0.491414	0.369638	0.364396	-0.0846813	-0.0465209	-0.012981	0.094692	0.569782	205.029	FALSE	-0.382143	-0.592332	-0.171954	0.000421976	0.00379779	-0.382143	FALSE	0.000421976	0.00379779	dctn2	dynactin 2 (p50) [Source:ZFIN;Acc:ZDB-GENE-040426-1279]	394141	FALSE	1	1	1	1	4
T1ECT3	-2.711	-1.80497		-2.97461	-1.80496	-1.32462	-1.87676	-1.75529	0.432485	21.1364	FALSE	0.908502	0.27884	1.53816	0.00679911	0.038348	0.908502	FALSE	0.00679911	0.038348	selenoo1	selenoprotein O1 [Source:ZFIN;Acc:ZDB-GENE-030131-4485]	558648	FALSE	1	1	1	1	4
F1QAI1									#N/A	#N/A	#N/A	#N/A	#N/A	#N/A	#N/A	#N/A	0.0468671	TRUE	0	0	crot	carnitine O-octanoyltransferase [Source:ZFIN;Acc:ZDB-GENE-050522-35]	553204	FALSE	0	0	0	0	0
F1QAI8									#N/A	#N/A	#N/A	#N/A	#N/A	#N/A	#N/A	#N/A	0.0468671	TRUE	0	0	kyat1	kynurenine aminotransferase 1 [Source:ZFIN;Acc:ZDB-GENE-040426-2676]	791592	FALSE	0	0	0	0	0
F1QAJ4			-2.94478			-2.45665	-3.48576	-3.21472	#N/A	#N/A	#N/A	#N/A	#N/A	#N/A	#N/A	#N/A	-0.030366	TRUE	0	0	qrsl1	glutaminyl-tRNA amidotransferase subunit QRSL1 [Source:ZFIN;Acc:ZDB-GENE-030131-5540]	327329	TRUE	0	1	1	1	3
F1QAJ7	0.692634	0.290067	1.0574	0.929522	1.34614	0.353456	1.60119	1.25624	0.484561	106.041	FALSE	0.452622	0.199113	0.706131	0.000596121	0.00512291	0.452622	FALSE	0.000596121	0.00512291	slc25a3b	solute carrier family 25 member 3b [Source:ZFIN;Acc:ZDB-GENE-040426-1916]	322362	FALSE	1	1	1	1	4
F1QAM8	0.0305394	-0.13752	0.00315721	0.051481	-0.145874	0.120594	0.488995	0.194571	0.599742	145.331	FALSE	0.177854	-0.0945834	0.450291	0.19901	0.409095	0.177854	FALSE	0.19901	0.409095	vim	vimentin [Source:ZFIN;Acc:ZDB-GENE-011212-3]	140599	FALSE	1	1	1	1	4
F1QAS4	3.36886	2.49289	1.98676	3.99621	3.40692	3.9813	3.21816	3.35916	1.97098	15.0348	FALSE	0.420786	-2.14199	2.98356	0.731271	0.861855	0.420786	FALSE	0.731271	0.861855	mllt3	MLLT3 super elongation complex subunit [Source:ZFIN;Acc:ZDB-GENE-050417-356]	550517	FALSE	1	1	1	1	4
F1QAS7			-2.16127	-2.05835	-2.10981	-2.2026	-1.58541	-1.89751	#N/A	#N/A	#N/A	#N/A	#N/A	#N/A	#N/A	#N/A	0.0264537	TRUE	0	0	adgrl3.1	adhesion G protein-coupled receptor L3.1 [Source:ZFIN;Acc:ZDB-GENE-030131-7856]	560631	FALSE	1	1	1	1	4
F1QB08	-2.47953	-2.36828	-1.87674	-1.68877	-1.86213	-1.1159	-1.73954	-1.65773	0.591914	45.3754	FALSE	0.582081	0.145255	1.01891	0.0101394	0.0514243	0.582081	FALSE	0.0101394	0.0514243	baiap2a	BAI1-associated protein 2a [Source:ZFIN;Acc:ZDB-GENE-060421-2756]	678518	FALSE	1	1	1	1	4
A3KQS4	-2.92461	-1.92119	-1.73566	-1.56223	-1.48792	-1.10605	-1.08612	-0.896405	0.358579	21.8418	FALSE	0.904298	0.448851	1.35975	0.000456291	0.00406231	0.904298	FALSE	0.000456291	0.00406231	mindy1	MINDY lysine 48 deubiquitinase 1 [Source:ZFIN;Acc:ZDB-GENE-070717-2]	563470	FALSE	1	1	1	1	4
F1QB44	-1.54915	-0.45427	-0.336188	-1.43412	-0.267897	-0.353201	0.122096	-0.330608	0.873381	45.4526	FALSE	0.455229	-0.222648	1.13311	0.183001	0.39307	0.455229	FALSE	0.183001	0.39307	emc10	ER membrane protein complex subunit 10 [Source:ZFIN;Acc:ZDB-GENE-030131-9045]	565829	FALSE	1	1	1	1	4
F1QB50	-1.19533	-1.3931	-1.30965	-1.55681	-0.654106	-1.71881	-0.838908	-1.17141	0.509689	49.4985	FALSE	0.426854	0.0805828	0.773125	0.0167275	0.0752736	0.426854	FALSE	0.0167275	0.0752736	tmpob	thymopoietin b [Source:ZFIN;Acc:ZDB-GENE-050522-8]	553624	FALSE	1	1	1	1	4
F1QB54	-0.670867	-0.737928	-0.496999	-0.433833	-0.415148	-0.350934	-0.585344	-0.500501	0.593203	136.552	FALSE	0.0722519	-0.202157	0.346661	0.603437	0.784405	0.0722519	FALSE	0.603437	0.784405	pabpc1a	poly(A) binding protein, cytoplasmic 1a [Source:ZFIN;Acc:ZDB-GENE-030131-3238]	606498	FALSE	1	1	1	1	4
F1QBA4	-1.55492		-1.35529	-1.97996	-3.0305	-2.10382	-1.93378	-1.42852	0.825741	15.025	FALSE	-0.524245	-1.62823	0.579743	0.327557	0.558336	-0.524245	FALSE	0.327557	0.558336	F1QBA4	#N/A	#N/A	FALSE	1	1	1	1	4
F1QBC0	-0.903737	-2.14816	-1.38026	-2.17898	-1.48764	-1.464	-0.950316	-1.15313	0.54581	38.0159	FALSE	0.603401	0.15086	1.05594	0.0103138	0.0519892	0.603401	FALSE	0.0103138	0.0519892	plxnb2a	plexin b2a [Source:ZFIN;Acc:ZDB-GENE-030131-8917]	561433	FALSE	1	1	1	1	4
F1QBE4	-0.984393	0.0373495	-0.0914047	-0.286654	-0.60089	-0.218169	-0.134934	-0.429095	0.401855	104.008	FALSE	-0.10377	-0.322038	0.114498	0.347977	0.57724	-0.10377	FALSE	0.347977	0.57724	samm50	SAMM50 sorting and assembly machinery component [Source:ZFIN;Acc:ZDB-GENE-040426-806]	393111	FALSE	1	1	1	1	4
F1QBG4	-1.58111	-2.12558	-1.62181	-1.31244	-2.08209	-2.91476	-1.60466	-1.63811	0.581577	39.2417	FALSE	-0.401557	-0.873145	0.0700313	0.0929479	0.253328	-0.401557	FALSE	0.0929479	0.253328	atp2b1b	ATPase plasma membrane Ca2+ transporting 1b [Source:ZFIN;Acc:ZDB-GENE-080409-1]	561190	FALSE	1	1	1	1	4
F1QBJ3	0.848669	1.50867	0.843576	1.10238	0.883915	1.26901	1.251	1.09542	0.561101	52.0057	FALSE	0.214151	-0.190863	0.619165	0.293587	0.522003	0.214151	FALSE	0.293587	0.522003	coa3a	cytochrome C oxidase assembly factor 3a [Source:ZFIN;Acc:ZDB-GENE-060810-187]	100141351	FALSE	1	1	1	1	4
F1QBQ8									#N/A	#N/A	#N/A	#N/A	#N/A	#N/A	#N/A	#N/A	0.0468671	TRUE	0	0	slmapb	sarcolemma associated protein b [Source:ZFIN;Acc:ZDB-GENE-040426-809]	393146	FALSE	0	0	0	0	0
F1QBV5			-0.186976			-0.887089	-1.28507	-1.2186	0.387787	5	FALSE	-0.943278	-2.09433	0.20777	0.0890073	0.248535	-0.943278	FALSE	0.0890073	0.248535	kif1b	kinesin family member 1B [Source:ZFIN;Acc:ZDB-GENE-030820-1]	369190	TRUE	0	1	1	1	3
A0A2R8QER9	-0.567657	-0.166317	-0.390301	-0.824363	-0.0679518	0.612787	0.234018	0.350146	0.612286	54.0191	FALSE	0.901938	0.475363	1.32851	8.82385e-05	0.00102052	0.901938	FALSE	8.82385e-05	0.00102052	tom1	target of myb1 membrane trafficking protein [Source:ZFIN;Acc:ZDB-GENE-060721-1]	553244	FALSE	1	1	1	1	4
F1Q883	-0.0939179	-0.0897391	0.0378233	-0.0185435	0.825005	0.86975	0.846815	0.594855	0.580307	94.9633	FALSE	0.90035	0.595293	1.20541	6.67639e-08	1.65241e-06	0.90035	FALSE	6.67639e-08	1.65241e-06	pgd	phosphogluconate dehydrogenase [Source:ZFIN;Acc:ZDB-GENE-040426-2807]	406762	FALSE	1	1	1	1	4
Q7ZVE4	-1.7257	-1.47455	-1.42485	-1.7856	-0.425493	-0.731116	-0.970103	-0.797909	0.46859	46.258	FALSE	0.899315	0.534164	1.26447	1.00495e-05	0.000155453	0.899315	FALSE	1.00495e-05	0.000155453	snap23.1	synaptosome associated protein 23.1 [Source:ZFIN;Acc:ZDB-GENE-040426-883]	393159	FALSE	1	1	1	1	4
A0A2R8RRC9	-0.466229	-0.511391	-0.150292	-0.223507	0.609566	0.153971	0.616899	0.133523	0.543063	124.239	FALSE	0.896723	0.583776	1.20967	9.414e-08	2.24035e-06	0.896723	FALSE	9.414e-08	2.24035e-06	hadhb	hydroxyacyl-CoA dehydrogenase trifunctional multienzyme complex subunit beta [Source:ZFIN;Acc:ZDB-GENE-030131-8550]	336606	FALSE	1	1	1	1	4
F1QC52	-1.09452	-1.58736	-1.24993	-1.47089	-1.90306	-1.87019	-1.57564	-1.33507	0.569018	117.536	FALSE	-0.205197	-0.457533	0.0471383	0.109991	0.285712	-0.205197	FALSE	0.109991	0.285712	pcloa	piccolo presynaptic cytomatrix protein a [Source:ZFIN;Acc:ZDB-GENE-030131-8115]	100148002	FALSE	1	1	1	1	4
F1QCB8	-2.23101	-2.50372	-0.794597	-1.11738	-2.11683	-2.68087	-1.24958	-1.53571	0.657643	15	TRUE	-0.407595	-1.21689	0.401696	0.300016	0.528875	-0.407595	FALSE	0.300016	0.528875	F1QCB8	#N/A	#N/A	FALSE	1	1	1	1	4
F1QCC2	-0.349817	-0.528586	0.245265	-0.098141	-0.629863	-0.694737	0.249396	0.692265	0.606843	26.0061	FALSE	0.00752073	-0.588177	0.603219	0.979495	0.988903	0.00752073	FALSE	0.979495	0.988903	ttyh3b	tweety family member 3b [Source:ZFIN;Acc:ZDB-GENE-051120-105]	798421	FALSE	1	1	1	1	4
F1QCD4	1.71666	0.776502	2.45226	2.08463	1.77471	1.47319	2.07845	1.82014	0.919854	178.023	FALSE	-0.0161952	-0.392166	0.359775	0.932353	0.970301	-0.0161952	FALSE	0.932353	0.970301	got2b	glutamic-oxaloacetic transaminase 2b, mitochondrial [Source:ZFIN;Acc:ZDB-GENE-030131-7917]	335974	FALSE	1	1	1	1	4
F1QCE9	3.34362	3.4727	3.53521	2.81511	3.12404	3.66808	3.6776	3.17189	0.545893	35.991	FALSE	0.203903	-0.318004	0.72581	0.433343	0.647496	0.203903	FALSE	0.433343	0.647496	ndufab1b	NADH:ubiquinone oxidoreductase subunit AB1b [Source:ZFIN;Acc:ZDB-GENE-030131-4437]	325712	FALSE	1	1	1	1	4
F1QCH5	-1.45186		-1.31874	-2.0101	-2.08421	-1.70722	-1.44641	-0.964158	0.429956	14.0036	FALSE	0.110874	-0.508223	0.72997	0.706674	0.852098	0.110874	FALSE	0.706674	0.852098	pcsk1nl	proprotein convertase subtilisin/kexin type 1 inhibitor, like [Source:ZFIN;Acc:ZDB-GENE-090427-2]	570305	FALSE	1	1	1	1	4
F1QCH7							-0.256834	-0.589157	#N/A	#N/A	#N/A	#N/A	#N/A	#N/A	#N/A	#N/A	1.15051	TRUE	0	0	F1QCH7	#N/A	#N/A	FALSE	0	0	1	1	2
F1QCJ4		-2.4838	-1.82733	-1.42807		-3.0221	-2.23859	-2.13877	0.557994	11	TRUE	-0.432055	-1.17573	0.311618	0.227316	0.446496	-0.432055	FALSE	0.227316	0.446496	iqsec1a	IQ motif and Sec7 domain 1a [Source:NCBI gene;Acc:100334106]	100334106	FALSE	0	1	1	1	3
F1QCL2	-1.83421	-1.52235	-0.959317	-1.01058	-1.74724	-1.66111	-0.899506	-1.03824	0.584221	49.9092	FALSE	-0.0575375	-0.452278	0.337203	0.770903	0.88661	-0.0575375	FALSE	0.770903	0.88661	plxna2	plexin A2 [Source:ZFIN;Acc:ZDB-GENE-090311-6]	561285	FALSE	1	1	1	1	4
F1QCN0	0.863874	0.781138	1.67599	1.40728	1.1374	1.18204	0.885512	1.12414	0.92717	133.04	FALSE	-0.191588	-0.624744	0.241567	0.383223	0.606056	-0.191588	FALSE	0.383223	0.606056	gatd3a	glutamine amidotransferase like class 1 domain containing 3A [Source:ZFIN;Acc:ZDB-GENE-050417-147]	550355	FALSE	1	1	1	1	4
F1QCS0	-2.20643	-2.76747	-1.37449	-1.68193	-2.30519	-2.25743	-1.58423	-1.51171	0.704177	41.1239	FALSE	0.378094	-0.153507	0.909696	0.158498	0.366962	0.378094	FALSE	0.158498	0.366962	dlg4a	discs, large homolog 4a (Drosophila) [Source:ZFIN;Acc:ZDB-GENE-130530-613]	100000823	FALSE	1	1	1	1	4
F1QCT0	-0.829506	-0.348198	-0.15932	-0.518852	-0.421873	-0.428198	-0.747365	-0.711062	0.47464	55.9409	FALSE	-0.210273	-0.559699	0.139153	0.23308	0.452305	-0.210273	FALSE	0.23308	0.452305	timm50	translocase of inner mitochondrial membrane 50 homolog (S. cerevisiae) [Source:ZFIN;Acc:ZDB-GENE-040426-1618]	393638	FALSE	1	1	1	1	4
F1QCU5	1.71838	1.96682	0.900898	4.67566	1.67623	2.58867	1.04745	0.943824	1.5617	13.097	FALSE	-0.934978	-3.23452	1.36457	0.395907	0.616658	-0.934978	FALSE	0.395907	0.616658	cep63	centrosomal protein 63 [Source:ZFIN;Acc:ZDB-GENE-040426-1154]	393574	FALSE	1	1	1	1	4
F1QCW3	-1.86222	-1.64616	-1.65344	-1.56342	-1.70388	-0.544589	-1.61199	-1.08517	0.517763	51.0619	FALSE	0.567877	0.163751	0.972003	0.00680286	0.038348	0.567877	FALSE	0.00680286	0.038348	si	si:ch211-107o10.3 [Source:ZFIN;Acc:ZDB-GENE-030131-4716]	407663	FALSE	1	1	1	1	4
F1QCW4	-2.50775	-1.95166	-0.772291	-1.39724	-2.24183	-1.82178	-0.940445	-1.16214	0.571524	21.9352	FALSE	-0.0884206	-0.688053	0.511211	0.762594	0.883259	-0.0884206	FALSE	0.762594	0.883259	glra3	glycine receptor, alpha 3 [Source:ZFIN;Acc:ZDB-GENE-020402-1]	192124	FALSE	1	1	1	1	4
F1QD40			-1.09435	-0.665643		-1.28107	-1.31747	-0.689857	0.334341	4.00003	FALSE	-0.216136	-1.06353	0.631261	0.517933	0.719756	-0.216136	FALSE	0.517933	0.719756	mtif2	mitochondrial translational initiation factor 2 [Source:ZFIN;Acc:ZDB-GENE-030131-1092]	556465	FALSE	0	1	1	1	3
F1QD64			-1.5281		-0.780547	-0.672449	-1.20783	-1.40603	#N/A	#N/A	#N/A	#N/A	#N/A	#N/A	#N/A	#N/A	0.448914	TRUE	0	0	ccdc28a	coiled-coil domain containing 28A [Source:ZFIN;Acc:ZDB-GENE-030131-5007]	326808	TRUE	1	1	1	1	4
F1QD76	0.341756	0.410298	0.740811	0.540019	0.646904	0.585566	1.17481	1.01265	0.475277	65.0084	FALSE	0.429217	0.11282	0.745614	0.00861144	0.0457367	0.429217	FALSE	0.00861144	0.0457367	F1QD76	#N/A	#N/A	FALSE	1	1	1	1	4
F1QD88	-1.72405	-1.85044	-1.54014	-1.83659		-1.24708	-1.49604	-1.00546	0.258518	11.182	FALSE	0.576395	0.173847	0.978943	0.00914722	0.0480357	0.576395	FALSE	0.00914722	0.0480357	F1QD88	#N/A	#N/A	FALSE	1	1	1	1	4
F1QD93	-1.54777	-1.44954	-1.09388	-1.42651	-2.41868	-1.39497	-1.66881	-1.26151	0.714373	27.1937	FALSE	-0.160129	-0.856563	0.536306	0.640965	0.815303	-0.160129	FALSE	0.640965	0.815303	ppp3ca	protein phosphatase 3, catalytic subunit, alpha isozyme [Source:ZFIN;Acc:ZDB-GENE-091113-24]	794574	FALSE	1	1	1	1	4
F1QDB3			-2.8904		-1.65206	-3.22285	-0.190336		1.03687	13.9125	FALSE	1.39123	-1.07296	3.85541	0.245838	0.468449	1.39123	FALSE	0.245838	0.468449	F1QDB3	#N/A	#N/A	TRUE	1	1	1	0	3
F1QDC0	-1.08418		-0.42965	-0.728336	-1.29527	-1.08967	-0.836158	-0.631858	0.459002	15	TRUE	-0.389878	-0.93557	0.155815	0.148599	0.349271	-0.389878	FALSE	0.148599	0.349271	cacna2d2a	calcium channel, voltage-dependent, alpha 2/delta subunit 2a [Source:ZFIN;Acc:ZDB-GENE-050320-71]	541376	FALSE	1	1	1	1	4
F1QDH3	0.322639	0.016873	0.478186	-0.040564	-0.642508	0.379551	0.491757	1.03093	0.665516	28	TRUE	0.12065	-0.560974	0.802274	0.719644	0.855485	0.12065	FALSE	0.719644	0.855485	F1QDH3	#N/A	#N/A	FALSE	1	1	1	1	4
F1QDN6	-1.79428			-2.03324	-1.17411	-1.56301	-0.712867	-1.53743	0.471302	18.0092	FALSE	0.70201	-0.0923278	1.49635	0.0797949	0.230112	0.70201	FALSE	0.0797949	0.230112	agpat5	1-acylglycerol-3-phosphate O-acyltransferase 5 (lysophosphatidic acid acyltransferase, epsilon) [Source:ZFIN;Acc:ZDB-GENE-060929-914]	767778	FALSE	1	1	1	1	4
F1QDQ1	-1.53943	-1.38078	-1.90185	-2.04086	-1.18807	-0.969064	-1.34982	-1.47897	0.613083	57.298	FALSE	0.42984	0.000260888	0.859419	0.0498656	0.167232	0.42984	FALSE	0.0498656	0.167232	copa	coatomer protein complex, subunit alpha [Source:ZFIN;Acc:ZDB-GENE-020905-2]	260439	FALSE	1	1	1	1	4
F1QDQ3	-0.554368	-1.01829	0.0461111	-0.315175	-0.544152	-1.3079	0.166721	0.47198	0.736883	32.0979	FALSE	0.166439	-0.525447	0.858325	0.627507	0.806375	0.166439	FALSE	0.627507	0.806375	F1QDQ3	#N/A	#N/A	FALSE	1	1	1	1	4
E7F6Y9	0.599805	0.256286	0.32998	0.589888	1.38193	1.34784	1.23027	1.15293	0.357231	12.9707	FALSE	0.896434	0.367334	1.42553	0.00288595	0.0190473	0.896434	FALSE	0.00288595	0.0190473	E7F6Y9	#N/A	#N/A	FALSE	1	1	1	1	4
F1QDZ6	-0.662218	-0.765824	0.137006	0.370743	-0.805393	-1.30024	0.0131029	0.0479113	0.601166	18.0128	FALSE	-0.361438	-1.01607	0.293193	0.261229	0.487848	-0.361438	FALSE	0.261229	0.487848	bin1a	bridging integrator 1a [Source:ZFIN;Acc:ZDB-GENE-070912-715]	563561	FALSE	1	1	1	1	4
F1QE09	-1.03812	-0.860138	-2.17733	-1.54345	-0.593672	-1.62151	-1.04832	-1.85163	0.766082	22.1484	FALSE	0.00780509	-0.727568	0.743178	0.982643	0.989841	0.00780509	FALSE	0.982643	0.989841	spag7	sperm associated antigen 7 [Source:ZFIN;Acc:ZDB-GENE-040426-1632]	394100	FALSE	1	1	1	1	4
F1QE30	0.745372	0.92363	1.73466	1.70307	0.595371	0.601491	1.8254	1.99393	0.733237	63.0393	FALSE	-0.0712224	-0.541658	0.399213	0.763238	0.883306	-0.0712224	FALSE	0.763238	0.883306	atp6v0a1b	ATPase H+ transporting V0 subunit a1b [Source:ZFIN;Acc:ZDB-GENE-050522-215]	553691	FALSE	1	1	1	1	4
F1QE31	-2.60156		-2.41703	-2.54516	-2.4214	-1.85723	-2.10919	-2.51626	#N/A	#N/A	#N/A	#N/A	#N/A	#N/A	#N/A	#N/A	0.229455	TRUE	0	0	psme4b	proteasome activator subunit 4b [Source:ZFIN;Acc:ZDB-GENE-100316-4]	553346	FALSE	1	1	1	1	4
F1QE32									#N/A	#N/A	#N/A	#N/A	#N/A	#N/A	#N/A	#N/A	0.0468671	TRUE	0	0	unc119a	unc-119 homolog a (C. elegans) [Source:ZFIN;Acc:ZDB-GENE-090930-2]	566824	FALSE	0	0	0	0	0
F1QE37	0.0176374	0.283731	0.0653482	0.264184	-0.108212	0.62563	-0.000417162	0.0668201	0.407994	55.0177	FALSE	-0.0835163	-0.383785	0.216752	0.579516	0.765974	-0.0835163	FALSE	0.579516	0.765974	sirt2	sirtuin 2 (silent mating type information regulation 2, homolog) 2 (S. cerevisiae) [Source:ZFIN;Acc:ZDB-GENE-030131-1028]	322309	FALSE	1	1	1	1	4
F1QE38			-1.43797	-1.80581	-0.989651	-0.888686	-0.650894	-1.19358	0.313764	14.7548	FALSE	0.586142	0.132163	1.04012	0.0148833	0.0688528	0.586142	FALSE	0.0148833	0.0688528	ptpra	protein tyrosine phosphatase receptor type A [Source:ZFIN;Acc:ZDB-GENE-020107-1]	140818	FALSE	1	1	1	1	4
F1QE62	2.08816	1.53993	2.66961	2.10624	1.67743	1.96397	2.08827	2.04029	0.76959	145.645	FALSE	-0.154671	-0.494277	0.184935	0.369538	0.595801	-0.154671	FALSE	0.369538	0.595801	hibadhb	3-hydroxyisobutyrate dehydrogenase b [Source:ZFIN;Acc:ZDB-GENE-040426-1582]	394135	FALSE	1	1	1	1	4
F1QE65	-1.93114	-2.57532	-1.47923	-1.39794	-2.20891	-1.81979	-1.50312	-1.19418	0.522315	34.159	FALSE	0.0279335	-0.439836	0.495703	0.904135	0.961065	0.0279335	FALSE	0.904135	0.961065	cyfip1	cytoplasmic FMR1 interacting protein 1 [Source:ZFIN;Acc:ZDB-GENE-030131-8557]	336613	FALSE	1	1	1	1	4
F1QEB3	-0.0204432	-0.149985	0.885809	0.695003	0.480816	0.318482	0.913121	0.972362	0.483155	51.7606	FALSE	0.189164	-0.144867	0.523195	0.260981	0.487848	0.189164	FALSE	0.260981	0.487848	actr3	actin related protein 3 [Source:ZFIN;Acc:ZDB-GENE-040428-2]	406250	FALSE	1	1	1	1	4
F1QEB7	-1.29938	-2.18377	-0.923593	-1.14043	-2.14812	-2.1325	-1.14558	-1.04828	0.671169	80.9177	FALSE	-0.244204	-0.612859	0.124451	0.191214	0.401202	-0.244204	FALSE	0.191214	0.401202	wdr11	WD repeat domain 11 [Source:ZFIN;Acc:ZDB-GENE-081107-28]	558865	FALSE	1	1	1	1	4
F1QEC8		-1.33365		-1.43559	-0.80212	-0.980321	-1.12122	-0.964627	0.351786	11.0741	FALSE	0.340733	-0.308151	0.989616	0.27248	0.50066	0.340733	FALSE	0.27248	0.50066	prkar1ab	protein kinase, cAMP-dependent, regulatory, type I, alpha (tissue specific extinguisher 1) b [Source:ZFIN;Acc:ZDB-GENE-050417-238]	550427	FALSE	1	1	1	1	4
F1QEC9	-1.3579			-0.672968	-0.352817	-0.70414	-0.696225	-1.00075	#N/A	#N/A	#N/A	#N/A	#N/A	#N/A	#N/A	#N/A	0.326949	TRUE	0	0	tyrp1a	tyrosinase-related protein 1a [Source:ZFIN;Acc:ZDB-GENE-070718-2]	100333145	FALSE	1	1	1	1	4
F1QEF5	-2.4588		-2.0061			-2.50135	-2.03599	-2.22269	0.338479	9	TRUE	-0.236607	-0.899717	0.426503	0.440378	0.652656	-0.236607	FALSE	0.440378	0.652656	mrpl48	mitochondrial ribosomal protein L48 [Source:ZFIN;Acc:ZDB-GENE-041008-125]	503593	FALSE	1	1	1	1	4
F1QEG3	-1.77257	-1.46023	-1.36694	-1.71686	-0.958102	-1.19085	-0.786388	-1.12696	0.667191	66.272	FALSE	0.276449	-0.140391	0.693288	0.190044	0.400306	0.276449	FALSE	0.190044	0.400306	fdps	farnesyl diphosphate synthase (farnesyl pyrophosphate synthetase, dimethylallyltranstransferase, geranyltranstransferase) [Source:ZFIN;Acc:ZDB-GENE-050506-78]	552997	FALSE	1	1	1	1	4
F1QEG6		-1.126	-1.1042	-1.09926	-0.820862	-0.846213	-0.623298	-1.13287	0.277224	12.1038	FALSE	0.290995	-0.0985555	0.680546	0.12968	0.320957	0.290995	FALSE	0.12968	0.320957	mrps34	mitochondrial ribosomal protein S34 [Source:ZFIN;Acc:ZDB-GENE-041114-71]	795846	FALSE	1	1	1	1	4
F1QEI3	-0.945508	-0.315423	0.0453393	-0.363114	-0.655833	0.467495	-0.478322	0.0551524	0.509393	22.0001	FALSE	0.143634	-0.466288	0.753556	0.630108	0.807822	0.143634	FALSE	0.630108	0.807822	tmem30aa	transmembrane protein 30Aa [Source:ZFIN;Acc:ZDB-GENE-040704-26]	337397	FALSE	1	1	1	1	4
F1QEJ5	1.62563	1.22756	2.08298	1.81509	1.17899	1.63762	1.46317	1.60502	0.495196	78.9963	FALSE	-0.296212	-0.587893	-0.00453076	0.0466284	0.159256	-0.296212	FALSE	0.0466284	0.159256	uqcrq	ubiquinol-cytochrome c reductase, complex III subunit VII [Source:ZFIN;Acc:ZDB-GENE-040718-199]	436768	FALSE	1	1	1	1	4
F1QET7	0.351879	0.226216	0.609862	0.239891	1.5587	0.289909	1.84631	1.17796	0.716398	158.941	FALSE	0.895437	0.59681	1.19406	1.90128e-08	5.11485e-07	0.895437	FALSE	1.90128e-08	5.11485e-07	fscn1a	fascin actin-bundling protein 1a [Source:ZFIN;Acc:ZDB-GENE-031009-1]	558271	FALSE	1	1	1	1	4
F1QEW4	-0.787551	-1.01708	-0.194425	-0.37624	-1.34881	-1.04313	-0.546153	-0.843325	0.501848	83.197	FALSE	-0.286479	-0.546872	-0.0260859	0.0314639	0.11856	-0.286479	FALSE	0.0314639	0.11856	flot1a	flotillin 1a [Source:ZFIN;Acc:ZDB-GENE-020430-1]	561345	FALSE	1	1	1	1	4
F1QEY7		-1.27602	-1.85341		-0.929382	-1.20462	-0.955057	-1.12684	0.49843	13.4547	FALSE	0.607514	-0.281451	1.49648	0.164202	0.373872	0.607514	FALSE	0.164202	0.373872	atp6v0a1a	ATPase H+ transporting V0 subunit a1a [Source:ZFIN;Acc:ZDB-GENE-030131-3027]	324307	FALSE	1	1	1	1	4
F1QEY8	-0.49926	-1.71581	-0.834356	-1.23561	-0.925531	-0.738404	-0.349339	-1.14432	0.498793	39.0368	FALSE	0.236869	-0.147391	0.621129	0.219898	0.440603	0.236869	FALSE	0.219898	0.440603	phgdh	phosphoglycerate dehydrogenase [Source:ZFIN;Acc:ZDB-GENE-030131-647]	321928	FALSE	1	1	1	1	4
F1QEZ1		-1.74929	-1.26463	-1.57413	-1.6945	-1.15372	-1.53589	-2.14127	0.364843	6.82751	FALSE	-0.162794	-0.722539	0.396952	0.512216	0.714854	-0.162794	FALSE	0.512216	0.714854	adgrv1	adhesion G protein-coupled receptor V1 [Source:ZFIN;Acc:ZDB-GENE-040624-6]	415105	FALSE	1	1	1	1	4
F1QF00	-0.857871	-1.28567	-0.223501	-0.456779	-0.894406	-0.707829	-0.693279	-0.639598	0.517236	101.172	FALSE	-0.054574	-0.305978	0.19683	0.667665	0.82802	-0.054574	FALSE	0.667665	0.82802	pgm1	phosphoglucomutase 1 [Source:ZFIN;Acc:ZDB-GENE-040426-1245]	394000	FALSE	1	1	1	1	4
F1QF15	-0.373828	-1.05009	-0.12955	0.268273	-0.525511	-0.368328	-0.654442	0.201084	0.564358	49.127	FALSE	-0.0950858	-0.519721	0.329549	0.654717	0.825071	-0.0950858	FALSE	0.654717	0.825071	actr2a	actin related protein 2a [Source:ZFIN;Acc:ZDB-GENE-040426-2894]	406820	FALSE	1	1	1	1	4
F1QF18	-1.97343	-1.71277	-1.98087	-2.05683	-2.2202	-1.75563	-2.26091	-1.85848	0.413241	54.0751	FALSE	-0.0737686	-0.372469	0.224932	0.622522	0.802052	-0.0737686	FALSE	0.622522	0.802052	dcaf8	DDB1 and CUL4 associated factor 8 [Source:ZFIN;Acc:ZDB-GENE-070912-578]	100007924	FALSE	1	1	1	1	4
F1QF23	-1.73857	-1.69646	-1.02047	-1.1421	-1.42406	-1.35871	-0.508977	-0.611773	0.569928	24.9721	FALSE	0.610387	0.0504875	1.17029	0.0338406	0.125008	0.610387	FALSE	0.0338406	0.125008	cadm4	cell adhesion molecule 4 [Source:ZFIN;Acc:ZDB-GENE-041114-138]	492787	FALSE	1	1	1	1	4
F1QF30	-0.524763	-0.495144	-0.832021	-0.932865	-0.664868	-0.799239	-0.676351	-0.635148	0.30532	29.0003	FALSE	0.113542	-0.184547	0.411631	0.442274	0.654682	0.113542	FALSE	0.442274	0.654682	elob	elongin B [Source:ZFIN;Acc:ZDB-GENE-020415-1]	192341	FALSE	1	1	1	1	4
F1QF34	0.519038	0.819872	1.01198	0.361079	0.68225	-0.114462	0.56587	0.461779	0.706251	77.0819	FALSE	-0.319899	-0.753797	0.114	0.146157	0.346538	-0.319899	FALSE	0.146157	0.346538	ttc19	tetratricopeptide repeat domain 19 [Source:ZFIN;Acc:ZDB-GENE-070912-490]	564788	FALSE	1	1	1	1	4
F1QF85	0.233619	0.211576	0.729592	0.632842	0.387533	0.397063	0.49103	0.326183	0.428892	56.9585	FALSE	-0.02763	-0.315006	0.259746	0.848011	0.930331	-0.02763	FALSE	0.848011	0.930331	tfam	transcription factor A, mitochondrial [Source:ZFIN;Acc:ZDB-GENE-061013-552]	571106	FALSE	1	1	1	1	4
F1QF86	-0.893432	-0.781962	-0.877761	-0.838907	-1.25938	-0.805198	-0.622178	-0.432007	0.532946	84.7248	FALSE	0.0408117	-0.266104	0.347728	0.792114	0.899304	0.0408117	FALSE	0.792114	0.899304	ppp3ccb	protein phosphatase 3, catalytic subunit, gamma isozyme, b [Source:ZFIN;Acc:ZDB-GENE-070112-1102]	565241	FALSE	1	1	1	1	4
F1QFC0	1.94265	1.86721	2.5869	2.19795	2.54761	2.41266	2.73113	2.43283	0.584916	359.951	FALSE	0.371661	0.207449	0.535873	1.14171e-05	0.000172301	0.371661	FALSE	1.14171e-05	0.000172301	hspa9	heat shock protein 9 [Source:ZFIN;Acc:ZDB-GENE-030828-12]	373085	FALSE	1	1	1	1	4
F1QFG4	-0.531896	-1.59755	-0.681931	-1.2199	-1.39631	-1.72979	-1.05837	-1.05783	0.384117	35.9482	FALSE	-0.364907	-0.678825	-0.0509888	0.0239549	0.0981598	-0.364907	FALSE	0.0239549	0.0981598	dglucy	D-glutamate cyclase [Source:ZFIN;Acc:ZDB-GENE-070725-6]	560387	FALSE	1	1	1	1	4
F1QFJ8	-1.09888	-1.13769	-1.52763	-1.29976	-0.807089	-1.33091	-1.37352	-1.45361	0.322558	12	TRUE	0.0247055	-0.472244	0.521655	0.915533	0.96484	0.0247055	FALSE	0.915533	0.96484	hnrnph1l	heterogeneous nuclear ribonucleoprotein H1, like [Source:ZFIN;Acc:ZDB-GENE-030131-275]	321556	FALSE	1	1	1	1	4
F1QFN3	-1.77816	-1.8667	-1.78687	-1.81866	-1.74812	-1.41716	-1.33229	-1.92671	0.332583	51.0344	FALSE	0.19121	-0.0331329	0.415554	0.0931429	0.253328	0.19121	FALSE	0.0931429	0.253328	larsb	leucyl-tRNA synthetase b [Source:ZFIN;Acc:ZDB-GENE-030114-7]	569778	FALSE	1	1	1	1	4
F1QFP1		-1.10302	-1.47606	-1.70999	-0.393414	-1.20475	-0.813976	-1.30112	0.537566	19.3783	FALSE	0.465473	-0.160479	1.09142	0.136277	0.332956	0.465473	FALSE	0.136277	0.332956	copz1	coatomer protein complex, subunit zeta 1 [Source:ZFIN;Acc:ZDB-GENE-000406-6]	57970	FALSE	1	1	1	1	4
F1QFQ6	2.3475	2.39627	2.92813	2.85174	2.71051	1.88097	2.92665	2.96713	0.502183	23	FALSE	-0.00959649	-0.529018	0.509826	0.969843	0.982949	-0.00959649	FALSE	0.969843	0.982949	dlst	dihydrolipoamide S-succinyltransferase [Source:ZFIN;Acc:ZDB-GENE-030326-1]	368262	FALSE	1	1	1	1	4
F1QFQ7	-0.0313647	0.00607562	0.194499	-0.150626	0.137831	0.088024	0.412923	0.0977531	0.577859	85.4668	FALSE	0.155411	-0.196165	0.506987	0.381959	0.605961	0.155411	FALSE	0.381959	0.605961	acadsb	acyl-CoA dehydrogenase short/branched chain [Source:ZFIN;Acc:ZDB-GENE-070410-109]	110437777	FALSE	1	1	1	1	4
F1QFT8	-1.71715	-1.91691	-1.33262	-1.15279	-1.07271	-1.33771	-0.796668	-0.96663	0.325005	18.1577	FALSE	0.515286	0.06219	0.968382	0.0280178	0.110421	0.515286	FALSE	0.0280178	0.110421	oxa1l	OXA1L mitochondrial inner membrane protein [Source:ZFIN;Acc:ZDB-GENE-071004-49]	562963	FALSE	1	1	1	1	4
F1QFV2	-0.151749	0.492889	0.424908	-0.142936	-0.0464755	-0.248081	0.603503	-0.142563	0.707594	17.228	FALSE	-0.0899413	-1.00884	0.828959	0.838976	0.926107	-0.0899413	FALSE	0.838976	0.926107	hnrnpa1b	heterogeneous nuclear ribonucleoprotein A1b [Source:ZFIN;Acc:ZDB-GENE-030912-14]	378453	FALSE	1	1	1	1	4
F1QFV6	0.939137	0.796628	0.642252	0.342507	0.763159	0.524529	1.18588	1.03218	0.610507	38.0229	FALSE	0.366213	-0.150173	0.882599	0.15928	0.367742	0.366213	FALSE	0.15928	0.367742	rpl28	ribosomal protein L28 [Source:ZFIN;Acc:ZDB-GENE-040930-10]	394036	FALSE	1	1	1	1	4
A0A0R4IAH3	-0.622978	-1.27716	-0.330266	-0.479491	0.294788	-0.0418689	0.266486	-0.103333	0.80691	97.4649	FALSE	0.89113	0.430524	1.35174	0.000219169	0.00218727	0.89113	FALSE	0.000219169	0.00218727	eci2	enoyl-CoA delta isomerase 2 [Source:ZFIN;Acc:ZDB-GENE-040718-392]	436918	FALSE	1	1	1	1	4
F1QG24					-1.17517	-1.23014	-1.30007	-1.17389	#N/A	#N/A	#N/A	#N/A	#N/A	#N/A	#N/A	#N/A	0.875079	TRUE	0	0	fas	Fas cell surface death receptor [Source:ZFIN;Acc:ZDB-GENE-061019-2]	768248	TRUE	1	1	1	1	4
Q1LWN2								-0.133989	#N/A	#N/A	#N/A	#N/A	#N/A	#N/A	#N/A	#N/A	1.95007	TRUE	0	0	vtg1	vitellogenin 1 [Source:ZFIN;Acc:ZDB-GENE-001201-1]	559475	FALSE	0	0	0	1	1
F1QG80	0.686105	0.369874	0.533636	0.412613	0.624883	-1.73933	1.0948	0.463801	1.01007	22.7909	FALSE	-0.475488	-1.59294	0.641961	0.387681	0.610375	-0.475488	FALSE	0.387681	0.610375	rpl22	ribosomal protein L22 [Source:ZFIN;Acc:ZDB-GENE-051113-276]	557397	FALSE	1	1	1	1	4
F1QSP8	-0.821135	-0.699122	-0.571476	-0.584226	0.14728	-0.158003	0.439595	-0.12158	0.491627	63.1068	FALSE	0.890461	0.55543	1.22549	1.50742e-06	2.78423e-05	0.890461	FALSE	1.50742e-06	2.78423e-05	prdx4	peroxiredoxin 4 [Source:ZFIN;Acc:ZDB-GENE-030131-1096]	570477	FALSE	1	1	1	1	4
F1QGE6	-1.35812	-1.25477	-1.0235	-1.22434	-0.803593	-0.376884	-0.451748	-0.684852	0.446916	59.9517	FALSE	0.541698	0.243	0.840397	0.00059226	0.00510747	0.541698	FALSE	0.00059226	0.00510747	tsg101a	tumor susceptibility 101a [Source:ZFIN;Acc:ZDB-GENE-030217-1]	415179	FALSE	1	1	1	1	4
F1QGI2		-2.72537	-2.72342	-2.33421	-1.99407	-2.23599	-1.83187		0.376435	13.1014	FALSE	0.529373	-0.101432	1.16018	0.0930307	0.253328	0.529373	FALSE	0.0930307	0.253328	sec63	SEC63 homolog, protein translocation regulator [Source:ZFIN;Acc:ZDB-GENE-040718-328]	436861	FALSE	1	1	1	1	4
F1QGI3	1.37598	0.901465	1.0556	0.884505	1.38361	1.58319	1.57943	1.03912	0.478826	55.0254	FALSE	0.307616	-0.0525626	0.667795	0.0926082	0.253328	0.307616	FALSE	0.0926082	0.253328	rpl23a	ribosomal protein L23a [Source:ZFIN;Acc:ZDB-GENE-030131-7479]	335539	FALSE	1	1	1	1	4
F1QGK0	0.271093	-0.436951	0.0965424	0.0167362	-0.221887	-0.27552	0.264589	0.309584	0.541565	68.0699	FALSE	0.117573	-0.216554	0.4517	0.484976	0.691028	0.117573	FALSE	0.484976	0.691028	gpd1b	glycerol-3-phosphate dehydrogenase 1b [Source:ZFIN;Acc:ZDB-GENE-030131-3906]	325181	FALSE	1	1	1	1	4
F1QGR3	-0.569722	-0.458222	-0.792192	-0.823353	-1.01226	-0.473111	-1.10213	-1.42122	0.588561	31.2361	FALSE	-0.288037	-0.861729	0.285655	0.313851	0.542825	-0.288037	FALSE	0.313851	0.542825	fscn2b	fascin actin-bundling protein 2b, retinal [Source:ZFIN;Acc:ZDB-GENE-040426-1740]	393743	FALSE	1	1	1	1	4
F1QGS9					-1.00715	-1.26247	-0.92835	-1.64698	#N/A	#N/A	#N/A	#N/A	#N/A	#N/A	#N/A	#N/A	1.03304	TRUE	0	0	gusb	glucuronidase, beta [Source:ZFIN;Acc:ZDB-GENE-070705-256]	571441	TRUE	1	1	1	1	4
F1QGU0	-2.2293		-1.97798	-1.95316	-2.14948	-1.99051	-2.07911	-2.46625	0.25933	15	TRUE	-0.141046	-0.544716	0.262625	0.467935	0.6769	-0.141046	FALSE	0.467935	0.6769	pgp	phosphoglycolate phosphatase [Source:ZFIN;Acc:ZDB-GENE-030131-6240]	792824	FALSE	1	1	1	1	4
F1QGW6		-0.945844	-1.18065	-0.554788	-0.635923	-0.637784	-0.424346	-0.999055	0.314998	20.0192	FALSE	0.145224	-0.230195	0.520643	0.429224	0.645318	0.145224	FALSE	0.429224	0.645318	eif2s3	eukaryotic translation initiation factor 2, subunit 3 gamma [Source:ZFIN;Acc:ZDB-GENE-030131-5552]	327341	FALSE	1	1	1	1	4
F1QHC4	-1.49838	-2.07419	-1.89304	-2.16626	-1.22187	-2.20735	-1.73775	-2.08571	0.818859	145.501	FALSE	0.0485937	-0.294785	0.391972	0.78011	0.893876	0.0485937	FALSE	0.78011	0.893876	lmnb1	lamin B1 [Source:ZFIN;Acc:ZDB-GENE-020424-2]	195816	FALSE	1	1	1	1	4
Q1LWJ1	-1.7076	-1.64132	-1.60263	-1.4915	-0.825364	-0.684829	-1.20119	-1.12872	0.875735	52.9301	FALSE	0.889389	0.23636	1.54242	0.00854053	0.0455556	0.889389	FALSE	0.00854053	0.0455556	pnp6	purine nucleoside phosphorylase 6 [Source:ZFIN;Acc:ZDB-GENE-040426-1800]	402953	FALSE	1	1	1	1	4
F1QHE5	-0.0347518	-0.591849	-0.688417	0.152915	0.141806	-0.0329094	-0.0831296	-0.220268	0.321391	30.0148	FALSE	0.245523	-0.0626897	0.553736	0.114224	0.291839	0.245523	FALSE	0.114224	0.291839	psmd14	proteasome 26S subunit, non-ATPase 14 [Source:ZFIN;Acc:ZDB-GENE-070410-56]	799058	FALSE	1	1	1	1	4
F1QHE9	1.89993	1.36803	2.34984	2.42432	1.77397	2.50099	2.61554	2.17854	0.889722	43.8792	FALSE	0.44806	-0.284034	1.18015	0.223937	0.442687	0.44806	FALSE	0.223937	0.442687	ndufs7	NADH:ubiquinone oxidoreductase core subunit S7 [Source:ZFIN;Acc:ZDB-GENE-041111-261]	796997	FALSE	1	1	1	1	4
F1QHG3									#N/A	#N/A	#N/A	#N/A	#N/A	#N/A	#N/A	#N/A	0.0468671	TRUE	0	0	F1QHG3	#N/A	#N/A	FALSE	0	0	0	0	0
F1QHJ3	-2.81022				-1.63797	-1.76865	-1.92499	-2.21152	0.284669	6	TRUE	0.935232	0.17219	1.69827	0.0240365	0.0983311	0.935232	FALSE	0.0240365	0.0983311	gna13b	guanine nucleotide binding protein (G protein), alpha 13b [Source:ZFIN;Acc:ZDB-GENE-030131-8277]	336333	TRUE	1	1	1	1	4
Q6PBK9	1.47075	1.11359	1.64487	1.59353	2.32309	2.18909	2.40995	2.27852	0.629498	185.535	FALSE	0.889038	0.648185	1.12989	9.06993e-12	4.40158e-10	0.889038	FALSE	9.06993e-12	4.40158e-10	prdx6	peroxiredoxin 6 [Source:ZFIN;Acc:ZDB-GENE-040426-1778]	393778	FALSE	1	1	1	1	4
F1QHM4	-1.50585	-0.911429	-1.21526	-1.61853	-1.36951	-1.29113	-1.18302	-1.2233	0.330464	24.3593	FALSE	0.0723348	-0.325888	0.470557	0.711198	0.853644	0.0723348	FALSE	0.711198	0.853644	sept4a	septin 4a [Source:ZFIN;Acc:ZDB-GENE-051120-87]	556486	FALSE	1	1	1	1	4
F1QHQ1	-1.11049	-1.52451	-0.739255	-0.695177	-1.21868	-0.937848			0.433245	15.169	FALSE	-0.131565	-0.896545	0.633414	0.719256	0.855485	-0.131565	FALSE	0.719256	0.855485	slc25a29	solute carrier family 25 member 29 [Source:ZFIN;Acc:ZDB-GENE-050913-70]	569608	FALSE	1	1	1	1	4
F1QHR0						-1.75366	-2.55136	-1.50142	#N/A	#N/A	#N/A	#N/A	#N/A	#N/A	#N/A	#N/A	0.225627	TRUE	0	0	apoa4b.1	apolipoprotein A-IV b, tandem duplicate 1 [Source:ZFIN;Acc:ZDB-GENE-030131-1263]	322543	TRUE	0	1	1	1	3
F1QHT2	-0.702818	-1.13438	-0.0410802	0.00513482	-0.549193	-0.547584	0.00513087	-0.0326894	0.648365	53.0996	FALSE	0.00988854	-0.423635	0.443412	0.963682	0.980648	0.00988854	FALSE	0.963682	0.980648	slc4a4a	solute carrier family 4 member 4a [Source:ZFIN;Acc:ZDB-GENE-060526-274]	568631	FALSE	1	1	1	1	4
F1QHT9	-0.348597	0.0838842	-0.637706	-0.357752	-0.94681	0.064546	-0.43468	-0.473357	0.368253	45.0165	FALSE	-0.133108	-0.434416	0.1682	0.378327	0.602161	-0.133108	FALSE	0.378327	0.602161	ddx19	DEAD/H (Asp-Glu-Ala-Asp/His) box polypeptide 19 (DBP5 homolog, yeast) [Source:ZFIN;Acc:ZDB-GENE-020419-30]	192339	FALSE	1	1	1	1	4
F1QHZ1	-0.359115	-0.126279	-0.356186	-0.551981	0.253427	0.125734	0.142629	0.367402	0.44221	42.052	FALSE	0.556537	0.221413	0.891661	0.00170859	0.0125111	0.556537	FALSE	0.00170859	0.0125111	rad23aa	RAD23 homolog A, nucleotide excision repair protein a [Source:ZFIN;Acc:ZDB-GENE-040808-59]	445284	FALSE	1	1	1	1	4
F1QHZ4			-1.15889			-0.738148	-0.971332		0.864035	6	TRUE	0.495319	-2.09406	3.08469	0.656256	0.825198	0.495319	FALSE	0.656256	0.825198	pars2	prolyl-tRNA synthetase 2, mitochondrial [Source:ZFIN;Acc:ZDB-GENE-030131-4219]	325494	FALSE	0	1	1	0	2
F1QI59			-1.30722	-1.49979	-1.29731	-2.93398	-0.665858	-1.27409	0.77579	10	FALSE	0.0477661	-1.06802	1.16355	0.925893	0.968548	0.0477661	FALSE	0.925893	0.968548	ppp1cb	protein phosphatase 1, catalytic subunit, beta isozyme [Source:ZFIN;Acc:ZDB-GENE-030616-609]	100003223	FALSE	1	1	1	1	4
F1QI60	-1.26029	-1.70082	-0.880871	-0.882845	-1.64571	-1.73572	-0.952153	-0.922287	0.512009	61.1263	FALSE	-0.0611769	-0.355042	0.232688	0.678674	0.832064	-0.0611769	FALSE	0.678674	0.832064	rufy3	RUN and FYVE domain containing 3 [Source:ZFIN;Acc:ZDB-GENE-050327-58]	541522	FALSE	1	1	1	1	4
F1QIB3	-1.42328	-0.657833	-0.909431	-1.21056	-0.890178	-0.16217	-1.06519	-0.588046	0.370642	17.1067	FALSE	0.293561	-0.213286	0.800407	0.238499	0.460083	0.293561	FALSE	0.238499	0.460083	dbnlb	drebrin-like b [Source:ZFIN;Acc:ZDB-GENE-050522-293]	553729	FALSE	1	1	1	1	4
F1QIC0			-2.15224		-1.5843	-0.729867	-0.951837	-1.14018	0.908981	28.9158	FALSE	1.50318	-0.442526	3.44888	0.124924	0.31168	1.50318	FALSE	0.124924	0.31168	cbsb	cystathionine-beta-synthase b [Source:ZFIN;Acc:ZDB-GENE-021030-3]	266987	TRUE	1	1	1	1	4
F1QIC6	-0.997894	-0.0131275	0.00355376	-0.516906	-1.17036	-0.667811	-0.0194648	-0.333941	0.629395	45.0441	FALSE	-0.161076	-0.700536	0.378383	0.550608	0.744674	-0.161076	FALSE	0.550608	0.744674	fam162a	family with sequence similarity 162 member A [Source:ZFIN;Acc:ZDB-GENE-030131-8307]	336363	FALSE	1	1	1	1	4
F1QIC8	-1.52672	-0.603418	-0.0992319	-0.195188	-0.430355	-1.12379	0.248368	-0.10318	0.64937	57.7363	FALSE	0.384995	-0.0562464	0.826237	0.0860035	0.243267	0.384995	FALSE	0.0860035	0.243267	LOC100004582	uncharacterized LOC100004582 [Source:NCBI gene;Acc:100004582]	100004582	FALSE	1	1	1	1	4
F1QII8	-1.63221	-0.540607	-0.914786	-0.34985	-0.398098		-0.217992		0.424289	24.1494	FALSE	0.731446	0.0965442	1.36635	0.0257209	0.104189	0.731446	FALSE	0.0257209	0.104189	eif3k	eukaryotic translation initiation factor 3, subunit K [Source:ZFIN;Acc:ZDB-GENE-050417-45]	550245	FALSE	1	1	1	1	4
F1QIJ0	-1.57224				-0.788025	-1.60788	-0.928853	-1.23441	0.440285	8	TRUE	0.6768	-0.419849	1.77345	0.192496	0.402555	0.6768	FALSE	0.192496	0.402555	caprin1a	cell cycle associated protein 1a [Source:ZFIN;Acc:ZDB-GENE-040801-226]	445090	TRUE	1	1	1	1	4
Q6PBU2	-1.8914	-2.32275	-1.84432	-1.64303	-1.23449	-0.574754	-1.08258	-0.783344	0.428988	30.0543	FALSE	0.880966	0.482498	1.27943	9.09917e-05	0.00104746	0.880966	FALSE	9.09917e-05	0.00104746	vps37a	VPS37A subunit of ESCRT-I [Source:ZFIN;Acc:ZDB-GENE-030131-8312]	336368	FALSE	1	1	1	1	4
F1QIQ2		-2.74029	-2.55086		-2.53143	-1.92344	-2.33041	-2.587	0.306573	15.0037	FALSE	0.385111	-0.0666808	0.836902	0.0892717	0.248535	0.385111	FALSE	0.0892717	0.248535	bag6	BCL2 associated athanogene 6 [Source:ZFIN;Acc:ZDB-GENE-010501-5]	83910	FALSE	1	1	1	1	4
F1QIV2	0.269458	0.386908	0.642779	0.254968	0.38103	0.131542	0.838732	0.972803	0.585667	108.439	FALSE	0.067017	-0.228481	0.362515	0.653952	0.82494	0.067017	FALSE	0.653952	0.82494	ncam1b	neural cell adhesion molecule 1b [Source:ZFIN;Acc:ZDB-GENE-010822-2]	114442	FALSE	1	1	1	1	4
F1QJ48	-0.885729	-1.3348	-2.13729	-1.78149	-1.48761	-1.96325	-1.93038	-2.11093	0.44489	18.1918	FALSE	-0.238255	-0.80427	0.32776	0.388397	0.610726	-0.238255	FALSE	0.388397	0.610726	mrrf	mitochondrial ribosome recycling factor [Source:ZFIN;Acc:ZDB-GENE-040704-12]	431721	FALSE	1	1	1	1	4
F1QJ56	1.26	0.754329	1.68821	1.29873	1.25307	1.22988	2.01398	1.70026	0.56223	69.8907	FALSE	0.340727	-0.0388847	0.720339	0.0777545	0.227097	0.340727	FALSE	0.0777545	0.227097	ndufb10	NADH:ubiquinone oxidoreductase subunit B10 [Source:ZFIN;Acc:ZDB-GENE-040426-1691]	393703	FALSE	1	1	1	1	4
F1QJ75	-1.28645	-1.93326	-0.953015	-1.20518	-1.37329	-1.18716	-0.717424	-0.83643	0.459517	75.3225	FALSE	0.306173	0.0139066	0.59844	0.0402954	0.142799	0.306173	FALSE	0.0402954	0.142799	cyb5r1	cytochrome b5 reductase 1 [Source:ZFIN;Acc:ZDB-GENE-030131-8497]	336553	FALSE	1	1	1	1	4
F1QJE0	2.62251	1.96951	3.19133	2.99269	2.17467	2.78477	2.67277	2.72428	0.745892	167.057	FALSE	-0.19423	-0.501505	0.113046	0.2138	0.43267	-0.19423	FALSE	0.2138	0.43267	uqcrc2a	ubiquinol-cytochrome c reductase core protein 2a [Source:ZFIN;Acc:ZDB-GENE-040718-405]	436930	FALSE	1	1	1	1	4
F1QJI4			-2.3373				-2.89605		0.552543	5.60474	FALSE	-0.454438	-2.59758	1.6887	0.617833	0.798088	-0.454438	FALSE	0.617833	0.798088	vps13a	vacuolar protein sorting 13 homolog A [Source:ZFIN;Acc:ZDB-GENE-030926-1]	378837	FALSE	0	0	1	0	1
F1QJK2	-0.441497		-1.05956	-0.691425	-1.01766		-0.953342	-0.898414	0.217295	18.0902	FALSE	-0.315926	-0.621743	-0.0101103	0.0435986	0.151554	-0.315926	FALSE	0.0435986	0.151554	sept8a	septin 8a [Source:ZFIN;Acc:ZDB-GENE-030131-309]	321590	FALSE	1	0	1	1	3
F1QJK4	-1.22599	-1.28039	-1.48566	-1.49897	-0.884079	-0.634051	-0.892281	-0.953453	0.426227	77.2426	FALSE	0.454579	0.193858	0.7153	0.000850139	0.00685373	0.454579	FALSE	0.000850139	0.00685373	myh9b	myosin, heavy chain 9b, non-muscle [Source:ZFIN;Acc:ZDB-GENE-030131-998]	561431	FALSE	1	1	1	1	4
F1QJM0	-3.825	-2.34332	-1.96833		-1.23502	-2.35333	-1.6701	-2.15893	0.811794	22	TRUE	0.572031	-0.315282	1.45934	0.194891	0.404329	0.572031	FALSE	0.194891	0.404329	F1QJM0	#N/A	#N/A	FALSE	1	1	1	1	4
F1QJS1	-2.44863		-1.54345				-1.60569	-1.64624	0.344755	7.07282	FALSE	0.278557	-0.474377	1.03149	0.41132	0.628794	0.278557	FALSE	0.41132	0.628794	miga2	mitoguardin 2 [Source:ZFIN;Acc:ZDB-GENE-050320-135]	541431	FALSE	1	0	1	1	3
F1QJT6	-1.86697	-1.92465	-1.81419	-2.20033	-1.43998	-1.15748	-1.55067	-1.85813	0.478567	49.0268	FALSE	0.447159	0.0885693	0.805749	0.0155828	0.0711577	0.447159	FALSE	0.0155828	0.0711577	stau2	staufen double-stranded RNA binding protein 2 [Source:ZFIN;Acc:ZDB-GENE-040426-687]	393899	FALSE	1	1	1	1	4
F1QJV7	0.276961	-0.624575	0.193971	0.0260695	0.515468	0.260043	0.360334	0.31188	0.346369	38.004	FALSE	0.372229	0.0716694	0.672788	0.0165659	0.0747965	0.372229	FALSE	0.0165659	0.0747965	ddt	D-dopachrome tautomerase [Source:ZFIN;Acc:ZDB-GENE-040625-160]	415237	FALSE	1	1	1	1	4
O42248	-1.06845	-1.50714	-1.24868	-0.913947	-0.197333	-0.384393	-0.484061	-0.763328	0.860544	102.115	FALSE	0.879827	0.426824	1.33283	0.000204495	0.00208282	0.879827	FALSE	0.000204495	0.00208282	gnb2l1	receptor for activated C kinase 1 [Source:ZFIN;Acc:ZDB-GENE-990415-89]	30722	FALSE	1	1	1	1	4
F1QJX7	-1.94302	-1.97366	-1.35881	-1.74654	-2.18034	-1.95582	-1.34492	-1.09334	0.443589	19.1623	FALSE	0.304356	-0.142482	0.751194	0.170297	0.380058	0.304356	FALSE	0.170297	0.380058	gnas	GNAS complex locus [Source:ZFIN;Acc:ZDB-GENE-090417-2]	557353	FALSE	1	1	1	1	4
F1QJZ6	-0.52047	-0.639499	-0.471028	-0.1648	-0.481118	-0.973395	-0.27265	-0.136187	0.474379	72.0565	FALSE	0.154761	-0.12543	0.434953	0.274537	0.50369	0.154761	FALSE	0.274537	0.50369	tmod2	tropomodulin 2 [Source:ZFIN;Acc:ZDB-GENE-040912-185]	447869	FALSE	1	1	1	1	4
F1QK02	-1.31071	-1.12058	-1.08565	-1.39091	-1.07316	-0.881456	-0.989835	-1.16567	0.47591	44.0147	FALSE	0.227506	-0.143477	0.59849	0.223045	0.442687	0.227506	FALSE	0.223045	0.442687	mrps22	mitochondrial ribosomal protein S22 [Source:ZFIN;Acc:ZDB-GENE-070615-31]	556778	FALSE	1	1	1	1	4
F1QK37	-0.714992	0.15885	-0.57949	-0.901304	-0.613372	-0.0436768	-0.228249	-1.0459	0.732448	52.0715	FALSE	-0.289759	-0.816945	0.237426	0.275148	0.504077	-0.289759	FALSE	0.275148	0.504077	fscn2a	fascin actin-bundling protein 2a, retinal [Source:ZFIN;Acc:ZDB-GENE-110901-1]	798075	FALSE	1	1	1	1	4
F1QK60			-2.10285		-1.74752				1.08774	4	TRUE	0.351708	-3.91929	4.6227	0.830366	0.920285	0.351708	FALSE	0.830366	0.920285	krt4	keratin 4 [Source:ZFIN;Acc:ZDB-GENE-000607-83]	794486	FALSE	1	0	1	0	2
F1QK82		-3.71771	1.24297	0.928362	0.538976	-1.60537	-0.487267	0.557831	#N/A	#N/A	#N/A	#N/A	#N/A	#N/A	#N/A	#N/A	0.156684	TRUE	0	0	kif11	kinesin family member 11 [Source:ZFIN;Acc:ZDB-GENE-020426-1]	195818	FALSE	1	1	1	1	4
F1QK92	-1.41884	-0.775756	-0.497799	-0.816654	-1.22369	-0.602899	-0.816563	-0.630248	0.619099	63.0219	FALSE	-0.0294981	-0.448253	0.389257	0.888503	0.95238	-0.0294981	FALSE	0.888503	0.95238	uqcc1	ubiquinol-cytochrome c reductase complex assembly factor 1 [Source:ZFIN;Acc:ZDB-GENE-060929-1034]	767788	FALSE	1	1	1	1	4
F1QK94	-0.0335048	-0.207945	0.920441	0.708613	-0.205418	-0.598566	0.356003	0.557481	0.890536	152.244	FALSE	-0.285853	-0.636118	0.0644131	0.108957	0.284162	-0.285853	FALSE	0.108957	0.284162	amph	amphiphysin [Source:ZFIN;Acc:ZDB-GENE-040426-1711]	393804	FALSE	1	1	1	1	4
F1QKA0	-1.94585	-2.48471		-2.5802	-2.61568	-3.21568	-2.08243	-1.93963	0.807658	20.0186	FALSE	-0.204437	-1.22534	0.816464	0.680618	0.833101	-0.204437	FALSE	0.680618	0.833101	emb	embigin [Source:ZFIN;Acc:ZDB-GENE-070705-158]	100141497	FALSE	1	1	1	1	4
F1QKA5	-0.596729	-0.56135	-0.646476	-0.588093	-0.453739	-0.681809	-1.08758	-1.02265	0.316324	31.003	FALSE	-0.223158	-0.550374	0.104058	0.174152	0.383657	-0.223158	FALSE	0.174152	0.383657	chchd7	coiled-coil-helix-coiled-coil-helix domain containing 7 [Source:ZFIN;Acc:ZDB-GENE-080204-55]	561510	FALSE	1	1	1	1	4
F1QKE3		-2.79844	-1.88104		-1.82146	-1.82289	-2.41442	-2.16852	0.527702	20.057	FALSE	0.00384174	-0.808375	0.816059	0.992227	0.994235	0.00384174	FALSE	0.992227	0.994235	mpp6a	membrane protein, palmitoylated 6a (MAGUK p55 subfamily member 6) [Source:ZFIN;Acc:ZDB-GENE-050506-35]	402878	FALSE	1	1	1	1	4
F1QKS4	0.850531	1.37948	1.06229	1.18197	1.84554	1.43656	2.14944	1.72757	0.625873	155.948	FALSE	0.491328	0.222695	0.759961	0.000408062	0.00369947	0.491328	FALSE	0.000408062	0.00369947	canx	calnexin [Source:ZFIN;Acc:ZDB-GENE-040426-2797]	406757	FALSE	1	1	1	1	4
F1QKY8	-0.0700254	-1.02744	-0.703109	-1.01968			-0.33547	0.999742	0.656225	15.429	FALSE	0.727266	-0.277584	1.73212	0.144078	0.344086	0.727266	FALSE	0.144078	0.344086	tubb2	tubulin, beta 2A class IIa [Source:ZFIN;Acc:ZDB-GENE-050522-384]	554127	FALSE	1	1	1	1	4
F1QL05	0.485104	1.07117	1.05856	0.886458	0.692168	0.880289	0.77046	0.679933	0.556161	89.0465	FALSE	0.0378552	-0.282947	0.358657	0.815162	0.912513	0.0378552	FALSE	0.815162	0.912513	pcmtl	l-isoaspartyl protein carboxyl methyltransferase, like [Source:ZFIN;Acc:ZDB-GENE-040426-1738]	393741	FALSE	1	1	1	1	4
F1QLH1	1.56792	1.36067	1.82636	1.55106	1.57873	1.55649	1.76858	1.96861	0.595881	60.7982	FALSE	0.113316	-0.290741	0.517374	0.576978	0.764662	0.113316	FALSE	0.576978	0.764662	ppifb	peptidylprolyl isomerase Fb [Source:ZFIN;Acc:ZDB-GENE-051030-126]	641328	FALSE	1	1	1	1	4
F1QLH9	-0.699531	-0.56355	-1.12049	-1.32346	-0.579371	-1.67624	-0.358498	-1.16615	0.470206	72.1152	FALSE	0.182886	-0.121962	0.487734	0.235655	0.456018	0.182886	FALSE	0.235655	0.456018	nucb1	nucleobindin 1 [Source:ZFIN;Acc:ZDB-GENE-060825-222]	751753	FALSE	1	1	1	1	4
F1QLR1	4.78712	5.77295	5.37325	5.23415	4.95582	4.81129	4.99022	5.26934	0.367145	71.0007	FALSE	-0.215834	-0.447334	0.0156655	0.0671694	0.206772	-0.215834	FALSE	0.0671694	0.206772	cox4i2	cytochrome c oxidase subunit 4I2 [Source:ZFIN;Acc:ZDB-GENE-040426-1775]	393776	FALSE	1	1	1	1	4
F1QLT9	-1.84657	-1.54862	-1.68188	-1.2894	-1.76163	-1.54494	-1.24728	-1.59288	0.590389	80.7132	FALSE	-0.0319895	-0.387026	0.323047	0.858164	0.93546	-0.0319895	FALSE	0.858164	0.93546	rars	arginyl-tRNA synthetase [Source:ZFIN;Acc:ZDB-GENE-030131-9014]	337070	FALSE	1	1	1	1	4
F1QLZ8	-1.78465	-1.84322	-1.41231	-1.43427	-1.44988	-1.46805	-1.29323	-1.36304	0.374799	52.2825	FALSE	0.218386	-0.0418016	0.478574	0.0981352	0.263718	0.218386	FALSE	0.0981352	0.263718	slc27a4	solute carrier family 27 member 4 [Source:ZFIN;Acc:ZDB-GENE-050417-248]	550432	FALSE	1	1	1	1	4
F1QM53	-0.0378061	0.758277	0.507015	-0.335592	0.235415	0.279295	0.0410578	0.717505	0.535889	27.0001	FALSE	0.095345	-0.454432	0.645122	0.724727	0.856695	0.095345	FALSE	0.724727	0.856695	iscub	iron-sulfur cluster assembly enzyme b [Source:ZFIN;Acc:ZDB-GENE-050417-332]	550498	FALSE	1	1	1	1	4
F1QMF9	-1.36441	-1.09407	-1.77286	-1.28696	-0.540462	-1.27226	-0.357215	-1.38697	0.622554	20.0847	FALSE	0.6424	-0.0239539	1.30875	0.0580057	0.186447	0.6424	FALSE	0.0580057	0.186447	nedd8	NEDD8 ubiquitin like modifier [Source:ZFIN;Acc:ZDB-GENE-030616-588]	368667	FALSE	1	1	1	1	4
F1QMG1	-1.19458	-1.76349	-0.974929	-1.16778	-0.905651	-1.55628	-1.25558	-1.68729	0.471566	23.3565	FALSE	-0.149903	-0.706636	0.406831	0.583146	0.768752	-0.149903	FALSE	0.583146	0.768752	F1QMG1	#N/A	#N/A	FALSE	1	1	1	1	4
F1QML8	-1.2895	-2.19678	-2.12643	-2.23077	-1.8825	-1.92031	-1.88567	-2.30146	0.426582	34.5268	FALSE	0.0236956	-0.349244	0.396635	0.898066	0.958577	0.0236956	FALSE	0.898066	0.958577	akap8l	A kinase (PRKA) anchor protein 8-like [Source:ZFIN;Acc:ZDB-GENE-040426-2303]	406500	FALSE	1	1	1	1	4
F1QN22	-1.96629	-1.69566	-1.36072	-1.76888	-1.57222	-1.80888	-1.4105	-1.24885	0.373584	41.0131	FALSE	0.167048	-0.148176	0.482272	0.290781	0.520379	0.167048	FALSE	0.290781	0.520379	mrps23	mitochondrial ribosomal protein S23 [Source:ZFIN;Acc:ZDB-GENE-040801-134]	445221	FALSE	1	1	1	1	4
F1QN46						-1.34256	-0.599265		#N/A	#N/A	#N/A	#N/A	#N/A	#N/A	#N/A	#N/A	1.31763	TRUE	0	0	itgb8	integrin, beta 8 [Source:ZFIN;Acc:ZDB-GENE-071213-3]	556752	FALSE	0	1	1	0	2
F1QN72	-0.561177	-0.679789	0.213889	-0.228497	-0.833054	-1.047	-0.162175	0.0430821	0.816593	59.8883	FALSE	-0.491178	-1.02241	0.0400553	0.0693154	0.210556	-0.491178	FALSE	0.0693154	0.210556	gsto1	glutathione S-transferase omega 1 [Source:ZFIN;Acc:ZDB-GENE-040718-365]	436894	FALSE	1	1	1	1	4
F1QNA0	-1.00642	-1.40673	-0.717734	-0.841418	-0.966525	-0.166278	-0.527609	-0.575643	0.477746	129.257	FALSE	0.515632	0.290732	0.740531	1.29274e-05	0.000189321	0.515632	FALSE	1.29274e-05	0.000189321	pitrm1	pitrilysin metallopeptidase 1 [Source:ZFIN;Acc:ZDB-GENE-040426-2876]	406808	FALSE	1	1	1	1	4
F1QNH4	-2.46584	-1.47534	-1.68611	-2.11148	-2.27479	-2.03437	-2.28984	-2.22034	0.711278	75.284	FALSE	-0.248083	-0.733871	0.237705	0.312284	0.54087	-0.248083	FALSE	0.312284	0.54087	dhodh	dihydroorotate dehydrogenase [Source:ZFIN;Acc:ZDB-GENE-030131-3157]	494065	FALSE	1	1	1	1	4
A0A0R4I9Q1	-1.6632	-1.59304	-1.48131	-1.62954	-1.02998	-0.406592	-0.583221	-0.873715	0.247378	27.0003	FALSE	0.875315	0.618091	1.13254	1.66569e-07	3.8172e-06	0.875315	FALSE	1.66569e-07	3.8172e-06	pcyox1	prenylcysteine oxidase 1 [Source:ZFIN;Acc:ZDB-GENE-050417-98]	550289	FALSE	1	1	1	1	4
F1QP06	-2.59716	-1.75699	-1.06418	-1.44567	-2.45471	-1.74102	-1.33314	-1.10695	0.617112	35.1092	FALSE	-0.364294	-0.907789	0.179201	0.182315	0.39307	-0.364294	FALSE	0.182315	0.39307	lactbl1b	lactamase, beta-like 1b [Source:ZFIN;Acc:ZDB-GENE-061207-53]	567200	FALSE	1	1	1	1	4
F1QP17		-1.31119	-1.0451	-1.6547	-1.10412	-0.942119	-1.20349	-1.25327	0.309688	17.4719	FALSE	0.203346	-0.260259	0.666951	0.368323	0.595272	0.203346	FALSE	0.368323	0.595272	mrps9	mitochondrial ribosomal protein S9 [Source:ZFIN;Acc:ZDB-GENE-060825-257]	751681	FALSE	1	1	1	1	4
F1QP23	-1.40125	-1.43747	-1.15617	-1.36656	-1.34313	-1.01635	-0.872561	-1.49815	0.556215	116.084	FALSE	0.347862	0.0637356	0.631988	0.0168539	0.0752948	0.347862	FALSE	0.0168539	0.0752948	eprs	glutamyl-prolyl-tRNA synthetase [Source:ZFIN;Acc:ZDB-GENE-030131-638]	562037	FALSE	1	1	1	1	4
F1QP26	-2.30363		-1.44358	-2.34968	-2.45119	-2.32665	-2.74164	-2.13385	0.438356	23.3712	FALSE	-0.431214	-0.986957	0.124529	0.122208	0.306138	-0.431214	FALSE	0.122208	0.306138	ndufaf6	NADH:ubiquinone oxidoreductase complex assembly factor 6 [Source:ZFIN;Acc:ZDB-GENE-100112-1]	569692	FALSE	1	1	1	1	4
F1QP56	-0.285428	0.346093	-0.0205985	0.0226685	-0.203556	0.411853	0.0253631	-0.0432827	0.632229	84.2342	FALSE	0.0301857	-0.330443	0.390814	0.868205	0.939575	0.0301857	FALSE	0.868205	0.939575	F1QP56	#N/A	#N/A	FALSE	1	1	1	1	4
Q7ZUP4	0.497903	0.674359	-0.145609	-0.99749	0.649801	1.02812	0.780822	0.876354	0.577387	45.9731	FALSE	0.872547	0.433262	1.31183	0.000229273	0.0022698	0.872547	FALSE	0.000229273	0.0022698	eif5a2	eukaryotic translation initiation factor 5A2 [Source:ZFIN;Acc:ZDB-GENE-040426-2405]	406546	FALSE	1	1	1	1	4
F1QP99	0.47841	0.196902	0.138087	0.0830585	0.742676	0.257344	0.886446	0.522113	0.572727	190.005	FALSE	0.412858	0.195129	0.630588	0.000243243	0.00239851	0.412858	FALSE	0.000243243	0.00239851	pdia7	protein disulfide isomerase family A, member 7 [Source:ZFIN;Acc:ZDB-GENE-040426-2238]	405841	FALSE	1	1	1	1	4
F1QPA7		-1.51039	-1.60302		-1.72706	-1.56744	-1.82518	-1.58509	0.495409	11.0018	FALSE	-0.0861756	-0.790003	0.617652	0.792548	0.899384	-0.0861756	FALSE	0.792548	0.899384	aarsd1	alanyl-tRNA synthetase domain containing 1 [Source:ZFIN;Acc:ZDB-GENE-040801-91]	445178	FALSE	1	1	1	1	4
F1QPB0	-1.92515	-1.87112	-1.46998	-1.524	-2.18646	-2.14341	-1.8561	-1.27544	0.500722	41.9778	FALSE	-0.190716	-0.566502	0.185071	0.311601	0.540443	-0.190716	FALSE	0.311601	0.540443	nt5dc1	5'-nucleotidase domain containing 1 [Source:ZFIN;Acc:ZDB-GENE-030131-8274]	568757	FALSE	1	1	1	1	4
F1QPF7					-1.17167	-1.23907	-1.00132	-1.75242	#N/A	#N/A	#N/A	#N/A	#N/A	#N/A	#N/A	#N/A	0.774705	TRUE	0	0	cth	cystathionase (cystathionine gamma-lyase) [Source:ZFIN;Acc:ZDB-GENE-030131-774]	322055	TRUE	1	1	1	1	4
F1QPG1	-1.51228	-1.20375	-0.872914	-0.833667	-0.946102	-1.17803	-0.679445	-1.10236	0.33395	44.0293	FALSE	0.0468665	-0.203479	0.297212	0.707775	0.852098	0.0468665	FALSE	0.707775	0.852098	lactb	lactamase, beta [Source:ZFIN;Acc:ZDB-GENE-020111-1]	553619	FALSE	1	1	1	1	4
F1QPI4	-1.46302	-1.53531	-1.04318	-1.16729	-1.38332	-1.4685	-0.937659	-1.23087	0.533486	46.5078	FALSE	0.0433463	-0.376009	0.462702	0.836137	0.924505	0.0433463	FALSE	0.836137	0.924505	llgl1	LLGL scribble cell polarity complex component 1 [Source:ZFIN;Acc:ZDB-GENE-060825-69]	751760	FALSE	1	1	1	1	4
Q90WA5	-1.05092	-1.02949	-0.864038	-1.14629	0.0634208	-0.798087	-0.0310655	-0.617117	0.668976	50.4983	FALSE	0.868927	0.328584	1.40927	0.00218465	0.0151457	0.868927	FALSE	0.00218465	0.0151457	pdia6	protein disulfide isomerase family A, member 6 [Source:ZFIN;Acc:ZDB-GENE-030131-879]	322160	FALSE	1	1	1	1	4
F1QPK2				-1.40282	-1.78961		-1.34891	-1.61357	#N/A	#N/A	#N/A	#N/A	#N/A	#N/A	#N/A	#N/A	0.0871874	TRUE	0	0	hccsa.1	holocytochrome c synthase a [Source:ZFIN;Acc:ZDB-GENE-040718-202]	436771	TRUE	1	0	1	1	3
F1QPL7	0.191149	0.0775783	0.390751	0.0997222	0.274488	0.246623	0.326768	0.264828	0.523869	317.866	FALSE	-0.00877276	-0.166402	0.148857	0.912877	0.96484	-0.00877276	FALSE	0.912877	0.96484	F1QPL7	#N/A	#N/A	FALSE	1	1	1	1	4
X1WGS4	-2.16624	-1.97375	-1.76478	-1.83958	-1.35888	-1.23731	-0.889881	-1.44958	0.314306	24.5403	FALSE	0.856241	0.52276	1.18972	1.85125e-05	0.000260332	0.856241	FALSE	1.85125e-05	0.000260332	X1WGS4	#N/A	#N/A	FALSE	1	1	1	1	4
F1QPU3	-0.946956	-0.585353	-0.472	-1.37393	-0.395517	-0.634067	-0.423009	-0.831882	0.450454	20.0233	FALSE	0.256324	-0.353315	0.865963	0.390896	0.613422	0.256324	FALSE	0.390896	0.613422	F1QPU3	#N/A	#N/A	FALSE	1	1	1	1	4
F1QQ34	-2.89633	-2.02365	-2.30539	-2.78358	-2.12408	-2.20114	-2.03423	-1.6484	0.53584	29.08	FALSE	0.445209	-0.130778	1.0212	0.12477	0.311611	0.445209	FALSE	0.12477	0.311611	mrpl13	mitochondrial ribosomal protein L13 [Source:ZFIN;Acc:ZDB-GENE-050522-167]	553555	FALSE	1	1	1	1	4
F1QQI6	0.543865	0.802034	1.38387	1.32123	0.647067	0.806614	1.00831	1.05042	0.597868	264.005	FALSE	-0.111457	-0.30585	0.0829357	0.259947	0.486664	-0.111457	FALSE	0.259947	0.486664	tomm70a	translocase of outer mitochondrial membrane 70 homolog A (S. cerevisiae) [Source:ZFIN;Acc:ZDB-GENE-030131-8173]	572969	FALSE	1	1	1	1	4
F1QQM0	-2.42408	-2.72926	-2.32495	-2.33052	-2.58499	-1.80083	-2.20959	-2.54972	0.507507	42.0565	FALSE	0.158324	-0.260332	0.57698	0.449632	0.661223	0.158324	FALSE	0.449632	0.661223	ro60	Ro60, Y RNA binding protein [Source:ZFIN;Acc:ZDB-GENE-051113-300]	568429	FALSE	1	1	1	1	4
F1QQN9	0.345825	0.206746	0.870617	0.682649	-0.0187045	0.121186	0.65999	0.741229	0.777853	89.0783	FALSE	0.0872823	-0.346604	0.521169	0.690332	0.839739	0.0872823	FALSE	0.690332	0.839739	sept2	septin 2 [Source:ZFIN;Acc:ZDB-GENE-030131-911]	323457	FALSE	1	1	1	1	4
F1QQQ6		-0.632326		-0.755985	-1.34875	-1.68818	-1.55981	-0.574832	0.75604	15	TRUE	-0.50652	-1.59748	0.584444	0.338063	0.567259	-0.50652	FALSE	0.338063	0.567259	pnpo	pyridoxamine 5'-phosphate oxidase [Source:ZFIN;Acc:ZDB-GENE-060602-2]	402868	FALSE	1	1	1	1	4
F1QR17	1.247	1.37681	1.8322	1.62619	1.3068	1.56686	1.43981	1.56881	0.906565	190.71	FALSE	-0.114164	-0.464846	0.236518	0.521553	0.722979	-0.114164	FALSE	0.521553	0.722979	aldh7a1	aldehyde dehydrogenase 7 family, member A1 [Source:ZFIN;Acc:ZDB-GENE-030131-6129]	334197	FALSE	1	1	1	1	4
F1QR24	-2.34643			-1.73201	-2.52887	-0.79515	-1.43	-1.41677	0.706237	11	TRUE	0.350945	-0.918232	1.62012	0.555147	0.749995	0.350945	FALSE	0.555147	0.749995	igsf21a	immunoglobin superfamily, member 21a [Source:ZFIN;Acc:ZDB-GENE-050809-118]	569872	FALSE	1	1	1	1	4
A4QP32	-2.30734	-1.74633	-2.54917	-1.9496	-1.30829	-1.4596	-1.03083	-0.842091	0.468158	47.3446	FALSE	0.856031	0.435751	1.27631	0.000162755	0.00171413	0.856031	FALSE	0.000162755	0.00171413	mfge8a	milk fat globule-EGF factor 8 protein a [Source:ZFIN;Acc:ZDB-GENE-050327-9]	541486	FALSE	1	1	1	1	4
F1QR29		-1.77202	-1.7222	-2.02257		-2.14707	-2.26238	-2.00011	0.342366	14.1931	FALSE	-0.308714	-0.794593	0.177165	0.194733	0.404329	-0.308714	FALSE	0.194733	0.404329	slc25a25b	solute carrier family 25 member 25b [Source:ZFIN;Acc:ZDB-GENE-060526-340]	569227	FALSE	0	1	1	1	3
F1QR54					-1.01916	-1.10671	-0.214889	-1.94377	#N/A	#N/A	#N/A	#N/A	#N/A	#N/A	#N/A	#N/A	1.18751	TRUE	0	0	ugt5g2	UDP glucuronosyltransferase 5 family, polypeptide G2 [Source:ZFIN;Acc:ZDB-GENE-081028-66]	556049	TRUE	1	1	1	1	4
F1QR62	1.66662	1.72911	1.89531	1.52888	0.996883	0.919429	1.40998	1.58823	0.64776	208.108	FALSE	-0.434275	-0.674027	-0.194523	0.000441774	0.00394726	-0.434275	FALSE	0.000441774	0.00394726	crmp1	collapsin response mediator protein 1 [Source:ZFIN;Acc:ZDB-GENE-050720-1]	553756	FALSE	1	1	1	1	4
F1QR83	-0.926884	-0.901496	-1.38651	-0.607506	-2.35721	-0.625536	-1.99435	-0.671742	0.91168	21.0088	FALSE	-0.448947	-1.47671	0.57882	0.373976	0.599088	-0.448947	FALSE	0.373976	0.599088	nae1	nedd8 activating enzyme E1 subunit 1 [Source:ZFIN;Acc:ZDB-GENE-040426-1552]	573336	FALSE	1	1	1	1	4
F1QRF8	-1.134	-0.533075	-0.623178	-1.41653	-0.681435	-0.114904	-0.539808	-0.525141	0.627996	52.1161	FALSE	0.128668	-0.324962	0.582299	0.571708	0.761499	0.128668	FALSE	0.571708	0.761499	atad3	ATPase family AAA domain containing 3 [Source:ZFIN;Acc:ZDB-GENE-040426-1826]	403004	FALSE	1	1	1	1	4
Q804G7	-0.781779	-0.575013	-0.731209	-0.971733	-0.0260339	0.174435	0.236822	-0.101197	0.460732	89.7423	FALSE	0.854311	0.596596	1.11203	2.98395e-09	8.79199e-08	0.854311	FALSE	2.98395e-09	8.79199e-08	anxa4	annexin A4 [Source:ZFIN;Acc:ZDB-GENE-030707-1]	353362	FALSE	1	1	1	1	4
F1QRM9	-1.00625	-1.30392	-0.313112	-0.588354	-0.92584	0.0115831	-0.0344551	-0.349249	0.527274	294.602	FALSE	0.448702	0.286787	0.610617	1.04451e-07	2.44301e-06	0.448702	FALSE	1.04451e-07	2.44301e-06	npepps	aminopeptidase puromycin sensitive [Source:ZFIN;Acc:ZDB-GENE-060524-3]	407726	FALSE	1	1	1	1	4
F1QRQ0	-1.75503	-2.88772	-2.36935	-2.31901	-1.56445	-2.86235	-1.93261	-2.39314	0.49989	32.3281	FALSE	0.160235	-0.283066	0.603537	0.467053	0.676707	0.160235	FALSE	0.467053	0.676707	myef2	myelin expression factor 2 [Source:ZFIN;Acc:ZDB-GENE-051120-114]	641483	FALSE	1	1	1	1	4
F1QRR2	-0.219662	-0.515822	-0.127308	-0.510385	-0.0579505	0.613523	0.275719	0.0367633	0.72176	26.0407	FALSE	0.575124	-0.0646192	1.21487	0.0760264	0.224273	0.575124	FALSE	0.0760264	0.224273	dct	dopachrome tautomerase [Source:ZFIN;Acc:ZDB-GENE-000508-1]	58074	FALSE	1	1	1	1	4
F1QRR5	-0.656531	-0.585389	0.161088	0.172755	-0.120694	-0.8346	-0.493138	-1.0054	0.532795	15.0001	FALSE	-0.378924	-1.09716	0.339308	0.278471	0.508271	-0.378924	FALSE	0.278471	0.508271	gcsha	glycine cleavage system protein H (aminomethyl carrier), a [Source:ZFIN;Acc:ZDB-GENE-050320-18]	541329	FALSE	1	1	1	1	4
F1QRV6	0.218072	0.376229	0.126766	0.247189	0.408219	0.151391	-0.0902217	0.296003	0.466853	48.0058	FALSE	-0.034021	-0.386149	0.318107	0.846794	0.930331	-0.034021	FALSE	0.846794	0.930331	nap1l4b	nucleosome assembly protein 1-like 4b [Source:ZFIN;Acc:ZDB-GENE-041114-168]	492812	FALSE	1	1	1	1	4
F1QRW4	0.699966	1.23431	0.679069	0.509618	0.290654	1.17156	-0.148189	0.475053	0.680746	108.077	FALSE	-0.0905368	-0.455571	0.274497	0.623984	0.803518	-0.0905368	FALSE	0.623984	0.803518	pitpnb	phosphatidylinositol transfer protein, beta [Source:ZFIN;Acc:ZDB-GENE-040426-895]	393894	FALSE	1	1	1	1	4
F1QRW6			-1.98931	-2.17683	-1.93809	-1.87741	-2.20901	-2.01107	0.319025	12.2224	FALSE	0.121474	-0.391438	0.634385	0.615759	0.796622	0.121474	FALSE	0.615759	0.796622	ccdc51	coiled-coil domain containing 51 [Source:ZFIN;Acc:ZDB-GENE-060825-200]	751752	FALSE	1	1	1	1	4
F1QS14	-2.14741	-1.72558	-1.62477	-2.05183	-1.65659	-1.80986	-1.19499	-1.60707	0.437385	50.0443	FALSE	0.301468	-0.00120128	0.604136	0.0508816	0.169263	0.301468	FALSE	0.0508816	0.169263	klc1a	kinesin light chain 1a [Source:ZFIN;Acc:ZDB-GENE-040426-1599]	393928	FALSE	1	1	1	1	4
F1QS28	-0.732262	-0.989403	-1.68823	-2.10592	-0.53565	-3.96085	-0.971512	-1.62004	0.858816	57.474	FALSE	0.0420272	-0.576703	0.660757	0.892302	0.954798	0.0420272	FALSE	0.892302	0.954798	hnrnpa0a	heterogeneous nuclear ribonucleoprotein A0a [Source:ZFIN;Acc:ZDB-GENE-030131-2249]	323529	FALSE	1	1	1	1	4
F1QS98	-1.548	-1.71801	-0.625051	-0.864151	-0.923602	-0.724404	-0.28782	-0.803674	0.663759	92.6372	FALSE	0.420531	0.0736473	0.767414	0.0180426	0.0793171	0.420531	FALSE	0.0180426	0.0793171	dlg3	discs, large homolog 3 (Drosophila) [Source:ZFIN;Acc:ZDB-GENE-050208-93]	564081	FALSE	1	1	1	1	4
F1QSA4	-1.46609	-1.44116	-2.81402	-2.27863	-1.12698	-1.2975	-1.64216	-1.31987	0.737861	28.2825	FALSE	0.750687	-0.10992	1.6113	0.0848308	0.241607	0.750687	FALSE	0.0848308	0.241607	mag	myelin associated glycoprotein [Source:ZFIN;Acc:ZDB-GENE-041217-24]	474346	FALSE	1	1	1	1	4
F1QSI9			-2.3682	-2.14583	-1.90072	-2.85561	-1.83858	-1.89639	0.426017	13.9955	FALSE	0.481205	-0.272722	1.23513	0.192576	0.402555	0.481205	FALSE	0.192576	0.402555	slc3a2a	solute carrier family 3 member 2a [Source:ZFIN;Acc:ZDB-GENE-000831-3]	796322	FALSE	1	1	1	1	4
Q6NWF0	-1.65528	-2.74263		-2.05278	-0.959314	-1.45265	-1.02861	-1.85398	0.54569	30.3059	FALSE	0.852106	0.306234	1.39798	0.00332829	0.0213239	0.852106	FALSE	0.00332829	0.0213239	Q6NWF0	#N/A	#N/A	FALSE	1	1	1	1	4
F1R7L0	-0.901979	-0.723833	-0.216747	-0.159152	-0.197702	0.827549	0.500837	0.213028	0.534272	43.6239	FALSE	0.84472	0.428308	1.26113	0.000182931	0.00187865	0.84472	FALSE	0.000182931	0.00187865	tdh2	L-threonine dehydrogenase 2 [Source:ZFIN;Acc:ZDB-GENE-070620-14]	556781	FALSE	1	1	1	1	4
F1QSQ6	-1.61857	-1.99355	-0.33183	-0.967662	-1.95428	-1.41346	-1.18318	-1.0907	0.716694	22.5862	FALSE	-0.0963142	-0.814391	0.621762	0.783733	0.89551	-0.0963142	FALSE	0.783733	0.89551	diras1a	DIRAS family, GTP-binding RAS-like 1a [Source:ZFIN;Acc:ZDB-GENE-030131-5788]	327577	FALSE	1	1	1	1	4
F1QSR5		-0.0549271		-0.945528	-0.609274	0.217662	-0.190516	-0.0138362	0.459462	14.0463	FALSE	0.4372	-0.284518	1.15892	0.21491	0.434206	0.4372	FALSE	0.21491	0.434206	vps25	vacuolar protein sorting 25 homolog [Source:ZFIN;Acc:ZDB-GENE-050506-30]	407684	FALSE	1	1	1	1	4
F1QSV0	-1.98859		-1.78783	-2.95224	-1.70016	-1.39978	-1.08506	-1.64424	0.728601	32.9908	FALSE	0.139771	-0.556367	0.835909	0.68555	0.836655	0.139771	FALSE	0.68555	0.836655	ecsit	ECSIT signalling integrator [Source:ZFIN;Acc:ZDB-GENE-030131-1332]	569243	FALSE	1	1	1	1	4
F1QSY7	-1.61233	-1.41549	-1.65526	-1.67023	-1.2743	-1.27993	-1.1858	-1.66505	0.455591	63.7972	FALSE	0.0649118	-0.27228	0.402104	0.701813	0.848173	0.0649118	FALSE	0.701813	0.848173	iars	isoleucyl-tRNA synthetase [Source:ZFIN;Acc:ZDB-GENE-030131-6325]	334393	FALSE	1	1	1	1	4
F1QT23	0.152588	0.684626	0.798207	0.850825	-0.0466541	0.405236	-0.310967	0.157591	0.418187	25.1591	FALSE	-0.560414	-0.990033	-0.130794	0.0126326	0.0611251	-0.560414	FALSE	0.0126326	0.0611251	rdh8b	retinol dehydrogenase 8b [Source:ZFIN;Acc:ZDB-GENE-040426-1759]	393761	FALSE	1	1	1	1	4
F1QT60	-0.733964	-0.967231	-0.981084	-1.03282	-1.21067	-0.656543	-1.2219	-1.16662	0.635919	130.991	FALSE	-0.117996	-0.427662	0.191669	0.452324	0.664379	-0.117996	FALSE	0.452324	0.664379	viml	vimentin like [Source:ZFIN;Acc:ZDB-GENE-040426-1743]	393746	FALSE	1	1	1	1	4
F1QT65	-1.34071	-1.63324	-0.977151	-1.39736	-1.7777	-2.03339	-1.63047	-0.905983	0.622929	18.172	FALSE	-0.274067	-1.00424	0.456104	0.440833	0.65294	-0.274067	FALSE	0.440833	0.65294	homer2	homer scaffold protein 2 [Source:ZFIN;Acc:ZDB-GENE-050522-417]	553661	FALSE	1	1	1	1	4
E7F7X5	-1.89354	-2.12142	-1.94168	-1.5837	-0.662961	-0.98596	-1.01197	-1.04031	0.402357	25.0052	FALSE	0.843342	0.432655	1.25403	0.00027441	0.002645	0.843342	FALSE	0.00027441	0.002645	dlgap4b	discs, large (Drosophila) homolog-associated protein 4b [Source:ZFIN;Acc:ZDB-GENE-101215-2]	569107	FALSE	1	1	1	1	4
F1QTD4			-1.78199	-1.44123	-1.49764	-1.15723	-1.5081	-0.964563	0.375871	18.1892	FALSE	0.136781	-0.373524	0.647085	0.580505	0.766675	0.136781	FALSE	0.580505	0.766675	efr3ba	EFR3 homolog Ba (S. cerevisiae) [Source:ZFIN;Acc:ZDB-GENE-030616-64]	560858	FALSE	1	1	1	1	4
F1QTF0	-0.160005	-0.55879	-0.458151	-0.92259	-0.262094	-0.458703	-0.274598	-0.460885	0.497353	41.0543	FALSE	0.0743826	-0.354228	0.502993	0.727782	0.85938	0.0743826	FALSE	0.727782	0.85938	hmgcl	3-hydroxy-3-methylglutaryl-CoA lyase [Source:ZFIN;Acc:ZDB-GENE-040426-958]	394190	FALSE	1	1	1	1	4
F1QTJ8	-1.26558	-0.993317	-0.775388	-0.937065	-0.995303	-1.11712	-1.46693	-1.39216	0.434943	78.093	FALSE	-0.314005	-0.577602	-0.0504085	0.0201789	0.0857857	-0.314005	FALSE	0.0201789	0.0857857	F1QTJ8	#N/A	#N/A	FALSE	1	1	1	1	4
F1QTK1	-1.98387	-2.47689	-1.3984	-1.57344	-2.55328	-2.12237	-1.82662	-1.69464	0.56706	67.2683	FALSE	-0.0964193	-0.429064	0.236225	0.564848	0.758542	-0.0964193	FALSE	0.564848	0.758542	bsnb	bassoon (presynaptic cytomatrix protein) b [Source:ZFIN;Acc:ZDB-GENE-120628-1]	101175706	FALSE	1	1	1	1	4
F1QTL0	-1.03106	-0.296325	-0.841096	-0.689562	-0.871282	-0.674304	-0.738146	-1.21061	0.476971	50.0323	FALSE	-0.150935	-0.507286	0.205415	0.398973	0.618321	-0.150935	FALSE	0.398973	0.618321	pdcl	phosducin-like [Source:ZFIN;Acc:ZDB-GENE-030131-2365]	323645	FALSE	1	1	1	1	4
F1QTL9	1.50577	0.787049	0.190167	0.353854	1.52689	0.0609331	0.965651	0.552127	0.590746	75.0093	FALSE	0.0410525	-0.32416	0.406265	0.823424	0.916767	0.0410525	FALSE	0.823424	0.916767	hnrnpa0b	heterogeneous nuclear ribonucleoprotein A0b [Source:ZFIN;Acc:ZDB-GENE-030131-6154]	334222	FALSE	1	1	1	1	4
F1QTQ6	-0.689615	-0.360696	-0.153573	-0.150851	-0.646227	-0.243092	-0.315167	-0.465399	0.395986	113.585	FALSE	-0.0787346	-0.273909	0.116439	0.425855	0.64307	-0.0787346	FALSE	0.425855	0.64307	abcb8	ATP-binding cassette, sub-family B (MDR/TAP), member 8 [Source:ZFIN;Acc:ZDB-GENE-050410-6]	548340	FALSE	1	1	1	1	4
Q6AXK6	-3.04419	-2.17053	-2.26054	-2.66812	-1.65612	-1.87684	-2.17403	-1.63245	0.37361	25.0625	FALSE	0.841055	0.441059	1.24105	0.000210581	0.00212625	0.841055	FALSE	0.000210581	0.00212625	ypel1	yippee-like 1 [Source:ZFIN;Acc:ZDB-GENE-040808-41]	554488	FALSE	1	1	1	1	4
F1QTT0					-1.7971		-1.5409		#N/A	#N/A	#N/A	#N/A	#N/A	#N/A	#N/A	#N/A	0.497812	TRUE	0	0	man2b1	mannosidase, alpha, class 2B, member 1 [Source:ZFIN;Acc:ZDB-GENE-050327-52]	541519	FALSE	1	0	1	0	2
F1QTX4	-1.51944	-1.30941		-1.59945	-0.945622	-1.0629	-1.07058	-1.03266	0.266186	13.1096	FALSE	0.451358	0.0277443	0.874972	0.0385119	0.138102	0.451358	FALSE	0.0385119	0.138102	ubxn1	UBX domain protein 1 [Source:ZFIN;Acc:ZDB-GENE-030131-792]	322073	FALSE	1	1	1	1	4
F1QTX8	-1.37975	-1.98178	-1.1397	-1.43049	-1.19752	-1.62822	-0.940732	-1.41643	0.472059	51.5083	FALSE	0.139019	-0.218027	0.496065	0.438096	0.651615	0.139019	FALSE	0.438096	0.651615	pdia8	protein disulfide isomerase family A, member 8 [Source:ZFIN;Acc:ZDB-GENE-040801-20]	445123	FALSE	1	1	1	1	4
F1QTZ4	-0.867345	-1.56923	-0.583603	-0.622055	-0.692385	-0.829858	-0.04387	-0.338539	0.592326	62.6063	FALSE	0.496468	0.0900409	0.902895	0.0174714	0.0774942	0.496468	FALSE	0.0174714	0.0774942	padi2	peptidyl arginine deiminase, type II [Source:ZFIN;Acc:ZDB-GENE-031116-67]	386792	FALSE	1	1	1	1	4
I3ITK3	-0.840192	-0.679781	-0.439578	-0.409058	0.233215	0.252333	0.508182	0.184283	0.391272	20.1982	FALSE	0.831496	0.377553	1.28544	0.00105975	0.00827406	0.831496	FALSE	0.00105975	0.00827406	si	si:dkey-19e4.5 [Source:ZFIN;Acc:ZDB-GENE-030131-1852]	570260	FALSE	1	1	1	1	4
F1QUA3	-1.91477	-4.62293	-1.58256			-2.77804	-2.06645	-1.36843	0.996664	13	TRUE	0.489151	-1.0833	2.0616	0.513326	0.715361	0.489151	FALSE	0.513326	0.715361	tln2a	talin 2a [Source:ZFIN;Acc:ZDB-GENE-040724-263]	556842	FALSE	1	1	1	1	4
F1QUE8	-0.960346	-0.718535	-0.493035	-1.00625	-0.934523	-0.822175	-0.896057	-0.835907	0.363074	25.0871	FALSE	-0.0964576	-0.468176	0.27526	0.597812	0.780237	-0.0964576	FALSE	0.597812	0.780237	surf1	SURF1 cytochrome c oxidase assembly factor [Source:ZFIN;Acc:ZDB-GENE-041108-2]	557970	FALSE	1	1	1	1	4
F1QUG5		-2.53994	-1.58588	-1.80728	-1.90727	-0.925104	-2.01887	-1.88165	0.489759	14.107	FALSE	0.351517	-0.353421	1.05646	0.303136	0.531238	0.351517	FALSE	0.303136	0.531238	eif3c	eukaryotic translation initiation factor 3, subunit C [Source:ZFIN;Acc:ZDB-GENE-030131-6166]	334234	FALSE	1	1	1	1	4
Q6PC89	2.84834	2.6802	2.39633	1.55462	3.07146	3.8265	3.04038	2.77617	0.769867	130.507	FALSE	0.829388	0.470406	1.18837	1.11408e-05	0.000169163	0.829388	FALSE	1.11408e-05	0.000169163	eno1b	enolase 1b, (alpha) [Source:ZFIN;Acc:ZDB-GENE-040426-1651]	393668	FALSE	1	1	1	1	4
F1QUQ0	-1.12727	-1.23126	-0.575162	-0.617153	-1.20861	-0.943582	-0.58994	-0.736114	0.480253	180.872	FALSE	-0.0108047	-0.201963	0.180353	0.911321	0.964519	-0.0108047	FALSE	0.911321	0.964519	iars2	isoleucyl-tRNA synthetase 2, mitochondrial [Source:ZFIN;Acc:ZDB-GENE-030616-608]	100001219	FALSE	1	1	1	1	4
F1QUS0	0.643728	0.115789	0.485568	0.227617	0.131234	-0.322758	0.336724	0.674754	0.521657	98.1517	FALSE	-0.0879014	-0.369243	0.19344	0.53669	0.733871	-0.0879014	FALSE	0.53669	0.733871	calb2b	calbindin 2b [Source:ZFIN;Acc:ZDB-GENE-040426-1668]	393684	FALSE	1	1	1	1	4
F1QUV7	-0.767961	-0.534963	-0.365986	-0.476887	-0.466519	-0.531727	0.111712	-0.153413	0.702211	138.332	FALSE	0.145226	-0.16418	0.454631	0.35499	0.581854	0.145226	FALSE	0.35499	0.581854	gars	glycyl-tRNA synthetase [Source:ZFIN;Acc:ZDB-GENE-030131-9174]	337230	FALSE	1	1	1	1	4
F1QUY7	0.865322	0.702936	1.82337	1.60055	0.805453	0.335914	1.69008	2.12566	0.832441	65.0059	FALSE	-0.0713241	-0.61855	0.475902	0.795454	0.900205	-0.0713241	FALSE	0.795454	0.900205	slc6a1a	solute carrier family 6 member 1a [Source:ZFIN;Acc:ZDB-GENE-060519-23]	692318	FALSE	1	1	1	1	4
F1QV15								-1.44107	#N/A	#N/A	#N/A	#N/A	#N/A	#N/A	#N/A	#N/A	0.66184	TRUE	0	0	F1QV15	#N/A	#N/A	FALSE	0	0	0	1	1
F1QVB1	-1.23803	-1.1481	-1.61564	-1.82474	-1.06548	-1.38704	-0.638877	-0.235964	0.841173	68.5718	FALSE	0.478879	-0.128329	1.08609	0.120205	0.302961	0.478879	FALSE	0.120205	0.302961	ptgr1	prostaglandin reductase 1 [Source:ZFIN;Acc:ZDB-GENE-041212-80]	494108	FALSE	1	1	1	1	4
F1QVB3	-0.825473	-0.253812	-1.30721	-0.976565	-0.740705	-0.204002	-0.31266	-0.465599	0.372897	20	FALSE	0.230639	-0.261316	0.722594	0.339784	0.568988	0.230639	FALSE	0.339784	0.568988	sept8b	septin 8b [Source:ZFIN;Acc:ZDB-GENE-070424-3]	571702	FALSE	1	1	1	1	4
F1QVD3	2.81428	2.23618	3.02844	2.56006	2.90469	2.41979	3.4299	2.98688	0.639362	120.048	FALSE	0.0567481	-0.255474	0.36897	0.719583	0.855485	0.0567481	FALSE	0.719583	0.855485	rlbp1a	retinaldehyde binding protein 1a [Source:ZFIN;Acc:ZDB-GENE-040426-1662]	393678	FALSE	1	1	1	1	4
F1QVE2	-1.78363	-0.998338	-1.23466	-1.48652	-1.32139	-1.00748	-1.40461	-1.53019	0.550501	87.0094	FALSE	-0.0475248	-0.368182	0.273132	0.769013	0.885671	-0.0475248	FALSE	0.769013	0.885671	F1QVE2	#N/A	#N/A	FALSE	1	1	1	1	4
F1QVG2		-2.29971	-2.13397	-2.52328	-1.2223	-1.37147	-1.44976	-1.92165	0.410027	13.9999	FALSE	0.746195	0.124351	1.36804	0.0220788	0.0916861	0.746195	FALSE	0.0220788	0.0916861	idi1	isopentenyl-diphosphate delta isomerase 1 [Source:ZFIN;Acc:ZDB-GENE-050913-44]	553513	FALSE	1	1	1	1	4
F1QVP2	-2.03098	-2.07731	-1.63981	-1.99172	-2.55541	-1.73387	-1.53912	-1.2702	0.523498	15.0179	FALSE	0.136831	-0.484801	0.758463	0.645723	0.819732	0.136831	FALSE	0.645723	0.819732	trhde.2	thyrotropin releasing hormone degrading enzyme, tandem duplicate 2 [Source:ZFIN;Acc:ZDB-GENE-070705-89]	562409	FALSE	1	1	1	1	4
F1QVT8	-1.35897	-0.889914	-0.656114	-0.982101	-0.472038	-0.570776	-0.805015	-0.754122	0.411951	38.1089	FALSE	0.306605	-0.0365223	0.649733	0.078385	0.227971	0.306605	FALSE	0.078385	0.227971	enpp6	ectonucleotide pyrophosphatase/phosphodiesterase 6 [Source:ZFIN;Acc:ZDB-GENE-031205-1]	791915	FALSE	1	1	1	1	4
Q7ZV25	-0.633734	-0.896804	-0.992509	-0.595892	0.375641	0.336452	-0.142143	-0.0126497	0.472997	27.2528	FALSE	0.829335	0.38912	1.26955	0.000626147	0.00533763	0.829335	FALSE	0.000626147	0.00533763	tbca	tubulin cofactor a [Source:ZFIN;Acc:ZDB-GENE-040426-962]	394029	FALSE	1	1	1	1	4
F1QVW1	-1.74308	-1.53494	-1.58929	-1.60993	-1.35217	-1.00075	-1.0687	-1.43058	0.379305	118.46	FALSE	0.436685	0.252301	0.621069	7.38621e-06	0.000116439	0.436685	FALSE	7.38621e-06	0.000116439	mars	methionyl-tRNA synthetase [Source:ZFIN;Acc:ZDB-GENE-030219-83]	338183	FALSE	1	1	1	1	4
F1QW05	-0.738738	-0.197784	-0.136528	-0.227814	-0.26738	-0.343305	0.359406	-0.0577297	0.485614	55.0187	FALSE	0.282698	-0.0524082	0.617803	0.0965692	0.261212	0.282698	FALSE	0.0965692	0.261212	coq7	coenzyme Q7 homolog, ubiquinone (yeast) [Source:ZFIN;Acc:ZDB-GENE-070209-262]	559504	FALSE	1	1	1	1	4
F1QW17	-1.31249	-1.09718	-0.399427	-0.175644		-0.537011	-0.274184	-0.507436	#N/A	#N/A	#N/A	#N/A	#N/A	#N/A	#N/A	#N/A	-0.069007	TRUE	0	0	camk2g2	calcium/calmodulin-dependent protein kinase (CaM kinase) II gamma 2 [Source:ZFIN;Acc:ZDB-GENE-070323-2]	793359	FALSE	1	1	1	1	4
F1QW82	-0.399125	-0.172643	-0.53366	-0.372677	0.157551	-0.224548	0.0459062	-0.58012	0.491134	96.9217	FALSE	0.173431	-0.0792918	0.426153	0.176346	0.385903	0.173431	FALSE	0.176346	0.385903	nucb2a	nucleobindin 2a [Source:ZFIN;Acc:ZDB-GENE-030826-14]	373078	FALSE	1	1	1	1	4
F1QWB4	-1.69741		-1.94548	-2.5329			-1.62787	-1.73917	#N/A	#N/A	#N/A	#N/A	#N/A	#N/A	#N/A	#N/A	0.42177	TRUE	0	0	hnrnpk	heterogeneous nuclear ribonucleoprotein K [Source:ZFIN;Acc:ZDB-GENE-040426-1926]	406267	FALSE	1	0	1	1	3
F1QWK5	-2.76716	-1.61258	-1.6972	-1.76555		-1.75161		-2.05617	0.485877	13	TRUE	0.0567292	-0.685502	0.798961	0.871391	0.941376	0.0567292	FALSE	0.871391	0.941376	stard7	StAR-related lipid transfer (START) domain containing 7 [Source:ZFIN;Acc:ZDB-GENE-030131-2310]	564572	FALSE	1	1	1	1	4
Q803X7	-0.419765	1.20513	0.90066	1.12225	1.44625	1.47318	1.17555	1.18761	0.664309	35.0212	FALSE	0.827309	0.263585	1.39103	0.00522101	0.0312126	0.827309	FALSE	0.00522101	0.0312126	nap1l1	nucleosome assembly protein 1-like 1 [Source:ZFIN;Acc:ZDB-GENE-030516-2]	368260	FALSE	1	1	1	1	4
F1QWL2	-1.71021	-2.41984	-1.07442	-1.24849	-2.44029	-1.92077	-1.52967	-1.53944	0.460403	56.0426	FALSE	-0.263915	-0.551933	0.0241028	0.0717293	0.214777	-0.263915	FALSE	0.0717293	0.214777	F1QWL2	#N/A	#N/A	FALSE	1	1	1	1	4
F1QWM5	-1.11401	-1.49352	-1.84258	-3.01167	-1.44989	-1.00149	-2.29837	-1.7067	0.5635	22.2291	FALSE	-0.207661	-0.903647	0.488324	0.542589	0.737456	-0.207661	FALSE	0.542589	0.737456	ppm1na	protein phosphatase, Mg2+/Mn2+ dependent, 1Na (putative) [Source:ZFIN;Acc:ZDB-GENE-040426-2731]	405817	FALSE	1	1	1	1	4
F1QWU6		-1.73761	-1.23018	-2.3256	-1.89743			-2.90159	0.497352	19.5702	FALSE	-0.430583	-1.35854	0.497376	0.344236	0.574113	-0.430583	FALSE	0.344236	0.574113	dhrs7b	dehydrogenase/reductase (SDR family) member 7B [Source:ZFIN;Acc:ZDB-GENE-050417-277]	550454	FALSE	1	1	1	1	4
F1QWW6	-1.72602	-0.844793	-1.43522	-1.89812		-1.39482	-1.50403	-1.68604	0.421862	14.0038	FALSE	-0.00605733	-0.613478	0.601363	0.983238	0.990038	-0.00605733	FALSE	0.983238	0.990038	dnajc11a	DnaJ (Hsp40) homolog, subfamily C, member 11a [Source:ZFIN;Acc:ZDB-GENE-030131-1673]	322953	FALSE	1	1	1	1	4
Q6PE26	0.691897	0.443176	0.18386	-0.109148	1.29977	1.09322	1.46688	1.20661	0.595909	109.425	FALSE	0.826996	0.525677	1.12831	3.29069e-07	7.31132e-06	0.826996	FALSE	3.29069e-07	7.31132e-06	calr3a	calreticulin 3a [Source:ZFIN;Acc:ZDB-GENE-000208-17]	30248	FALSE	1	1	1	1	4
F1QX49	0.291398	-0.305269	0.69699	0.640603	0.0383727	0.440847	0.47044	0.663786	0.707874	78.1942	FALSE	0.0108562	-0.411128	0.43284	0.959284	0.979528	0.0108562	FALSE	0.959284	0.979528	syt5a	synaptotagmin Va [Source:ZFIN;Acc:ZDB-GENE-040718-110]	436686	FALSE	1	1	1	1	4
F1QX74	-1.51255	-1.16663	-0.0291895	-0.0790541	-0.94263	-0.708616	-0.38198	0.221462	0.697603	37.4043	FALSE	0.139953	-0.420825	0.700731	0.61618	0.796622	0.139953	FALSE	0.61618	0.796622	nlgn2b	neuroligin 2b [Source:ZFIN;Acc:ZDB-GENE-090918-3]	100002407	FALSE	1	1	1	1	4
F1QX93	-0.10909	0.0683146	-0.0468812	-0.126751	0.221667	0.285684	0.724484	0.199507	0.634718	110.427	FALSE	0.174285	-0.151262	0.499831	0.291044	0.520472	0.174285	FALSE	0.291044	0.520472	F1QX93	#N/A	#N/A	FALSE	1	1	1	1	4
F1QXC3	-0.641064	-0.596828	-0.490837	-0.624538	-0.68523	-0.945482	-0.715061	-1.02053	0.527431	64.922	FALSE	-0.110913	-0.457783	0.235958	0.525327	0.727172	-0.110913	FALSE	0.525327	0.727172	arl9	ADP-ribosylation factor-like 9 [Source:ZFIN;Acc:ZDB-GENE-060825-210]	751670	FALSE	1	1	1	1	4
F1QXF8	-0.0491866	0.626596	0.0804115	-0.17261	0.765281	0.584794	0.744511	0.548215	0.379072	60.9568	FALSE	0.544336	0.282959	0.805712	9.98367e-05	0.00113582	0.544336	FALSE	9.98367e-05	0.00113582	ssr4	signal sequence receptor, delta [Source:ZFIN;Acc:ZDB-GENE-030131-4900]	326701	FALSE	1	1	1	1	4
F1QXJ2	-2.43741		-1.92423	-1.1972					#N/A	#N/A	#N/A	#N/A	#N/A	#N/A	#N/A	#N/A	-0.000182575	TRUE	0	0	nectin1a	nectin cell adhesion molecule 1a [Source:ZFIN;Acc:ZDB-GENE-090224-1]	100136836	TRUE	1	0	1	1	3
F1QXL2								-4.40344	#N/A	#N/A	#N/A	#N/A	#N/A	#N/A	#N/A	#N/A	-0.123506	TRUE	0	0	setd7	SET domain containing 7, histone lysine methyltransferase [Source:ZFIN;Acc:ZDB-GENE-040718-156]	436729	FALSE	0	0	0	1	1
F1QXM5	-0.750638	-0.708627	-0.763241	-0.620832	-1.40383	-0.781156	-0.745992	-0.671126	0.509475	22.4544	FALSE	-0.108086	-0.706242	0.490069	0.711687	0.853817	-0.108086	FALSE	0.711687	0.853817	ldhd	lactate dehydrogenase D [Source:ZFIN;Acc:ZDB-GENE-030131-6140]	334208	FALSE	1	1	1	1	4
F1QXV8	1.04885	0.839032	1.68634	1.55326	1.16625	1.42948	1.61179	1.36199	0.757721	247.035	FALSE	0.264999	0.0117648	0.518232	0.0403385	0.142799	0.264999	FALSE	0.0403385	0.142799	pgk1	phosphoglycerate kinase 1 [Source:ZFIN;Acc:ZDB-GENE-040426-2711]	406696	FALSE	1	1	1	1	4
F1QXZ6	-1.31784	-0.592333	-1.0675	-0.992842	-1.52612	-0.997813	-2.13442		0.376741	7.45725	FALSE	-0.576048	-1.23637	0.0842741	0.0785393	0.228151	-0.576048	FALSE	0.0785393	0.228151	spint1b	serine peptidase inhibitor, Kunitz type 1 b [Source:ZFIN;Acc:ZDB-GENE-071218-1]	797346	FALSE	1	1	1	1	4
F1QY00	-0.780754	-0.490476	-0.693964	-1.00457	-0.41531	-0.221633	-0.886616	-0.955552	0.415193	51.8391	FALSE	0.210553	-0.0993406	0.520446	0.178621	0.389847	0.210553	FALSE	0.178621	0.389847	nmt1a	N-myristoyltransferase 1a [Source:ZFIN;Acc:ZDB-GENE-050522-477]	323956	FALSE	1	1	1	1	4
F1QY27	0.0731111	-0.812522	-2.24233	-0.3845	-1.79415	-1.67942	-1.43264	-1.41085	0.735879	17.23	FALSE	-0.570007	-1.43311	0.293096	0.181649	0.392942	-0.570007	FALSE	0.181649	0.392942	h1fx	H1 histone family, member X [Source:ZFIN;Acc:ZDB-GENE-030131-1228]	322508	FALSE	1	1	1	1	4
F1QY43	-1.63715	-1.82587	-1.19248	-1.32207	-1.24876	-0.937858	-1.08004	-1.02256	0.450654	104.285	FALSE	0.438598	0.191287	0.685909	0.000648267	0.00547597	0.438598	FALSE	0.000648267	0.00547597	F1QY43	#N/A	#N/A	FALSE	1	1	1	1	4
F1QY83	-1.20713	-1.53472	-1.29954	-2.06122	-1.81977	-1.70817	-1.69702	-1.89044	0.405362	18.0029	FALSE	-0.343441	-0.861615	0.174734	0.180747	0.39276	-0.343441	FALSE	0.180747	0.39276	F1QY83	#N/A	#N/A	FALSE	1	1	1	1	4
Q5CZN9	-2.07335	-1.63832	-1.6625	-1.53484	-0.540711	-1.65165	-0.617438	-1.14134	0.434699	26.0038	FALSE	0.826869	0.363869	1.28987	0.00109587	0.00850242	0.826869	FALSE	0.00109587	0.00850242	Q5CZN9	#N/A	#N/A	FALSE	1	1	1	1	4
F1QYG1	-2.28451						-2.77608		#N/A	#N/A	#N/A	#N/A	#N/A	#N/A	#N/A	#N/A	0.0280258	TRUE	0	0	eif2a	eukaryotic translation initiation factor 2A [Source:ZFIN;Acc:ZDB-GENE-050626-52]	573991	FALSE	1	0	1	0	2
F1QYJ7	-1.64707	-0.657703	-0.255158	-0.720523	-0.0463609	-0.238364	0.0856027	-0.103044	0.492054	57.153	FALSE	0.44571	0.100828	0.790592	0.0122269	0.0599242	0.44571	FALSE	0.0122269	0.0599242	F1QYJ7	#N/A	#N/A	FALSE	1	1	1	1	4
F1QYM4	0.331038	0.201496	-0.22332	0.0188454	-0.11282	-0.182153	-0.053753	0.0769129	0.764596	79.0033	FALSE	-0.154471	-0.614183	0.30524	0.505556	0.710131	-0.154471	FALSE	0.505556	0.710131	eif4h	eukaryotic translation initiation factor 4h [Source:ZFIN;Acc:ZDB-GENE-010328-19]	402996	FALSE	1	1	1	1	4
F1QYS7	-0.464976	-1.21166	-1.56299	-0.741965	-0.106316	-0.761608	0.0506107	-0.977142	0.698329	55.4025	FALSE	0.592188	0.0493092	1.13507	0.0330805	0.122934	0.592188	FALSE	0.0330805	0.122934	acss1	acyl-CoA synthetase short chain family member 1 [Source:ZFIN;Acc:ZDB-GENE-050320-139]	541435	FALSE	1	1	1	1	4
F1QYT2	-2.40334	-1.63879	-1.06859	-1.47176	-1.44914	-0.860067	-1.07258	-1.51547	0.542248	72.7703	FALSE	0.0676514	-0.33109	0.466393	0.73622	0.866038	0.0676514	FALSE	0.73622	0.866038	sqor	sulfide quinone oxidoreductase [Source:ZFIN;Acc:ZDB-GENE-050417-436]	550580	FALSE	1	1	1	1	4
F1QYU7	-0.494109	-0.707055	-0.700176	-1.12022	-0.444593	-0.432678	-0.470733	-0.478655	0.352367	36.0569	FALSE	0.369859	0.0636944	0.676024	0.0192764	0.0828284	0.369859	FALSE	0.0192764	0.0828284	mat2aa	methionine adenosyltransferase II, alpha a [Source:ZFIN;Acc:ZDB-GENE-030131-2049]	323329	FALSE	1	1	1	1	4
F1QYX8	-0.421624	-0.642148	0.125899	0.00464692	0.325132	0.185459	0.582068	0.162822	0.627254	225.959	FALSE	0.560875	0.34031	0.781439	1.0931e-06	2.15566e-05	0.560875	FALSE	1.0931e-06	2.15566e-05	hadhab	hydroxyacyl-CoA dehydrogenase trifunctional multienzyme complex subunit alpha b [Source:ZFIN;Acc:ZDB-GENE-041111-204]	793834	FALSE	1	1	1	1	4
F1QYZ6	-1.94891	-2.85033	-2.64415	-2.6657	-1.49355	-1.19487	-1.458	-2.33444	#N/A	#N/A	#N/A	#N/A	#N/A	#N/A	#N/A	#N/A	0.634342	TRUE	0	0	pcxb	pyruvate carboxylase b [Source:ZFIN;Acc:ZDB-GENE-000831-1]	58068	FALSE	1	1	1	1	4
F1QZ09	-0.859925	-1.10367	0.201152	-0.183597	-0.81644	-0.19315	-0.0499891	0.0115563	0.689457	300.892	FALSE	0.195489	0.000759865	0.390217	0.0491183	0.16495	0.195489	FALSE	0.0491183	0.16495	aclya	ATP citrate lyase a [Source:ZFIN;Acc:ZDB-GENE-031113-1]	436922	FALSE	1	1	1	1	4
F1QZ52	1.38094	1.66618	0.858212	0.915726	1.28561	1.77952	1.23647	1.21057	0.467314	52.9996	FALSE	0.130701	-0.206487	0.467888	0.44034	0.652656	0.130701	FALSE	0.44034	0.652656	pde6d	phosphodiesterase 6D, cGMP-specific, rod, delta [Source:ZFIN;Acc:ZDB-GENE-040718-463]	436981	FALSE	1	1	1	1	4
F1QZA4	-0.69207	-1.12437	-0.420225	-0.664531	-0.470211	-0.477071	-0.401315	-0.408079	0.365585	64.9916	FALSE	0.148024	-0.0992734	0.395321	0.236266	0.456842	0.148024	FALSE	0.236266	0.456842	idh3g	isocitrate dehydrogenase (NAD(+)) 3 gamma [Source:ZFIN;Acc:ZDB-GENE-050417-435]	550579	FALSE	1	1	1	1	4
F1QZA5	-0.649	-0.949757	-0.843167	-0.989713	-0.633014	-1.03911	-0.352037	-0.643388	0.513356	37.0321	FALSE	0.245925	-0.200336	0.692186	0.271375	0.500191	0.245925	FALSE	0.271375	0.500191	psmd6	proteasome 26S subunit, non-ATPase 6 [Source:ZFIN;Acc:ZDB-GENE-040426-1038]	393261	FALSE	1	1	1	1	4
F1QZB0	-2.31546	-1.71696	-0.984232	-1.56943	-2.5227	-2.87286	-2.3619	-1.8089	0.725014	27.2042	FALSE	-0.566529	-1.27979	0.146731	0.114806	0.29203	-0.566529	FALSE	0.114806	0.29203	crip2	cysteine-rich protein 2 [Source:ZFIN;Acc:ZDB-GENE-040426-2889]	554826	FALSE	1	1	1	1	4
F1QZB9	-2.19185	-2.54409	-1.56762	-1.69971	-2.50968	-2.42045	-1.49471	-1.47815	0.719248	44.0703	FALSE	0.0745988	-0.424815	0.574012	0.764809	0.884121	0.0745988	FALSE	0.764809	0.884121	magi1b	membrane associated guanylate kinase, WW and PDZ domain containing 1b [Source:ZFIN;Acc:ZDB-GENE-030131-5110]	474349	FALSE	1	1	1	1	4
F1QZD3	-3.91031	-3.41677	-3.01824	-3.78633	-3.30298	-3.95098	-3.311	-3.647	0.438171	12	FALSE	-0.0200799	-0.695149	0.654989	0.949393	0.975809	-0.0200799	FALSE	0.949393	0.975809	uap1	UDP-N-acetylglucosamine pyrophosphorylase 1 [Source:ZFIN;Acc:ZDB-GENE-030131-1233]	322513	FALSE	1	1	1	1	4
F1QZF9	1.9746	2.24545	2.03075	2.37685	2.28664	2.61432	2.36841	2.05769	0.84572	95.0701	FALSE	0.372188	-0.0899761	0.834352	0.113197	0.291229	0.372188	FALSE	0.113197	0.291229	ntm	neurotrimin [Source:ZFIN;Acc:ZDB-GENE-060421-6020]	678534	FALSE	1	1	1	1	4
F1QZH8	1.23742	1.42539	2.17271	2.14186	1.86108	2.51208	2.04795	2.16784	0.591772	24.9643	FALSE	0.422978	-0.186455	1.03241	0.165248	0.374102	0.422978	FALSE	0.165248	0.374102	F1QZH8	#N/A	#N/A	FALSE	1	1	1	1	4
F1QZL6	0.992678	0.337386	1.78601	1.26071	0.42695	1.21903	1.15322	1.33046	0.732161	241.405	FALSE	0.0222192	-0.224586	0.269024	0.859391	0.936176	0.0222192	FALSE	0.859391	0.936176	gpia	glucose-6-phosphate isomerase a [Source:ZFIN;Acc:ZDB-GENE-020513-2]	246094	FALSE	1	1	1	1	4
F1QZM0	-0.748143	-2.71131	-1.79923	-2.05029	-1.68144	-1.44825	-1.74356	-1.97246	0.672284	24.5511	FALSE	0.204235	-0.538499	0.946968	0.575962	0.764346	0.204235	FALSE	0.575962	0.764346	mrps35	mitochondrial ribosomal protein S35 [Source:ZFIN;Acc:ZDB-GENE-050809-131]	503880	FALSE	1	1	1	1	4
F1QZR1	-1.49616	-0.172826	-0.540051	-0.455071	0.00569809	-0.0883433	-0.281712	-0.379635	0.35276	13	TRUE	0.51927	0.0273416	1.0112	0.0400861	0.142343	0.51927	FALSE	0.0400861	0.142343	slc22a23	solute carrier family 22 member 23 [Source:ZFIN;Acc:ZDB-GENE-030131-3564]	555979	FALSE	1	1	1	1	4
F1QZT2	-0.390524	-0.527497	0.774704	0.555108	-0.457262	-0.618092	0.46217	0.68364	0.837731	40.29	FALSE	-0.222983	-0.951444	0.505479	0.539718	0.734764	-0.222983	FALSE	0.539718	0.734764	ttyh1	tweety family member 1 [Source:ZFIN;Acc:ZDB-GENE-100922-257]	100537642	FALSE	1	1	1	1	4
Q7ZV59	-1.78242	-1.61354	-1.71349	-1.99654	-1.09168	-1.256	-0.648739	-0.932708	0.339205	18.1546	FALSE	0.825973	0.353507	1.29844	0.00172891	0.0125855	0.825973	FALSE	0.00172891	0.0125855	synj2bp	synaptojanin 2 binding protein [Source:ZFIN;Acc:ZDB-GENE-030131-6531]	334599	FALSE	1	1	1	1	4
F1QZU5	-1.63174		-1.97977	-1.64545	-2.70115		-2.09858	-1.90361	0.392655	9	TRUE	-0.426136	-1.05422	0.20195	0.159204	0.367742	-0.426136	FALSE	0.159204	0.367742	ptpn11a	protein tyrosine phosphatase non-receptor type 11a [Source:ZFIN;Acc:ZDB-GENE-030131-5911]	333979	FALSE	1	0	1	1	3
F1QZU7	-0.0353395	-0.156654	-0.813894	-0.991544	1.12138	0.474824	0.60131	-0.46118	0.919483	43.474	FALSE	1.04471	0.263801	1.82561	0.00991412	0.0507326	1.04471	FALSE	0.00991412	0.0507326	aldh2.2	aldehyde dehydrogenase 2 family member, tandem duplicate 2 [Source:ZFIN;Acc:ZDB-GENE-030326-5]	368239	FALSE	1	1	1	1	4
F1QZX2	0.0252773	-0.227453	0.564896	0.604686	-0.320044	0.373814	0.78955	0.70161	0.510841	29.9267	FALSE	0.0845886	-0.382026	0.551204	0.713793	0.854169	0.0845886	FALSE	0.713793	0.854169	ca4a	carbonic anhydrase IV a [Source:ZFIN;Acc:ZDB-GENE-080204-85]	555196	FALSE	1	1	1	1	4
F1QZY9	-0.639779	-0.160661	0.064713	-0.139621	-0.055295	0.103034	-0.164449	-0.121231	0.414038	108.473	FALSE	0.159379	-0.0501755	0.368934	0.134592	0.3308	0.159379	FALSE	0.134592	0.3308	rtn4ip1	reticulon 4 interacting protein 1 [Source:ZFIN;Acc:ZDB-GENE-040426-1314]	393323	FALSE	1	1	1	1	4
F1R008	-2.26384	-1.71188	-1.8179	-1.8871	-2.27337	-1.88095	-1.93942	-2.21317	0.374412	28.3037	FALSE	-0.193165	-0.557604	0.171275	0.286991	0.517713	-0.193165	FALSE	0.286991	0.517713	actr10	actin related protein 10 [Source:ZFIN;Acc:ZDB-GENE-040426-768]	393139	FALSE	1	1	1	1	4
F1R045	0.0839893	0.528166	1.45893	1.27251	0.191297	1.26418	0.661075	0.290593	0.791575	592.385	FALSE	-0.389901	-0.56492	-0.214882	1.43317e-05	0.000206226	-0.389901	FALSE	1.43317e-05	0.000206226	abca4b	ATP-binding cassette, sub-family A (ABC1), member 4b [Source:ZFIN;Acc:ZDB-GENE-050517-4]	555506	FALSE	1	1	1	1	4
F1R0A8	-1.26626	-1.88497	-0.441293	-0.683419	-1.48359	-2.41854	-0.541349	-0.438479	0.640092	17.0419	FALSE	0.0341852	-0.665424	0.733794	0.919108	0.965824	0.0341852	FALSE	0.919108	0.965824	syn2a	synapsin IIa [Source:ZFIN;Acc:ZDB-GENE-040718-341]	436870	FALSE	1	1	1	1	4
F1R0C0	-0.911134	-0.622815	-0.700532		-0.198226	0.469632	-0.316545	-0.198395	0.632117	16.1393	FALSE	0.686571	-0.318325	1.69147	0.166942	0.375402	0.686571	FALSE	0.166942	0.375402	pgls	6-phosphogluconolactonase [Source:ZFIN;Acc:ZDB-GENE-040822-9]	445494	FALSE	1	1	1	1	4
F1R0C4	-0.15012	0.425501	0.227104	0.210996	0.311326	0.324234	0.325448	0.284601	0.479113	81.1843	FALSE	0.0606404	-0.219945	0.341226	0.668336	0.82802	0.0606404	FALSE	0.668336	0.82802	rmdn1	regulator of microtubule dynamics 1 [Source:ZFIN;Acc:ZDB-GENE-070928-17]	558162	FALSE	1	1	1	1	4
F1R0C7	1.63345	0.835096	1.02736	0.787625	1.09558	1.45066	1.72913	1.61206	0.587601	27	FALSE	0.40097	-0.201858	1.0038	0.183591	0.39307	0.40097	FALSE	0.183591	0.39307	chordc1b	cysteine and histidine-rich domain (CHORD) containing 1b [Source:ZFIN;Acc:ZDB-GENE-040426-1288]	393310	FALSE	1	1	1	1	4
F1R0J8	1.07619	0.796033	1.46726	1.10016	0.86116	1.04624	1.32284	1.0918	0.656956	88.1909	FALSE	-0.182204	-0.552454	0.188046	0.330781	0.560748	-0.182204	FALSE	0.330781	0.560748	pdhx	pyruvate dehydrogenase complex, component X [Source:ZFIN;Acc:ZDB-GENE-040426-1539]	393532	FALSE	1	1	1	1	4
F1R0M4	-0.487026						-1.07943		#N/A	#N/A	#N/A	#N/A	#N/A	#N/A	#N/A	#N/A	-0.67884	TRUE	0	0	fus	FUS RNA binding protein [Source:ZFIN;Acc:ZDB-GENE-040426-1010]	394058	FALSE	1	0	1	0	2
F1R0Q1	1.60815	1.66018	1.76373	1.4302	0.924587	1.61843	2.40909	1.95512	0.741599	28.0243	FALSE	-0.132165	-0.88624	0.62191	0.722281	0.856585	-0.132165	FALSE	0.722281	0.856585	slc2a1b	solute carrier family 2 member 1b [Source:ZFIN;Acc:ZDB-GENE-090915-1]	100321338	FALSE	1	1	1	1	4
F1R0S9	-0.939051	-1.52151	-3.16494	-1.07284	-1.49788		-0.756218	-1.4267	0.773156	14.0594	FALSE	0.718611	-0.492029	1.92925	0.223805	0.442687	0.718611	FALSE	0.223805	0.442687	elavl3	ELAV like neuron-specific RNA binding protein 3 [Source:ZFIN;Acc:ZDB-GENE-980526-76]	30732	FALSE	1	1	1	1	4
F1R0W9	-1.40048	-1.35534	-1.27135	-1.28927	-1.71917	-1.41995	-1.19236	-1.53284	0.553953	132.632	FALSE	-0.20709	-0.452522	0.0383427	0.0974769	0.263092	-0.20709	FALSE	0.0974769	0.263092	dctn1a	dynactin 1a [Source:ZFIN;Acc:ZDB-GENE-070117-2205]	407638	FALSE	1	1	1	1	4
F1R0Y5	-1.36184	-2.91065	-0.943985	-1.36482		-1.57619	-1.54614	-1.47646	0.578375	19.0549	FALSE	-0.139525	-0.814631	0.535582	0.670246	0.828772	-0.139525	FALSE	0.670246	0.828772	slc4a10b	solute carrier family 4 member 10b [Source:ZFIN;Acc:ZDB-GENE-081105-62]	557642	FALSE	1	1	1	1	4
F1R0Z8	-0.908555	-0.82418	-1.20143	-1.19336	-0.628686	-0.69583	-0.574901	-0.379347	0.356026	17.165	FALSE	0.504091	0.0859599	0.922223	0.0209599	0.0879251	0.504091	FALSE	0.0209599	0.0879251	pfdn4	prefoldin subunit 4 [Source:ZFIN;Acc:ZDB-GENE-100922-122]	572231	FALSE	1	1	1	1	4
F1R116	0.681357	0.326387	1.25423	1.10497	0.683918	0.683918	1.0881	1.2939	0.717123	39.9995	FALSE	0.274507	-0.317192	0.866206	0.354057	0.581161	0.274507	FALSE	0.354057	0.581161	gpr37l1b	G protein-coupled receptor 37 like 1b [Source:ZFIN;Acc:ZDB-GENE-081104-324]	567796	FALSE	1	1	1	1	4
F1R161		-0.948179	-1.34572	-1.67922	-1.62964	-1.07726	-1.40455	-1.49661	0.498964	30.0596	FALSE	0.0765569	-0.399186	0.552299	0.744724	0.871485	0.0765569	FALSE	0.744724	0.871485	F1R161	#N/A	#N/A	FALSE	1	1	1	1	4
F1R184	-0.259921	0.00783987	-0.429513	-0.147777	0.494231	-0.0358946	0.489408	0.274353	0.462187	99.0188	FALSE	0.494517	0.246619	0.742414	0.000142229	0.00151731	0.494517	FALSE	0.000142229	0.00151731	txndc5	thioredoxin domain containing 5 [Source:ZFIN;Acc:ZDB-GENE-040426-1951]	406289	FALSE	1	1	1	1	4
F1R1C8	-2.33827					-1.62219	-1.87312	-1.77666	0.427236	9.39428	FALSE	0.660896	-0.403656	1.72545	0.194983	0.404329	0.660896	FALSE	0.194983	0.404329	cntn1b	contactin 1b [Source:ZFIN;Acc:ZDB-GENE-041210-236]	541474	TRUE	1	1	1	1	4
F1R1C9	-1.85431	-0.894343	-0.313751	-0.737817	-0.944684	-0.906468	-0.470244	-0.614781	0.458403	35.5986	FALSE	0.193823	-0.231939	0.619584	0.361899	0.590052	0.193823	FALSE	0.361899	0.590052	ttc7b	tetratricopeptide repeat domain 7B [Source:ZFIN;Acc:ZDB-GENE-070105-3]	568039	FALSE	1	1	1	1	4
F1R1E9	-0.855427	-1.08462	-0.671945	-0.518797	-0.181964	-1.06686	-0.435634	-0.0946016	0.379782	15.0001	FALSE	0.337931	-0.234462	0.910324	0.227493	0.446496	0.337931	FALSE	0.227493	0.446496	ube2v1	ubiquitin-conjugating enzyme E2 variant 1 [Source:ZFIN;Acc:ZDB-GENE-051030-102]	641324	FALSE	1	1	1	1	4
F1R1G2	-2.18059		-2.10287				-2.56648		0.464916	6.26148	FALSE	-0.444242	-1.63695	0.748464	0.400302	0.618663	-0.444242	FALSE	0.400302	0.618663	F1R1G2	#N/A	#N/A	FALSE	1	0	1	0	2
F1R1R3	-2.18845	-1.67121	-1.35651	-1.98165	-1.98856	-1.45878	-1.34278	-1.72795	0.526559	50.9588	FALSE	0.103679	-0.301977	0.509336	0.610087	0.790971	0.103679	FALSE	0.610087	0.790971	d2hgdh	D-2-hydroxyglutarate dehydrogenase [Source:ZFIN;Acc:ZDB-GENE-070112-482]	565889	FALSE	1	1	1	1	4
F1R1S5		-1.58907	-1.53789	-1.63697	-1.38934	-1.45752	-0.486243	-1.85576	0.373042	12.1029	FALSE	0.255531	-0.33988	0.850943	0.368468	0.595272	0.255531	FALSE	0.368468	0.595272	mrpl18	mitochondrial ribosomal protein L18 [Source:ZFIN;Acc:ZDB-GENE-061013-632]	768187	FALSE	1	1	1	1	4
F1R1W1	-1.71176	-1.313	-1.22416	-1.10059	-1.32368	-1.15636	-1.27083	-0.91417	0.498576	108.342	FALSE	0.037036	-0.202563	0.276635	0.759901	0.882155	0.037036	FALSE	0.759901	0.882155	strn3	striatin, calmodulin binding protein 3 [Source:ZFIN;Acc:ZDB-GENE-030616-405]	563124	FALSE	1	1	1	1	4
F1R1Z7	-1.36718	-2.12765	-1.6069	-1.79985		-1.44768	-1.7539	-1.51813	0.433286	28	TRUE	-0.100438	-0.559786	0.358911	0.65768	0.825435	-0.100438	FALSE	0.65768	0.825435	ptpn11b	protein tyrosine phosphatase non-receptor type 11b [Source:ZFIN;Acc:ZDB-GENE-040426-1158]	393426	FALSE	1	1	1	1	4
F1R222	-1.39873	-1.29614	-1.07862	-1.17821	-1.67725	-1.08289	-1.2342	-1.49193	0.355053	45.0552	FALSE	-0.10699	-0.378196	0.164216	0.431052	0.645796	-0.10699	FALSE	0.431052	0.645796	dctn4	dynactin 4 [Source:ZFIN;Acc:ZDB-GENE-050417-306]	550479	FALSE	1	1	1	1	4
F1R235	-1.51868	-1.44926	-2.01666	-2.02576	-1.46227	-1.11148	-1.36683	-1.0121	0.332607	29.3737	FALSE	0.500557	0.19291	0.808204	0.00237623	0.0162914	0.500557	FALSE	0.00237623	0.0162914	cfap36	cilia and flagella associated protein 36 [Source:ZFIN;Acc:ZDB-GENE-060421-8162]	678564	FALSE	1	1	1	1	4
F1R246	-1.28122	-0.851491	-0.881487	-1.05805	-0.929107	-0.639624	-0.337737	-0.54357	0.449193	141.452	FALSE	0.346761	0.144291	0.549232	0.000919252	0.00736294	0.346761	FALSE	0.000919252	0.00736294	dars	aspartyl-tRNA synthetase [Source:ZFIN;Acc:ZDB-GENE-061110-135]	324025	FALSE	1	1	1	1	4
B8JKN6	0.85698	0.7454	1.09383	0.75625	1.6331	1.41545	1.68556	1.81253	0.8558	94.0107	FALSE	0.824901	0.36162	1.28818	0.000634064	0.00537434	0.824901	FALSE	0.000634064	0.00537434	ppiaa	peptidylprolyl isomerase Aa (cyclophilin A) [Source:ZFIN;Acc:ZDB-GENE-030131-8556]	336612	FALSE	1	1	1	1	4
F1R2E0	-1.4108	-1.94557	-2.0592	-1.85179	-1.23534	-2.48646	-1.60663	-1.91705	0.641191	91.3597	FALSE	0.0212921	-0.335576	0.37816	0.905925	0.961065	0.0212921	FALSE	0.905925	0.961065	hnrnpm	heterogeneous nuclear ribonucleoprotein M [Source:ZFIN;Acc:ZDB-GENE-030131-6898]	555643	FALSE	1	1	1	1	4
F1R2J2	-0.332765	-0.407117	1.00333	0.765552	-0.306982	-0.0552109	0.764854	0.688657	0.943516	135.149	FALSE	-0.0728275	-0.474036	0.328381	0.720165	0.855693	-0.0728275	FALSE	0.720165	0.855693	arhgap1	Rho GTPase activating protein 1 [Source:ZFIN;Acc:ZDB-GENE-050417-305]	550478	FALSE	1	1	1	1	4
F1R2J9	-1.25279	-1.58717	-1.36064	-1.50674	-0.742966	-1.25719	-0.972048	-1.48468	0.499787	77.5241	FALSE	0.389345	0.0767301	0.701959	0.0153174	0.0703352	0.389345	FALSE	0.0153174	0.0703352	mpp5b	membrane protein, palmitoylated 5b (MAGUK p55 subfamily member 5) [Source:ZFIN;Acc:ZDB-GENE-060531-2]	100422734	FALSE	1	1	1	1	4
F1R2S5							-1.58878	-1.56099	#N/A	#N/A	#N/A	#N/A	#N/A	#N/A	#N/A	#N/A	0.541913	TRUE	0	0	F1R2S5	#N/A	#N/A	FALSE	0	0	1	1	2
F1R2T4	-0.973693	-0.337916	-0.626279	-0.79568	-0.100964	-0.323835	0.443821	-0.680271	0.443131	39.0203	FALSE	0.341886	-0.0251532	0.708926	0.0670254	0.206585	0.341886	FALSE	0.0670254	0.206585	bola1	bolA family member 1 [Source:ZFIN;Acc:ZDB-GENE-040801-76]	445163	FALSE	1	1	1	1	4
F1R2U1	-1.36231	-0.674938	-0.309687	-0.271793	-0.468956	-0.86002	-0.332469	-0.715731	0.604754	96.7724	FALSE	-0.0145887	-0.348922	0.319745	0.931164	0.970301	-0.0145887	FALSE	0.931164	0.970301	samm50l	sorting and assembly machinery component 50 homolog, like [Source:ZFIN;Acc:ZDB-GENE-041114-30]	492471	FALSE	1	1	1	1	4
F1R2V6	-1.20695	-1.4161	-1.20095	-1.99537	-1.38367	-1.5313	-0.826721	-0.73888	0.603535	39.1847	FALSE	0.308427	-0.176038	0.792893	0.205466	0.419924	0.308427	FALSE	0.205466	0.419924	F1R2V6	#N/A	#N/A	FALSE	1	1	1	1	4
F1R2W1		-1.8066	-1.54497	-0.928808	-1.31116	-0.553156	-1.08166	-1.23122	0.398878	42.2553	FALSE	0.288016	-0.0425344	0.618566	0.085975	0.243267	0.288016	FALSE	0.085975	0.243267	dhrs13a.3	dehydrogenase/reductase (SDR family) member 13a, duplicate 3 [Source:ZFIN;Acc:ZDB-GENE-041114-134]	492783	FALSE	1	1	1	1	4
F1R300	-1.19401				-2.01507	-2.96258	-2.40729	-2.67653	#N/A	#N/A	#N/A	#N/A	#N/A	#N/A	#N/A	#N/A	-0.637244	TRUE	0	0	snrpa1	small nuclear ribonucleoprotein polypeptide A' [Source:ZFIN;Acc:ZDB-GENE-041114-82]	492511	TRUE	1	1	1	1	4
F1R319	0.52938	0.632208	1.28084	0.97851	0.0988081	0.474286	0.615635	0.398789	0.640426	169.95	FALSE	-0.440349	-0.709304	-0.171394	0.00147657	0.0109745	-0.440349	FALSE	0.00147657	0.0109745	slc25a11	solute carrier family 25 member 11 [Source:ZFIN;Acc:ZDB-GENE-040625-79]	415189	FALSE	1	1	1	1	4
F1R350	-0.160278	-0.309581	0.282994	-0.0160033	-0.358456	-0.293888	0.301384	0.556599	0.528245	66.2331	FALSE	0.235899	-0.110135	0.581932	0.178122	0.389261	0.235899	FALSE	0.178122	0.389261	opcml	opioid binding protein/cell adhesion molecule-like [Source:ZFIN;Acc:ZDB-GENE-040927-3]	449538	FALSE	1	1	1	1	4
F1R362					-1.09207	-1.80527	-0.945711	-1.61516	#N/A	#N/A	#N/A	#N/A	#N/A	#N/A	#N/A	#N/A	0.0468671	TRUE	0	0	fech	ferrochelatase [Source:ZFIN;Acc:ZDB-GENE-000928-1]	58215	TRUE	1	1	1	1	4
F1R3B9									#N/A	#N/A	#N/A	#N/A	#N/A	#N/A	#N/A	#N/A	0.0468671	TRUE	0	0	fanci	FA complementation group I [Source:ZFIN;Acc:ZDB-GENE-030131-2905]	324185	FALSE	0	0	0	0	0
F1R3D3	1.81674	1.746	3.24348	2.80422	1.90159	2.46312	2.43329	2.47381	1.06979	204.012	FALSE	-0.0874556	-0.478474	0.303563	0.659692	0.825851	-0.0874556	FALSE	0.659692	0.825851	gapdhs	glyceraldehyde-3-phosphate dehydrogenase, spermatogenic [Source:ZFIN;Acc:ZDB-GENE-020913-1]	406367	FALSE	1	1	1	1	4
F1R3F7	1.75148	2.14454	2.13437	2.14644	2.23703	1.83272	2.38374	2.16094	0.500211	113.005	FALSE	0.156773	-0.095642	0.409187	0.221068	0.441523	0.156773	FALSE	0.221068	0.441523	c1qbp	complement component 1, q subcomponent binding protein [Source:ZFIN;Acc:ZDB-GENE-050417-408]	334619	FALSE	1	1	1	1	4
F1R7F6	-1.70107	-1.76103	-1.73593	-1.84572	-0.828769	-1.16315	-0.670002	-1.01758	0.366997	125.251	FALSE	0.824593	0.642178	1.00701	4.10437e-15	3.27687e-13	0.824593	FALSE	4.10437e-15	3.27687e-13	uggt1	UDP-glucose glycoprotein glucosyltransferase 1 [Source:ZFIN;Acc:ZDB-GENE-061103-619]	553288	FALSE	1	1	1	1	4
F1R3I6	0.943249	-0.625028	-1.11109	-0.581426	0.304185	-0.2375	-0.218234	-0.654389	0.679957	23	TRUE	0.0887808	-0.639203	0.816764	0.803064	0.904586	0.0887808	FALSE	0.803064	0.904586	setb	SET nuclear proto-oncogene b [Source:ZFIN;Acc:ZDB-GENE-030131-433]	321714	FALSE	1	1	1	1	4
A2CG95	-0.410072	-1.37369	-0.957385	-0.980239	0.257052	-0.435456	0.228243	-0.510079	0.713753	120.323	FALSE	0.82275	0.474394	1.17111	7.70858e-06	0.000120751	0.82275	FALSE	7.70858e-06	0.000120751	acadm	acyl-CoA dehydrogenase medium chain [Source:ZFIN;Acc:ZDB-GENE-040426-1945]	406283	FALSE	1	1	1	1	4
F1R3J9	-2.27418	-2.05132	-1.59652		-2.94368	-1.15031	-0.862852	-1.55625	0.575858	23.1854	FALSE	0.778987	0.0643176	1.49366	0.0339571	0.125252	0.778987	FALSE	0.0339571	0.125252	prmt1	protein arginine methyltransferase 1 [Source:ZFIN;Acc:ZDB-GENE-030131-693]	321974	FALSE	1	1	1	1	4
F1R3K8		-0.800209	-1.27267		-0.142293	0.0855179	-0.984896	-0.568846	0.532933	10.7034	FALSE	0.69409	-0.280981	1.66916	0.145009	0.344763	0.69409	FALSE	0.145009	0.344763	F1R3K8	#N/A	#N/A	FALSE	1	1	1	1	4
F1R3P1	-1.49729	-0.789794	-1.65372	-0.553639	-0.66977	-0.694019	-0.402522	-0.599075	0.436056	17.0458	FALSE	0.448332	-0.0997643	0.996428	0.102531	0.271615	0.448332	FALSE	0.102531	0.271615	tmed4	transmembrane p24 trafficking protein 4 [Source:ZFIN;Acc:ZDB-GENE-040625-140]	415224	FALSE	1	1	1	1	4
F1R3Q3	0.615147	0.325119	1.38	1.02347	0.259738	0.101958	1.18613	1.27239	0.703767	139.183	FALSE	-0.177154	-0.481527	0.127219	0.251803	0.476097	-0.177154	FALSE	0.251803	0.476097	sept6	septin 6 [Source:ZFIN;Acc:ZDB-GENE-030131-1414]	322694	FALSE	1	1	1	1	4
F1R3T1	1.19596	0.950082	1.89323	1.49374	0.809919	0.83882	1.83202	2.00242	0.977015	276.531	FALSE	-0.211674	-0.517788	0.0944405	0.174544	0.383657	-0.211674	FALSE	0.174544	0.383657	si	si:dkeyp-77h1.4 [Source:ZFIN;Acc:ZDB-GENE-050208-18]	497302	FALSE	1	1	1	1	4
F1R3T2	-0.177579	0.505865	0.361317	0.211562	-0.208272	-0.130232	0.0925058	-0.0495739	0.433693	34.2148	FALSE	-0.37987	-0.760656	0.000917053	0.0505239	0.1683	-0.37987	FALSE	0.0505239	0.1683	ppm1e	protein phosphatase, Mg2+/Mn2+ dependent, 1E [Source:ZFIN;Acc:ZDB-GENE-070326-2]	553417	FALSE	1	1	1	1	4
F1R3T3	-2.50783	-2.66187	-2.12847	-2.20771	-1.72885	-1.56404	-1.81883	-2.46501	0.425314	34.4341	FALSE	0.384343	-0.00199099	0.770677	0.0511274	0.169853	0.384343	FALSE	0.0511274	0.169853	ddx1	DEAD (Asp-Glu-Ala-Asp) box helicase 1 [Source:ZFIN;Acc:ZDB-GENE-041001-215]	556790	FALSE	1	1	1	1	4
F1RDD0	-1.78679	-2.71921	-1.70348	-1.27551	-1.40882	-0.854077	-0.804171	-1.03481	0.440366	21.8378	FALSE	0.818179	0.397089	1.23927	0.000565592	0.00489455	0.818179	FALSE	0.000565592	0.00489455	pycr1b	pyrroline-5-carboxylate reductase 1b [Source:ZFIN;Acc:ZDB-GENE-050522-26]	100149838	FALSE	1	1	1	1	4
Q6P3L3	1.24949	0.442677	0.759712	1.04061	1.96006	1.39629	2.02799	1.50631	0.464091	241.848	FALSE	0.814258	0.657424	0.971093	1.23406e-20	1.38832e-18	0.814258	FALSE	1.23406e-20	1.38832e-18	hspa5	heat shock protein 5 [Source:ZFIN;Acc:ZDB-GENE-031001-11]	378848	FALSE	1	1	1	1	4
F1R3X2	-0.633731	-0.756511	-0.585526	-1.03064	-1.24464	-0.862693	-0.428798	-0.490459	0.302581	12	TRUE	-0.00504662	-0.47122	0.461127	0.98157	0.989163	-0.00504662	FALSE	0.98157	0.989163	mcts1	MCTS1 re-initiation and release factor [Source:ZFIN;Acc:ZDB-GENE-040426-957]	394046	FALSE	1	1	1	1	4
F1R3X7	-0.453972	-0.267209	-0.121932	-0.244115	-0.646259	-0.251717	-0.238803	-0.212067	0.646524	122.28	FALSE	-0.05119	-0.362434	0.260054	0.745302	0.87174	-0.05119	FALSE	0.745302	0.87174	nadk2	NAD kinase 2, mitochondrial [Source:ZFIN;Acc:ZDB-GENE-040801-202]	445071	FALSE	1	1	1	1	4
F1R406	-0.503429	-1.48631	-0.20373	-0.476568	-1.48889	-0.884564	-0.227992	-0.139733	0.635393	48.6155	FALSE	-0.267143	-0.734771	0.200485	0.256487	0.482741	-0.267143	FALSE	0.256487	0.482741	gabrb2a	gamma-aminobutyric acid type A receptor beta2 subunit a [Source:ZFIN;Acc:ZDB-GENE-030131-8196]	336252	FALSE	1	1	1	1	4
F1R429	-1.6015	-1.68979	-1.63585	-1.06881	-1.25412	-0.834939	-1.15436	-1.94294	0.44451	37.7188	FALSE	0.254731	-0.141277	0.650739	0.200641	0.411797	0.254731	FALSE	0.200641	0.411797	F1R429	#N/A	#N/A	FALSE	1	1	1	1	4
F1R444	-0.60845	-0.644785	-0.440819	0.0482152	-0.141406	0.0723726	0.523671	-0.0217243	0.459534	87.9949	FALSE	0.482782	0.227978	0.737586	0.000299786	0.00281655	0.482782	FALSE	0.000299786	0.00281655	prkcaa	protein kinase C, alpha, a [Source:ZFIN;Acc:ZDB-GENE-050208-100]	497384	FALSE	1	1	1	1	4
F1R446	0.0258354	-0.289567	0.390643	0.193567	0.0826695	0.00510817	0.518045	0.477584	0.56286	1195.12	FALSE	0.20492	0.1192	0.290639	3.04347e-06	5.1242e-05	0.20492	FALSE	3.04347e-06	5.1242e-05	sptan1	spectrin alpha, non-erythrocytic 1 [Source:ZFIN;Acc:ZDB-GENE-051113-60]	553383	FALSE	1	1	1	1	4
F1R452		-1.85819	-1.84369	-1.53424	-1.23995	-1.89577	-1.59147	-1.44568	#N/A	#N/A	#N/A	#N/A	#N/A	#N/A	#N/A	#N/A	0.15994	TRUE	0	0	acsl4a	acyl-CoA synthetase long chain family member 4a [Source:ZFIN;Acc:ZDB-GENE-040426-1565]	393622	FALSE	1	1	1	1	4
A0A0R4IZ33	-0.376965	0.438193	-0.0774125	-0.0964837	0.875858	0.840072	1.07169	0.900286	0.72706	100.842	FALSE	0.810876	0.428724	1.19303	5.57085e-05	0.000685962	0.810876	FALSE	5.57085e-05	0.000685962	tollip	toll interacting protein [Source:ZFIN;Acc:ZDB-GENE-030131-8820]	336876	FALSE	1	1	1	1	4
F1R473	-1.79692	-2.22032	-2.70701	-2.11748	-1.34518	-2.16139	-1.55172	-1.95315	0.378215	32.0159	FALSE	0.315886	-0.025508	0.657281	0.0685758	0.209069	0.315886	FALSE	0.0685758	0.209069	actl6a	actin-like 6A [Source:ZFIN;Acc:ZDB-GENE-020419-36]	192313	FALSE	1	1	1	1	4
F1R483	-2.24217	-1.21403	-1.70852	-1.92148	-1.03303	-0.992112	-1.88452	-2.12245	0.517011	40.6336	FALSE	0.180057	-0.264782	0.624897	0.418314	0.636335	0.180057	FALSE	0.418314	0.636335	hprt1l	hypoxanthine phosphoribosyltransferase 1, like [Source:ZFIN;Acc:ZDB-GENE-040625-17]	415146	FALSE	1	1	1	1	4
F1R484	0.150014	0.185135	0.324807	0.230983	0.161139	0.366586	0.265367	0.58591	0.413641	43.8758	FALSE	0.0632522	-0.263754	0.390258	0.698526	0.846232	0.0632522	FALSE	0.698526	0.846232	F1R484	#N/A	#N/A	FALSE	1	1	1	1	4
F1R4B7	-2.0142	-0.921081	-1.32748	-0.979046	-1.0431	-1.6013	-0.620643	-1.0533	0.461271	32.0327	FALSE	0.389089	-0.0649883	0.843165	0.0905141	0.249746	0.389089	FALSE	0.0905141	0.249746	usp14	ubiquitin specific peptidase 14 (tRNA-guanine transglycosylase) [Source:ZFIN;Acc:ZDB-GENE-030131-7676]	335736	FALSE	1	1	1	1	4
F1R4C8	0.656889	1.03842	1.05608	1.08319	0.759977	1.04226	1.28132	1.25715	0.431645	166.042	FALSE	0.125223	-0.0659842	0.316429	0.197801	0.407625	0.125223	FALSE	0.197801	0.407625	ndufs3	NADH:ubiquinone oxidoreductase core subunit S3 [Source:ZFIN;Acc:ZDB-GENE-050417-274]	550451	FALSE	1	1	1	1	4
F1R4E0	1.37917	2.06765	2.07065	1.92369	1.34737	2.14723	1.61613	1.91544	0.899538	102.977	FALSE	-0.013347	-0.509701	0.483007	0.957572	0.979493	-0.013347	FALSE	0.957572	0.979493	rom1b	retinal outer segment membrane protein 1b [Source:ZFIN;Acc:ZDB-GENE-040426-1073]	393989	FALSE	1	1	1	1	4
F1R4F6		-1.79608	-2.1296		-1.74438	-1.10112	-2.41492	-1.83139	0.470898	8.01135	FALSE	0.238079	-0.59301	1.06917	0.527507	0.729375	0.238079	FALSE	0.527507	0.729375	edc4	enhancer of mRNA decapping 4 [Source:ZFIN;Acc:ZDB-GENE-030131-5032]	565659	FALSE	1	1	1	1	4
F1R4G2	-0.84547		-1.34282	0.738081	-1.1333	-0.176203	-0.71322	-0.344536	0.575344	13.317	FALSE	-0.0755332	-0.93516	0.784094	0.852661	0.931816	-0.0755332	FALSE	0.852661	0.931816	blmh	bleomycin hydrolase [Source:ZFIN;Acc:ZDB-GENE-030131-8485]	336541	FALSE	1	1	1	1	4
F1R4I7	0.0692414	0.649952	0.299811	0.293922	0.56116	0.535756	0.267066	0.52017	0.382828	44.0681	FALSE	0.256867	-0.0496268	0.563361	0.0982899	0.263848	0.256867	FALSE	0.0982899	0.263848	sri	sorcin [Source:ZFIN;Acc:ZDB-GENE-040426-1356]	393344	FALSE	1	1	1	1	4
F1R4P6			-0.938424	-0.747704	-1.50798	-1.36977	-0.994043	-1.28027	#N/A	#N/A	#N/A	#N/A	#N/A	#N/A	#N/A	#N/A	0.292753	TRUE	0	0	nbeaa	neurobeachin a [Source:ZFIN;Acc:ZDB-GENE-050320-68]	541373	FALSE	1	1	1	1	4
F1R4R9			-1.03613	-1.31744	-0.686999	-1.0836	-0.690045	-1.25675	0.505598	28.7513	FALSE	0.0901204	-0.423853	0.604094	0.722406	0.856585	0.0901204	FALSE	0.722406	0.856585	myo6b	myosin VIb [Source:ZFIN;Acc:ZDB-GENE-030318-3]	445472	FALSE	1	1	1	1	4
F1R4S7	-1.83188		-3.10326	-1.10424	-1.11479	-1.70241	-1.02511	-1.7208	0.565252	36.8981	FALSE	0.779541	0.110601	1.44848	0.0235967	0.097013	0.779541	FALSE	0.0235967	0.097013	ak3	adenylate kinase 3 [Source:ZFIN;Acc:ZDB-GENE-040426-2142]	406404	FALSE	1	1	1	1	4
F1R4U0	-1.81901	-2.32097	-1.32887	-1.1661	-1.45628	-1.58842	-0.621686	-1.02073	0.477064	33.065	FALSE	0.30705	-0.117818	0.731918	0.150954	0.354134	0.30705	FALSE	0.150954	0.354134	slc25a1b	slc25a1 solute carrier family 25 member 1b [Source:ZFIN;Acc:ZDB-GENE-130114-1]	795332	FALSE	1	1	1	1	4
F1R4V5	-1.36025	-2.13807	-1.64183	-1.19801	-1.59724	-1.00104	-1.01995	-1.11573	0.40632	17.3781	FALSE	0.42446	-0.119095	0.968015	0.117973	0.297943	0.42446	FALSE	0.117973	0.297943	dap3	death associated protein 3 [Source:ZFIN;Acc:ZDB-GENE-051129-2]	559007	FALSE	1	1	1	1	4
F1R4W2	-0.00455037	-0.215096	-0.496006	-0.208168	-0.125254	-1.55366	-0.102336	0.0892341	0.528757	74.0896	FALSE	0.00185076	-0.33189	0.335591	0.991214	0.994235	0.00185076	FALSE	0.991214	0.994235	F1R4W2	#N/A	#N/A	FALSE	1	1	1	1	4
Q7ZU46	-1.55943	-2.50458	-1.48878	-1.73505	-0.959727	-0.918574	-0.997974	-0.883567	0.475975	40.2651	FALSE	0.803465	0.420859	1.18607	0.000125722	0.00138294	0.803465	FALSE	0.000125722	0.00138294	hspa4a	heat shock protein 4a [Source:ZFIN;Acc:ZDB-GENE-040426-2832]	335865	FALSE	1	1	1	1	4
F1R540	-1.30282	-1.1809	-1.29791	-1.20814	-1.13049	-1.80378	-0.911022	-1.36527	0.516289	38.1772	FALSE	-0.0262409	-0.524011	0.471529	0.915583	0.96484	-0.0262409	FALSE	0.915583	0.96484	rtn1b	reticulon 1b [Source:ZFIN;Acc:ZDB-GENE-030710-3]	327065	FALSE	1	1	1	1	4
F1R5A5	-2.00684	-2.25587	0.497311	3.28245	-1.35202	-1.22606	-1.86733	-1.58774	1.29371	53.2016	FALSE	-1.18382	-2.24674	-0.120904	0.0297301	0.114792	-1.18382	FALSE	0.0297301	0.114792	krt5	keratin 5 [Source:ZFIN;Acc:ZDB-GENE-991110-23]	797351	FALSE	1	1	1	1	4
F1R5A6	-0.0113905	0.643455	0.594227	0.702627	-0.447463	0.749661	-0.555709	-0.256705	0.564143	39.107	FALSE	-0.552111	-1.03548	-0.0687441	0.026244	0.105807	-0.552111	FALSE	0.026244	0.105807	ankrd33ba	ankyrin repeat domain 33ba [Source:ZFIN;Acc:ZDB-GENE-040724-39]	568270	FALSE	1	1	1	1	4
F1R5C0	0.544991	0.182488	1.46917	0.977897	0.196045	0.501316	0.997094	1.1896	0.70742	136.49	FALSE	-0.04122	-0.360241	0.277801	0.798716	0.902246	-0.04122	FALSE	0.798716	0.902246	syt2a	synaptotagmin IIa [Source:ZFIN;Acc:ZDB-GENE-060503-315]	567877	FALSE	1	1	1	1	4
F1R5C2	-2.06229	-2.10907	-1.64746	-1.96531	-1.65351	-1.71055	-1.13587	-1.63244	0.682357	39.4447	FALSE	0.0200812	-0.582325	0.622488	0.946602	0.975154	0.0200812	FALSE	0.946602	0.975154	acot9.1	acyl-CoA thioesterase 9, tandem duplicate 1 [Source:ZFIN;Acc:ZDB-GENE-040724-139]	798073	FALSE	1	1	1	1	4
B0UXL2	-1.40047	-1.64678	-0.850349	-0.640753	-0.3522	-0.0334193	-0.0112714	-0.510135	0.594069	110.549	FALSE	0.793787	0.487385	1.10019	1.22738e-06	2.31891e-05	0.793787	FALSE	1.22738e-06	2.31891e-05	idh1	isocitrate dehydrogenase 1 (NADP+), soluble [Source:ZFIN;Acc:ZDB-GENE-031006-1]	100006589	FALSE	1	1	1	1	4
F1R5J9		-1.44599	-1.43209	-1.32011	-1.42712				0.314467	5.10235	FALSE	-0.00106574	-0.91044	0.908308	0.997724	0.998285	-0.00106574	FALSE	0.997724	0.998285	icmt	isoprenylcysteine carboxyl methyltransferase [Source:ZFIN;Acc:ZDB-GENE-050417-90]	550281	TRUE	1	1	1	1	4
Q1MT86	-0.399237	-0.20023	-0.0363966	-0.404568	0.523841	0.183809	0.654315	0.644172	0.443139	135.493	FALSE	0.791521	0.593555	0.989488	8.2347e-13	4.24602e-11	0.791521	FALSE	8.2347e-13	4.24602e-11	usp5	ubiquitin specific peptidase 5 (isopeptidase T) [Source:ZFIN;Acc:ZDB-GENE-040426-2584]	406618	FALSE	1	1	1	1	4
F1R5P7	-0.77164	-0.456005	-0.160574	-0.178392	-0.655543	-0.713304	-0.219331	0.0313573	0.479934	83.3129	FALSE	0.0367725	-0.23083	0.304375	0.785301	0.895677	0.0367725	FALSE	0.785301	0.895677	nrxn3b	neurexin 3b [Source:ZFIN;Acc:ZDB-GENE-070206-10]	570698	FALSE	1	1	1	1	4
F1R5R0			-2.67885	-3.65049	-1.25495	-2.26765	-0.937087	-1.68772	0.849105	42.3566	FALSE	1.03763	0.0884108	1.98685	0.0328981	0.12244	1.03763	FALSE	0.0328981	0.12244	cthl	cystathionase (cystathionine gamma-lyase), like [Source:ZFIN;Acc:ZDB-GENE-040905-3]	445818	FALSE	1	1	1	1	4
F1R5T1	-0.316257	-0.452233	0.196972	-0.372557	-0.195983	-0.452619	0.585274	0.351461	0.465406	16.0155	FALSE	0.345956	-0.25544	0.947352	0.240352	0.461856	0.345956	FALSE	0.240352	0.461856	F1R5T1	#N/A	#N/A	FALSE	1	1	1	1	4
F1R5T4				-1.47199					#N/A	#N/A	#N/A	#N/A	#N/A	#N/A	#N/A	#N/A	-0.283938	TRUE	0	0	fto	FTO alpha-ketoglutarate dependent dioxygenase [Source:ZFIN;Acc:ZDB-GENE-061108-1]	553363	FALSE	0	0	0	1	1
F1R5W5	0.347546	0.0201728	1.03261	0.924159	0.583267	0.512706	1.17608	0.98624	0.596535	127.035	FALSE	0.190604	-0.0901532	0.471361	0.181537	0.392942	0.190604	FALSE	0.181537	0.392942	sfxn1	sideroflexin 1 [Source:ZFIN;Acc:ZDB-GENE-040801-45]	445143	FALSE	1	1	1	1	4
F1R611	2.01272	1.51185	2.25329	2.29905	1.82623	1.73689	2.10364	2.66255	0.789179	33.9932	FALSE	0.114998	-0.624065	0.854061	0.75377	0.876683	0.114998	FALSE	0.75377	0.876683	ndufab1a	NADH:ubiquinone oxidoreductase subunit AB1a [Source:ZFIN;Acc:ZDB-GENE-040801-1]	573619	FALSE	1	1	1	1	4
F1R646		-3.32343		-3.49923	-3.527	-3.05015	-3.30192		0.49141	15.8187	FALSE	0.0327369	-0.775123	0.840597	0.932557	0.970301	0.0327369	FALSE	0.932557	0.970301	gpsm2	G protein signaling modulator 2 [Source:ZFIN;Acc:ZDB-GENE-040426-1169]	393410	FALSE	1	1	1	1	4
F1R653	-2.01131	-2.0544	-1.39422	-1.69794	-1.63423	-2.05377	-1.94218	-1.67785	0.554036	19.0416	FALSE	-0.0631157	-0.825072	0.698841	0.864208	0.936762	-0.0631157	FALSE	0.864208	0.936762	hdac1	histone deacetylase 1 [Source:ZFIN;Acc:ZDB-GENE-020419-32]	192302	FALSE	1	1	1	1	4
F1R665	-0.0520108	-0.843505	0.570239	0.347623	-0.603707	0.0777772	-0.082497	-0.0254519	0.550972	34.0212	FALSE	-0.0717708	-0.540033	0.396492	0.75734	0.88008	-0.0717708	FALSE	0.75734	0.88008	cavin2b	caveolae associated protein 2b [Source:ZFIN;Acc:ZDB-GENE-040912-149]	447845	FALSE	1	1	1	1	4
F1R6C8	-2.88423	-3.08152	-2.39977	-2.90642		-1.94269	-2.80562	-1.92286	0.308315	12.0611	FALSE	0.640028	0.154022	1.12603	0.0140869	0.0662836	0.640028	FALSE	0.0140869	0.0662836	ctnnd1	catenin (cadherin-associated protein), delta 1 [Source:ZFIN;Acc:ZDB-GENE-110208-9]	556726	FALSE	1	1	1	1	4
F1R6D1	-1.41365	-1.239	-0.593473	-0.81666	-1.38757	-1.34251	-1.1013	-0.486012	0.499507	33.0033	FALSE	-0.0261039	-0.43535	0.383143	0.897535	0.958577	-0.0261039	FALSE	0.897535	0.958577	F1R6D1	#N/A	#N/A	FALSE	1	1	1	1	4
F1R6D2	-1.46256	-1.6199	-1.42352	-1.16249	-0.48801	-1.14094	-0.885627	-1.31373	0.92662	51.9759	FALSE	0.545136	-0.190782	1.28105	0.1432	0.342767	0.545136	FALSE	0.1432	0.342767	gpt2	glutamic pyruvate transaminase (alanine aminotransferase) 2 [Source:ZFIN;Acc:ZDB-GENE-030729-8]	799963	FALSE	1	1	1	1	4
F1R6G2					-3.84872	-1.71595	-2.19974		#N/A	#N/A	#N/A	#N/A	#N/A	#N/A	#N/A	#N/A	-0.800378	TRUE	0	0	lrba	LPS-responsive vesicle trafficking, beach and anchor containing [Source:ZFIN;Acc:ZDB-GENE-090311-19]	562379	TRUE	1	1	1	0	3
B3DKJ0	-1.3109	-1.28039	-1.15093	-1.15226	-0.84881	-0.153786	-0.222048	-0.583982	0.606483	87.3252	FALSE	0.777625	0.436754	1.1185	1.83074e-05	0.000258918	0.777625	FALSE	1.83074e-05	0.000258918	cct7	chaperonin containing TCP1, subunit 7 (eta) [Source:ZFIN;Acc:ZDB-GENE-020419-7]	192324	FALSE	1	1	1	1	4
F1R6L3	0.368076	1.39149	0.383654	0.631868	1.83431	0.148811	0.627072	0.224271	0.692851	77.0007	FALSE	-0.0674091	-0.509705	0.374887	0.762341	0.883259	-0.0674091	FALSE	0.762341	0.883259	F1R6L3	#N/A	#N/A	FALSE	1	1	1	1	4
F1R6L6	-1.14618	-1.14765	-1.52071	-1.47193	-0.220483	-1.39641	-0.77563	-1.46365	0.471354	142.444	FALSE	0.538613	0.320718	0.756507	2.72976e-06	4.72459e-05	0.538613	FALSE	2.72976e-06	4.72459e-05	ncl	nucleolin [Source:ZFIN;Acc:ZDB-GENE-030131-6986]	767714	FALSE	1	1	1	1	4
F1R6N4									#N/A	#N/A	#N/A	#N/A	#N/A	#N/A	#N/A	#N/A	0.0468671	TRUE	0	0	F1R6N4	#N/A	#N/A	FALSE	0	0	0	0	0
F1R6P0	-1.01631	-1.37196	-1.17413	-1.37932	-1.81323	-1.7535	-1.73571	-1.24028	0.28458	12	TRUE	-0.381819	-0.797759	0.0341204	0.0686454	0.209069	-0.381819	FALSE	0.0686454	0.209069	mrps5	mitochondrial ribosomal protein S5 [Source:ZFIN;Acc:ZDB-GENE-060929-264]	562703	FALSE	1	1	1	1	4
F1R6P4	-1.47003		-1.20207	-1.54401			-1.0938		#N/A	#N/A	#N/A	#N/A	#N/A	#N/A	#N/A	#N/A	0.947745	TRUE	0	0	mipep	mitochondrial intermediate peptidase [Source:ZFIN;Acc:ZDB-GENE-060503-662]	100005953	TRUE	1	0	1	1	3
F1R6R7	-0.886131	-1.36127	-0.714426	-1.07743	-1.22728	-1.60473	-1.41837	-1.40849	0.53873	26.3204	FALSE	-0.255182	-0.763637	0.253274	0.311917	0.540613	-0.255182	FALSE	0.311917	0.540613	camkvl	CaM kinase-like vesicle-associated, like [Source:ZFIN;Acc:ZDB-GENE-090311-58]	553431	FALSE	1	1	1	1	4
F1R6Z8								-3.51619	#N/A	#N/A	#N/A	#N/A	#N/A	#N/A	#N/A	#N/A	-0.341535	TRUE	0	0	F1R6Z8	#N/A	#N/A	FALSE	0	0	0	1	1
F1R790	-0.794762	-1.07438	-0.864959	-0.372216	-0.74644	-0.968081	-0.136256	-0.320003	0.536949	82.0413	FALSE	0.226448	-0.0806056	0.533502	0.146176	0.346538	0.226448	FALSE	0.146176	0.346538	atp2b4	ATPase plasma membrane Ca2+ transporting 4 [Source:ZFIN;Acc:ZDB-GENE-061027-60]	768304	FALSE	1	1	1	1	4
F1QDQ5	-0.535816	-0.451459	-1.07867	-1.51348	0.108109	-0.386647	0.178048	-0.0834341	0.620106	41.1207	FALSE	0.774061	0.215224	1.3329	0.00780887	0.0428536	0.774061	FALSE	0.00780887	0.0428536	manf	mesencephalic astrocyte-derived neurotrophic factor [Source:ZFIN;Acc:ZDB-GENE-060929-640]	767691	FALSE	1	1	1	1	4
F1R7E6			-3.02678		-2.29545	-1.9302	-2.042	-2.11704	#N/A	#N/A	#N/A	#N/A	#N/A	#N/A	#N/A	#N/A	0.317058	TRUE	0	0	F1R7E6	#N/A	#N/A	TRUE	1	1	1	1	4
F1QZT8	-1.7408	-1.52008	-2.12756	-2.56813	-1.35349	-0.80981	-1.34749	-1.2919	0.507836	36.5711	FALSE	0.770953	0.273043	1.26886	0.00334981	0.021368	0.770953	FALSE	0.00334981	0.021368	cast	calpastatin [Source:ZFIN;Acc:ZDB-GENE-050810-2]	563084	FALSE	1	1	1	1	4
F1R7K0		-1.66772	-1.67653	-2.27137	-1.24003	-1.47162	-1.36887	-1.54148	0.567996	17.5368	FALSE	0.386568	-0.461137	1.23427	0.350167	0.578161	0.386568	FALSE	0.350167	0.578161	sfxn5b	sideroflexin 5b [Source:ZFIN;Acc:ZDB-GENE-050706-107]	561995	FALSE	1	1	1	1	4
Q642H5	-0.836025	-0.935673	-0.0529218	-0.2758	-0.333437	-0.0426226	0.139982	-0.00840317	0.663666	58.1616	FALSE	0.764513	0.293548	1.23548	0.00192543	0.0136546	0.764513	FALSE	0.00192543	0.0136546	ppp2r1bb	protein phosphatase 2, regulatory subunit A, beta b [Source:ZFIN;Acc:ZDB-GENE-040927-20]	449548	FALSE	1	1	1	1	4
F1R7N7	-0.823052		-1.51744		-1.56064	-0.877573	-1.17366	-0.547126	#N/A	#N/A	#N/A	#N/A	#N/A	#N/A	#N/A	#N/A	0.184555	TRUE	0	0	mgaa	MAX dimerization protein MGA a [Source:ZFIN;Acc:ZDB-GENE-030603-1]	569620	FALSE	1	1	1	1	4
F1R7N8	-0.0341152	0.248487	0.220104	0.0932834	-0.564768	0.0194111	-0.148515	0.496053	0.340296	10.2346	FALSE	-0.198289	-0.788556	0.391977	0.472348	0.678903	-0.198289	FALSE	0.472348	0.678903	ttn.2	titin, tandem duplicate 2 [Source:ZFIN;Acc:ZDB-GENE-030113-2]	317731	FALSE	1	1	1	1	4
F1R7S1	-0.636614	-0.484998	-0.75792	-0.65615	-0.0936643	-0.919625	-1.07761	-0.549604	0.5845	28.0881	FALSE	-0.083724	-0.648726	0.481278	0.763748	0.883306	-0.083724	FALSE	0.763748	0.883306	cope	coatomer protein complex, subunit epsilon [Source:ZFIN;Acc:ZDB-GENE-041114-59]	492492	FALSE	1	1	1	1	4
F1R7U2	-0.546139	-0.694328	-0.571379	-0.522264	-0.41666	0.38484	-0.357983	0.284791	0.481713	15.0198	FALSE	0.503384	-0.0697613	1.07653	0.0808386	0.232646	0.503384	FALSE	0.0808386	0.232646	pvrl2l	PVR cell adhesion molecule related 2 like [Source:ZFIN;Acc:ZDB-GENE-060503-249]	560933	FALSE	1	1	1	1	4
F1R7W6	-2.16893	-1.90852	-1.52676	-1.56294	-1.73609	-1.42431	-1.23229	-1.61804	0.421851	19.6971	FALSE	0.139891	-0.370944	0.650727	0.573925	0.763281	0.139891	FALSE	0.573925	0.763281	oxsm	3-oxoacyl-ACP synthase, mitochondrial [Source:ZFIN;Acc:ZDB-GENE-170215-2]	564649	FALSE	1	1	1	1	4
F1R7X5			-1.471	-2.41899		-1.32414	-2.19185		0.506036	6	TRUE	0.187004	-1.05122	1.42523	0.724412	0.856695	0.187004	FALSE	0.724412	0.856695	suclg2	succinate-CoA ligase, GDP-forming, beta subunit [Source:ZFIN;Acc:ZDB-GENE-030114-3]	317746	FALSE	0	1	1	1	3
F1R809	0.100814	0.449947	0.635284	0.726385	0.491673	1.05784	0.546888	0.618859	1.35817	46.0849	FALSE	-0.0478968	-1.17209	1.07629	0.932032	0.970301	-0.0478968	FALSE	0.932032	0.970301	F1R809	#N/A	#N/A	FALSE	1	1	1	1	4
F1R818	-0.371329	-0.440133	-0.439964	-0.741833	-0.339099	-0.598757	0.0147129	-0.354345	0.520265	104.695	FALSE	0.175101	-0.0839434	0.434145	0.18304	0.39307	0.175101	FALSE	0.18304	0.39307	nit2	nitrilase family, member 2 [Source:ZFIN;Acc:ZDB-GENE-050522-65]	402904	FALSE	1	1	1	1	4
F1R826						-1.48439	-1.67039		#N/A	#N/A	#N/A	#N/A	#N/A	#N/A	#N/A	#N/A	0.589601	TRUE	0	0	gstt1b	glutathione S-transferase theta 1b [Source:ZFIN;Acc:ZDB-GENE-040426-1491]	393556	FALSE	0	1	1	0	2
F1R838	-0.588264	-0.870873	-0.182803	-0.35359	-0.569993	0.010085	0.0217863	-0.12059	0.746829	165.481	FALSE	0.0642888	-0.249809	0.378387	0.686649	0.837171	0.0642888	FALSE	0.686649	0.837171	dhtkd1	dehydrogenase E1 and transketolase domain containing 1 [Source:ZFIN;Acc:ZDB-GENE-041212-44]	494076	FALSE	1	1	1	1	4
F1R8A2	0.215388	1.54674	-0.238289	0.277054	1.09885	0.132852	-0.127258	0.370645	1.03886	18.002	FALSE	-0.0421705	-1.37039	1.28605	0.947553	0.975154	-0.0421705	FALSE	0.947553	0.975154	plekha5	pleckstrin homology domain containing, family A member 5 [Source:ZFIN;Acc:ZDB-GENE-041210-25]	567300	FALSE	1	1	1	1	4
A0A2R8Q534	-1.20657	-1.06731	-0.905912	-1.30574	-0.148244	-0.670767	-0.224745	-0.631822	0.6483	57.9328	FALSE	0.76402	0.297794	1.23025	0.00175796	0.0127221	0.76402	FALSE	0.00175796	0.0127221	slc9a3r1a	SLC9A3 regulator 1a [Source:ZFIN;Acc:ZDB-GENE-031006-7]	327272	FALSE	1	1	1	1	4
F1R8N3	2.65992	2.25553	3.06705	2.14911	2.88046	2.46175	2.33153	2.15839	0.675965	26	FALSE	-0.0748716	-0.769604	0.619861	0.826414	0.918828	-0.0748716	FALSE	0.826414	0.918828	slc24a1	solute carrier family 24 member 1 [Source:ZFIN;Acc:ZDB-GENE-060503-191]	558299	FALSE	1	1	1	1	4
A9JRF5	-0.847694	-0.65229	-0.438245	-0.44769	0.0844581	0.139996	0.132144	0.169871	0.417313	36.0456	FALSE	0.761687	0.420462	1.10291	6.29896e-05	0.000749515	0.761687	FALSE	6.29896e-05	0.000749515	prph2lb	peripherin 2-like b [Source:ZFIN;Acc:ZDB-GENE-041001-147]	567873	FALSE	1	1	1	1	4
F1R8X6	-1.18157	-1.0011	-0.66117	-0.828959	-1.44852	-1.16893	-0.678921	-0.478336	0.57959	195.628	FALSE	-0.0471955	-0.260127	0.165736	0.662504	0.826972	-0.0471955	FALSE	0.662504	0.826972	nrcama	neuronal cell adhesion molecule a [Source:ZFIN;Acc:ZDB-GENE-041210-235]	556537	FALSE	1	1	1	1	4
F1R966	-0.0594987	-0.270107	1.10901	0.773987	-0.267947	-0.390749	0.527504	0.656126	0.857969	196.116	FALSE	-0.176491	-0.488533	0.135551	0.266027	0.493387	-0.176491	FALSE	0.266027	0.493387	cltca	clathrin, heavy chain a (Hc) [Source:ZFIN;Acc:ZDB-GENE-030131-2299]	323579	FALSE	1	1	1	1	4
F1R9A7	0.867573	0.828143	1.20723	1.11865	0.0358418	0.503735	1.35758	1.43882	0.670145	65.0002	FALSE	-0.0458246	-0.470534	0.378885	0.830065	0.920285	-0.0458246	FALSE	0.830065	0.920285	atp6ap1a	ATPase H+ transporting accessory protein 1a [Source:ZFIN;Acc:ZDB-GENE-090312-136]	100004566	FALSE	1	1	1	1	4
F1R9B4					-2.06471		0.548831	-3.64522	#N/A	#N/A	#N/A	#N/A	#N/A	#N/A	#N/A	#N/A	-0.124955	TRUE	0	0	F1R9B4	#N/A	#N/A	TRUE	1	0	1	1	3
F1R9C6	-0.0943042	-1.37075	-0.829095	-1.24216	-0.840384	-0.417164	-0.525555	-0.213117	0.54279	26.087	FALSE	0.367047	-0.265001	0.999095	0.243412	0.465928	0.367047	FALSE	0.243412	0.465928	phb2b	prohibitin 2b [Source:ZFIN;Acc:ZDB-GENE-040718-430]	436954	FALSE	1	1	1	1	4
F1R9E0	1.28128	1.18805	1.62628	1.00929	1.54074	1.2184	1.84856	1.9882	0.924003	49.1475	FALSE	0.926436	0.214722	1.63815	0.0117953	0.0582066	0.926436	FALSE	0.0117953	0.0582066	slc38a3a	solute carrier family 38 member 3a [Source:ZFIN;Acc:ZDB-GENE-070615-25]	100073328	FALSE	1	1	1	1	4
F1R9E8	-0.991117	-1.32876	-0.0196553	0.10003	-1.70612	-1.21247	-0.568403	-0.22751	1.06612	64.9534	FALSE	-0.43774	-1.08225	0.206766	0.179653	0.391754	-0.43774	FALSE	0.179653	0.391754	gad2	glutamate decarboxylase 2 [Source:ZFIN;Acc:ZDB-GENE-030909-9]	550403	FALSE	1	1	1	1	4
F1R9G6	0.0084605	-0.711248	-1.16262	-0.456521	-1.03302	-1.0302	-0.711831	-0.496666	0.738723	51.0471	FALSE	-0.248891	-0.791707	0.293925	0.361645	0.590035	-0.248891	FALSE	0.361645	0.590035	chmp4ba	charged multivesicular body protein 4Ba [Source:ZFIN;Acc:ZDB-GENE-040426-906]	393164	FALSE	1	1	1	1	4
F1R9L7	-0.657755	-0.491741	-0.357738	-0.283966	-0.920326	-0.812321	-0.648229	-0.317298	0.634549	138.065	FALSE	-0.11105	-0.380996	0.158895	0.417377	0.635892	-0.11105	FALSE	0.417377	0.635892	napgb	N-ethylmaleimide-sensitive factor attachment protein, gamma b [Source:ZFIN;Acc:ZDB-GENE-040718-171]	436742	FALSE	1	1	1	1	4
F1R9P3			-4.24223		-1.67304	-1.54955	-1.49806	-2.18762	#N/A	#N/A	#N/A	#N/A	#N/A	#N/A	#N/A	#N/A	0.272574	TRUE	0	0	F1R9P3	#N/A	#N/A	TRUE	1	1	1	1	4
F1R9R0	-2.08604	-2.18099	-2.15593	-1.69587	-2.00358	-1.53743	-1.23604	-0.992615	0.570508	20.3541	FALSE	0.657507	-0.00520416	1.32022	0.0516608	0.170708	0.657507	FALSE	0.0516608	0.170708	gdap1	ganglioside induced differentiation associated protein 1 [Source:ZFIN;Acc:ZDB-GENE-050522-424]	553702	FALSE	1	1	1	1	4
F1R9S8	0.0238389	0.259367	0.328382	0.125823	0.418685	-0.0366385	0.263095	-0.0296725	0.574555	504.24	FALSE	-0.0234123	-0.162535	0.115711	0.741065	0.868435	-0.0234123	FALSE	0.741065	0.868435	ktn1	kinectin 1 [Source:ZFIN;Acc:ZDB-GENE-030408-4]	368207	FALSE	1	1	1	1	4
F1R9T0	-0.30619	-0.952212	0.0804707	-0.178868	-0.214748	-0.601766	0.0379468	-0.115408	0.517991	141.206	FALSE	0.0255148	-0.200608	0.251637	0.823806	0.91678	0.0255148	FALSE	0.823806	0.91678	aldh5a1	aldehyde dehydrogenase 5 family, member A1 (succinate-semialdehyde dehydrogenase) [Source:ZFIN;Acc:ZDB-GENE-070228-2]	565235	FALSE	1	1	1	1	4
F1R9W6		-1.73499	-2.58632		-0.928929	-1.62301	-1.04574	-2.25672	0.726972	29	TRUE	1.20672	0.0711427	2.3423	0.0380624	0.136925	1.20672	FALSE	0.0380624	0.136925	F1R9W6	#N/A	#N/A	FALSE	1	1	1	1	4
Q803T5	-0.207556	-0.963098	-1.09564	-0.551312	0.443736	0.145578	0.450541	-0.154435	0.749882	113.185	FALSE	0.761234	0.365325	1.15714	0.000227005	0.00225638	0.761234	FALSE	0.000227005	0.00225638	ahcy	adenosylhomocysteinase [Source:ZFIN;Acc:ZDB-GENE-031219-6]	387530	FALSE	1	1	1	1	4
F1R9X2	-0.991912	-0.813342	-0.83914	-1.30709	-0.729149	-0.669898		-0.737892	0.346599	13.8486	FALSE	0.302982	-0.148204	0.754168	0.171603	0.381779	0.302982	FALSE	0.171603	0.381779	coq3	coenzyme Q3 methyltransferase [Source:ZFIN;Acc:ZDB-GENE-040718-364]	436893	FALSE	1	1	1	1	4
F1R9X3	-2.87723		-2.45778	-2.71566			-2.47067	-2.56026	0.427278	14	FALSE	0.111645	-0.536361	0.759652	0.717265	0.855085	0.111645	FALSE	0.717265	0.855085	l1cama	L1 cell adhesion molecule, paralog a [Source:ZFIN;Acc:ZDB-GENE-990415-10]	30634	FALSE	1	0	1	1	3
F1R9Y8	-1.51328	-1.35575	-1.53746	-1.48345	-1.30776	-1.43555	-1.58477	-1.68976	0.522465	57.2863	FALSE	-0.0142338	-0.390292	0.361825	0.939854	0.972873	-0.0142338	FALSE	0.939854	0.972873	hdlbpa	high density lipoprotein binding protein a [Source:ZFIN;Acc:ZDB-GENE-030131-2032]	794178	FALSE	1	1	1	1	4
F1R9Y9	1.02274	0.719594	1.29865	1.19714	1.30443	1.30293	1.44351	1.37142	0.832989	151.372	FALSE	0.223084	-0.146683	0.59285	0.235129	0.455356	0.223084	FALSE	0.235129	0.455356	etfb	electron transfer flavoprotein subunit beta [Source:ZFIN;Acc:ZDB-GENE-040426-1931]	406271	FALSE	1	1	1	1	4
F1RA21			-1.89284		-1.7533	-1.82989	-2.07454	-2.0789	0.536614	13.2927	FALSE	-0.0915345	-1.38819	1.20513	0.881342	0.947989	-0.0915345	FALSE	0.881342	0.947989	mrpl27	mitochondrial ribosomal protein L27 [Source:ZFIN;Acc:ZDB-GENE-050522-129]	553709	TRUE	1	1	1	1	4
F1RAD4	0.3097	0.426771	0.813837	0.279122	0.157468	0.527844	0.975298	0.806863	0.487849	23.0051	FALSE	0.217002	-0.32524	0.759243	0.416259	0.634776	0.217002	FALSE	0.416259	0.634776	F1RAD4	#N/A	#N/A	FALSE	1	1	1	1	4
F1RAD8						-2.31146			#N/A	#N/A	#N/A	#N/A	#N/A	#N/A	#N/A	#N/A	-0.109755	TRUE	0	0	ugt5a2	UDP glucuronosyltransferase 5 family, polypeptide A2 [Source:ZFIN;Acc:ZDB-GENE-061103-373]	767756	FALSE	0	1	0	0	1
F1RAJ1	-2.31199	-1.6687	-1.47095	-1.53342	-1.79175	-1.16139	-1.85994	-1.47612	0.511439	43.0781	FALSE	0.0730627	-0.329626	0.475751	0.716243	0.854326	0.0730627	FALSE	0.716243	0.854326	myo3a	myosin IIIA [Source:ZFIN;Acc:ZDB-GENE-041026-4]	402814	FALSE	1	1	1	1	4
F1RAJ8	-0.849932	0.268367	0.0213893	0.189621	-0.0448389	0.542289	-0.441652	0.0793958	0.468659	51.0199	FALSE	-0.0330843	-0.385311	0.319142	0.851179	0.931469	-0.0330843	FALSE	0.851179	0.931469	ykt6	YKT6 v-SNARE homolog (S. cerevisiae) [Source:ZFIN;Acc:ZDB-GENE-040426-733]	394067	FALSE	1	1	1	1	4
F1RAL9	-0.660007	-0.484129	-0.714959	-0.72755		-1.35144		-1.75804	0.585633	19.0676	FALSE	-0.833384	-1.72144	0.0546734	0.0643158	0.201241	-0.833384	FALSE	0.0643158	0.201241	camk2d1	calcium/calmodulin-dependent protein kinase (CaM kinase) II delta 1 [Source:ZFIN;Acc:ZDB-GENE-040801-121]	445208	FALSE	1	1	1	1	4
Q5SPB1				-1.12199	0.533717	0.836772	0.594047	0.362425	#N/A	#N/A	#N/A	#N/A	#N/A	#N/A	#N/A	#N/A	1.79969	TRUE	0	0	slc38a2	solute carrier family 38 member 2 [Source:ZFIN;Acc:ZDB-GENE-030131-9659]	566537	TRUE	1	1	1	1	4
F1RAM9	-0.368926	-0.222818	-0.459815	-0.236756	-0.202728	-1.57246	-0.601806	-0.380565	0.584985	45.9974	FALSE	-0.347143	-0.809002	0.114717	0.137137	0.333741	-0.347143	FALSE	0.137137	0.333741	tmed7	transmembrane p24 trafficking protein 7 [Source:ZFIN;Acc:ZDB-GENE-040426-2570]	405848	FALSE	1	1	1	1	4
F1RAN8	-1.4841	-1.57502	-0.311035	-0.59842	-1.57141	-0.954385	-0.737728	-0.406848	0.649172	48.9683	FALSE	-0.021439	-0.478623	0.435745	0.925305	0.968342	-0.021439	FALSE	0.925305	0.968342	rap1gds1	Rap1 GTPase-GDP dissociation stimulator 1 [Source:HGNC Symbol;Acc:HGNC:9859]	100334870	FALSE	1	1	1	1	4
F1RAR0	0.28516	0.175877	0.763624	0.802573	-0.467128	-0.313096	0.23533	0.552266	0.611319	28.0035	FALSE	-0.534529	-1.11073	0.0416725	0.0677413	0.208015	-0.534529	FALSE	0.0677413	0.208015	sh3gl2b	SH3 domain containing GRB2 like 2b, endophilin A1 [Source:ZFIN;Acc:ZDB-GENE-170303-2]	#N/A	FALSE	1	1	1	1	4
F1RAT1		-2.18507	-2.03969				-3.41536		0.102803	1.0628	FALSE	-1.30102	-3.39691	0.79487	0.0825913	0.236864	-1.30102	FALSE	0.0825913	0.236864	glmnb	glomulin, FKBP associated protein b [Source:ZFIN;Acc:ZDB-GENE-080723-14]	100170791	FALSE	0	1	1	0	2
F1RAV5	-1.58267	-2.77293	-1.35409	-1.52018	-2.21497	-2.16711	-1.3615	-1.23931	0.65332	45.9467	FALSE	0.036845	-0.443364	0.517054	0.877933	0.945554	0.036845	FALSE	0.877933	0.945554	rps6ka1	ribosomal protein S6 kinase a, polypeptide 1 [Source:ZFIN;Acc:ZDB-GENE-060929-516]	777728	FALSE	1	1	1	1	4
Q7ZYX4	-0.66313	-0.416007	-0.559332	-0.260249	0.184245	0.473691	0.274879	-0.0563028	0.448888	113.137	FALSE	0.760699	0.531861	0.989538	1.48285e-09	4.53094e-08	0.760699	FALSE	1.48285e-09	4.53094e-08	cct6a	chaperonin containing TCP1, subunit 6A (zeta 1) [Source:ZFIN;Acc:ZDB-GENE-011018-2]	116994	FALSE	1	1	1	1	4
F1RAX8	-2.04108	-1.56876	-0.631909	-0.568568	-0.915487	-0.792992	-0.846978	-0.832913	0.612314	51.2389	FALSE	0.258185	-0.175664	0.692034	0.237749	0.459298	0.258185	FALSE	0.237749	0.459298	coq6	coenzyme Q6 monooxygenase [Source:ZFIN;Acc:ZDB-GENE-060825-297]	751691	FALSE	1	1	1	1	4
F1RAZ0		-2.80105	-2.08604		-1.78793	-2.43258	-0.112088	-3.53665	1.28889	4.14925	FALSE	0.462491	-2.47432	3.39931	0.68785	0.83781	0.462491	FALSE	0.68785	0.83781	slc24a4a	solute carrier family 24 member 4a [Source:ZFIN;Acc:ZDB-GENE-050417-291]	550467	FALSE	1	1	1	1	4
F1RB27	-1.38888	-1.46718	-1.06449	-1.21613	-1.13771	-1.31408	-0.888038	-0.989882	0.370373	52.2919	FALSE	0.0788822	-0.190536	0.348301	0.559435	0.753855	0.0788822	FALSE	0.559435	0.753855	appl2	adaptor protein, phosphotyrosine interaction, PH domain and leucine zipper containing 2 [Source:ZFIN;Acc:ZDB-GENE-081016-2]	100000135	FALSE	1	1	1	1	4
F1RB32	-0.948709	-0.675923			-1.43405	-0.769597	-0.995353		0.368304	10	TRUE	-0.131035	-0.817626	0.555556	0.67967	0.832351	-0.131035	FALSE	0.67967	0.832351	arfgap2	ADP-ribosylation factor GTPase activating protein 2 [Source:ZFIN;Acc:ZDB-GENE-051120-177]	641490	FALSE	1	1	1	0	3
F1RB48			-1.9416				-0.824712	-1.71992	#N/A	#N/A	#N/A	#N/A	#N/A	#N/A	#N/A	#N/A	0.66928	TRUE	0	0	mrpl44	mitochondrial ribosomal protein L44 [Source:ZFIN;Acc:ZDB-GENE-050913-59]	571210	FALSE	0	0	1	1	2
F1RB70	-1.31079	-1.58531	-1.43632	-2.11429	-1.58231	-1.54951	-1.17686	-1.59335	0.363769	30.3371	FALSE	0.247554	-0.085666	0.580773	0.139738	0.337865	0.247554	FALSE	0.139738	0.337865	chid1	chitinase domain containing 1 [Source:ZFIN;Acc:ZDB-GENE-030131-9169]	337225	FALSE	1	1	1	1	4
F1RB89	-1.98746	-1.66488		-1.80587	-1.96612	-2.06174	-1.42156	-1.34788	0.26954	13	TRUE	0.11912	-0.282708	0.520949	0.533018	0.731659	0.11912	FALSE	0.533018	0.731659	dync1li2	dynein, cytoplasmic 1, light intermediate chain 2 [Source:ZFIN;Acc:ZDB-GENE-050417-156]	573266	FALSE	1	1	1	1	4
F1RBC7	-1.59052	-0.943753	-0.438568	-0.303422	-0.611794	-0.402036	-0.293318	-0.693027	0.38428	19	TRUE	0.205136	-0.211132	0.621404	0.315288	0.544169	0.205136	FALSE	0.315288	0.544169	F1RBC7	#N/A	#N/A	FALSE	1	1	1	1	4
F1RBH3	-0.38316	-0.236414	-0.185305	-0.58	-0.432513	0.116444	-0.0194333	0.0874353	0.437189	84.273	FALSE	0.266363	0.0194844	0.513242	0.0347936	0.1272	0.266363	FALSE	0.0347936	0.1272	chchd6b	coiled-coil-helix-coiled-coil-helix domain containing 6b [Source:ZFIN;Acc:ZDB-GENE-041114-95]	492522	FALSE	1	1	1	1	4
F1RBK6	1.6718	1.61514	2.64996	2.58985	2.55972	2.19694	2.85368	2.66422	0.618743	62.7633	FALSE	0.342827	-0.0813062	0.76696	0.111245	0.287402	0.342827	FALSE	0.111245	0.287402	ndufa6	NADH:ubiquinone oxidoreductase subunit A6 [Source:ZFIN;Acc:ZDB-GENE-040426-1124]	393943	FALSE	1	1	1	1	4
F1RBN6	-1.96194	-1.67095	-1.80561	-1.72338	-0.945881	-1.53628	-0.48038	-1.39639	0.657647	49.7698	FALSE	0.693946	0.151376	1.23652	0.0132371	0.0633691	0.693946	FALSE	0.0132371	0.0633691	ethe1	ETHE1 persulfide dioxygenase [Source:ZFIN;Acc:ZDB-GENE-040426-2503]	405865	FALSE	1	1	1	1	4
F1RBS6	0.733098	2.45875	1.66408	0.516392	1.18389	1.69707	1.20974	1.13573	0.922481	38.5277	FALSE	0.0532209	-0.769966	0.876407	0.896596	0.95815	0.0532209	FALSE	0.896596	0.95815	nme2b.1	NME/NM23 nucleoside diphosphate kinase 2b, tandem duplicate 1 [Source:ZFIN;Acc:ZDB-GENE-000210-32]	30083	FALSE	1	1	1	1	4
F1RBS8		-1.6706	-0.787754	-1.00273	-1.69137	-1.54054	-1.28152	-1.22921	0.353889	31.4489	FALSE	-0.230508	-0.578801	0.117784	0.186965	0.397541	-0.230508	FALSE	0.186965	0.397541	add2	adducin 2 (beta) [Source:ZFIN;Acc:ZDB-GENE-080718-4]	570147	FALSE	1	1	1	1	4
F1RBU0	1.54185	1.99544	2.00798	1.90994	1.66698	2.02987	2.05818	2.00669	0.67078	302.013	FALSE	0.0124419	-0.193723	0.218607	0.905545	0.961065	0.0124419	FALSE	0.905545	0.961065	aifm1	apoptosis inducing factor mitochondrion associated 1 [Source:ZFIN;Acc:ZDB-GENE-030826-11]	373125	FALSE	1	1	1	1	4
F1RBW3	0.249676	0.0751572	-0.205513	-0.270335	0.739398	0.0814492	0.383668	0.330909	0.448842	84.9592	FALSE	0.408794	0.148144	0.669444	0.00248281	0.0167895	0.408794	FALSE	0.00248281	0.0167895	prkcsh	protein kinase C substrate 80K-H [Source:ZFIN;Acc:ZDB-GENE-040426-770]	394028	FALSE	1	1	1	1	4
F1RBY1	-1.15154	-0.79164	-0.561143	-0.812692	-1.01158	-0.457787	-0.449744	-0.662075	0.344782	78.1034	FALSE	0.165802	-0.0407054	0.372309	0.113994	0.291839	0.165802	FALSE	0.113994	0.291839	akap1b	A kinase (PRKA) anchor protein 1b [Source:ZFIN;Acc:ZDB-GENE-030131-6844]	556208	FALSE	1	1	1	1	4
F1RC03	-0.511379	-0.929337	0.0210216	-0.23075	-1.17405	-0.78695	-0.119923	-0.0169586	0.499726	25.9998	FALSE	-0.111859	-0.62546	0.401742	0.658091	0.825532	-0.111859	FALSE	0.658091	0.825532	atp2b2	ATPase plasma membrane Ca2+ transporting 2 [Source:ZFIN;Acc:ZDB-GENE-061016-1]	557430	FALSE	1	1	1	1	4
F1RC33	-0.493622	-1.34314	-1.30476	-1.15823	-0.655997	-1.80012	-0.721134	-1.09154	0.598094	37.5475	FALSE	0.167244	-0.313681	0.648169	0.485609	0.691531	0.167244	FALSE	0.485609	0.691531	hnrnpl2	heterogeneous nuclear ribonucleoprotein L2 [Source:ZFIN;Acc:ZDB-GENE-040426-2707]	573096	FALSE	1	1	1	1	4
F1RC64	-1.79832	-1.96342	-1.67141	-1.70772	-1.60148	-1.43298	-1.66885	-1.46906	0.41068	34.8073	FALSE	0.141615	-0.217523	0.500754	0.428755	0.645318	0.141615	FALSE	0.428755	0.645318	gss	glutathione synthetase [Source:ZFIN;Acc:ZDB-GENE-041010-208]	450084	FALSE	1	1	1	1	4
F1RC82	4.09139	3.91375	4.71377	4.56908	4.02135	3.93611	4.79767	4.95601	0.768775	104.919	FALSE	-0.0375689	-0.439021	0.363884	0.853149	0.931838	-0.0375689	FALSE	0.853149	0.931838	nectin1b	nectin cell adhesion molecule 1b [Source:ZFIN;Acc:ZDB-GENE-090224-2]	#N/A	FALSE	1	1	1	1	4
Q285P3	2.54864	2.42606	2.73401	2.48274	3.07179	3.06773	3.27549	3.35272	0.74331	94.8859	FALSE	0.759723	0.357893	1.16155	0.000300432	0.00281655	0.759723	FALSE	0.000300432	0.00281655	slc2a1a	solute carrier family 2 member 1a [Source:ZFIN;Acc:ZDB-GENE-030131-3158]	555778	FALSE	1	1	1	1	4
F1RCA1	-0.665093	-0.83481	-0.331644	-0.544808	-0.461642	-0.0583685	-0.121149	-0.296276	0.426542	142.926	FALSE	0.22939	0.0431306	0.415649	0.0161482	0.0733335	0.22939	FALSE	0.0161482	0.0733335	uba1	ubiquitin-like modifier activating enzyme 1 [Source:ZFIN;Acc:ZDB-GENE-040426-2009]	406335	FALSE	1	1	1	1	4
F1RCB2	-1.24509	-1.08598	-1.1304	-1.36212	-1.13793	-1.12025	-0.784202	-1.76167	0.404261	27.0189	FALSE	-0.117668	-0.505383	0.270047	0.538708	0.734764	-0.117668	FALSE	0.538708	0.734764	ddx3xb	DEAD-box helicase 3 X-linked b [Source:ZFIN;Acc:ZDB-GENE-980526-150]	30116	FALSE	1	1	1	1	4
F1RCD5	-1.10409	-1.57333	-0.352134	-0.609595	-1.84371	-1.84494	-0.860813	-0.64618	0.73387	127.414	FALSE	-0.468886	-0.785402	-0.152371	0.00400186	0.0248236	-0.468886	FALSE	0.00400186	0.0248236	cadpsb	Ca2+-dependent activator protein for secretion b [Source:ZFIN;Acc:ZDB-GENE-110621-2]	100001129	FALSE	1	1	1	1	4
F1RCG2	-0.247598	-0.382523	-0.621471	-0.150166	-0.302841	-0.994254	-0.64016	-0.47672	0.373064	23	TRUE	-0.18254	-0.595053	0.229973	0.369482	0.595801	-0.18254	FALSE	0.369482	0.595801	ptges3b	prostaglandin E synthase 3b (cytosolic) [Source:ZFIN;Acc:ZDB-GENE-040625-144]	415227	FALSE	1	1	1	1	4
F1RCH5	2.80298	2.75779	3.10895	2.49784	3.06658	2.79264	3.30917	3.72669	0.564268	39.9983	FALSE	0.470147	0.00456878	0.935726	0.047897	0.161505	0.470147	FALSE	0.047897	0.161505	F1RCH5	#N/A	#N/A	FALSE	1	1	1	1	4
F1RCM3	-0.966455	-0.298258	-0.359123	-0.609522	0.050744	-0.248272	-0.158809	-0.370182	0.583075	53.0059	FALSE	0.477977	0.0644969	0.891456	0.0243044	0.0990996	0.477977	FALSE	0.0243044	0.0990996	psmb6	proteasome subunit beta 6 [Source:ZFIN;Acc:ZDB-GENE-990415-216]	30388	FALSE	1	1	1	1	4
F1RCP0	-2.17058	-2.15707	-1.32004	-1.66058	-1.78291	-1.88506	-1.52739	-1.67313	0.496496	120.879	FALSE	-0.067071	-0.313605	0.179463	0.591145	0.773709	-0.067071	FALSE	0.591145	0.773709	pi4kaa	phosphatidylinositol 4-kinase, catalytic, alpha a [Source:ZFIN;Acc:ZDB-GENE-100204-2]	556956	FALSE	1	1	1	1	4
F1RCP2	-1.82193	-1.2515	-1.94312	-1.7885		-1.81142	-2.5162	-4.06496	0.488916	20	FALSE	-0.849738	-1.47427	-0.225204	0.0101609	0.0514277	-0.849738	FALSE	0.0101609	0.0514277	osbpl7	oxysterol binding protein-like 7 [Source:ZFIN;Acc:ZDB-GENE-041010-212]	449656	FALSE	1	1	1	1	4
F1RCR4	-1.43778	-1.41384	-0.340651	-0.892922	-1.05444	-0.954784	-0.242412	-0.711912	0.549083	22	TRUE	0.311301	-0.225501	0.848103	0.241886	0.464083	0.311301	FALSE	0.241886	0.464083	F1RCR4	#N/A	#N/A	FALSE	1	1	1	1	4
F1RCW3		-1.85062	-1.71068	-1.78106	-2.17908	-1.39589	-1.62437	-1.66343	0.416384	32.1428	FALSE	0.0531438	-0.35784	0.464128	0.793964	0.899731	0.0531438	FALSE	0.793964	0.899731	faah	fatty acid amide hydrolase [Source:ZFIN;Acc:ZDB-GENE-070619-3]	569067	FALSE	1	1	1	1	4
Q7ZUN7	-0.134465	-1.10479	-0.356841	-0.456602	0.817789	-0.0293078	0.850042	0.231594	0.773642	143.434	FALSE	0.758406	0.419256	1.09756	1.93337e-05	0.000270344	0.758406	FALSE	1.93337e-05	0.000270344	ckmt1	creatine kinase, mitochondrial 1 [Source:ZFIN;Acc:ZDB-GENE-030131-611]	321892	FALSE	1	1	1	1	4
F1RD77	-1.2837	-0.993062	-2.03773	-1.12445	-1.15881	-2.02296	-1.68278	-1.72305	0.461587	17	FALSE	-0.223905	-0.744457	0.296647	0.37683	0.60055	-0.223905	FALSE	0.37683	0.60055	npm1b	nucleophosmin 1b [Source:ZFIN;Acc:ZDB-GENE-080723-7]	553507	FALSE	1	1	1	1	4
F1RDA6	1.64394	1.58014	2.16864	1.8526	1.89697	2.16261	2.26131	2.24025	0.704041	435.66	FALSE	0.231791	0.0475889	0.415993	0.0137716	0.0651714	0.231791	FALSE	0.0137716	0.0651714	ndufs1	INO80 complex subunit Db [Source:ZFIN;Acc:ZDB-GENE-070112-2072]	563304	FALSE	1	1	1	1	4
F1RDB7	1.23651	1.29535	1.53116	1.27177	1.20982	1.70089	1.4536	1.66977	0.757181	56.9782	FALSE	0.07051	-0.474165	0.615185	0.796394	0.900445	0.07051	FALSE	0.796394	0.900445	mcee	methylmalonyl CoA epimerase [Source:ZFIN;Acc:ZDB-GENE-050522-368]	553804	FALSE	1	1	1	1	4
B0S5S6	-1.86239	-2.57777	-2.21769	-2.62075	-1.36418	-1.63528	-1.16174	-1.79669	0.575881	40.9791	FALSE	0.757667	0.290102	1.22523	0.00216793	0.0151144	0.757667	FALSE	0.00216793	0.0151144	pdia5	protein disulfide isomerase family A, member 5 [Source:ZFIN;Acc:ZDB-GENE-030521-5]	556162	FALSE	1	1	1	1	4
F1RDD1	-2.01027	-1.9859	-1.40982	-1.7907	-2.11435	-2.42804	-1.39741	-1.51976	0.538681	48.7207	FALSE	-0.190974	-0.56856	0.186613	0.314394	0.543384	-0.190974	FALSE	0.314394	0.543384	mdga2a	MAM domain containing glycosylphosphatidylinositol anchor 2a [Source:ZFIN;Acc:ZDB-GENE-030616-360]	368826	FALSE	1	1	1	1	4
F1RDK3	-2.36736	-2.34655	-1.72604	-1.76763	-2.46413	-2.40172	-2.17071	-1.66438	0.535861	21.9401	FALSE	-0.148033	-0.725587	0.429522	0.600319	0.781584	-0.148033	FALSE	0.600319	0.781584	lin7b	lin-7 homolog B (C. elegans) [Source:ZFIN;Acc:ZDB-GENE-041011-1]	553768	FALSE	1	1	1	1	4
F1RDQ0	-0.195279	-0.527114	-0.638323	-0.586936	-0.411121	-0.740718	-0.0240845	-0.00186175	0.486968	30.2532	FALSE	0.236297	-0.20989	0.682484	0.288156	0.518305	0.236297	FALSE	0.288156	0.518305	cadm1a	cell adhesion molecule 1a [Source:ZFIN;Acc:ZDB-GENE-080505-2]	569931	FALSE	1	1	1	1	4
Q6DGJ6	3.28802	3.63975	3.3679	3.15445	3.99366	4.07401	4.04096	3.79745	0.801193	120.188	FALSE	0.748791	0.352849	1.14473	0.000279038	0.00265762	0.748791	FALSE	0.000279038	0.00265762	prdx2	peroxiredoxin 2 [Source:ZFIN;Acc:ZDB-GENE-030326-2]	791455	FALSE	1	1	1	1	4
F1RDR4		-2.33207	-2.07856	-2.27519	-2.15799	-1.38103	-1.48708	-1.87911	0.374486	9.11517	FALSE	0.525408	-0.118268	1.16908	0.0980289	0.263718	0.525408	FALSE	0.0980289	0.263718	arl15b	ADP-ribosylation factor-like 15b [Source:ZFIN;Acc:ZDB-GENE-080813-2]	560030	FALSE	1	1	1	1	4
F1RDR5	-1.62687	-1.7607	-0.93872	-0.976757	-0.67688	-0.864729	-1.41436	-1.00027	0.458052	26.0823	FALSE	0.179036	-0.313197	0.67127	0.461432	0.672978	0.179036	FALSE	0.461432	0.672978	mrpl28	mitochondrial ribosomal protein L28 [Source:ZFIN;Acc:ZDB-GENE-050522-113]	554098	FALSE	1	1	1	1	4
F1RDU2	-2.05522	-1.55444	-1.35261	-1.5493	-1.00723	-2.77119	0.21357	-1.74264	0.904455	26.0067	FALSE	0.222682	-0.740624	1.18599	0.63864	0.813921	0.222682	FALSE	0.63864	0.813921	glsb	glutaminase b [Source:ZFIN;Acc:ZDB-GENE-030616-550]	564746	FALSE	1	1	1	1	4
F1RDV2	1.10627	1.16866	1.72385	1.61532	1.54253	1.49296	1.71512	1.78654	0.713896	205.086	FALSE	0.190477	-0.0788194	0.459773	0.164664	0.374102	0.190477	FALSE	0.164664	0.374102	ndufa10	NADH:ubiquinone oxidoreductase subunit A10 [Source:ZFIN;Acc:ZDB-GENE-030131-670]	321951	FALSE	1	1	1	1	4
F1RDW1	-1.80525		-1.79074		-1.70994		-1.48965	-1.16376	0.412412	8	FALSE	0.343549	-0.524612	1.21171	0.38816	0.610726	0.343549	FALSE	0.38816	0.610726	pbxip1a	pre-B-cell leukemia homeobox interacting protein 1a [Source:ZFIN;Acc:ZDB-GENE-060503-871]	563463	FALSE	1	0	1	1	3
F1RDX1	-1.04343	-0.870784	-0.8632	-1.0761	-0.428331	-0.207086	-0.0561308	-1.19945	0.580319	62.4716	FALSE	0.522732	0.105929	0.939535	0.0148047	0.0686173	0.522732	FALSE	0.0148047	0.0686173	auh	AU RNA binding protein/enoyl-CoA hydratase [Source:ZFIN;Acc:ZDB-GENE-040801-95]	445182	FALSE	1	1	1	1	4
F1RDZ1	-2.01768	-1.62371	-1.25985	-2.62089	-2.11221	-1.61298	-1.45883	-1.72501	0.572045	33.3249	FALSE	0.00353703	-0.537805	0.54488	0.989477	0.993111	0.00353703	FALSE	0.989477	0.993111	rab11al	RAB11a, member RAS oncogene family, like [Source:ZFIN;Acc:ZDB-GENE-031118-188]	386994	FALSE	1	1	1	1	4
F1RE04			-3.24603	-2.81755	-2.05401	-1.8731	-2.83556	-3.15038	0.482552	11.1211	FALSE	0.455663	-0.431249	1.34257	0.282548	0.513096	0.455663	FALSE	0.282548	0.513096	trappc12	trafficking protein particle complex 12 [Source:ZFIN;Acc:ZDB-GENE-070112-1282]	791162	FALSE	1	1	1	1	4
F1RE41			-0.562002		-1.69529		-1.18661		#N/A	#N/A	#N/A	#N/A	#N/A	#N/A	#N/A	#N/A	-0.878948	TRUE	0	0	abi3a	ABI family, member 3a [Source:ZFIN;Acc:ZDB-GENE-060929-958]	767807	FALSE	1	0	1	0	2
F1RE62			-1.93593	-2.21772	-2.09862	-2.8823	-1.59259	-1.91618	0.416469	16	FALSE	-0.0455936	-0.586242	0.495054	0.860359	0.936619	-0.0455936	FALSE	0.860359	0.936619	pnpla8	patatin-like phospholipase domain containing 8 [Source:ZFIN;Acc:ZDB-GENE-070705-553]	100126812	FALSE	1	1	1	1	4
F1RE65		-1.19362	-0.932195	-1.92245	-1.01092			-2.16888	0.551321	12	FALSE	-0.279425	-1.31972	0.760866	0.569232	0.760307	-0.279425	FALSE	0.569232	0.760307	mbnl2	muscleblind-like splicing regulator 2 [Source:ZFIN;Acc:ZDB-GENE-030131-9582]	560384	FALSE	1	1	1	1	4
F1RE85	1.84242	1.40212	0.454216	0.828502	0.960268	1.09816	1.07128	1.2851	0.603971	53.9998	FALSE	0.0637086	-0.364405	0.491823	0.766581	0.885671	0.0637086	FALSE	0.766581	0.885671	naca	nascent polypeptide associated complex subunit alpha [Source:ZFIN;Acc:ZDB-GENE-020423-4]	195823	FALSE	1	1	1	1	4
F1REC2	-1.61089		-1.27859	-1.37203	-2.04079	-1.28391	-1.33118	-0.921193	0.40258	19	TRUE	0.070763	-0.384299	0.525825	0.748383	0.873847	0.070763	FALSE	0.748383	0.873847	sept7a	septin 7a [Source:ZFIN;Acc:ZDB-GENE-040426-1008]	394136	FALSE	1	1	1	1	4
F1REH8	-0.0480548	-0.22337	0.377121	-0.174463	0.26144	0.119758	0.620538	0.42604	0.592478	74.5566	FALSE	0.254176	-0.0969783	0.605331	0.153466	0.358834	0.254176	FALSE	0.153466	0.358834	anxa13	annexin A13 [Source:ZFIN;Acc:ZDB-GENE-010406-1]	81880	FALSE	1	1	1	1	4
F1REN0			-1.18519				-1.37779		0.115517	1	FALSE	-0.192602	-2.26835	1.88315	0.447829	0.659505	-0.192602	FALSE	0.447829	0.659505	cul5a	cullin 5a [Source:ZFIN;Acc:ZDB-GENE-030131-5426]	327215	FALSE	0	0	1	0	1
F1REU6	-1.8974	-1.44458	-1.68655	-1.66142	-1.1405	-1.61022	-0.939337	-1.04003	0.498169	39.5998	FALSE	0.483037	0.054184	0.91189	0.0282557	0.111043	0.483037	FALSE	0.0282557	0.111043	pip4k2ca	phosphatidylinositol-5-phosphate 4-kinase, type II, gamma a [Source:ZFIN;Acc:ZDB-GENE-030828-9]	373124	FALSE	1	1	1	1	4
F2XG13	-1.81668	-1.3182	-1.70586	-1.28555	-1.04083	-1.23401	-1.27504	-1.35515	0.36665	51.1215	FALSE	0.358038	0.0827672	0.633309	0.0118166	0.0582066	0.358038	FALSE	0.0118166	0.0582066	soul4	heme-binding protein soul4 [Source:ZFIN;Acc:ZDB-GENE-110718-1]	558832	FALSE	1	1	1	1	4
[truncated: 1,146 more rows]

## Sheet: FC2
UniprotID	bbs1.ctrl	bbs1.ctrl.1	bbs1.ctrl.2	bbs1.ctrl.3	bbs1.mut	bbs1.mut.1	bbs1.mut.2	bbs1.mut.3	sigma	df	isSingular	log2FC	conf.low	conf.high	p.value	p.value.adjusted	pseudo_log2FC	is_pseudo_estimate	pseudo_p.value	pseudo_p.value.adjusted	uniprot_gn_symbol	description	entrezgene_id	is_low
[truncated: 228 more rows]

[truncated: 1 more sheets: protein_raw_data]
