# Supplementary material for: Loss of the Bardet-Biedl protein Bbs1 alters photoreceptor outer segment protein and lipid composition
Source: Nat Commun. 2022 Mar 11;13:1282. doi: 10.1038/s41467-022-28982-6 (PMC8917222; doi:10.1038/s41467-022-28982-6)
Supplement: Supplementary file 7 — Supplementary Data 4 [file 41467_2022_28982_MOESM7_ESM.xlsx]

## Sheet: raw
mousID	Gene_name	FC	UniprotID	P_ENTREZGENEID	contrast	sigma	df	isSingular	estimate	conf.low	conf.high	p.value	p.value.adjusted	pseudo_estimate	is_pseudo_estimate	pseudo_p.value	pseudo_p.value.adjusted	uniprot_gn_symbol
Q3UKC1	Tax1bp1	54.7	E7FBY9	#N/A	mut_vs_ctrl_gv_bbs1	0.275808	11.8123	FALSE	1.49812	1.04529	1.95095	1.15245e-05	0.000172867	1.49812	FALSE	1.15245e-05	0.000172867	tax1bp1b
P43406	Itgav	51.4	B8JLK8	#N/A	mut_vs_ctrl_gv_bbs1	0.546134	115.036	FALSE	1.21034	0.932758	1.48792	3.81616e-14	2.77794e-12	1.21034	FALSE	3.81616e-14	2.77794e-12	itgav
Q8BKC5	Ipo5	49.3
Q9JKF6	Pvrl1	37.3	F1RC82	#N/A	mut_vs_ctrl_gv_bbs1	0.768775	104.919	FALSE	-0.0375689	-0.439021	0.363884	0.853149	0.931838	-0.0375689	FALSE	0.853149	0.931838	nectin1b
E0CY23	Hspa4l	36.5	X1WBR5	562019	mut_vs_ctrl_gv_bbs1	0.616443	161.818	FALSE	-0.247609	-0.482447	-0.0127718	0.0389044	0.138944	-0.247609	FALSE	0.0389044	0.138944	hspa4l
P56399	Usp5	32.4	Q1MT86	406618	mut_vs_ctrl_gv_bbs1	0.443139	135.493	FALSE	0.791521	0.593555	0.989488	8.2347e-13	4.24602e-11	0.791521	FALSE	8.2347e-13	4.24602e-11	usp5
P51436	Drd4	32
Q91WP1	Pvr	30.9
Q9R0M4	Podxl	29.9
Q60751	Igf1r	29.2
Q6GQT1	A2mp	28.7
E9QM38	Slc12a2	28.2	A0A0G2KTI4	#N/A	mut_vs_ctrl_gv_bbs1	0.430172	23.5255	FALSE	0.24838	-0.265142	0.761902	0.327803	0.558371	0.24838	FALSE	0.327803	0.558371	slc12a2
P28656	Nap1l1	23.6	Q803X7	368260	mut_vs_ctrl_gv_bbs1	0.664309	35.0212	FALSE	0.827309	0.263585	1.39103	0.00522101	0.0312126	0.827309	FALSE	0.00522101	0.0312126	nap1l1
J3QP68	Gm4204	23.1
Q9CR26	Vta1	20.1	Q5RJ50	#N/A	mut_vs_ctrl_gv_bbs1	0.364645	29.0136	FALSE	0.233796	-0.0925979	0.560191	0.153683	0.358834	0.233796	FALSE	0.153683	0.358834	vta1
O09061	Psmb1	20	Q6DRF3	445413	mut_vs_ctrl_gv_bbs1	0.588877	70.0393	FALSE	0.507866	0.152735	0.862997	0.00570268	0.0335252	0.507866	FALSE	0.00570268	0.0335252	psmb1
P97792	Cxadr	19.1	A0A2R8QL59	#N/A	mut_vs_ctrl_gv_bbs1	0.655959	27.527	FALSE	1.84933	1.13768	2.56098	1.19392e-05	0.00017801	1.84933	FALSE	1.19392e-05	0.00017801	cxadr
Q8VEJ9	Vps4a	18.4
Q61829	Me1	17.9
Q4JG03	Huwe1	15.8
Q3U449	Bpnt1	15.7	Q5RGA7	#N/A	mut_vs_ctrl_gv_bbs1	0.43521	13	TRUE	0.875291	0.157191	1.59339	0.0206586	0.0871041	0.875291	FALSE	0.0206586	0.0871041	bpnt1
Q9CWD9	Jam2	15.1
Q8K1K2	Psmc5	14.8	Q6AZC1	445285	mut_vs_ctrl_gv_bbs1	0.397371	81.4423	FALSE	0.382673	0.152459	0.612887	0.00140436	0.0105009	0.382673	FALSE	0.00140436	0.0105009	psmc5
Q705X9	Acaca	14.7	F6P055	559403	mut_vs_ctrl_gv_bbs1	0.632096	13.1535	FALSE	-0.451102	-1.41786	0.515657	0.332165	0.561167	-0.451102	FALSE	0.332165	0.561167	acaca
Q60738	Slc30a1	14.6
Q9D7S9	Chmp5	14.4
F6QYF8	Npepps	14.1	F1QRM9	#N/A	mut_vs_ctrl_gv_bbs1	0.527274	294.602	FALSE	0.448702	0.286787	0.610617	1.04451e-07	2.44301e-06	0.448702	FALSE	1.04451e-07	2.44301e-06	npepps
P10605	Ctsb	13.5
Q8BHW2	Oscp1	13.4	A0A0G2L033	100334608	mut_vs_ctrl_gv_bbs1	0.317241	10	TRUE	-0.817539	-1.39468	-0.240393	0.0102246	0.0516444	-0.817539	FALSE	0.0102246	0.0516444	oscp1b
P19096	Fasn	13.2	E7F5V3	559001	mut_vs_ctrl_gv_bbs1	0.451402	131.285	FALSE	0.257973	0.0712432	0.444703	0.00714259	0.0396366	0.257973	FALSE	0.00714259	0.0396366	fasn
Q64337	Sqstm1	12.8	F1Q5Z8	406452	mut_vs_ctrl_gv_bbs1	#N/A	#N/A	#N/A	#N/A	#N/A	#N/A	#N/A	#N/A	1.27175	TRUE	0	0	sqstm1
Q3U454	Lrp1	12.6	A0A0H2UKL4	#N/A	mut_vs_ctrl_gv_bbs1	0.523901	191.664	FALSE	1.3406	1.10894	1.57225	2.32995e-23	3.39214e-21	1.3406	FALSE	2.32995e-23	3.39214e-21	lrp1aa
Q8CHG6	mKIAA0315	11.5
Q8CHC4	Synj1	11.2	E9QHF3	337236	mut_vs_ctrl_gv_bbs1	0.643369	228.026	FALSE	-0.349468	-0.57078	-0.128156	0.00209942	0.0146782	-0.349468	FALSE	0.00209942	0.0146782	synj1
Q3U422	Ndufv3	10.9	A0A0R4IUE2	#N/A	mut_vs_ctrl_gv_bbs1	0.842837	39.0054	FALSE	-0.0796917	-0.813481	0.654097	0.827274	0.918828	-0.0796917	FALSE	0.827274	0.918828	ndufv3
P54823	Ddx6	10.9
Q6IS27	Pdxp	10.1
Q9DBC7	Prkar1a	9.9	F1QEC8	#N/A	mut_vs_ctrl_gv_bbs1	0.351786	11.0741	FALSE	0.340733	-0.308151	0.989616	0.27248	0.50066	0.340733	FALSE	0.27248	0.50066	prkar1ab
A2AGJ9	Slc12a6	9.8
Q99JP7	Ggt7	9.6
Q99L75	Hspa4	9.4	Q7ZU46	335865	mut_vs_ctrl_gv_bbs1	0.475975	40.2651	FALSE	0.803465	0.420859	1.18607	0.000125722	0.00138294	0.803465	FALSE	0.000125722	0.00138294	hspa4a
Q99L75	Hspa4	9.4	Q6NZU0	#N/A	mut_vs_ctrl_gv_bbs1	0.457226	85.1428	FALSE	0.0178465	-0.225854	0.261547	0.884582	0.950234	0.0178465	FALSE	0.884582	0.950234	hspa4b
Q9DCP2	Slc38a3	9.4	F1R9E0	#N/A	mut_vs_ctrl_gv_bbs1	0.924003	49.1475	FALSE	0.926436	0.214722	1.63815	0.0117953	0.0582066	0.926436	FALSE	0.0117953	0.0582066	slc38a3a
Q9DCP2	Slc38a3	9.4	A0A0R4IAD9	101884924	mut_vs_ctrl_gv_bbs1	1.04269	33.1681	FALSE	-0.226899	-1.22661	0.77281	0.647329	0.82073	-0.226899	FALSE	0.647329	0.82073	slc38a3b
Q91YC8	Ddb1	9.3	A0A0G2KCW6	#N/A	mut_vs_ctrl_gv_bbs1	0.433814	94.8139	FALSE	-0.188434	-0.414026	0.0371572	0.100561	0.267911	-0.188434	FALSE	0.100561	0.267911	ddb1
Q99J08	Sec14l2	9.3
O35316	Slc6a6	8.8
Q80XH2	Impg2	8.6
Q8R5C5	Actr1b	8.2
A2APM1	Cd44	8.2
H3BJ06	Ap2b1	8.1	Q6NYJ9	334632	mut_vs_ctrl_gv_bbs1	0.898164	181.27	FALSE	-0.330479	-0.673141	0.0121837	0.0586281	0.187475	-0.330479	FALSE	0.0586281	0.187475	ap2b1
Q99JR9	Ccdc104	7.9
P63037	Dnaja1	7.9
Q91WA9	Abcg4	7.8
P42932	Cct8	7.7	Q7ZU96	394037	mut_vs_ctrl_gv_bbs1	0.597813	216.925	FALSE	0.719045	0.506417	0.931674	2.15228e-10	8.32327e-09	0.719045	FALSE	2.15228e-10	8.32327e-09	cct8
Q0ZM32	Pcdh15	7.6
Q3TFD2	Lpcat1	7.4
Q6DIB8	Atp2b2	7.1	F1RC03	#N/A	mut_vs_ctrl_gv_bbs1	0.499726	25.9998	FALSE	-0.111859	-0.62546	0.401742	0.658091	0.825532	-0.111859	FALSE	0.658091	0.825532	atp2b2
Q8VCV2	Ndrg3	6.9	F1Q947	327395	mut_vs_ctrl_gv_bbs1	0.370887	13.4611	FALSE	-0.0628797	-0.580247	0.454488	0.797548	0.901339	-0.0628797	FALSE	0.797548	0.901339	ndrg3b
G3UWL2	Ppp2r1a	6.9
Q68FM0	Sept5	6.7	E7FAB6	#N/A	mut_vs_ctrl_gv_bbs1	0.661523	41.0525	FALSE	-0.065557	-0.533915	0.402801	0.778852	0.893261	-0.065557	FALSE	0.778852	0.893261	sept5b
B1AQD7	Unc119	6.6	Q1RM42	678653	mut_vs_ctrl_gv_bbs1	0.464975	14.9863	FALSE	0.430973	-0.247291	1.10924	0.195665	0.404909	0.430973	FALSE	0.195665	0.404909	unc119b
B1AQD7	Unc119	6.6	E7F2M1	557454	mut_vs_ctrl_gv_bbs1	0.738356	50.7226	FALSE	-0.50164	-1.08146	0.0781816	0.0884361	0.247882	-0.50164	FALSE	0.0884361	0.247882	unc119.2
F8WGI9	Vldlr	6.5
Q9CXI5	Manf	6.5	F1QDQ5	#N/A	mut_vs_ctrl_gv_bbs1	0.620106	41.1207	FALSE	0.774061	0.215224	1.3329	0.00780887	0.0428536	0.774061	FALSE	0.00780887	0.0428536	manf
Q61644	Pacsin1	6.4	A0A2R9YJM4	553559	mut_vs_ctrl_gv_bbs1	0.787713	134.206	FALSE	-0.254278	-0.604956	0.0963998	0.153867	0.358926	-0.254278	FALSE	0.153867	0.358926	pacsin1a
Q99KX1	Mlf2	6.3
Q8K078	Slco4a1	6.2	E7FFX7	567865	mut_vs_ctrl_gv_bbs1	#N/A	#N/A	#N/A	#N/A	#N/A	#N/A	#N/A	#N/A	2.30236	TRUE	0	0	slco4a1
D3YZP5	Rab3a	6.1	Q6DHJ2	445024	mut_vs_ctrl_gv_bbs1	0.63656	61.0755	FALSE	-0.266412	-0.69195	0.159125	0.215396	0.434478	-0.266412	FALSE	0.215396	0.434478	rab3aa
D3YZP5	Rab3a	6.1	Q5RGB5	550457	mut_vs_ctrl_gv_bbs1	1.13186	67.9937	FALSE	-0.294524	-1.00876	0.419709	0.413463	0.631291	-0.294524	FALSE	0.413463	0.631291	rab3ab
O08599	Stxbp1	5.9	A2BGE0	557717	mut_vs_ctrl_gv_bbs1	0.685625	216.471	FALSE	1.84498	1.59788	2.09208	1.94563e-34	1.20386e-31	1.84498	FALSE	1.94563e-34	1.20386e-31	stxbp1b
Q8CEB6	Akr1e1	5.9
Q9DCT1	Akr1e2	5.9
Q9D7G0	Prps1	5.8
G3UXL2	Prps1l3	5.8
Q3UUU4	Sept6	5.8	F1R3Q3	322694	mut_vs_ctrl_gv_bbs1	0.703767	139.183	FALSE	-0.177154	-0.481527	0.127219	0.251803	0.476097	-0.177154	FALSE	0.251803	0.476097	sept6
E9Q3F9	Ndrg1	5.8
E0CYE2	Impdh1	5.7	A0A2R8Q8K1	#N/A	mut_vs_ctrl_gv_bbs1	0.473742	36.7914	FALSE	-0.496159	-0.946145	-0.0461723	0.0316086	0.118693	-0.496159	FALSE	0.0316086	0.118693	impdh1a
O88342	Wdr1	5.6
F7B327	Gls	5.5	Q1LWI2	564147	mut_vs_ctrl_gv_bbs1	0.968058	132.255	FALSE	-0.0549227	-0.487478	0.377633	0.80208	0.904166	-0.0549227	FALSE	0.80208	0.904166	glsa
F7B327	Gls	5.5	F1RDU2	564746	mut_vs_ctrl_gv_bbs1	0.904455	26.0067	FALSE	0.222682	-0.740624	1.18599	0.63864	0.813921	0.222682	FALSE	0.63864	0.813921	glsb
Q9JK98	Clu	5.4
Q9R1P1	Psmb3	5.4	Q7ZUJ8	573095	mut_vs_ctrl_gv_bbs1	0.377767	25.98	FALSE	0.433819	0.0514976	0.81614	0.0276934	0.109666	0.433819	FALSE	0.0276934	0.109666	psmb3
Q9CQV1	Pam16	5.4	A0A0R4IJF5	393777	mut_vs_ctrl_gv_bbs1	0.442296	27	FALSE	0.463361	0.00960339	0.917119	0.0456618	0.156962	0.463361	FALSE	0.0456618	0.156962	pam16
Q9D1C8	Vps28	5.3	Q6PH25	393562	mut_vs_ctrl_gv_bbs1	0.528913	7.38414	FALSE	-0.29513	-1.3876	0.797342	0.546373	0.741784	-0.29513	FALSE	0.546373	0.741784	vps28
Q9CQ62	Decr1	5.1	F1QB21	#N/A	mut_vs_ctrl_gv_bbs1	0.695202	37	TRUE	0.988077	0.300745	1.67541	0.00604185	0.0350531	0.988077	FALSE	0.00604185	0.0350531	decr1
F6Q609	Cct3	5.1	Q7T2P2	#N/A	mut_vs_ctrl_gv_bbs1	0.523923	154.849	FALSE	0.736201	0.512191	0.960211	1.08832e-09	3.45332e-08	0.736201	FALSE	1.08832e-09	3.45332e-08	cct3
Q3UGE0	Sept7	5	F1REC2	#N/A	mut_vs_ctrl_gv_bbs1	0.40258	19	TRUE	0.070763	-0.384299	0.525825	0.748383	0.873847	0.070763	FALSE	0.748383	0.873847	sept7a
F6Y9T6	Pi4ka	5	F1RCP0	#N/A	mut_vs_ctrl_gv_bbs1	0.496496	120.879	FALSE	-0.067071	-0.313605	0.179463	0.591145	0.773709	-0.067071	FALSE	0.591145	0.773709	pi4kaa
E9PW69	Psma4	4.9	Q7ZV77	326687	mut_vs_ctrl_gv_bbs1	0.337456	50.0192	FALSE	0.394926	0.15529	0.634563	0.00173505	0.0125931	0.394926	FALSE	0.00173505	0.0125931	psma4
Q05C68	Mtch2	4.9	Q9PUL9	30655	mut_vs_ctrl_gv_bbs1	0.480072	77.0404	FALSE	0.213538	-0.0683524	0.495429	0.135541	0.331814	0.213538	FALSE	0.135541	0.331814	mtch2
Q3U7G3	Capza2	4.8
P61750	Arf4	4.8
Q61753	Phgdh	4.8	F1QEY8	321928	mut_vs_ctrl_gv_bbs1	0.498793	39.0368	FALSE	0.236869	-0.147391	0.621129	0.219898	0.440603	0.236869	FALSE	0.219898	0.440603	phgdh
Q3UJV2	Capza1	4.7	Q6NWK1	#N/A	mut_vs_ctrl_gv_bbs1	0.368571	57.0188	FALSE	0.121667	-0.135733	0.379068	0.347882	0.57724	0.121667	FALSE	0.347882	0.57724	capza1a
Q3UJV2	Capza1	4.7	Q6ZM50	474327	mut_vs_ctrl_gv_bbs1	0.525469	101.039	FALSE	-0.0613525	-0.333945	0.21124	0.656209	0.825198	-0.0613525	FALSE	0.656209	0.825198	capza1b
Q9D9Z4	Atp6v1c1	4.7	Q7T385	368907	mut_vs_ctrl_gv_bbs1	0.825991	120.381	FALSE	-0.230699	-0.627085	0.165688	0.251484	0.476097	-0.230699	FALSE	0.251484	0.476097	atp6v1c1a
P12382	Pfkl	4.6	A0A0R4ID68	550259	mut_vs_ctrl_gv_bbs1	0.557789	100.143	FALSE	-0.131268	-0.437456	0.174921	0.397053	0.61749	-0.131268	FALSE	0.397053	0.61749	pfklb
P83940	Tceb1	4.6
P42125	Eci1	4.6
P80313	Cct7	4.5	B3DKJ0	#N/A	mut_vs_ctrl_gv_bbs1	0.606483	87.3252	FALSE	0.777625	0.436754	1.1185	1.83074e-05	0.000258918	0.777625	FALSE	1.83074e-05	0.000258918	cct7
Q8K3H0	Appl1	4.4
P61205	Arf3	4.3
B2RXS4	Plxnb2	4.2	F1QBC0	561433	mut_vs_ctrl_gv_bbs1	0.54581	38.0159	FALSE	0.603401	0.15086	1.05594	0.0103138	0.0519892	0.603401	FALSE	0.0103138	0.0519892	plxnb2a
Q8BSL7	Arf2	4.2
P70441	Slc9a3r1	4.2	A0A2R8Q534	#N/A	mut_vs_ctrl_gv_bbs1	0.6483	57.9328	FALSE	0.76402	0.297794	1.23025	0.00175796	0.0127221	0.76402	FALSE	0.00175796	0.0127221	slc9a3r1a
Q8R3B4	Myof	4.2
B1AQZ0	Sept8	4.1	F1QJK2	#N/A	mut_vs_ctrl_gv_bbs1	0.217295	18.0902	FALSE	-0.315926	-0.621743	-0.0101103	0.0435986	0.151554	-0.315926	FALSE	0.0435986	0.151554	sept8a
B1AQZ0	Sept8	4.1	F1QVB3	#N/A	mut_vs_ctrl_gv_bbs1	0.372897	20	FALSE	0.230639	-0.261316	0.722594	0.339784	0.568988	0.230639	FALSE	0.339784	0.568988	sept8b
F6ZL13	Sh3gl2	4	Q803T6	394091	mut_vs_ctrl_gv_bbs1	0.719075	132.051	FALSE	-0.400378	-0.731454	-0.0693024	0.0181585	0.079685	-0.400378	FALSE	0.0181585	0.079685	sh3gl2a
F6ZL13	Sh3gl2	4	F1RAR0	#N/A	mut_vs_ctrl_gv_bbs1	0.611319	28.0035	FALSE	-0.534529	-1.11073	0.0416725	0.0677413	0.208015	-0.534529	FALSE	0.0677413	0.208015	sh3gl2b
D3Z3L2	Plekhb2	3.9
F6RN86	Abat	3.9	I3IRW7	378968	mut_vs_ctrl_gv_bbs1	0.69994	192.69	FALSE	0.12021	-0.142517	0.382937	0.367948	0.595272	0.12021	FALSE	0.367948	0.595272	abat
P84084	Arf5	3.9	Q7ZUW4	378724	mut_vs_ctrl_gv_bbs1	0.538806	27.0002	FALSE	-0.224192	-0.776961	0.328577	0.412607	0.630372	-0.224192	FALSE	0.412607	0.630372	arf5
Q9ESG4	Tmem27	3.9
F8SLQ4	Pex5l	3.9
Q3UE48	Tcp1	3.9	A0A1L1QZG0	#N/A	mut_vs_ctrl_gv_bbs1	0.333447	21.0012	FALSE	0.650739	0.291271	1.01021	0.00113872	0.00875257	0.650739	FALSE	0.00113872	0.00875257	cct2
Q8R1B7	Stx3	3.9	A0A0R4IXG8	393515	mut_vs_ctrl_gv_bbs1	0.55567	84.9499	FALSE	0.0686166	-0.247478	0.384711	0.667119	0.82802	0.0686166	FALSE	0.667119	0.82802	stx3a
P84078	Arf1	3.8
Q80TB8	Vat1l	3.7
Q3TMR9	Slc12a5	3.7	X1WED4	#N/A	mut_vs_ctrl_gv_bbs1	0.743238	181.032	FALSE	0.00453353	-0.275792	0.284859	0.974579	0.986133	0.00453353	FALSE	0.974579	0.986133	slc12a5a
Q8BP17	Rab3d	3.7
P16125	Ldhb	3.7	Q9PVK4	30497	mut_vs_ctrl_gv_bbs1	0.773313	94.9893	FALSE	0.34319	-0.083246	0.769625	0.11343	0.291525	0.34319	FALSE	0.11343	0.291525	ldhba
P16125	Ldhb	3.7	Q6DGK2	436747	mut_vs_ctrl_gv_bbs1	0.676068	85.7774	FALSE	-0.559166	-0.954361	-0.163971	0.00608632	0.0351954	-0.559166	FALSE	0.00608632	0.0351954	ldhbb
Q9DBS2	Tprg1l	3.6
O35593	Psmd14	3.6	F1QHE5	#N/A	mut_vs_ctrl_gv_bbs1	0.321391	30.0148	FALSE	0.245523	-0.0626897	0.553736	0.114224	0.291839	0.245523	FALSE	0.114224	0.291839	psmd14
Q02053	Uba1	3.5	F1RCA1	406335	mut_vs_ctrl_gv_bbs1	0.426542	142.926	FALSE	0.22939	0.0431306	0.415649	0.0161482	0.0733335	0.22939	FALSE	0.0161482	0.0733335	uba1
B2RUR8	Otud7b	3.5
S4R1V6	Ank2	3.5	E7F4G7	#N/A	mut_vs_ctrl_gv_bbs1	0.669765	41.1707	FALSE	-0.263545	-0.773808	0.246719	0.303064	0.531238	-0.263545	FALSE	0.303064	0.531238	ank2a
S4R1V6	Ank2	3.5	A2BIB9	#N/A	mut_vs_ctrl_gv_bbs1	0.320403	28.2093	FALSE	-0.306271	-0.64188	0.0293376	0.072079	0.215273	-0.306271	FALSE	0.072079	0.215273	ank2b
Q9D3D9	Atp5d	3.5
Q6ZWM8	mCG_126872	3.4
Q5NDA4	Fabp7	3.4	Q9I8N9	58128	mut_vs_ctrl_gv_bbs1	0.698042	122.982	FALSE	1.27207	0.935281	1.60885	1.246e-11	5.71084e-10	1.27207	FALSE	1.246e-11	5.71084e-10	fabp7a
Q3UY11	Scamp1	3.4	Q6P0B3	402992	mut_vs_ctrl_gv_bbs1	0.545498	71.0956	FALSE	0.190734	-0.139882	0.52135	0.253879	0.478197	0.190734	FALSE	0.253879	0.478197	scamp1
Q71VC6	Atp1b3	3.4	Q8QHI1	30468	mut_vs_ctrl_gv_bbs1	0.749073	79.9052	FALSE	0.172005	-0.285755	0.629765	0.456783	0.668562	0.172005	FALSE	0.456783	0.668562	atp1b3a
Q71VC6	Atp1b3	3.4	Q9DGI4	64272	mut_vs_ctrl_gv_bbs1	0.931888	124.03	FALSE	0.0816201	-0.366153	0.529393	0.718876	0.855485	0.0816201	FALSE	0.718876	0.855485	atp1b3b
Q63915	Tf	3.3	B8JL43	30255	mut_vs_ctrl_gv_bbs1	0.692693	108.901	FALSE	1.06498	0.712825	1.41713	2.70331e-08	7.11776e-07	1.06498	FALSE	2.70331e-08	7.11776e-07	tfa
P62137	Ppp1ca	3.3
Q9JIW9	Ralb	3.2
V6BQR3	Epb4.1l3	3.2
P21956	Mfge8	3.2	A4QP32	541486	mut_vs_ctrl_gv_bbs1	0.468158	47.3446	FALSE	0.856031	0.435751	1.27631	0.000162755	0.00171413	0.856031	FALSE	0.000162755	0.00171413	mfge8a
P21956	Mfge8	3.2	A2RRT1	558580	mut_vs_ctrl_gv_bbs1	0.183821	4	TRUE	-0.480525	-1.05114	0.0900864	0.0795429	0.229898	-0.480525	FALSE	0.0795429	0.229898	mfge8b
P31324	Prkar2b	3.1
Q9D6R2	Idh3a	3.1	Q6NV33	393926	mut_vs_ctrl_gv_bbs1	0.56013	135.038	FALSE	0.262897	0.00348893	0.522304	0.0470395	0.159702	0.262897	FALSE	0.0470395	0.159702	idh3a
Q8BG39	Sv2b	3.1	F1Q9Q1	#N/A	mut_vs_ctrl_gv_bbs1	0.752196	92.9759	FALSE	-0.0443981	-0.451998	0.363201	0.829223	0.920285	-0.0443981	FALSE	0.829223	0.920285	sv2ba
Q8BG39	Sv2b	3.1	X1WCQ3	100006427	mut_vs_ctrl_gv_bbs1	0.875075	48.9592	FALSE	-0.294984	-0.952996	0.363029	0.372051	0.597164	-0.294984	FALSE	0.372051	0.597164	sv2bb
F6SAC3	Gm1840	3
D3Z0T1	Add1	3	A1A5X4	555511	mut_vs_ctrl_gv_bbs1	0.474803	90.2843	FALSE	-0.0786625	-0.320193	0.162868	0.519275	0.72081	-0.0786625	FALSE	0.519275	0.72081	add1
Q571K0	Dlg1	3
Q80VP0	Tecpr1	3	B7ZVF4	#N/A	mut_vs_ctrl_gv_bbs1	0.221661	15.0067	FALSE	-0.350187	-0.69547	-0.00490335	0.0472135	0.160073	-0.350187	FALSE	0.0472135	0.160073	tecpr1a
Q71H74	Dpysl3	3	E9QDU7	#N/A	mut_vs_ctrl_gv_bbs1	0.218683	4	TRUE	-0.59886	-1.34248	0.144757	0.0890193	0.248535	-0.59886	FALSE	0.0890193	0.248535	dpysl3
Q8BZW3	Glb1l2	−3.0
Q8VC33	Nxnl1	−3.3	A5PMF7	567911	mut_vs_ctrl_gv_bbs1	#N/A	#N/A	#N/A	#N/A	#N/A	#N/A	#N/A	#N/A	-1.8423	TRUE	0	0	nxnl1
F6QPU5	Gnat2	−4.3	Q90WX5	140429	mut_vs_ctrl_gv_bbs1	0.91749	222.959	FALSE	-2.0638	-2.39628	-1.73131	1.15473e-26	1.9053e-24	-2.0638	FALSE	1.15473e-26	1.9053e-24	gnat2
B1AYN8	Opn1mw	−4.5	Q801U8	#N/A	mut_vs_ctrl_gv_bbs1	0.613629	35.04	FALSE	-2.51894	-3.11281	-1.92508	3.61062e-10	1.35398e-08	-2.51894	FALSE	3.61062e-10	1.35398e-08	opn1mw2
B1AYN8	Opn1mw	−4.5	Q9W6A6	30504	mut_vs_ctrl_gv_bbs1	0.931758	50.9982	FALSE	0.842539	0.121399	1.56368	0.0229265	0.0947296	0.842539	FALSE	0.0229265	0.0947296	opn1mw4
Q6P2B2	Csnk1g1	−4.6
Q9EQP6	Arr3	−5.2	Q6DH07	436678	mut_vs_ctrl_gv_bbs1	0.785773	306.547	FALSE	-0.634335	-0.876818	-0.391852	4.72424e-07	9.82562e-06	-0.634335	FALSE	4.72424e-07	9.82562e-06	arr3a
Q9EQP6	Arr3	−5.2	Q6PBM9	796867	mut_vs_ctrl_gv_bbs1	0.689309	206.196	FALSE	-1.25683	-1.52559	-0.988083	3.55168e-17	3.51616e-15	-1.25683	FALSE	3.55168e-17	3.51616e-15	arr3b
Q6P8Y9	Gngt2	−5.5	Q6PBR4	335655	mut_vs_ctrl_gv_bbs1	0.813698	27	FALSE	-1.01058	-1.84536	-0.175791	0.0194955	0.0833357	-1.01058	FALSE	0.0194955	0.0833357	gngt2a
Q6P8Y9	Gngt2	−5.5	E7F1F5	797361	mut_vs_ctrl_gv_bbs1	0.937307	37.006	FALSE	-3.20865	-4.08714	-2.33017	8.34019e-09	2.37264e-07	-3.20865	FALSE	8.34019e-09	2.37264e-07	gngt2b
Q640N2	Arl13b	−5.9	B8JIH7	#N/A	mut_vs_ctrl_gv_bbs1	0.361838	12.6761	FALSE	1.03616	0.505041	1.56727	0.00104599	0.00821597	1.03616	FALSE	0.00104599	0.00821597	arl13b
Q9JHQ5	Lztfl1	−38.5	A0A0R4IXN4	#N/A	mut_vs_ctrl_gv_bbs1	0.444339	36.6537	FALSE	-0.263797	-0.657329	0.129735	0.182559	0.39307	-0.263797	FALSE	0.182559	0.39307	lztfl1

## Sheet: summary
Bbs17 OS data (Datta et al. 2015)			Zebrafish bbs1 OS data
mouseID	mouse_GeneID	FC	ZebrafishID	Drer_GeneID	FC2	p.value	adj.p.value	Significant
Q8K078	Slco4a1	6.2	E7FFX7	slco4a1	4.93264	0	0	Sig
P97792	Cxadr	19.1	A0A2R8QL59	cxadr	3.60333	1.19392e-05	0.00017801	Sig
O08599	Stxbp1	5.9	A2BGE0	stxbp1b	3.59248	1.94563e-34	1.20386e-31	Sig
Q3UKC1	Tax1bp1	54.7	E7FBY9	tax1bp1b	2.82474	1.15245e-05	0.000172867	Sig
Q3U454	Lrp1	12.6	A0A0H2UKL4	lrp1aa	2.53256	2.32995e-23	3.39214e-21	Sig
Q5NDA4	Fabp7	3.4	Q9I8N9	fabp7a	2.41507	1.246e-11	5.71084e-10	Sig
Q64337	Sqstm1	12.8	F1Q5Z8	sqstm1	2.41454	0	0	Sig
P43406	Itgav	51.4	B8JLK8	itgav	2.31392	3.81616e-14	2.77794e-12	Sig
Q63915	Tf	3.3	B8JL43	tfa	2.09214	2.70331e-08	7.11776e-07	Sig
Q640N2	Arl13b	−5.9	B8JIH7	arl13b	2.05076	0.00104599	0.00821597	Sig
Q9CQ62	Decr1	5.1	F1QB21	decr1	1.98354	0.00604185	0.0350531	Sig
Q9DCP2	Slc38a3	9.4	F1R9E0	slc38a3a	1.90058	0.0117953	0.0582066	Sig
Q3U449	Bpnt1	15.7	Q5RGA7	bpnt1	1.83438	0.0206586	0.0871041	Sig
P21956	Mfge8	3.2	A4QP32	mfge8a	1.81005	0.000162755	0.00171413	Sig
B1AYN8	Opn1mw	−4.5	Q9W6A6	opn1mw4	1.7932	0.0229265	0.0947296	Sig
P28656	Nap1l1	23.6	Q803X7	nap1l1	1.77437	0.00522101	0.0312126	Sig
Q99L75	Hspa4	9.4	Q7ZU46	hspa4a	1.74529	0.000125722	0.00138294	Sig
P56399	Usp5	32.4	Q1MT86	usp5	1.7309	8.2347e-13	4.24602e-11	Sig
P80313	Cct7	4.5	B3DKJ0	cct7	1.71431	1.83074e-05	0.000258918	Sig
Q9CXI5	Manf	6.5	F1QDQ5	manf	1.71008	0.00780887	0.0428536	Sig
P70441	Slc9a3r1	4.2	A0A2R8Q534	slc9a3r1a	1.69822	0.00175796	0.0127221	Sig
F6Q609	Cct3	5.1	Q7T2P2	cct3	1.66578	1.08832e-09	3.45332e-08	Sig
P42932	Cct8	7.7	Q7ZU96	cct8	1.64609	2.15228e-10	8.32327e-09	Sig
Q3UE48	Tcp1	3.9	A0A1L1QZG0	cct2	1.56997	0.00113872	0.00875257	Sig
B2RXS4	Plxnb2	4.2	F1QBC0	plxnb2a	1.51929	0.0103138	0.0519892	Sig
O09061	Psmb1	20	Q6DRF3	psmb1	1.42195	0.00570268	0.0335252	Sig
Q9CQV1	Pam16	5.4	A0A0R4IJF5	pam16	1.37875	0.0456618	0.156962	Sig
F6QYF8	Npepps	14.1	F1QRM9	npepps	1.36481	1.04451e-07	2.44301e-06	Sig
Q9R1P1	Psmb3	5.4	Q7ZUJ8	psmb3	1.3508	0.0276934	0.109666	Sig
B1AQD7	Unc119	6.6	Q1RM42	unc119b	1.34814	0.195665	0.404909	NonSig
E9PW69	Psma4	4.9	Q7ZV77	psma4	1.31488	0.00173505	0.0125931	Sig
Q8K1K2	Psmc5	14.8	Q6AZC1	psmc5	1.30376	0.00140436	0.0105009	Sig
P16125	Ldhb	3.7	Q9PVK4	ldhba	1.26856	0.11343	0.291525	NonSig
Q9DBC7	Prkar1a	9.9	F1QEC8	prkar1ab	1.2664	0.27248	0.50066	NonSig
Q9D6R2	Idh3a	3.1	Q6NV33	idh3a	1.19989	0.0470395	0.159702	Sig
P19096	Fasn	13.2	E7F5V3	fasn	1.1958	0.00714259	0.0396366	Sig
E9QM38	Slc12a2	28.2	A0A0G2KTI4	slc12a2	1.18787	0.327803	0.558371	NonSig
O35593	Psmd14	3.6	F1QHE5	psmd14	1.18552	0.114224	0.291839	NonSig
Q61753	Phgdh	4.8	F1QEY8	phgdh	1.17843	0.219898	0.440603	NonSig
Q9CR26	Vta1	20.1	Q5RJ50	vta1	1.17593	0.153683	0.358834	NonSig
B1AQZ0	Sept8	4.1	F1QVB3	sept8b	1.17335	0.339784	0.568988	NonSig
Q02053	Uba1	3.5	F1RCA1	uba1	1.17234	0.0161482	0.0733335	Sig
F7B327	Gls	5.5	F1RDU2	glsb	1.1669	0.63864	0.813921	NonSig
Q05C68	Mtch2	4.9	Q9PUL9	mtch2	1.15953	0.135541	0.331814	NonSig
Q3UY11	Scamp1	3.4	Q6P0B3	scamp1	1.14134	0.253879	0.478197	NonSig
Q71VC6	Atp1b3	3.4	Q8QHI1	atp1b3a	1.12662	0.456783	0.668562	NonSig
Q3UJV2	Capza1	4.7	Q6NWK1	capza1a	1.08799	0.347882	0.57724	NonSig
F6RN86	Abat	3.9	I3IRW7	abat	1.08689	0.367948	0.595272	NonSig
Q71VC6	Atp1b3	3.4	Q9DGI4	atp1b3b	1.05821	0.718876	0.855485	NonSig
Q3UGE0	Sept7	5	F1REC2	sept7a	1.05027	0.748383	0.873847	NonSig
Q8R1B7	Stx3	3.9	A0A0R4IXG8	stx3a	4.85457	3.3457e-26	5.17537e-24	Sig
Q99L75	Hspa4	9.4	Q6NZU0	hspa4b	1.01245	0.884582	0.950234	NonSig
Q3TMR9	Slc12a5	3.7	X1WED4	slc12a5a	1.00315	0.974579	0.986133	NonSig
Q9JKF6	Pvrl1	37.3	F1RC82	nectin1b	-1.02638	0.853149	0.931838	NonSig
Q8BG39	Sv2b	3.1	F1Q9Q1	sv2ba	-1.03125	0.829223	0.920285	NonSig
F7B327	Gls	5.5	Q1LWI2	glsa	-1.0388	0.80208	0.904166	NonSig
Q3UJV2	Capza1	4.7	Q6ZM50	capza1b	-1.04344	0.656209	0.825198	NonSig
Q8VCV2	Ndrg3	6.9	F1Q947	ndrg3b	-1.04455	0.797548	0.901339	NonSig
Q68FM0	Sept5	6.7	E7FAB6	sept5b	-1.04649	0.778852	0.893261	NonSig
F6Y9T6	Pi4ka	5	F1RCP0	pi4kaa	-1.04759	0.591145	0.773709	NonSig
D3Z0T1	Add1	3	A1A5X4	add1	-1.05604	0.519275	0.72081	NonSig
Q3U422	Ndufv3	10.9	A0A0R4IUE2	ndufv3	-1.05679	0.827274	0.918828	NonSig
Q6DIB8	Atp2b2	7.1	F1RC03	atp2b2	-1.08062	0.658091	0.825532	NonSig
P12382	Pfkl	4.6	A0A0R4ID68	pfklb	-1.09526	0.397053	0.61749	NonSig
Q3UUU4	Sept6	5.8	F1R3Q3	sept6	-1.13065	0.251803	0.476097	NonSig
Q91YC8	Ddb1	9.3	A0A0G2KCW6	ddb1	-1.13953	0.100561	0.267911	NonSig
P84084	Arf5	3.9	Q7ZUW4	arf5	-1.16812	0.412607	0.630372	NonSig
Q9DCP2	Slc38a3	9.4	A0A0R4IAD9	slc38a3b	-1.17032	0.647329	0.82073	NonSig
Q9D9Z4	Atp6v1c1	4.7	Q7T385	atp6v1c1a	-1.1734	0.251484	0.476097	NonSig
E0CY23	Hspa4l	36.5	X1WBR5	hspa4l	-1.18724	0.0389044	0.138944	Sig
Q61644	Pacsin1	6.4	A0A2R9YJM4	pacsin1a	-1.19274	0.153867	0.358926	NonSig
S4R1V6	Ank2	3.5	E7F4G7	ank2a	-1.20042	0.303064	0.531238	NonSig
Q9JHQ5	Lztfl1	−38.5	A0A0R4IXN4	lztfl1	-1.20063	0.182559	0.39307	NonSig
D3YZP5	Rab3a	6.1	Q6DHJ2	rab3aa	-1.20281	0.215396	0.434478	NonSig
D3YZP5	Rab3a	6.1	Q5RGB5	rab3ab	-1.22648	0.413463	0.631291	NonSig
Q8BG39	Sv2b	3.1	X1WCQ3	sv2bb	-1.22687	0.372051	0.597164	NonSig
Q9D1C8	Vps28	5.3	Q6PH25	vps28	-1.227	0.546373	0.741784	NonSig
S4R1V6	Ank2	3.5	A2BIB9	ank2b	-1.23651	0.072079	0.215273	NonSig
B1AQZ0	Sept8	4.1	F1QJK2	sept8a	-1.24481	0.0435986	0.151554	Sig
H3BJ06	Ap2b1	8.1	Q6NYJ9	ap2b1	-1.25743	0.0586281	0.187475	NonSig
Q8CHC4	Synj1	11.2	E9QHF3	synj1	-1.27409	0.00209942	0.0146782	Sig
Q80VP0	Tecpr1	3	B7ZVF4	tecpr1a	-1.27473	0.0472135	0.160073	Sig
F6ZL13	Sh3gl2	4	Q803T6	sh3gl2a	-1.31985	0.0181585	0.079685	Sig
Q705X9	Acaca	14.7	F6P055	acaca	-1.36708	0.332165	0.561167	NonSig
P21956	Mfge8	3.2	A2RRT1	mfge8b	-1.39525	0.0795429	0.229898	NonSig
E0CYE2	Impdh1	5.7	A0A2R8Q8K1	impdh1a	-1.41045	0.0316086	0.118693	Sig
B1AQD7	Unc119	6.6	E7F2M1	unc119.2	-1.41582	0.0884361	0.247882	NonSig
F6ZL13	Sh3gl2	4	F1RAR0	sh3gl2b	-1.44847	0.0677413	0.208015	NonSig
P16125	Ldhb	3.7	Q6DGK2	ldhbb	-1.47342	0.00608632	0.0351954	Sig
Q71H74	Dpysl3	3	E9QDU7	dpysl3	-1.51452	0.0890193	0.248535	NonSig
Q9EQP6	Arr3	−5.2	Q6DH07	arr3a	-1.55222	4.72424e-07	9.82562e-06	Sig
Q8BHW2	Oscp1	13.4	A0A0G2L033	oscp1b	-1.7624	0.0102246	0.0516444	Sig
Q6P8Y9	Gngt2	−5.5	Q6PBR4	gngt2a	-2.01471	0.0194955	0.0833357	Sig
Q9EQP6	Arr3	−5.2	Q6PBM9	arr3b	-2.38971	3.55168e-17	3.51616e-15	Sig
Q8VC33	Nxnl1	−3.3	A5PMF7	nxnl1	-3.58581	0	0	Sig
F6QPU5	Gnat2	−4.3	Q90WX5	gnat2	-4.18085	1.15473e-26	1.9053e-24	Sig
B1AYN8	Opn1mw	−4.5	Q801U8	opn1mw2	-5.73161	3.61062e-10	1.35398e-08	Sig
Q6P8Y9	Gngt2	−5.5	E7F1F5	gngt2b	-9.24487	8.34019e-09	2.37264e-07	Sig
Q8BKC5	Ipo5	49.3	Not found	Not found	Not found	Not found	Not found	Not found
P51436	Drd4	32	Not found	Not found	Not found	Not found	Not found	Not found
Q91WP1	Pvr	30.9	Not found	Not found	Not found	Not found	Not found	Not found
Q9R0M4	Podxl	29.9	Not found	Not found	Not found	Not found	Not found	Not found
Q60751	Igf1r	29.2	Not found	Not found	Not found	Not found	Not found	Not found
Q6GQT1	A2mp	28.7	Not found	Not found	Not found	Not found	Not found	Not found
J3QP68	Gm4204	23.1	Not found	Not found	Not found	Not found	Not found	Not found
Q8VEJ9	Vps4a	18.4	Not found	Not found	Not found	Not found	Not found	Not found
Q61829	Me1	17.9	Not found	Not found	Not found	Not found	Not found	Not found
Q4JG03	Huwe1	15.8	Not found	Not found	Not found	Not found	Not found	Not found
Q9CWD9	Jam2	15.1	Not found	Not found	Not found	Not found	Not found	Not found
Q60738	Slc30a1	14.6	Not found	Not found	Not found	Not found	Not found	Not found
Q9D7S9	Chmp5	14.4	Not found	Not found	Not found	Not found	Not found	Not found
P10605	Ctsb	13.5	Not found	Not found	Not found	Not found	Not found	Not found
Q8CHG6	mKIAA0315	11.5	Not found	Not found	Not found	Not found	Not found	Not found
P54823	Ddx6	10.9	Not found	Not found	Not found	Not found	Not found	Not found
Q6IS27	Pdxp	10.1	Not found	Not found	Not found	Not found	Not found	Not found
A2AGJ9	Slc12a6	9.8	Not found	Not found	Not found	Not found	Not found	Not found
Q99JP7	Ggt7	9.6	Not found	Not found	Not found	Not found	Not found	Not found
Q99J08	Sec14l2	9.3	Not found	Not found	Not found	Not found	Not found	Not found
O35316	Slc6a6	8.8	Not found	Not found	Not found	Not found	Not found	Not found
Q80XH2	Impg2	8.6	Not found	Not found	Not found	Not found	Not found	Not found
Q8R5C5	Actr1b	8.2	Not found	Not found	Not found	Not found	Not found	Not found
A2APM1	Cd44	8.2	Not found	Not found	Not found	Not found	Not found	Not found
Q99JR9	Ccdc104	7.9	Not found	Not found	Not found	Not found	Not found	Not found
P63037	Dnaja1	7.9	Not found	Not found	Not found	Not found	Not found	Not found
Q91WA9	Abcg4	7.8	Not found	Not found	Not found	Not found	Not found	Not found
Q0ZM32	Pcdh15	7.6	Not found	Not found	Not found	Not found	Not found	Not found
Q3TFD2	Lpcat1	7.4	Not found	Not found	Not found	Not found	Not found	Not found
G3UWL2	Ppp2r1a	6.9	Not found	Not found	Not found	Not found	Not found	Not found
F8WGI9	Vldlr	6.5	Not found	Not found	Not found	Not found	Not found	Not found
Q99KX1	Mlf2	6.3	Not found	Not found	Not found	Not found	Not found	Not found
Q8CEB6	Akr1e1	5.9	Not found	Not found	Not found	Not found	Not found	Not found
Q9DCT1	Akr1e2	5.9	Not found	Not found	Not found	Not found	Not found	Not found
Q9D7G0	Prps1	5.8	Not found	Not found	Not found	Not found	Not found	Not found
G3UXL2	Prps1l3	5.8	Not found	Not found	Not found	Not found	Not found	Not found
E9Q3F9	Ndrg1	5.8	Not found	Not found	Not found	Not found	Not found	Not found
O88342	Wdr1	5.6	Not found	Not found	Not found	Not found	Not found	Not found
Q9JK98	Clu	5.4	Not found	Not found	Not found	Not found	Not found	Not found
Q3U7G3	Capza2	4.8	Not found	Not found	Not found	Not found	Not found	Not found
P61750	Arf4	4.8	Not found	Not found	Not found	Not found	Not found	Not found
P83940	Tceb1	4.6	Not found	Not found	Not found	Not found	Not found	Not found
P42125	Eci1	4.6	Not found	Not found	Not found	Not found	Not found	Not found
Q8K3H0	Appl1	4.4	Not found	Not found	Not found	Not found	Not found	Not found
P61205	Arf3	4.3	Not found	Not found	Not found	Not found	Not found	Not found
Q8BSL7	Arf2	4.2	Not found	Not found	Not found	Not found	Not found	Not found
Q8R3B4	Myof	4.2	Not found	Not found	Not found	Not found	Not found	Not found
D3Z3L2	Plekhb2	3.9	Not found	Not found	Not found	Not found	Not found	Not found
Q9ESG4	Tmem27	3.9	Not found	Not found	Not found	Not found	Not found	Not found
F8SLQ4	Pex5l	3.9	Not found	Not found	Not found	Not found	Not found	Not found
P84078	Arf1	3.8	Not found	Not found	Not found	Not found	Not found	Not found
Q80TB8	Vat1l	3.7	Not found	Not found	Not found	Not found	Not found	Not found
Q8BP17	Rab3d	3.7	Not found	Not found	Not found	Not found	Not found	Not found
Q9DBS2	Tprg1l	3.6	Not found	Not found	Not found	Not found	Not found	Not found
B2RUR8	Otud7b	3.5	Not found	Not found	Not found	Not found	Not found	Not found
Q9D3D9	Atp5d	3.5	Not found	Not found	Not found	Not found	Not found	Not found
Q6ZWM8	mCG_126872	3.4	Not found	Not found	Not found	Not found	Not found	Not found
P62137	Ppp1ca	3.3	Not found	Not found	Not found	Not found	Not found	Not found
Q9JIW9	Ralb	3.2	Not found	Not found	Not found	Not found	Not found	Not found
V6BQR3	Epb4.1l3	3.2	Not found	Not found	Not found	Not found	Not found	Not found
P31324	Prkar2b	3.1	Not found	Not found	Not found	Not found	Not found	Not found
F6SAC3	Gm1840	3	Not found	Not found	Not found	Not found	Not found	Not found
Q571K0	Dlg1	3	Not found	Not found	Not found	Not found	Not found	Not found
Q8BZW3	Glb1l2	−3.0	Not found	Not found	Not found	Not found	Not found	Not found
Q6P2B2	Csnk1g1	−4.6	Not found	Not found	Not found	Not found	Not found	Not found
							NonSig	48
							Sig	50
