# Supplementary material for: Loss of the Bardet-Biedl protein Bbs1 alters photoreceptor outer segment protein and lipid composition
Source: Nat Commun. 2022 Mar 11;13:1282. doi: 10.1038/s41467-022-28982-6 (PMC8917222; doi:10.1038/s41467-022-28982-6)
Supplement: Supplementary file 8 — Supplementary Data 5 [file 41467_2022_28982_MOESM8_ESM.xlsx]

## Sheet: Conc._Dataf
Lipid	Samples-Mut_1	Samples-Mut_10	Samples-Mut_11	Samples-Mut_12	Samples-Mut_13	Samples-Mut_2	Samples-Mut_3	Samples-Mut_4	Samples-Mut_5	Samples-Mut_6	Samples-Mut_7	Samples-Mut_8	Samples-Mut_9	Samples-WT_1	Samples-WT_10	Samples-WT_11	Samples-WT_12	Samples-WT_13	Samples-WT_14	Samples-WT_15	Samples-WT_2	Samples-WT_3	Samples-WT_4	Samples-WT_5	Samples-WT_6	Samples-WT_7	Samples-WT_8	Samples-WT_9
	Mut	Mut	Mut	Mut	Mut	Mut	Mut	Mut	Mut	Mut	Mut	Mut	Mut	WT	WT	WT	WT	WT	WT	WT	WT	WT	WT	WT	WT	WT	WT	WT
AcCa (12:0)	0.049291	0.0827855	0.0844511	0.0603376	0.111032	0.0969073	0.182189	0.145402	0.255888	0.157862	0.200015	0.230188	0.157969	0.310171	0.0452232	0.101396	0.0334542	0.0611514	0.0820631	0.0591069	0.123174	0.3107	0.0850026	0.607742	0.43704	0.0337346	0.0696648	1.2329
CE (16:1)	31.6934	34.4138	18.8793	42.8952	35.0234	51.7215	26.7853	35.7917	38.4105	27.9742	102.432	27.5818	73.0538	58.8397	21.36	16.7737	19.8288	20.5674	35.7625	19.6289	49.6368	48.2685	18.1992	37.5812	40.731	22.7773	31.8017	114.556
CE (18:0)	5.62884	3.89536	5.0166	8.51137	7.29151	6.81867	3.92053	9.12736	5.01402	5.44352	20.1133	3.75048	10.2288	4.92102	3.33365	4.93158	3.37256	5.92314	5.95697	2.9148	6.37323	4.51954	2.47869	6.12457	4.85995	3.90885	6.42876	15.7036
CE (18:1)	46.607	31.8948	27.4392	77.1496	51.7655	45.3958	33.383	50.7383	33.1868	33.839	198.304	36.6222	95.8842	32.7897	22.4343	24.2006	25.4034	28.064	31.6261	29.0495	42.8535	46.2789	19.9246	42.6068	27.523	23.8841	39.6722	71.0212
CE (18:2)	154.34	127.886	151.18	252.059	184.245	237.224	153.026	254.701	154.593	173.009	504.583	161.643	274.873	156.519	114.119	153.301	108.797	116.132	218.796	123.158	177.933	148.059	111.538	188.788	165.709	154.679	176.552	240.535
CE (20:2)	5.96963	2.21859	3.70905	10.8251	7.01264	8.34461	5.60887	13.5462	8.53718	9.61904	21.0085	7.11121	10.3643	10.7166	4.1953	5.64347	3.41328	5.06365	7.12942	4.69974	6.92526	6.48273	3.21983	4.78083	8.51119	5.41149	8.80022	17.741
CE (20:4)	32.4409	20.791	20.3808	53.7481	33.2813	37.8635	34.9876	46.4918	28.5129	32.0289	96.7651	15.9187	30.8539	34.6427	27.148	26.1913	26.8138	43.5971	24.9018	21.604	38.6468	33.4379	27.4264	16.0468	16.1636	25.8387	21.9964	31.1574
Cer (d34:0)b.(d16:0/18:0)	0.0294859	0.0145407	0.0308588	0.0302138	0.0394188	0.0735581	0.0423349	0.241376	0.0657456	0.0403764	0.288992	0.0448591	0.056314	0.0475753	0.0245188	0.0272296	0.0445095	0.053047	0.0327939	0.0287918	0.0350122	0.0313679	0.0310279	0.137955	0.0646248	0.0506537	0.0348314	0.281968
Cer (d34:0)a.(d18:0/16:0)	0.0372854	0.024043	0.0408066	0.0396819	0.0471525	0.0895865	0.0631858	0.186038	0.0663948	0.0627698	0.240259	0.045152	0.0424059	0.0760353	0.0289612	0.0517578	0.075086	0.0660186	0.0425753	0.079554	0.047319	0.0280776	0.044118	0.0936473	0.0814887	0.0682118	0.046695	0.158523
Cer (d40:0).(d18:0/22:0)	0.0514506	0.0262993	0.0310498	0.054992	0.0469317	0.0849716	0.0471851	1.18362	0.12974	0.0775581	0.547639	0.0613951	0.103256	0.102922	0.0320908	0.0240727	0.0565001	0.0728475	0.0598185	0.0462743	0.0957037	0.0813658	0.0673477	0.169858	0.124003	0.0684514	0.0442393	0.714503
Cer (d40:1)b.(d18:1/22:0)	0.0289193	0.0138652	0.0252897	0.0443898	0.0386063	0.153697	0.0287591	1.05043	0.0457329	0.0388228	1.66886	0.0283173	0.0456263	0.0824322	0.0186999	0.0143516	0.0216666	0.0413466	0.0282306	0.0247678	0.0457682	0.0376254	0.0315564	0.0339805	0.0896159	0.0421497	0.0230063	0.289156
Cer (d42:1)a.(d18:0/24:1)	0.455904	0.39918	0.0853996	0.304845	0.236945	0.959614	0.110776	1.91019	0.40127	0.152289	2.2418	0.138783	0.187634	0.804321	0.656618	0.153517	0.221567	0.117256	0.122499	0.110015	0.734284	0.574822	0.370825	0.274753	0.588709	0.698056	0.110367	1.67882
Cer (d42:1)b.(d18:1/24:0)	0.115172	0.0350272	0.0781266	0.14262	0.0949116	0.400554	0.100905	1.89246	0.204789	0.180377	5.78865	0.097451	0.18072	0.265816	0.0696941	0.0588432	0.0715279	0.115043	0.0888957	0.0819157	0.187473	0.154878	0.106614	0.12385	0.332753	0.162396	0.102026	1.67581
Cer (d42:2)b.(d18:1/24:1)	0.017136	0.00816037	0.0141373	0.0257975	0.0144122	0.0874714	0.014723	0.206656	0.0398295	0.0347904	0.952913	0.0215427	0.0368434	0.0619222	0.0125451	0.00935936	0.0132936	0.0158064	0.0219787	0.0227204	0.0508914	0.0266824	0.0172686	0.0228161	0.0401783	0.0330988	0.0201011	0.656472
Cer (d44:2)a.(d18:1/26:1)	0.0918652	0.00969966	0.108262	0.107884	0.131483	0.178022	0.091252	0.347332	0.204324	0.139625	0.457271	0.0566962	0.210569	0.187315	0.114267	0.0489484	0.0403384	0.127764	0.0923464	0.0957219	0.227309	0.182929	0.0975406	0.130941	0.36327	0.305389	0.0979318	1.27029
Cer (d44:2)b.(d20:1/24:1)	0.177433	0.0533434	0.156032	0.280165	0.20113	0.31747	0.215215	0.419477	0.40848	0.258553	0.748575	0.129121	0.267127	0.323882	0.130904	0.147271	0.114157	0.296263	0.0835532	0.132462	0.492444	0.365523	0.161792	0.284765	0.554263	0.389827	0.163252	2.00828
Cer (m34:0).(m18:0/16:0)	0.00104138	0.000587549	0.00266708	0.00358986	0.00258942	0.00310594	0.00438653	0.00229597	0.00219776	0.00576222	0.00398069	0.00326848	0.00436202	0.00230026	0.00160503	0.0095005	0.0204802	0.0114849	0.014041	0.0048648	0.00147622	0.0014984	0.00230657	0.00808162	0.00393655	0.00522733	0.0136257	0.0198162
Cer (m34:2).(m18:2/16:0)	0.0634607	0.0225142	0.0989443	0.0917407	0.111546	0.112295	0.0564441	0.201267	0.0572209	0.13749	0.355286	0.128352	0.071306	0.065667	0.0131507	0.0792989	0.14592	0.151812	0.132398	0.0281713	0.0445805	0.0392176	0.0367346	0.224383	0.062083	0.0663105	0.148051	0.22181
Cer (m36:2).(m18:2/18:0)	0.0117928	0.00465042	0.0524972	0.0561451	0.0170629	0.0291368	0.0143406	0.124032	0.0158105	0.0199781	0.13099	0.018337	0.0140092	0.0169192	0.00431044	0.0119614	0.0198068	0.0196001	0.0176118	0.00892575	0.0126339	0.0161626	0.0137167	0.0169678	0.01442	0.01069	0.0167102	0.0477421
Cer (m38:0).(m18:0/20:0)	0.00854212	0.00586505	0.00814021	0.00359822	0.00737996	0.00766678	0.0125496	0.0105742	0.00818126	0.00900883	0.00585943	0.0115955	0.00700458	0.00666343	0.0182405	0.0106331	0.0124944	0.00749871	0.00835863	0.0143833	0.0118158	0.00966376	0.0169789	0.00879543	0.016365	0.0141856	0.012966	0.0155226
Cer (m38:2)b.(m18:2/20:0)	0.0319705	0.0300991	0.0432343	0.0636683	0.0200597	0.0492355	0.0331844	0.199591	0.0283025	0.0334202	0.173494	0.0250316	0.042761	0.0321615	0.0283444	0.0304419	0.0264676	0.0276184	0.0314603	0.0223313	0.0303207	0.0263329	0.0241062	0.0290546	0.033305	0.0272983	0.0290597	0.0755456
Cholesterol.-H2O	47.3283	9.22716	88.4261	122.315	78.9016	113.261	73.2615	121.475	60.9178	97.9267	228.305	113.103	78.4319	47.1207	7.45377	27.9721	48.5222	61.938	74.1574	27.6822	33.1584	29.7747	22.2531	70.0442	35.8061	36.9713	55.1482	153.045
DAG (32:0).(30:0/FA16:0)	73.1964	82.9564	51.4587	55.1075	86.1401	61.6266	82.4934	104.476	84.4256	63.8962	62.8891	93.382	93.2635	58.3658	99.2247	96.8482	84.6121	43.637	78.9974	99.9326	61.274	87.1438	102.023	79.1058	97.1561	92.4703	54.4659	65.0605
DAG (36:2).(36:2/FA18:1)	1.05558	0.895557	0.92467	1.10314	1.17236	1.57784	1.22873	2.15617	2.0961	1.27653	1.62188	1.28589	1.59709	1.60621	1.33557	1.21607	1.41039	1.50512	1.19378	1.54207	1.68656	1.40103	2.02471	1.19861	2.28664	1.92361	1.00902	1.58674
DAG (38:5).(38:5/FA18:1)	0.000412352	0.00164587	0.000240737	0.000140516	0.00116378	0.00189114	0.000889018	0.000180974	0.00220812	2.55e-05	0.00247413	0.00116318	0.000400448	0.00367619	0.00114539	0.0024945	8.04e-05	0.00240783	0.000375313	0.00197773	0.00171512	0.000466134	0.00165662	0.00209574	0.00193509	0.000894899	0.000958113	0.0036817
GM3 (d36:1).(d18:1/18:0)	0.0738049	0.0353287	0.214035	0.336452	0.408107	0.382698	0.207098	0.604621	0.270959	0.386148	0.333035	0.718951	0.27418	0.108948	0.0316755	0.128595	0.366635	0.342173	0.274839	0.197099	0.107461	0.0745193	0.0712368	0.245772	0.0424464	0.242263	0.222207	0.189178
LPC (12:0)	0.00343662	0.00233889	0.00217075	0.00203484	0.00348487	0.00351525	0.00447549	0.00212549	0.00274446	0.0038192	0.00364935	0.00249021	0.00244263	0.00244792	0.00235965	0.00245379	0.00502397	0.00089141	0.0026544	0.00281954	0.0017659	0.00192345	0.00091585	0.00268996	0.00234388	0.00258676	0.00351779	0.00409785
LPC (14:0)	0.00591245	0.00441912	0.0167578	0.0234122	0.0174713	0.00808841	0.0152965	0.0183162	0.0134598	0.014738	0.0183306	0.0499587	0.0269772	0.0119871	0.00619981	0.0293955	0.0439932	0.114443	0.0797564	0.0226047	0.0140008	0.00952052	0.0147499	0.0303037	0.0137341	0.00634586	0.0433005	0.0119299
LPC (16:1)	0.01485	0.0102574	0.0494503	0.0626521	0.0200525	0.0345078	0.0295579	0.0503919	0.0308505	0.0428234	0.0382861	0.0540941	0.0425016	0.0232956	0.0104728	0.0349182	0.0473726	0.103659	0.0832617	0.0300379	0.0259713	0.031635	0.0375512	0.0365685	0.0250685	0.013477	0.0348824	0.0363157
LPC (17:0)	0.00676246	0.0035109	0.0145427	0.0191157	0.0145209	0.0134785	0.00890596	0.00929722	0.0132479	0.010722	0.0266194	0.030097	0.0206856	0.00889841	0.00380424	0.0253109	0.0385308	0.079648	0.0542482	0.0222151	0.00833448	0.0111291	0.0134201	0.0236351	0.0111047	0.00907419	0.021321	0.019737
LPC (18:0)	0.333574	0.106923	1.29277	1.93622	1.73515	0.620807	0.496077	1.0524	0.96518	1.20042	1.30597	2.06952	2.02277	0.8038	0.16346	1.65596	3.97725	7.26029	5.43681	1.5995	0.758627	0.510041	1.37316	3.43865	0.972183	0.722997	2.6819	2.03835
LPC (18:1)	0.156215	0.0538378	0.460799	0.691816	0.191328	0.315112	0.335446	0.626527	0.348227	0.335606	0.356967	0.659795	0.407293	0.144594	0.0577426	0.192321	0.296087	0.623081	0.485148	0.20391	0.180048	0.159853	0.206678	0.36386	0.17023	0.129203	0.25941	0.242363
LPC (18:2)	0.10177	0.10476	0.10061	0.133855	0.134734	0.205341	0.132181	0.144128	0.12108	0.173687	0.180073	0.183273	0.157557	0.166399	0.123643	0.122932	0.153629	0.227478	0.158345	0.100553	0.261737	0.207311	0.189813	0.19202	0.260007	0.115707	0.163507	0.273278
LPC (20:2)	0.0266543	0.00915145	0.0110686	0.0149865	0.00897737	0.0168774	0.011948	0.0119642	0.00747857	0.0124471	0.0180946	0.0289285	0.00976659	0.0162644	0.0134274	0.0102437	0.00877969	0.0214756	0.0118389	0.00456118	0.024097	0.0149313	0.0165235	0.0156764	0.01556	0.00986152	0.0148074	0.0272013
LPC (20:4)	0.0382114	0.0366016	0.0306879	0.0244509	0.0299155	0.0388047	0.0376597	0.0278819	0.0287878	0.0356854	0.0311257	0.0283521	0.0382203	0.0284734	0.0418335	0.0416939	0.019571	0.0312748	0.0282954	0.035883	0.0445975	0.0431945	0.0389823	0.0251691	0.0369667	0.0317476	0.0326192	0.0287223
LPC (20:5)	0.0377117	0.0167211	0.0834009	0.124283	0.0885065	0.0766815	0.09991	0.083846	0.0545628	0.189586	0.144022	0.228697	0.104764	0.0494517	0.0198591	0.11066	0.0945338	0.217542	0.116949	0.0486145	0.0353948	0.056315	0.0441464	0.0980026	0.0480369	0.0276836	0.0832045	0.0566894
LPC (22:0)a	0.00226092	0.00101636	0.00246026	0.00283671	0.00279436	0.00266753	0.00222815	0.00410338	0.00442285	0.00338718	0.00887463	0.00245188	0.00342503	0.0029658	0.00235965	0.0032991	0.00533825	0.00717861	0.00531532	0.00299723	0.00399369	0.00194506	0.0022168	0.00582394	0.00674345	0.00376249	0.00402007	0.00456202
LPC (24:0)	0.00308498	0.00180776	0.00301329	0.00286516	0.0038116	0.00266006	0.00295306	0.00398242	0.00401018	0.00365172	0.0062689	0.00248778	0.00296798	0.00364713	0.00340131	0.0038534	0.0027007	0.0047116	0.00172473	0.00386148	0.00534324	0.00273071	0.00148344	0.00420153	0.00600637	0.00418247	0.0038623	0.00446736
LPC (24:5)	0.0174792	0.0745126	0.0250401	0.287756	0.308505	0.0228715	0.0294978	0.0386638	0.0379666	0.0345764	0.0886165	0.0341365	0.0452229	0.0164425	0.00791469	0.181043	0.185649	0.0861626	0.257315	0.243595	0.014266	0.0126463	0.00621032	0.0266201	0.0121939	0.0164878	0.0261191	0.0190094
MAG (16:0)	6.20201	3.55823	5.07998	4.856	5.88393	4.16679	5.2385	7.20718	8.96308	6.39124	4.63276	6.64018	11.2933	5.45776	5.72051	5.73914	7.53942	7.95428	6.07735	7.51177	4.14033	5.27037	5.35008	6.33276	8.64102	5.56646	6.76179	6.98686
MAG (18:0)	253.842	210.53	248.615	282.597	116.928	363.833	112.429	198.352	310.403	243.711	204.864	379.917	396.743	240.582	82.9495	134.268	165.977	150.409	277.224	283.811	172.643	274.118	275.056	417.936	332.264	123.832	37.9484	142.826
MAG (18:1)a	1.09463	1.55036	1.19014	1.27233	1.40104	1.56851	1.52998	2.02529	1.67862	1.22258	0.924668	1.32128	2.27006	1.29584	1.38953	0.997529	1.05735	0.84164	1.03111	1.82242	0.791583	1.20093	1.60495	1.76561	1.09808	1.25965	0.996718	1.38691
MAG (18:2)	0.538227	0.707392	0.544287	0.470631	0.814596	0.292174	0.656896	0.858139	0.473964	0.476699	0.537288	0.665628	0.651201	0.642933	0.641778	0.586288	0.764941	1.08118	0.515691	1.04112	0.576972	0.728512	0.47894	0.680154	0.600702	0.513117	0.538837	0.551295
MAG (20:4)	0.539476	0.925435	0.455486	0.974389	0.705326	0.587386	0.698352	1.29773	1.39513	1.34787	0.54587	0.748721	1.02704	0.504861	0.753902	1.27323	1.48838	3.01026	2.30231	1.10208	0.384792	0.538413	0.445329	1.1331	0.633137	0.587694	0.828869	0.782059
MAG (22:0)	10.0803	9.72314	14.8581	10.8696	5.21431	13.8724	4.85869	9.66541	14.0109	9.72242	8.75041	19.643	16.2834	11.4915	4.07527	6.07961	6.8101	6.86104	12.7227	13.6078	7.72371	13.0788	13.5545	18.2026	14.5528	5.74042	1.84739	6.1855
MAG (22:1)	0.46065	0.448653	0.332777	0.110833	0.592163	0.189883	0.303089	0.82829	0.269982	0.570312	0.121264	0.136573	0.645312	0.0785573	0.235688	0.260291	0.403862	0.527979	0.559011	0.359649	0.0559855	0.170981	0.503718	0.389333	0.421336	0.0132562	0.690373	0.040357
MAG (22:2)a	0.371643	1.33196	0.503224	1.36583	2.13172	0.527675	0.997738	2.48668	2.42753	1.88837	0.872329	1.06411	2.54015	0.559809	0.531442	2.81421	6.56782	4.25166	2.535	5.07735	0.411178	0.436091	0.359841	2.05899	0.63087	0.624439	1.09743	0.481644
MAG (22:6)a	59.5089	30.8672	5.53717	20.1439	32.955	40.792	12.0437	8.54694	5.59617	2.87125	23.8526	2.04373	6.51968	32.3234	46.8316	30.5522	31.6708	28.7684	16.9162	28.2712	2.41658	3.34804	1.07967	4.4464	11.7891	55.8701	4.29677	36.4285
PC (28:0)	0.0648836	0.0363754	0.194717	0.275809	0.131725	0.111916	0.117393	0.0645026	0.0774315	0.112888	0.153765	0.139492	0.11025	0.153053	0.0416041	0.312851	0.474994	0.431448	0.618381	0.143449	0.0855313	0.10357	0.0574142	0.300127	0.111263	0.127614	0.414687	0.35268
PC (28:1)	0.0384405	0.0109442	0.0657213	0.0562002	0.0366343	0.0994831	0.0530745	0.0560777	0.0589868	0.0521251	0.167272	0.0972468	0.124956	0.0592793	0.0210379	0.0525341	0.127282	0.222115	0.149331	0.0629772	0.0580153	0.0534268	0.0522509	0.175811	0.10119	0.103007	0.362968	0.181478
PC (30:0)	2.36127	0.88499	7.05565	10.7691	5.16276	4.86462	4.82757	2.77848	3.08531	5.15964	5.63409	6.73317	4.58763	5.03015	1.09038	8.97142	12.5158	12.7363	18.9328	4.32107	2.86505	3.6061	2.24828	9.17225	3.83755	4.20369	13.1315	12.1884
PC (30:1)	0.0533912	0.0308538	0.177156	0.251487	0.130612	0.151912	0.100245	0.0662692	0.069953	0.109769	0.138619	0.119714	0.0957378	0.144865	0.0366358	0.329877	0.374856	0.291113	0.422726	0.117254	0.0700638	0.0906403	0.0501272	0.182982	0.0840249	0.0934002	0.276381	0.304472
PC (31:0)	0.482648	0.203289	1.70119	2.52308	1.04271	1.66713	1.08209	0.597321	0.552529	1.13328	1.77577	1.65724	0.977101	1.49396	0.331177	2.02679	3.63409	3.72564	4.16799	1.5841	0.759995	1.19175	0.616223	1.67401	0.880648	1.41838	4.48917	4.33152
PC (31:1)	0.0472867	0.0484605	0.0827167	0.112658	0.0601522	0.0941472	0.0609986	0.0460179	0.052764	0.0679961	0.0909515	0.067937	0.0718984	0.0792091	0.0525221	0.10688	0.126525	0.130707	0.136898	0.0720662	0.0549976	0.0617916	0.0483626	0.0696864	0.0523918	0.0515161	0.105773	0.110014
PC (32:0)	16.9041	6.83395	55.1296	80.3905	47.9767	33.3156	29.835	21.1927	23.4309	48.4364	51.6963	59.9519	40.4387	31.8531	7.35487	55.8624	96.4479	109.187	123.677	28.0803	22.1639	25.6764	15.9618	69.8913	34.6115	33.8264	99.9186	115.907
PC (32:1)	1.50907	0.413708	5.79989	10.1891	4.07627	4.71747	3.04415	2.54846	2.35112	3.8799	4.60931	4.62002	2.97978	3.26509	0.541737	6.42758	8.57202	8.19625	10.9953	3.10035	1.5603	2.3142	1.36627	4.23611	1.6538	2.10402	6.75448	7.18015
PC (33:1)	0.191761	0.0798606	0.680104	0.979857	0.355982	0.515547	0.344441	0.309409	0.302877	0.456355	0.567881	0.479333	0.291533	0.332298	0.0908356	0.509001	0.878904	0.927511	1.0167	0.394946	0.217427	0.256992	0.209716	0.486973	0.240346	0.273843	0.686152	0.757103
PC (33:2)	0.0234888	0.0112552	0.0454275	0.0633043	0.0344332	0.0925678	0.0375637	0.0239216	0.0269625	0.0589803	0.0748922	0.0430283	0.0416875	0.0423992	0.0117247	0.0367521	0.101659	0.0632188	0.0683582	0.0344262	0.0314011	0.0314627	0.0192887	0.0472205	0.0271756	0.0316508	0.0711924	0.09987
PC (33:3)	0.0429786	0.0507444	0.0560262	0.0637388	0.0469811	0.0474464	0.0493811	0.0235838	0.0419302	0.044918	0.0495716	0.0402093	0.0500215	0.0607274	0.0334072	0.0516639	0.0454341	0.058405	0.0436154	0.043557	0.0410204	0.040518	0.0515083	0.0456554	0.0194191	0.042045	0.05368	0.0511568
PC (34:1)	16.5806	2.66992	42.7147	73.5677	18.7089	25.4731	24.3358	26.7847	24.3221	29.5641	35.2906	31.755	19.9147	13.344	2.2455	17.5907	30.661	33.1637	35.9343	12.4512	11.3342	12.0753	11.5209	24.9899	9.8174	10.9861	21.9053	28.8719
PC (34:2)	2.98612	0.548521	2.55786	5.90048	3.39133	5.89296	5.41143	1.90989	1.89768	8.1899	6.54075	6.03818	3.3323	2.99021	0.489525	2.44935	6.89132	4.38391	5.39924	1.63549	2.20139	1.57414	0.914336	4.99495	1.68409	2.04399	3.68384	5.7052
PC (35:1)a	0.187972	0.0734636	0.152435	0.24747	0.088064	0.213946	0.171797	0.191677	0.119317	0.220331	0.278517	0.223921	0.25403	0.176821	0.0661003	0.0926763	0.213022	0.24567	0.210954	0.0822696	0.12654	0.172648	0.155105	0.155473	0.132688	0.113185	0.242299	0.35239
PC (35:1)b	0.844582	0.291511	0.388546	0.455409	0.351849	0.945619	0.582279	0.500212	0.662068	0.753754	0.761641	0.486496	1.0533	0.73205	0.301633	0.279533	0.235584	0.312298	0.227438	0.21622	0.717249	0.923429	0.679288	0.540168	0.648535	0.542133	0.772851	0.825625
PC (35:2)b	0.153346	0.0486756	0.10469	0.152089	0.0956816	0.171135	0.115721	0.076272	0.0823095	0.180999	0.211369	0.144304	0.312652	0.0998433	0.0580448	0.071953	0.14908	0.130117	0.114792	0.0623533	0.110374	0.132586	0.0884718	0.128124	0.15098	0.143928	0.197775	0.363541
PC (36:0)a	0.195102	0.0180977	1.11138	1.82767	0.262621	0.314115	0.29708	0.60299	0.54495	0.420303	0.504424	0.462147	0.171732	0.141374	0.016288	0.21679	0.391777	0.534225	0.517049	0.208212	0.201482	0.180531	0.23327	0.388712	0.136524	0.19149	0.25858	0.315659
PC (36:0)b	0.0475791	0.0339105	0.161548	0.152658	0.125796	0.0651108	0.021706	0.065628	0.118115	0.135802	0.110133	0.12476	0.181191	0.0464402	0.0173738	0.0707338	0.188505	0.254989	0.297297	0.0636236	0.0668544	0.0357136	0.0590097	0.486327	0.104747	0.0997433	0.262249	0.384836
PC (36:1)	3.72287	0.627826	17.296	29.6513	4.70791	6.13815	5.4785	11.3281	9.9226	6.9578	8.66421	9.1275	4.77229	3.25691	0.622579	3.5289	8.43505	8.53986	10.027	3.97824	3.63833	3.94197	4.25899	7.71945	2.47427	3.38088	7.02172	10.1861
PC (36:2)a	0.215043	0.0184474	0.494115	0.949369	0.201201	0.580237	0.519598	0.493935	0.357968	0.451914	0.494569	1.00906	0.184648	0.330481	0.0235476	0.243317	0.450368	0.346237	0.36462	0.194565	0.153432	0.222976	0.230066	0.510326	0.0363786	0.110906	0.251743	0.837633
PC (36:2)b	0.382943	0.0787935	0.866555	1.20528	0.462701	1.05428	0.603109	0.47662	0.400425	0.856855	1.03882	1.04719	0.626942	0.813747	0.166748	0.524343	2.08404	1.4199	1.65986	0.543912	0.4833	0.413897	0.298534	1.5657	0.39945	0.685408	1.53063	2.66565
PC (36:5)b	4.26961	0.813992	5.03019	10.64	5.161	7.13181	7.2786	3.48394	2.6136	12.536	10.2589	8.17626	4.24878	2.39623	0.25128	5.21674	5.29107	6.00394	4.67358	1.62169	1.25605	1.74893	0.981111	3.5445	0.945271	1.49445	3.49326	4.56393
PC (36:6)	0.129009	0.0304087	0.403762	0.547985	0.348138	0.244068	0.255239	0.11843	0.198408	0.299616	0.347001	0.467214	0.307594	0.267809	0.0626612	0.492224	1.05635	1.31184	1.67621	0.280653	0.199795	0.190381	0.123422	0.885993	0.281257	0.330014	1.56355	1.09181
PC (37:1)a	0.0598466	0.0287827	0.0383131	0.0571746	0.0126803	0.0626769	0.041463	0.0558073	0.0529984	0.0650113	0.0872237	0.0607723	0.0975525	0.0607641	0.0293856	0.039186	0.0579257	0.05233	0.083949	0.031183	0.0575348	0.0661821	0.0570618	0.0903835	0.0554199	0.0554769	0.0938414	0.15017
PC (37:1)b	0.0640875	0.0160734	0.0244915	0.0258708	0.0186598	0.089258	0.0508834	0.0351582	0.0326784	0.080609	0.0899771	0.0556836	0.118929	0.0696307	0.03299	0.0206895	0.0226185	0.0293735	0.026348	0.0143414	0.0789867	0.0723125	0.0274954	0.0636721	0.0677293	0.0790575	0.106812	0.137967
PC (37:2)a	0.116949	0.104833	0.0308035	0.0367778	0.022982	0.097958	0.0626286	0.0499288	0.0626284	0.20285	0.223482	0.153338	0.397938	0.0703327	0.0934628	0.0260497	0.0289848	0.0284562	0.0385014	0.0152939	0.0815983	0.0998543	0.085885	0.0707122	0.186951	0.172226	0.198907	0.318455
PC (37:2)b	0.281004	0.125705	0.127197	0.161748	0.136297	0.293411	0.149235	0.114	0.162496	0.314855	0.357382	0.211304	0.462921	0.209178	0.127034	0.12257	0.111223	0.128578	0.079746	0.0818481	0.220829	0.285043	0.189123	0.150678	0.289123	0.256964	0.339649	0.342482
PC (37:6)	0.199509	0.0319537	0.21397	0.288274	0.179796	0.202736	0.162259	0.190073	0.109317	0.358273	0.31814	0.290371	0.165403	0.185756	0.0450135	0.195721	0.382827	0.361422	0.374702	0.113745	0.101971	0.163327	0.089033	0.172895	0.22221	0.128593	0.457674	0.378753
PC (38:2)a	1.0776	0.396532	0.51679	0.569352	0.41351	1.08346	0.76401	0.624624	0.773763	1.00319	1.03417	0.747471	1.20239	0.899191	0.371784	0.412865	0.51085	0.561142	0.512684	0.280391	0.914491	1.14639	0.766385	0.951934	0.703253	0.721792	1.27237	1.47233
PC (38:2)b	0.846509	0.320357	0.211048	0.1977	0.146051	0.901176	0.515591	0.441626	0.522373	0.800272	0.705889	0.489852	0.971636	0.612436	0.303837	0.18503	0.170564	0.170014	0.138149	0.11786	0.701254	0.84593	0.644206	0.510205	0.65428	0.542387	0.715137	0.693676
PC (38:3)	0.0541969	0.0138394	0.0471161	0.0731382	0.0432876	0.0838666	0.0504289	0.0418863	0.0487937	0.075435	0.0486515	0.0496823	0.047387	0.0754466	0.0199728	0.0522431	0.106437	0.0672153	0.053524	0.0296043	0.0522328	0.0652259	0.0481807	0.0830893	0.0430033	0.0387006	0.0592004	0.0920617
PC (38:4)b	0.116603	0.0156413	0.397048	0.600028	0.222079	0.338302	0.118467	0.158019	0.164261	0.400391	0.276163	0.349466	0.289592	0.383416	0.0437695	0.571388	0.979381	0.755451	0.764959	0.28713	0.16248	0.239452	0.137187	1.00033	0.202389	0.287554	0.579221	1.14419
PC (38:8)	0.0824224	0.0382228	0.0334569	0.0212337	0.0307529	0.095949	0.0501803	0.0535772	0.0427621	0.109031	0.0956097	0.0850359	0.15184	0.0841037	0.0498503	0.0379547	0.0269565	0.0318751	0.0371343	0.0218184	0.0788703	0.0785361	0.0727553	0.102768	0.0949837	0.103421	0.12378	0.116561
PC (39:5)a	0.0296396	0.012563	0.105568	0.0983456	0.0751057	0.0811852	0.0381887	0.032878	0.0468812	0.0816728	0.0962522	0.122466	0.0831743	0.0903705	0.0228984	0.143893	0.316319	0.533654	0.414647	0.118592	0.0629908	0.0727759	0.0457027	0.334711	0.0688331	0.141632	0.474689	0.495191
PC (39:7)a	0.0164954	0.0274093	0.0392816	0.0303166	0.0450867	0.0384663	0.0260579	0.0251711	0.0169591	0.0219973	0.0254115	0.0233588	0.0307366	0.0221242	0.0255964	0.0200509	0.0566207	0.0607925	0.0344547	0.0198716	0.0359341	0.00201291	0.0216901	0.0480496	0.0678017	0.0443018	0.0226011	0.0330118
PC (40:5)a	2.32432	0.906547	11.4631	10.4107	9.75432	5.37468	3.56148	2.61738	4.54209	10.3377	11.0712	14.7583	12.2766	7.36453	2.79053	13.6328	38.4525	45.1023	46.1592	8.06643	6.41148	5.54836	4.56701	48.7334	10.9762	16.2474	50.4202	57.0798
PC (40:5)b	0.0776067	0.0300999	0.229809	0.332455	0.213032	0.210369	0.0731638	0.081541	0.106355	0.339497	0.235685	0.299327	0.238835	0.209625	0.0539912	0.40528	0.854451	0.612565	0.633305	0.162288	0.0825834	0.129575	0.0675081	0.681874	0.164303	0.250701	0.563507	0.813229
PC (40:6)	22.5252	7.95755	92.3287	79.9248	79.4467	42.6179	30.1792	23.7861	40.3256	85.9602	89.8872	110.56	97.6319	65.5399	24.3322	107.004	242.49	282.834	272.648	65.3471	50.5946	45.1133	38.0031	282.195	82.4244	130.049	264.828	303.209
PC (40:7)	1.48662	0.232174	3.6325	5.45503	2.17496	2.39274	2.2095	1.85986	2.2301	2.90182	3.04407	3.6024	2.25431	3.01904	0.578192	4.64799	9.2159	7.29876	10.3233	2.55242	1.89277	2.18768	1.94568	8.71384	2.3392	2.97399	11.715	12.2185
PC (40:8)	0.436955	0.0631688	0.56128	0.640072	0.520105	0.595835	0.539285	0.27784	0.326829	0.708627	0.793284	1.20456	0.505513	1.05516	0.208723	0.740809	2.94788	1.54081	2.37771	0.582311	0.391553	0.51034	0.29479	2.22896	0.582106	1.09055	4.12905	4.6042
SM (d36:1)	0.118075	0.0408958	0.476513	0.680636	0.235085	0.319328	0.305067	0.435702	0.363135	0.388904	0.504185	0.484506	0.280277	0.160497	0.0422137	0.139467	0.250536	0.3439	0.271577	0.129201	0.125754	0.135893	0.17541	0.449236	0.111047	0.200918	0.302598	0.402333
SM (d32:1)	0.032052	0.00706765	0.0460123	0.0439988	0.029442	0.0723615	0.0407578	0.0472488	0.0461289	0.044048	0.136631	0.0705934	0.0921222	0.0456697	0.0145706	0.0516932	0.118003	0.18514	0.134121	0.0534571	0.0497396	0.0417468	0.0463282	0.14395	0.0937312	0.0989344	0.309181	0.152411
SM (d34:1)	1.84632	0.525442	2.61222	3.24351	4.30086	3.69347	2.73459	2.6828	2.28406	5.22005	5.37799	5.91675	3.75119	2.73978	0.767237	3.52923	7.05715	6.66161	5.41509	2.10964	1.79316	1.56012	1.79993	14.2253	3.4974	4.46354	8.5571	9.47282
SM (d36:2).(d18:2/18:0)	0.34595	0.290024	0.435079	0.334478	0.469428	0.372749	0.517873	0.478879	0.548191	0.555576	0.350205	0.495403	0.625533	0.49254	0.523992	0.502579	0.547803	0.504699	0.618332	0.361189	0.344914	0.463539	0.885664	0.5273	0.721915	0.548343	0.397731	0.404304
SM (d36:3)	0.0112636	0.0141643	0.0142347	0.0170506	0.0150702	0.0122592	0.0100284	0.0108393	0.0109761	0.0152734	0.0166469	0.0118977	0.0133812	0.0120153	0.0143988	0.014463	0.0130407	0.0161958	0.0150456	0.0122308	0.0136546	0.014952	0.0100668	0.0126674	0.0116568	0.0121922	0.0169723	0.0151539
SM (d38:0)	2.35453	0.330544	5.80219	9.10118	3.06176	3.66265	4.072	4.94399	4.5981	4.49575	4.91232	5.2631	2.89164	2.39848	0.46765	2.67277	5.36983	5.23093	5.55239	2.16505	1.96925	2.19487	2.03696	4.2596	2.07138	1.87934	3.09752	4.38818
SM (d38:4)	441.677	454.341	440.581	418.558	451.491	386.263	443.844	467.881	469.805	483.791	408.671	402.795	415.066	486.736	450.616	414.138	473.488	446.14	469.227	449.162	379.332	432.203	434.394	404.591	512.268	457.377	410.251	411.782
SM (d41:1)	0.00920137	0.00374676	0.0096336	0.0162069	0.0084456	0.031428	0.0134782	0.0303543	0.0232008	0.0147462	0.0792108	0.0150062	0.0282583	0.0194766	0.00206738	0.0110327	0.00829675	0.0151304	0.0142724	0.00429241	0.0188289	0.0106912	0.00850536	0.0233583	0.0233829	0.00888866	0.0120744	0.0349191
SM (d42:3)b	0.0438762	0.0345771	0.0410549	0.0487786	0.0348999	0.036118	0.0320873	0.0465105	0.0288605	0.0431532	0.0444739	0.0339168	0.0401796	0.0331137	0.0279451	0.0522139	0.0467339	0.0341314	0.0417664	0.0378407	0.0409144	0.0395191	0.0380655	0.0355791	0.041445	0.0419273	0.0453958	0.0369626
SM (t38:4)	0.123919	0.125433	0.132825	0.146709	0.113836	0.0957232	0.1162	0.109342	0.108939	0.140119	0.125662	0.134795	0.13337	0.133152	0.139877	0.130408	0.154153	0.122271	0.149006	0.118238	0.126247	0.0740361	0.104762	0.140167	0.145747	0.122124	0.14386	0.135311
TAG (38:0).(38:0/FA14:0)	0.539253	0.418416	0.580354	0.713745	0.535654	0.5759	0.483089	0.514409	0.452652	0.623758	1.09778	0.509886	0.659944	0.40427	0.584633	0.391417	0.404213	0.501306	0.600341	0.424102	0.671195	0.563755	0.415719	0.483218	0.63187	0.324716	0.536957	0.575085
TAG (42:0).(42:0/FA14:0)	5.21728	4.64427	5.36672	5.94346	5.43386	5.38307	5.1041	4.75998	5.43696	5.6229	10.7323	5.41322	7.19819	4.41492	4.32409	4.21287	4.49326	4.87603	5.34799	4.75378	4.87553	5.34022	4.4694	5.04294	6.15379	4.58563	6.17218	4.80731
TAG (43:0).(43:0/FA13:0)	2.67695	2.43181	2.72582	2.85761	2.68762	2.7652	2.80621	2.40343	2.66756	2.56431	5.56528	2.84496	3.56209	2.41693	2.15262	1.84815	2.1518	2.49488	2.80194	2.49199	2.64787	2.5274	2.06254	2.26954	2.84327	2.17776	2.99482	2.43405
TAG (43:0).(43:0/FA14:0)	7.94296	7.13564	9.02282	8.91445	8.47203	7.85674	7.56587	7.43389	8.13334	8.31636	16.6595	8.5212	11.4515	6.76326	6.65217	5.94358	6.69875	7.16832	7.67787	6.87317	7.44536	8.12227	6.55655	7.49879	8.10167	7.18726	8.85473	8.08837
TAG (43:0).(43:0/FA15:0)	5.4159	5.37766	6.22262	5.93264	5.8397	5.49305	5.45348	5.23785	6.11776	5.93328	12.2145	5.94717	8.25475	5.20006	5.13086	4.51327	4.66989	5.19523	5.75969	5.04308	5.16808	5.81131	4.72769	5.2878	6.25639	4.9671	6.4029	6.00323
TAG (43:0).(43:0/FA16:0)	4.22198	3.56625	4.72709	4.85128	4.65735	4.30081	4.20963	4.02487	4.36602	4.41577	8.99973	4.38776	6.18848	3.7492	3.26268	3.30273	3.63559	3.64959	4.17847	3.78124	4.03962	4.52376	3.37669	4.04595	4.34879	3.93469	4.91404	4.41301
TAG (44:0).(44:0/FA14:0)	17.488	15.4394	18.8717	17.0565	16.8422	16.7789	16.471	15.4824	16.2574	16.7674	31.1054	17.6065	20.5391	14.5538	13.682	13.2741	13.9379	15.6702	14.648	13.6798	15.5	16.6528	14.1944	15.1114	17.7238	13.8026	18.305	16.0611
TAG (44:0).(44:0/FA16:0)	14.3896	13.2858	14.8903	15.0345	14.5548	14.4123	13.9832	12.4626	14.2971	15.0737	29.2257	15.8688	17.7541	12.3752	12.097	11.6382	12.3936	12.9847	14.0545	11.7687	13.3569	14.9796	11.5145	14.2303	15.4043	12.5048	16.0448	13.4794
TAG (45:0).(45:0/FA14:0)	14.156	12.6059	14.4599	15.3675	14.6549	14.1587	14.0374	13.1729	14.446	13.9345	28.666	14.9179	20.5752	12.5871	12.5884	11.3829	12.3211	13.2562	14.3485	12.8708	13.6051	14.3745	13.0187	13.6675	16.586	12.3951	15.6881	14.9954
TAG (45:0).(45:0/FA15:0)	15.681	14.9305	15.8196	16.7005	17.0472	15.5346	15.2241	15.2372	17.137	15.3862	32.1391	16.5539	23.3228	14.5236	14.2001	13.307	13.8144	15.2975	16.3076	14.2487	15.3722	16.7541	14.7557	15.8136	17.3046	14.4073	17.8982	16.9168
TAG (46:0).(46:0/FA14:0)	15.5595	14.773	15.0343	15.7055	15.8138	13.3105	13.3679	13.1805	13.4697	13.9278	30.0784	14.3791	22.1362	12.2998	12.3025	11.1162	12.9587	12.9827	14.81	12.2811	13.8859	15.7618	12.6876	15.1369	13.7373	11.9894	16.7363	15.7682
TAG (46:0).(46:0/FA15:0)	13.2045	12.8452	14.131	15.6684	14.7437	13.643	13.1564	12.0025	13.8175	12.2159	27.5986	13.6462	21.0177	12.0497	11.6536	10.7825	11.3495	12.225	14.4726	11.9225	13.3138	13.8402	12.2012	13.2946	14.2973	11.6859	15.341	14.8646
TAG (46:0).(46:0/FA16:0)	31.3631	27.9481	31.5111	33.0366	33.1077	29.2525	26.7877	27.377	29.3549	28.1256	60.6228	29.9911	47.6263	27.2122	25.932	23.4651	25.6875	27.2796	29.0252	26.1257	30.722	30.7311	26.0075	28.5588	31.2042	26.576	34.1094	30.5967
TAG (46:0).(46:0/FA18:0)	1.7777	1.58797	1.60417	2.02918	2.04908	1.66826	1.62296	1.66378	1.7685	1.71051	3.4959	1.7471	2.57484	1.41378	1.35424	1.2342	1.46071	1.50547	1.71853	1.6204	1.80588	2.00441	1.43068	1.38279	1.87915	1.53029	1.94951	1.49873
TAG (47:0).(47:0/FA14:0)	7.12294	6.4173	7.15613	7.3021	7.88388	7.12055	6.78509	6.17777	6.84505	6.61344	12.9383	6.94692	9.31475	6.06591	6.13948	5.74167	5.91962	6.28792	6.88921	5.63186	6.42076	7.00249	5.73441	6.74809	7.57695	5.52805	7.75722	7.57802
TAG (47:0).(47:0/FA15:0)	17.91	16.4715	17.0797	18.2964	18.2374	16.0244	16.7442	15.689	17.2495	17.3084	30.5346	16.6244	23.56	15.6503	15.2827	14.4069	15.4791	15.3081	17.9376	14.8642	16.7764	16.3736	15.7457	17.0111	17.6933	15.3715	18.9942	18.6905
TAG (47:0).(47:0/FA16:0)	32.833	31.0155	33.7813	34.7416	35.4988	32.2994	30.9279	30.9798	31.2106	33.4169	55.0342	31.1916	43.4131	28.7116	27.3574	27.2308	29.1248	30.7258	33.0577	27.8895	33.5032	32.1354	30.0518	32.609	34.013	27.6208	34.4027	35.9518
TAG (48:0).(48:0/FA16:0)	57.4076	54.1551	58.0541	59.7266	62.4941	54.8234	51.7885	48.7439	50.813	53.6949	92.2994	55.8573	75.9411	50.6795	48.1512	48.4145	51.9411	49.5086	54.7875	49.0517	55.5704	54.056	50.3307	55.9805	54.0991	48.9118	61.6134	58.2863
TAG (50:3).(50:3/FA18:3)	0.122398	0.0984046	0.10301	0.0752266	0.145654	0.1696	0.126393	0.343474	0.178385	0.19332	0.35446	0.251052	0.159643	0.0905099	0.115633	0.0946577	0.0977523	0.178729	0.144577	0.13682	0.17477	0.119932	0.0881149	0.13048	0.331955	0.130684	0.0936825	0.144502
TAG (50:4).(50:4/FA14:0)	0.0858662	0.046149	0.0835439	0.0787569	0.102193	0.150795	0.0755452	0.35231	0.177853	0.145509	0.629775	0.176916	0.0929581	0.116029	0.0614479	0.0544814	0.0619145	0.118267	0.0757645	0.0546375	0.151727	0.0840443	0.071004	0.0806112	0.138906	0.124413	0.0948598	0.129652
TAG (52:1)a.(52:1/FA16:0)	0.44299	0.373945	0.430731	0.42714	0.497283	0.573449	0.49019	0.861084	0.642077	0.677019	1.14353	0.723417	0.615013	0.755241	0.381331	0.387047	0.510801	0.647652	0.450418	0.462044	0.70737	0.520086	0.429983	0.423472	1.08439	0.569938	0.462087	0.775236
TAG (52:1)a.(52:1/FA18:0)	0.28298	0.238803	0.259933	0.296502	0.320676	0.305899	0.296215	0.54273	0.400475	0.437563	0.776168	0.435023	0.360069	0.487053	0.25193	0.265101	0.292966	0.377609	0.239698	0.261517	0.445354	0.254031	0.25304	0.298481	0.679873	0.402948	0.323158	0.418139
TAG (52:1)a.(52:1/FA18:1)	0.654807	0.601043	0.648088	0.676632	0.785782	0.814804	0.805279	1.18893	1.02058	0.933107	1.78641	0.926295	0.90621	1.19918	0.631464	0.571989	0.719113	0.882113	0.713	0.720872	1.07621	0.699207	0.679045	0.736504	1.72515	0.933224	0.675529	1.10026
TAG (52:1)b.(52:1/FA16:0)	1.30474	0.935304	1.05672	1.12347	1.25367	1.38936	1.482	2.05217	1.80314	1.53573	2.89529	1.92719	1.82335	2.04498	1.02073	0.918538	1.25372	1.35313	1.20447	1.07855	1.94508	1.32474	1.11653	1.19864	3.09117	1.39014	1.13383	2.05224
TAG (52:1)b.(52:1/FA18:0)	1.30199	0.908559	1.04576	1.05286	1.25813	1.28565	1.31736	2.0704	1.77963	1.30182	2.57545	1.64255	1.75405	2.2199	1.00982	0.875705	1.27555	1.39115	1.15294	1.07269	2.01645	1.3685	1.13184	1.28922	3.03742	1.25179	1.14725	1.95207
TAG (52:1)b.(52:1/FA18:1)	1.06023	0.840188	0.958411	0.881082	1.10347	1.19634	1.22832	1.69605	1.46132	1.20474	2.49461	1.45254	1.41183	2.03198	0.956098	0.806036	1.06869	1.21114	1.01396	0.992712	1.72534	1.28202	1.00405	1.0077	2.65295	1.27503	0.971615	1.88661
TAG (52:3).(52:3/FA16:0)	3.01649	2.84102	3.1899	3.28279	3.62553	4.42443	3.65112	9.45055	5.99683	5.39639	12.1419	5.88998	5.29671	7.37627	3.24603	2.826	3.0832	4.50812	3.40578	3.7541	6.13542	3.7068	3.05371	3.5838	7.47639	4.1437	3.5638	4.76988
TAG (52:3).(52:3/FA18:0)	0.114874	0.100741	0.109069	0.100947	0.12283	0.204586	0.154272	0.38377	0.183763	0.183402	0.580801	0.23547	0.155477	0.150454	0.0815554	0.0874814	0.115079	0.167107	0.104425	0.121444	0.163324	0.125147	0.106539	0.127511	0.284747	0.151668	0.135922	0.295682
TAG (52:3).(52:3/FA18:1)	3.48487	3.36096	3.86966	4.00858	4.59904	5.42507	4.07471	9.73563	7.00453	6.50809	15.5255	7.41794	5.67945	7.64278	3.41496	3.31612	4.04982	5.60604	4.26184	4.32504	7.72246	4.43909	3.51539	4.4627	10.4124	5.27593	4.08242	5.80427
TAG (52:3).(52:3/FA18:2)	2.89218	2.65857	3.38257	2.96782	4.04917	4.52387	3.21307	8.63844	5.7436	5.13616	12.8527	6.23421	4.8869	6.27065	2.56635	2.46388	2.83863	4.75344	3.22279	3.20189	6.10695	3.5335	2.83438	3.28526	7.4289	4.33335	3.29051	4.85198
TAG (52:3).(52:3/FA18:3)	0.0846664	0.0473934	0.0486669	0.0673443	0.0818646	0.094532	0.0805027	0.194709	0.118271	0.124156	0.135375	0.111699	0.118227	0.0506746	0.0570206	0.0780742	0.0560675	0.119975	0.0684292	0.0662258	0.0714974	0.0786557	0.0615541	0.0720977	0.156075	0.070733	0.0633628	0.0827775
TAG (52:4).(52:4/FA16:0)	5.97021	4.81298	6.22139	5.86419	7.65633	6.65575	6.081	19.0624	9.81886	9.67281	14.3429	8.0719	8.01833	7.27224	4.62159	4.96622	5.19857	8.91663	6.24215	6.66749	8.26281	5.62704	4.9873	6.37667	8.87209	7.55138	6.29716	5.64919
TAG (52:4).(52:4/FA18:1)	0.54586	0.437806	0.562736	0.52326	0.648344	1.05115	0.518305	1.54669	1.02924	0.939571	2.69911	1.24499	0.741886	0.773242	0.456467	0.457189	0.546863	0.885474	0.657767	0.594243	0.943817	0.538746	0.486492	0.631879	1.37245	0.756785	0.683316	0.978096
TAG (52:4).(52:4/FA18:2)	9.2922	7.88415	9.70859	9.90165	13.1957	12.0729	9.57057	33.352	17.7046	14.7929	26.6766	14.482	12.2894	13.1985	7.74648	7.94522	8.06388	15.0666	10.6721	10.6731	15.6986	9.08882	8.53024	9.46841	15.6224	12.6528	10.4109	10.5309
TAG (52:4).(52:4/FA18:3)	0.442758	0.365201	0.479875	0.525311	0.646466	0.630991	0.475273	1.58322	0.8791	0.709963	1.17676	0.891145	0.641211	0.530795	0.425183	0.335253	0.396705	0.749929	0.493911	0.507774	0.624249	0.387164	0.391617	0.479507	0.881376	0.523569	0.486857	0.546655
TAG (52:4).(52:4/FA20:4)	0.0164783	0.0126756	0.019267	0.0272673	0.0196625	0.039439	0.0221919	0.0568514	0.0295654	0.133846	0.179302	0.136274	0.0606302	0.0280018	0.00437934	0.0228651	0.0169473	0.00872568	0.00693392	0.017983	0.0303255	0.0174899	0.0100437	0.00653065	0.037276	0.0315123	0.0280131	0.051333
TAG (52:5).(52:5/FA16:0)	0.722925	0.674288	0.941492	0.612538	1.07781	0.97023	0.760395	3.03626	1.95235	1.62846	1.81067	1.43932	0.996708	0.623187	0.656635	0.629518	0.604687	1.25784	0.949746	0.877342	0.861898	0.632051	0.65022	0.72394	1.18095	1.00066	0.827894	0.656871
TAG (52:5).(52:5/FA18:1)	0.0674386	0.0633384	0.0675013	0.0843193	0.0788203	0.0906884	0.0589785	0.190866	0.0803897	0.100554	0.332	0.143198	0.0670218	0.0520976	0.0355514	0.057258	0.0352801	0.0536387	0.0478706	0.0421585	0.0971097	0.0439164	0.0532848	0.0480739	0.0797361	0.0548453	0.0678867	0.105102
TAG (52:5).(52:5/FA18:2)	0.94215	0.682869	0.875129	0.922973	1.11194	1.29592	0.936404	3.65147	2.18136	1.70798	3.56235	1.64623	1.23246	0.894776	0.715799	0.746386	0.773756	1.41097	0.9388	0.985534	1.17136	0.870594	0.788872	0.889717	1.80759	1.1998	1.001	1.10928
TAG (52:5).(52:5/FA18:3)	1.10304	0.987001	1.31139	1.15407	1.42256	1.47454	1.16493	4.69185	2.48712	1.98231	2.05391	1.77327	1.73604	0.911067	0.968095	1.00965	1.00976	1.98765	1.2389	1.3579	1.28243	1.03487	0.925748	1.15036	1.82474	1.43369	1.16922	1.05441
TAG (52:6).(52:6/FA16:0)	0.167913	0.170697	0.17444	0.227244	0.224346	0.201753	0.208311	0.317561	0.296215	0.243476	0.440031	0.300686	0.309877	0.158272	0.146478	0.103974	0.185989	0.191409	0.185944	0.0732558	0.184203	0.189709	0.156887	0.166686	0.176788	0.133999	0.245557	0.145515
TAG (52:6).(52:6/FA16:1)	0.0124938	0.0162871	0.019581	0.01565	0.0215057	0.0506033	0.00974409	0.0516626	0.0436984	0.021547	0.0502089	0.0718342	0.0240275	0.0151947	0.0183157	0.0179981	0.0114439	0.0490307	0.0168929	0.0175932	0.0184237	0.0138292	0.0121717	0.0146136	0.0321765	0.0157842	0.0204214	0.0219439
TAG (52:6).(52:6/FA18:2)	0.029342	0.0270394	0.0487614	0.0288079	0.0328695	0.0724709	0.0271095	0.185731	0.0541523	0.0894788	0.400833	0.127589	0.0773502	0.0444847	0.027956	0.0298172	0.0299908	0.0664129	0.0619133	0.0563805	0.0466903	0.0482223	0.0208159	0.0246441	0.0809658	0.0460877	0.0433936	0.0205824
TAG (52:6).(52:6/FA18:3)	0.0976628	0.0853295	0.129357	0.111902	0.132746	0.134741	0.10271	0.388586	0.311963	0.225867	0.428069	0.175564	0.155126	0.0849875	0.0868197	0.113583	0.0727993	0.176699	0.114217	0.159375	0.136342	0.0867006	0.058533	0.129046	0.314301	0.130861	0.114506	0.0692513
TAG (53:4).(53:4/FA17:0)	0.061238	0.0715646	0.0442185	0.0665903	0.0844676	0.0935768	0.0658531	0.377453	0.109787	0.0818378	0.425834	0.113599	0.0704209	0.0760488	0.0567809	0.0704536	0.0537446	0.0968057	0.0747829	0.0733788	0.0930488	0.0651316	0.072219	0.0943478	0.126532	0.0948283	0.0564936	0.0740195
TAG (53:5).(53:5/FA17:1)	0.0411475	0.0349421	0.0484426	0.0220034	0.0536038	0.0759654	0.0267144	0.168343	0.0871342	0.0886314	0.212263	0.11182	0.0407593	0.0370975	0.030943	0.0243967	0.0289295	0.0764695	0.0597013	0.0366504	0.0501475	0.0355199	0.0259527	0.0401618	0.0878616	0.0706415	0.0546309	0.0716936
TAG (53:5).(53:5/FA18:2)	0.0761884	0.0575546	0.045658	0.0691789	0.0886825	0.108957	0.088907	0.285031	0.13419	0.146291	0.556972	0.159692	0.109313	0.0921334	0.0484218	0.0591998	0.0789227	0.0967366	0.0934903	0.0767177	0.103686	0.0857921	0.0663371	0.0924402	0.162447	0.0987411	0.0739929	0.126989
TAG (53:5).(53:5/FA18:3)	0.0194745	0.020991	0.0218232	0.0145496	0.0214663	0.0369375	0.0142139	0.0514344	0.0254277	0.0259861	0.02243	0.0152719	0.0376132	0.0284118	0.02024	0.0163501	0.0143293	0.0295225	0.0183005	0.0021289	0.0306722	0.0125151	0.0106684	0.0196356	0.0280335	0.0352782	0.0179734	0.0154739
TAG (54:5).(54:5/FA16:0)	0.197309	0.243352	0.193891	0.168521	0.264163	0.249656	0.307074	0.434436	0.315219	0.87285	0.438035	0.565911	0.283507	0.180058	0.191849	0.197731	0.316486	0.140111	0.163839	0.211872	0.190048	0.194995	0.292922	0.239311	0.29314	0.315152	0.131214	0.425567
TAG (54:5).(54:5/FA18:1)	7.40057	6.56113	7.34443	6.74448	8.34089	9.25751	6.78569	21.3529	14.9187	11.2709	18.0032	9.64627	9.52441	14.362	5.93148	5.99637	6.4379	11.2635	7.63433	8.68194	13.6977	7.30658	6.59439	6.80535	14.0051	8.39634	7.4597	8.33227
TAG (54:5).(54:5/FA18:2)	11.8656	9.71372	12.3319	10.8779	14.746	13.3106	11.378	39.0365	25.9936	18.5423	28.5909	14.4922	13.6248	25.2948	9.45465	8.76226	10.3346	17.8814	13.197	12.7411	21.3645	12.0289	9.94382	11.7352	22.412	13.9617	11.4513	13.8716
TAG (54:5).(54:5/FA18:3)	1.07495	0.942461	1.17344	1.01041	1.31917	1.49049	1.07835	3.36187	2.17358	1.65217	2.19201	1.48714	1.41971	1.29758	1.02362	0.922971	1.08393	1.69045	1.2053	1.27354	1.47891	1.08001	0.990922	1.11638	2.11383	1.42905	1.15597	1.28394
TAG (54:6).(54:6/FA18:1)	1.43267	1.20229	1.63714	1.39629	1.87794	1.83388	1.51178	5.43159	3.10755	2.47251	2.81193	2.44624	1.63952	1.43674	1.18837	1.15697	1.20651	2.4554	1.5803	1.79107	1.73913	1.43329	1.24223	1.36888	2.45818	1.9328	1.59242	1.51107
TAG (54:6).(54:6/FA18:2)	30.7495	26.6599	32.3471	28.1301	42.5043	35.3859	27.9896	116.834	55.109	49.2743	61.4365	41.0126	40.2495	36.7679	24.0261	22.7689	26.6924	46.437	31.8886	33.151	44.7364	29.1689	24.5363	29.5397	48.1171	38.2058	30.671	27.9189
TAG (54:6).(54:6/FA18:3)	1.69713	1.49182	2.08668	1.91682	2.58704	2.38829	1.71429	7.91733	4.05413	3.16193	3.66666	2.80139	2.33254	1.64897	1.45506	1.30077	1.61199	2.95238	1.98506	1.98888	2.5198	1.42703	1.56577	1.84431	3.44972	2.37027	1.88959	1.76734
TAG (54:7).(54:7/FA18:1)	0.111778	0.0669647	0.112165	0.12122	0.125631	0.144086	0.102202	0.419155	0.284639	0.180416	0.144878	0.220189	0.111536	0.0652278	0.0726356	0.0778678	0.107117	0.174465	0.120316	0.126758	0.155595	0.0804354	0.0814611	0.071649	0.221246	0.141453	0.10762	0.100118
TAG (54:7).(54:7/FA18:2)	3.34105	2.5613	3.3667	3.43027	4.52154	4.29828	3.26766	15.9184	8.41864	5.95923	6.8625	4.75188	4.79366	2.67581	2.52929	2.42597	2.73562	5.03382	3.69518	4.08772	3.9818	2.91653	2.53078	3.29471	5.08935	4.26598	3.61803	2.97266
TAG (54:7).(54:7/FA18:3)	2.96659	2.32191	3.08267	2.61266	4.05299	3.3949	2.81259	14.7223	6.14932	5.38278	5.39549	4.02446	4.02405	2.43898	2.34344	2.23594	2.48756	4.81483	3.23473	3.12886	3.44346	2.61107	2.40287	2.88464	4.4589	3.90333	3.11385	2.91219
TAG (54:7).(54:7/FA18:4)	0.0736031	0.0756145	0.102272	0.0708457	0.123613	0.0989764	0.0853477	0.438993	0.139237	0.11088	0.154305	0.140651	0.128731	0.0667845	0.0561444	0.0759917	0.0608081	0.1451	0.10855	0.0927338	0.101601	0.0831716	0.0745679	0.0720766	0.122731	0.105275	0.0915679	0.0857078
TAG (54:8).(54:8/FA18:3)	0.384976	0.269124	0.432387	0.435558	0.475464	0.469845	0.316655	2.24449	1.36424	0.796575	0.887871	0.623374	0.592791	0.308955	0.281251	0.349104	0.344181	0.660821	0.463589	0.530662	0.485974	0.370274	0.265205	0.407495	0.662506	0.494871	0.392723	0.363512
TAG (55:7).(55:7/FA15:0)	2.72543	2.63883	2.69999	2.89955	3.02707	2.5895	2.52009	2.37947	2.40643	2.40689	4.57918	2.59067	3.83103	2.23115	2.35305	2.20362	2.42129	2.32945	2.65331	2.31751	2.44191	2.54547	2.38387	2.54631	2.33433	2.28519	2.79698	2.47387
TAG (55:7).(55:7/FA22:6)	0.104245	0.0901955	0.103599	0.113971	0.11057	0.100712	0.0926444	0.0866131	0.0882998	0.0917637	0.170076	0.0942994	0.139367	0.0841307	0.083057	0.0831186	0.0890497	0.0847842	0.102488	0.0902547	0.0922587	0.102098	0.0869611	0.0950404	0.0854344	0.0887211	0.105982	0.0943386
TAG (56:3).(56:3/FA18:0)	0.0373649	0.0325354	0.0375838	0.037418	0.0433496	0.0486943	0.0447276	0.220046	0.0526565	0.0465303	0.195477	0.0578683	0.048659	0.0513115	0.0318845	0.0365227	0.0442024	0.0537649	0.0338907	0.0405674	0.0433424	0.03516	0.0308699	0.0381601	0.0782516	0.0501121	0.0331955	0.103449
TAG (56:3).(56:3/FA18:1)	0.410677	0.357905	0.40769	0.437398	0.446924	0.451932	0.417063	1.02958	0.540506	0.503978	1.18229	0.515339	0.591409	0.535064	0.390996	0.373371	0.436811	0.556978	0.404302	0.434092	0.543375	0.428912	0.366445	0.412767	0.845261	0.554535	0.464344	0.660399
TAG (56:3).(56:3/FA20:1)	0.176566	0.171193	0.167979	0.195789	0.217048	0.206827	0.178035	0.470376	0.220904	0.207753	0.534659	0.247449	0.275053	0.223271	0.163707	0.163273	0.180779	0.231455	0.194097	0.201582	0.234508	0.194215	0.170384	0.199346	0.347285	0.231556	0.201423	0.314814
TAG (56:4).(56:4/FA18:0)	0.0112715	0.0131124	0.00855722	0.0108164	0.0167653	0.0343325	0.0194939	0.223086	0.0252183	0.0149992	0.235028	0.0329511	0.0295197	0.0220338	0.0108441	0.0115745	0.0166619	0.0214536	0.0109016	0.0175851	0.0193157	0.0132007	0.00533075	0.0111198	0.0358112	0.027604	0.0129257	0.0587987
TAG (56:4).(56:4/FA18:1)	0.181581	0.15655	0.191531	0.198269	0.224754	0.240483	0.207549	0.99139	0.309559	0.263778	1.10273	0.337603	0.241806	0.267236	0.179277	0.187991	0.182559	0.286488	0.207161	0.209825	0.295053	0.177203	0.173758	0.211139	0.490435	0.314377	0.182147	0.37582
TAG (56:6).(56:6/FA16:0)	1.10417	0.799392	0.753076	1.08339	1.06423	1.05516	0.844035	0.895592	0.961605	1.81716	2.18612	1.49704	1.40519	0.885862	0.84372	0.637737	0.934617	0.872791	0.908042	0.783116	0.941501	0.878672	0.849261	0.951061	1.13155	0.816606	0.881414	1.10195
TAG (56:6).(56:6/FA18:0)	0.926707	0.83268	0.901291	0.957424	1.09927	1.06893	0.915844	0.795544	1.16086	1.85848	2.26179	1.37686	1.33539	0.801888	0.697637	0.714829	0.942283	1.01275	1.04824	0.859552	0.912821	0.840055	0.858124	0.912328	0.99545	0.834787	1.04748	1.06992
TAG (58:2).(58:2/FA18:1)	0.316714	0.312088	0.312524	0.322869	0.335491	0.330008	0.324238	0.433944	0.367571	0.306643	0.564098	0.318352	0.445594	0.497831	0.29278	0.282973	0.342496	0.384207	0.299142	0.309154	0.349887	0.308286	0.297278	0.300516	0.528563	0.378126	0.314514	0.359144
TAG (58:2).(58:2/FA22:0)	0.00971795	0.00787861	0.00953695	0.00880678	0.00989088	0.00960979	0.0100054	0.0236634	0.0109755	0.00973406	0.0219207	0.0107422	0.0143385	0.0103981	0.00923343	0.00865921	0.0101519	0.0125869	0.00829066	0.00896598	0.0119579	0.00893591	0.00846948	0.00991681	0.0159124	0.010078	0.0096347	0.016479
TAG (58:3).(58:3/FA18:1)	0.131071	0.126925	0.124157	0.134755	0.154611	0.129744	0.149455	0.313168	0.182361	0.134851	0.297427	0.149146	0.193744	0.299392	0.126928	0.126761	0.148379	0.182723	0.131678	0.137084	0.183198	0.141234	0.130786	0.134665	0.266999	0.164949	0.133009	0.19146
TAG (58:3).(58:3/FA18:2)	0.116099	0.101828	0.107478	0.113395	0.126386	0.118925	0.129958	0.251501	0.16326	0.119085	0.251039	0.125087	0.170859	0.293143	0.107796	0.0983086	0.126934	0.159836	0.115377	0.113829	0.167411	0.124799	0.109377	0.114462	0.244457	0.150065	0.115669	0.152548
TAG (58:3).(58:3/FA22:0)	0.0297481	0.0219158	0.027265	0.0317952	0.0284501	0.0263876	0.026419	0.0883885	0.0345288	0.031649	0.0723722	0.0386201	0.0342779	0.0291609	0.0269366	0.0280351	0.0333196	0.0395906	0.0268097	0.030499	0.0336374	0.0254602	0.0262072	0.0268303	0.051246	0.0354176	0.0283584	0.0423124
TAG (58:4).(58:4/FA18:1)	0.036761	0.0331794	0.0416382	0.0350882	0.0332417	0.0454281	0.0388632	0.173874	0.0504553	0.0472924	0.153783	0.0612952	0.0363758	0.047495	0.0334706	0.0345054	0.0342368	0.0568055	0.0337444	0.0353907	0.0561789	0.0313137	0.0278688	0.0367237	0.0808439	0.0553681	0.0368975	0.0775948
TAG (58:4).(58:4/FA18:2)	0.219016	0.213099	0.21754	0.241369	0.250583	0.227926	0.223173	0.587548	0.294207	0.245105	0.438984	0.239272	0.313881	0.504955	0.191367	0.174744	0.225096	0.313183	0.207939	0.244587	0.337488	0.235895	0.196846	0.206221	0.415015	0.266313	0.231325	0.258643
TAG (58:4).(58:4/FA22:0)	0.0172969	0.0178427	0.0203532	0.0216057	0.0236899	0.0226392	0.0181812	0.113071	0.0165055	0.0206578	0.0775684	0.035742	0.0248938	0.0195716	0.0140842	0.0170627	0.0189827	0.0231995	0.0179079	0.0188764	0.0254452	0.0164794	0.015457	0.0198005	0.0393168	0.030499	0.02156	0.039068
TAG (58:5).(58:5/FA18:0)	0.583526	0.571943	0.619	0.615522	0.679883	0.678481	0.65596	0.622015	0.706812	0.596993	1.05913	0.643166	0.855036	0.608077	0.568464	0.534686	0.923377	0.632095	0.588635	0.523849	0.584811	0.574978	0.586489	0.60086	0.891941	0.73238	0.701409	1.17744
TAG (58:6).(58:6/FA18:0)	5.27228	5.02732	5.33204	5.8693	6.17165	5.92776	4.92756	4.51848	5.01873	5.77764	10.2726	5.44013	7.48269	4.50753	4.14964	4.19947	4.6854	5.55336	5.29255	4.51491	4.99915	4.55944	4.62314	5.33249	6.45444	4.48953	5.56677	4.77268
TAG (58:6).(58:6/FA18:1)	0.111688	0.0696863	0.0814683	0.111916	0.120321	0.144826	0.0983585	0.171542	0.0981208	0.132301	0.341167	0.134718	0.137508	0.0927107	0.0908481	0.0716578	0.0703822	0.109963	0.100351	0.108882	0.0928683	0.0732838	0.109278	0.116282	0.137076	0.084698	0.0829034	0.0768632
TAG (58:7).(58:7/FA18:1)	0.106534	0.086847	0.103148	0.07939	0.128151	0.114528	0.0949117	0.0947471	0.119264	0.160215	0.382215	0.141694	0.152651	0.0957327	0.0946169	0.124448	0.088138	0.142349	0.0801017	0.0889627	0.101125	0.0831518	0.06168	0.118251	0.18246	0.0814706	0.0864066	0.125494
TAG (58:7).(58:7/FA22:4)	0.058171	0.0412294	0.0553896	0.0748099	0.0548183	0.0661243	0.0463507	0.117025	0.141063	0.0937517	0.0580261	0.100048	0.0520132	0.197417	0.0527851	0.0499871	0.0391985	0.104693	0.0720869	0.0729338	0.111918	0.0475763	0.0223103	0.0665193	0.172506	0.0753817	0.0738228	0.0799091
FA (14:0)	5.61095	3.05082	3.04179	4.53794	3.29608	3.19619	2.88013	3.1422	3.56757	3.37981	3.04872	2.39186	3.73393	4.40398	2.92214	3.81957	3.68113	3.95632	3.93298	3.65873	2.92155	4.26856	4.42409	3.12566	5.50038	2.78203	2.49524	3.65786
FA (17:1)	11.8732	2.07911	4.56485	4.13637	4.10925	4.8103	3.93172	8.18192	8.87467	6.62531	4.24473	4.14011	5.64919	15.3625	3.65743	4.38829	3.13469	3.55069	4.43814	6.23371	7.36367	11.5277	11.1774	12.0409	16.1175	5.38075	3.17855	82.0859
FA (20:0)	1.42565	1.04794	0.985454	1.01968	1.1989	0.858811	1.17475	1.32884	0.980241	0.978758	0.981661	0.915466	0.90266	1.01728	1.14785	0.916864	0.923529	0.605001	1.06071	1.02599	0.996694	1.59627	1.47108	0.949424	2.19459	1.2376	0.84548	1.03514
FA (22:4)	0.305326	0.143526	0.219021	0.157226	0.230759	0.139719	0.218395	0.147073	0.184488	0.276311	0.079328	0.177436	0.148008	0.291017	0.175441	0.206888	0.208589	0.237154	0.195977	0.262031	0.235746	0.250835	0.214437	0.185901	0.239388	0.163925	0.150738	0.158496
LPE (22:6)	0.0329859	0.00835256	0.117984	0.175875	0.0798476	0.0325694	0.0614992	0.0707673	0.0738308	0.100717	0.0609575	0.172301	0.11792	0.0448169	0.013466	0.100769	0.171175	0.528804	0.3844	0.066093	0.0183969	0.0249824	0.0458877	0.248465	0.0516401	0.0375135	0.154756	0.121113
LPI (16:0)	0.00613569	0.00278534	0.0104126	0.0218783	0.0103429	0.0104039	0.021787	0.0163097	0.00884303	0.0311657	0.0127836	0.0303188	0.0129131	0.00959096	0.00243201	0.00653368	0.0174614	0.0518511	0.0464856	0.0217137	0.00950516	0.00806305	0.00153014	0.025284	0.0142015	0.00338856	0.0194227	0.00951616
PC (30:0).(12:0/18:0)	1.35204	1.11978	1.10304	1.24606	0.971833	1.09564	1.11609	1.18752	1.07126	0.979201	1.10389	1.29837	1.08301	1.11708	1.21636	1.03429	1.07787	1.00456	0.888482	1.03709	1.11977	1.22008	1.13419	1.20748	1.108	1.19275	1.08397	0.998244
PC (30:0).(14:0/16:0)	0.675082	0.149934	1.92858	2.85066	1.58137	1.23768	1.50883	0.937814	0.977541	1.22341	1.71345	2.06099	1.26533	1.45204	0.301955	2.83166	4.63973	3.79557	5.62465	1.49245	0.746874	1.22935	0.664078	2.53326	1.22057	1.51035	3.25935	3.64991
PC (31:0).(15:0/16:0)	0.182229	0.044135	0.507337	0.783625	0.448936	0.557665	0.385675	0.238175	0.191871	0.365132	0.577341	0.711103	0.355792	0.581546	0.109954	0.730178	1.72408	1.46686	1.46106	0.668853	0.162109	0.440807	0.23835	0.644497	0.326585	0.526866	1.42015	1.59328
PC (32:0).(14:0/18:0)	0.0654912	0.0225095	0.19918	0.182085	0.151861	0.101967	0.0943506	0.0940208	0.102183	0.146937	0.128632	0.203222	0.162082	0.145747	0.0277148	0.233887	0.450339	0.443627	0.417316	0.16854	0.0814907	0.121217	0.0821137	0.392899	0.154994	0.201265	0.311977	0.358101
PC (32:0).(16:0/16:0)	20.1926	6.99112	48.2221	67.3235	45.7458	31.3954	32.5281	25.4841	28.6938	45.007	49.1039	58.4635	42.9623	33.2427	8.44498	52.8945	93.0415	83.0526	92.4264	31.789	22.5757	28.6873	16.7951	54.2398	37.6212	36.4755	71.9884	77.6401
PC (32:1).(16:0/16:1)	0.380622	0.088631	1.32971	2.35547	0.917695	1.03546	0.86955	0.708676	0.609055	0.803594	1.13688	1.30302	0.834438	0.670278	0.125162	1.69754	2.55505	1.98886	2.09204	0.787655	0.431884	0.601518	0.388925	1.24712	0.452212	0.636192	1.41505	1.85817
PC (33:1).(15:0/18:1)	0.119896	0.0680886	0.112513	0.152103	0.156724	0.148732	0.102019	0.131502	0.0891644	0.164887	0.168893	0.167753	0.116353	0.17012	0.117179	0.163659	0.240456	0.117712	0.0800208	0.121685	0.11498	0.124496	0.0790392	0.184084	0.101375	0.153726	0.156634	0.25491
PC (34:1).(16:0/18:1)	16.16	2.41844	35.4465	57.8929	17.6142	23.4813	26.1772	30.1249	26.1239	24.7749	29.7784	31.348	18.3611	12.631	2.43408	17.4769	31.0348	28.7895	30.1601	12.8462	11.4496	12.7546	12.5972	22.1138	10.5516	11.9421	18.37	27.0647
PC (34:2).(16:0/18:2)	2.45559	0.388537	2.19058	4.3053	2.9396	5.03133	4.85972	2.22799	1.96831	6.75192	5.24151	5.29555	2.75882	2.49688	0.445706	2.69826	7.64297	3.77022	4.18526	1.42061	1.82333	1.52999	0.830254	4.22124	1.64226	2.00959	3.22242	5.08643
PC (35:1).(16:0/19:1)	0.0554338	0.0287718	0.0701628	0.0885779	0.0417445	0.0749302	0.0712717	0.0494838	0.0593848	0.0766989	0.102417	0.143044	0.0926239	0.050636	0.0220027	0.0425884	0.103037	0.120201	0.0793293	0.0294733	0.0576461	0.0627657	0.0349002	0.0999986	0.0600365	0.0471984	0.104732	0.160162
PC (35:1).(18:0/17:1)	0.0155521	0.00374743	0.033671	0.0448766	0.0146327	0.0148406	0.00992466	0.0174089	0.0284793	0.0231914	0.0216071	0.0138784	0.0311764	0.0135873	0.0160532	0.0215391	0.0583239	0.0337137	0.0347162	0.0125381	0.0148508	0.0102457	0.0118719	0.0249847	0.0211578	0.0040599	0.0263809	0.032271
PC (35:2)a.(17:0/18:2)	0.0137159	0.0117901	0.0136956	0.0192842	0.00476347	0.00602901	0.0174308	0.0102265	0.00577198	0.0182958	0.0252433	0.0229332	0.00694028	0.0167563	0.0148514	0.00929256	0.0404131	0.011918	0.0311354	0.00744003	0.0294413	0.00732243	0.00751884	0.016362	0.00987036	0.0126164	0.0149737	0.0386487
PC (36:0).(18:0/18:0)	0.063502	0.0421305	0.227401	0.213913	0.159334	0.0795804	0.0632347	0.0841906	0.150309	0.165856	0.119286	0.172533	0.218578	0.0640465	0.0393022	0.109373	0.269955	0.315156	0.363436	0.0704811	0.0597156	0.0633333	0.0911241	0.638853	0.161965	0.120325	0.304622	0.440446
PC (36:1).(16:0/20:1)	0.735079	0.0783972	0.856632	1.00863	0.556271	0.671125	0.99947	0.711133	0.763629	0.790976	1.22674	1.97307	1.01683	0.444232	0.0882036	0.727581	1.23171	1.05748	1.33955	0.385065	0.358059	0.408296	0.35888	1.20097	0.427504	0.569826	1.12473	1.72486
PC (36:1).(18:0/18:1)	5.20954	0.765297	24.8344	38.1481	7.59949	8.15212	8.28237	19.1194	16.124	9.32212	12.1277	13.2242	6.74863	4.77172	0.933534	4.89909	13.9011	11.9132	13.7663	6.68219	5.19083	5.87493	7.01585	11.5399	3.52789	5.16991	8.85749	14.1916
PC (36:2)a.(16:0/20:2)	0.446559	0.0793558	0.568897	0.812312	0.3505	0.873316	0.990962	0.572972	0.343369	0.932885	0.830142	1.71121	0.522633	0.5192	0.0676846	0.440832	0.985512	0.709147	0.643548	0.27963	0.184561	0.277997	0.185292	0.710784	0.181592	0.372897	0.778395	1.50326
PC (36:2)b.(18:0/18:2)	0.107279	0.0171062	0.317603	0.37386	0.228803	0.374864	0.251036	0.229011	0.151261	0.315552	0.400979	0.472153	0.274141	0.324041	0.0711563	0.24554	1.12851	0.535137	0.692986	0.284601	0.186852	0.133918	0.13951	0.714107	0.206968	0.404971	0.571928	1.2144
PC (36:2)c.(18:1/18:1)	0.700177	0.258535	1.16863	1.48818	0.439195	1.26439	0.767384	1.26562	0.960432	0.977237	1.44377	1.05442	1.67586	0.630591	0.36688	0.501739	0.936991	0.558989	0.741902	0.607183	0.668273	0.842292	0.948378	0.697371	0.763487	0.967373	0.868487	1.63963
PC (36:3)b.(18:1/18:2)	0.0837837	0.02673	0.225448	0.273505	0.165609	0.272145	0.220053	0.203912	0.176791	0.206282	0.210072	0.222357	0.107712	0.24011	0.031053	0.0376601	0.585626	0.211387	0.193851	0.137202	0.135336	0.205283	0.0926766	0.258125	0.200632	0.168704	0.281239	0.232168
PC (36:5)a.(16:0/20:5)	1.50582	0.265694	1.72469	3.13063	2.0836	2.4777	2.43476	1.58946	1.12692	4.26817	3.8069	3.21106	1.83933	0.702988	0.141734	2.30665	3.01373	2.06887	1.3914	0.719595	0.484649	0.699193	0.409122	1.37395	0.365024	0.618448	1.30743	1.70301
PC (36:6).(14:0/22:6)	0.0360841	0.0105451	0.0720902	0.0959174	0.0861988	0.0707187	0.0789106	0.0279367	0.0413077	0.0386745	0.0775284	0.106709	0.0800601	0.0447605	0.0216911	0.0883238	0.316254	0.239752	0.299552	0.0765032	0.0241569	0.0395213	0.0111261	0.161989	0.0761125	0.0886547	0.33221	0.188625
PC (37:1).(18:0/19:1)	0.106722	0.0717116	0.0568757	0.0754219	0.0421581	0.138717	0.0905901	0.110859	0.0920979	0.100607	0.117605	0.113078	0.181092	0.0910578	0.0695095	0.0542561	0.060146	0.0463428	0.0882581	0.0360212	0.0896775	0.106076	0.111976	0.113112	0.129439	0.14331	0.149695	0.213738
PC (38:1).(18:0/20:1)	0.111327	0.0256468	0.28725	0.430837	0.132536	0.106767	0.126484	0.233688	0.254681	0.142558	0.23676	0.287272	0.233062	0.153445	0.0559637	0.268905	0.581818	0.512692	0.727626	0.167775	0.137978	0.168529	0.17549	0.684916	0.22034	0.30053	0.520623	0.861269
PC (38:2)a.(18:0/20:2)	0.0715423	0.0175419	0.3435	0.31831	0.149194	0.187927	0.173364	0.19367	0.137053	0.218793	0.237127	0.382644	0.187223	0.245401	0.0578034	0.220854	0.777379	0.483462	0.766414	0.180504	0.106416	0.171964	0.112037	0.808118	0.106847	0.29558	0.59606	1.22142
PC (38:3).(18:0/20:3)	0.00376978	0.00354823	0.0099175	0.0117528	0.00694554	0.0072323	0.00651812	0.0129061	0.00786511	0.00944639	0.00262541	0.0159435	0.00311352	0.00345462	0.00311569	0.00814954	0.0194777	0.0145304	0.00776081	0.00989348	0.0122607	0.00590335	0.00654474	0.0216015	0.0109616	0.00680964	0.0111435	0.00604125
PC (38:4).(18:0/20:4)	0.11742	0.0289585	0.396828	0.51114	0.224653	0.403831	0.183982	0.218436	0.256901	0.43472	0.271126	0.428337	0.331282	0.339954	0.085622	0.591918	1.27278	0.763652	0.839612	0.356643	0.200896	0.327168	0.193496	0.950107	0.247671	0.352306	0.474717	1.07933
PC (38:6)a.(16:0/22:6)	12.2725	2.46872	17.0463	24.248	20.2528	14.452	14.6728	10.5399	13.1482	25.0686	23.7188	36.8497	18.131	9.62026	2.3946	16.9456	39.7159	38.5112	36.553	9.9078	6.86726	7.81282	5.61038	22.1947	10.6065	12.5684	37.6296	30.3726
PC (38:6)c.(18:2/20:4)	0.0211441	0.0082792	0.00975157	0.021299	0.0226194	0.0421279	0.0298035	0.00887886	0.00393256	0.036419	0.0291027	0.0113078	0.0141412	0.0163482	0.00249255	0.019743	0.0251079	0.0272059	0.0233132	0.0223997	0.0270985	0.0266361	0.0163923	0.02732	0.0204411	0.0126003	0.0139329	0.0354828
PC (40:5)a.(18:0/22:5)	0.495663	0.17593	1.5981	1.3506	1.33923	0.911421	0.60536	0.594455	0.907691	1.43939	1.57601	2.15463	1.51231	1.25495	0.485513	2.0828	4.60331	4.54376	4.72818	1.36226	1.00352	0.904576	0.831913	5.13875	1.87415	2.26725	4.83937	5.40512
PC (40:6).(18:0/22:6)	14.0234	4.41967	50.0814	39.7833	47.1887	23.7057	20.7824	17.0208	27.4092	48.4517	47.4753	62.6359	52.1922	36.0067	15.4243	64.26	144.782	142.283	150.24	41.9961	30.4177	28.6022	25.8634	151.219	57.8619	76.75	141.317	167.699
PC (40:7)a.(18:1/22:6)	1.324	0.202112	3.31033	5.14819	1.88181	1.92844	2.31115	2.4096	2.78912	2.63647	2.84058	2.91539	1.74848	2.41784	0.458199	3.27322	7.24396	5.16653	6.64975	2.16315	1.89338	2.25473	2.55701	6.11635	2.22575	2.43494	6.70322	8.09892
PC (40:7)b.(18:1/22:6)	1.58346	0.156857	3.01057	4.99639	1.76395	1.88683	1.96598	2.43967	2.7878	2.17063	2.75784	3.14387	1.35027	2.28631	0.408986	3.35359	6.70036	4.59188	5.62912	2.3352	1.76935	2.59863	2.26842	5.42078	2.29766	2.50802	6.05132	8.04625
PC (40:8)a.(18:2/22:6)	0.292053	0.0495631	0.351669	0.446355	0.30877	0.399406	0.378641	0.188454	0.224029	0.401976	0.478337	0.89623	0.373404	0.6185	0.201362	0.532749	1.97582	0.989013	1.39273	0.372017	0.239162	0.34536	0.224317	1.27125	0.415467	0.785907	1.89772	2.8758
PG (36:1)a.(18:0/18:1)	4.2396	3.75315	4.42924	3.38663	4.38271	4.39021	4.94194	4.27054	4.05763	4.0877	4.26615	5.04557	4.9456	4.12503	3.98117	4.78238	4.67022	5.34161	4.84253	3.72242	4.51898	3.66477	3.45399	4.51272	3.54878	4.36053	4.18084	3.53115
PG (36:1)b.(18:0/18:1)	3.80982	4.0132	4.32205	3.54624	4.03493	4.02604	4.93488	4.54452	4.25986	3.96938	4.47292	4.60459	5.37255	3.85481	3.5843	5.01748	4.2684	4.57639	4.79144	4.31945	4.48592	3.08639	3.80774	4.61243	3.41715	4.42041	3.93417	4.08874
PI (38:5)c	0.997274	0.151042	1.48682	2.19547	1.44092	1.39864	1.59941	1.8373	1.41496	2.40632	2.45893	3.10163	1.03712	0.324646	0.0333697	0.322066	0.533804	0.899017	0.770812	0.531472	0.418089	0.55935	0.748829	0.645952	0.26091	0.255881	0.275083	0.585172
PI (38:6).(16:0/22:6)	0.84513	0.121605	1.36507	2.19149	0.979281	1.1679	1.18872	0.635315	0.715603	1.84321	1.276	2.35587	1.12052	1.19498	0.512111	1.95699	4.16911	4.76318	4.98112	1.83775	0.921805	1.16354	0.788412	4.31138	1.24419	2.05024	4.77256	5.42916
PI (40:6)	0.649377	0.143016	1.85074	1.89746	1.56205	0.954194	0.684902	0.843354	1.41446	2.05131	1.29239	2.51928	1.41374	0.507343	0.36424	0.949432	3.12507	3.06233	2.7999	1.09816	0.464211	0.850412	0.887089	4.5646	0.762941	1.76563	2.66376	5.46813

## Sheet: T.stat
	t.stat	p.value	-LOG10(p)	FDR
PI (38:5)c	6.9114	2.4491e-07	6.611	5.4861e-05
Cholesterol.-H2O	5.9014	3.1758e-06	5.4981	0.00035569
PC (36:5)b	4.1844	0.00028859	3.5397	0.017379
PC (40:5)a.(18:0/22:5)	-4.125	0.00033723	3.4721	0.017379
PC (40:6).(18:0/22:6)	-4.0715	0.00038793	3.4113	0.017379
SM (d36:1)	3.8335	0.00072066	3.1423	0.024096
PC (36:5)a.(16:0/20:5)	3.8165	0.00075299	3.1232	0.024096
PI (38:6).(16:0/22:6)	-3.6773	0.0010782	2.9673	0.030191
PC (40:6)	-3.5786	0.0013884	2.8575	0.031602
PC (39:5)a	-3.5723	0.0014108	2.8505	0.031602
TAG (52:5).(52:5/FA18:1)	3.4729	0.0018168	2.7407	0.036996
PC (40:5)a	-3.4045	0.0021604	2.6655	0.037626
PC (40:8)a.(18:2/22:6)	-3.4002	0.0021836	2.6608	0.037626
GM3 (d36:1).(d18:1/18:0)	3.2322	0.003326	2.4781	0.053216
PC (32:0).(14:0/18:0)	-3.1978	0.003622	2.4411	0.053394
Cer (m34:0).(m18:0/16:0)	-3.177	0.0038139	2.4186	0.053394
PC (40:8)	-3.0611	0.0050715	2.2949	0.065895
PC (40:7)	-3.0402	0.0053369	2.2727	0.065895
TAG (52:6).(52:6/FA16:0)	3.0212	0.0055893	2.2526	0.065895
TAG (52:4).(52:4/FA20:4)	2.9945	0.0059652	2.2244	0.065969
PC (38:1).(18:0/20:1)	-2.9796	0.0061846	2.2087	0.065969
PC (34:1).(16:0/18:1)	2.9273	0.0070169	2.1539	0.071445
PC (38:4).(18:0/20:4)	-2.8697	0.0080564	2.0939	0.073933
PC (40:7)b.(18:1/22:6)	-2.8512	0.0084187	2.0748	0.073933
CE (18:1)	2.8469	0.0085065	2.0702	0.073933
LPC (18:1)	2.8426	0.0085932	2.0658	0.073933
PC (31:0).(15:0/16:0)	-2.8274	0.0089116	2.05	0.073933
PC (40:7)a.(18:1/22:6)	-2.7309	0.011192	1.9511	0.089538
PC (34:1)	2.7147	0.011625	1.9346	0.089792
SM (d32:1)	-2.6906	0.012297	1.9102	0.091033
PC (28:0)	-2.6802	0.012598	1.8997	0.091033
PC (31:0)	-2.6519	0.013455	1.8711	0.093113
PC (38:4)b	-2.6371	0.013925	1.8562	0.093113
Cer (m36:2).(m18:2/18:0)	2.6307	0.014133	1.8498	0.093113
PC (38:2)a.(18:0/20:2)	-2.6148	0.014663	1.8338	0.093841
PC (36:2)a	2.5544	0.016839	1.7737	0.10297
SM (d38:0)	2.5501	0.017009	1.7693	0.10297
PC (36:6)	-2.52	0.018212	1.7396	0.10485
PC (40:5)b	-2.519	0.018255	1.7386	0.10485
TAG (52:5).(52:5/FA16:0)	2.4758	0.020129	1.6962	0.11272
CE (18:2)	2.4355	0.022036	1.6569	0.11799
TAG (52:5).(52:5/FA18:2)	2.4337	0.022124	1.6551	0.11799
CE (18:0)	2.3794	0.024965	1.6027	0.13005
TAG (53:5).(53:5/FA17:1)	2.3548	0.026363	1.579	0.13421
TAG (54:7).(54:7/FA18:2)	2.3153	0.028752	1.5413	0.14312
LPC (22:0)a	-2.2756	0.031349	1.5038	0.1511
Cer (m38:2)b.(m18:2/20:0)	2.2696	0.031762	1.4981	0.1511
PC (34:2)	2.2607	0.032378	1.4897	0.1511
PC (36:2)b.(18:0/18:2)	-2.2287	0.034695	1.4597	0.15861
PC (28:1)	-2.2192	0.035407	1.4509	0.15862
PC (36:6).(14:0/22:6)	-2.2063	0.036402	1.4389	0.15988
TAG (50:4).(50:4/FA14:0)	2.197	0.037129	1.4303	0.15994
PC (30:0).(14:0/16:0)	-2.1783	0.03864	1.413	0.16211
PC (36:1).(18:0/18:1)	2.173	0.039081	1.408	0.16211
TAG (52:6).(52:6/FA18:2)	2.1507	0.040969	1.3875	0.1631
PC (36:0)a	2.1487	0.041141	1.3857	0.1631
PC (36:1)	2.1337	0.042465	1.372	0.1631
TAG (52:5).(52:5/FA18:3)	2.1276	0.043022	1.3663	0.1631
PC (36:2)c.(18:1/18:1)	2.1241	0.043335	1.3632	0.1631
TAG (53:5).(53:5/FA18:2)	2.1202	0.043688	1.3596	0.1631
PC (36:2)a.(16:0/20:2)	2.1117	0.044482	1.3518	0.16334
TAG (54:8).(54:8/FA18:3)	2.1035	0.045252	1.3444	0.16349

## Sheet: FoldChange
	Fold Change	log2(FC)
Cer (d40:1)b.(d18:1/22:0)	3.5688	1.8354
PI (38:5)c	3.3188	1.7307
PC (39:5)a	0.36298	-1.462
PC (40:5)a	0.36974	-1.4354
Cer (d42:1)b.(d18:1/24:0)	2.4991	1.3214
TAG (52:4).(52:4/FA20:4)	2.4322	1.2823
PC (40:8)	0.4184	-1.2571
PC (36:5)b	2.3129	1.2097
Cer (m34:0).(m18:0/16:0)	0.43451	-1.2025
PC (40:8)a.(18:2/22:6)	0.452	-1.1456
PC (40:5)a.(18:0/22:5)	0.45681	-1.1303
TAG (56:4).(56:4/FA18:0)	2.1823	1.1258
PC (40:6).(18:0/22:6)	0.45913	-1.123
PC (40:6)	0.46195	-1.1142
Cer (m36:2).(m18:2/18:0)	2.1452	1.1011
PC (36:5)a.(16:0/20:5)	2.0531	1.0378
Cholesterol.-H2O	2.0444	1.0317

## Sheet: Area (raw)
Peptide	Transition	Samples-H2O_ExtrBlk_01_2 Area	Samples-H2O_ExtrBlk_02 Area	Samples-H2O_ExtrBlk_03 Area	Samples-H2O_ExtrBlk_04 Area	Samples-H2O_ExtrBlk_05 Area	Samples-H2O_ExtrBlk_06 Area	Samples-MeOH_01 Area	Samples-MeOH_02 Area	Samples-MeOH_03 Area	Samples-MeOH_04 Area	Samples-MeOH_05 Area	Samples-MeOH_06 Area	Samples-MeOH_07 Area	Samples-MeOH_08 Area	Samples-MeOH_09 Area	Samples-Mut_1 Area	Samples-Mut_10 Area	Samples-Mut_11 Area	Samples-Mut_12 Area	Samples-Mut_13 Area	Samples-Mut_2 Area	Samples-Mut_3 Area	Samples-Mut_4 Area	Samples-Mut_5 Area	Samples-Mut_6 Area	Samples-Mut_7 Area	Samples-Mut_8 Area	Samples-Mut_9 Area	Samples-QC5_1 Area	Samples-QC5_2 Area	Samples-QC5_3 Area	Samples-QC5_4 Area	Samples-QC5_5 Area	Samples-QC5_6 Area	Samples-QC5_7 Area	Samples-QC5_8 Area	Samples-QC5_9 Area	Samples-WT_1 Area	Samples-WT_10 Area	Samples-WT_11 Area	Samples-WT_12 Area	Samples-WT_13 Area	Samples-WT_14 Area	Samples-WT_15 Area	Samples-WT_2 Area	Samples-WT_3 Area	Samples-WT_4 Area	Samples-WT_5 Area
AcCa (12:0)	Q3_144_+H	#N/A	1128	2319	1986	196	591	#N/A	4619	840	1877	797	1314	1397	2274	3466	2974	2922	965	4507	4937	3380	2408	3736	6224	6002	8397	2271	9443	288	501	1143	94	1980	3102	194	1228	4373	2627	5427	2741	1834	4294	6044	8507	3984	1554	894	4239
AcCa (12:0)	Q3_183_+H	#N/A	11680	5786	4516	6486	4667	#N/A	3855	2120	1974	1656	997	3363	10	1754	4393	8121	11818	7857	11770	11897	13784	10387	20351	11557	22707	21423	15801	7252	13201	12504	12733	8252	12404	14733	16329	14409	22786	4036	9221	2179	6059	8454	5089	11756	25086	5488	59762
AcCa (12:0)	Q3_285_+H	#N/A	607	280	703	958	58	#N/A	1291	892	339	1313	104	1127	663	1904	3651	2382	2127	5798	271	7196	5272	1317	2829	3882	723	1464	196	296	2846	1490	2663	1484	1651	873	1618	773	5097	245	3071	3656	87	1774	351	1100	1340	491	6930
AcCa (12:1)	Q3_144_+H	#N/A	4309	6761	1176	1566	614	#N/A	3106	150	905	344	287	51813	710	278	2059	1619	1272	155	1080	4114	3804	1336	933	801	1515	218	3409	1027	1084	2064	641	163	4299	426	645	279	151	1758	907	3030	4480	1591	1719	2	2358	1886	435
AcCa (12:1)	Q3_181_+H	#N/A	2608	2570	3105	902	2780	#N/A	3056	2519	255	2050	208	1209	2453	685	6034	4948	3048	3668	3670	7003	969	6811	6231	4423	8121	1263	8608	2680	841	2402	2919	7507	18	1022	1097	843	4780	4687	1039	541	6676	298	6320	5041	16226	7335	3485
AcCa (12:1)	Q3_283_+H	#N/A	3522	4594	1985	4327	2560	#N/A	3006	2732	3605	4400	2907	2521	4058	1160	4734	4549	4489	3770	6311	5878	5420	2927	786	7734	6586	4418	7694	1480	5195	3398	6659	3252	2580	2022	4022	9302	4353	3302	7012	4003	5923	8167	5859	950	3576	6281	4972
AcCa (13:1)	Q3_144_+H	#N/A	731	720	959	2186	1412	#N/A	3620	295	358	0	301	1589	9	714	222	624	1397	951	377	555	877	3888	1673	2391	1777	2378	657	1024	1075	16	1232	3463	1218	376	1014	756	479	4402	2577	632	1448	1762	1016	2924	3191	1242	1594
AcCa (13:1)	Q3_195_+H	#N/A	3264	3492	5902	3213	695	#N/A	12297	3259	4250	205	3387	4226	2072	280	3550	3214	888	1006	8295	5326	4008	4588	4166	5949	5801	1060	1495	1346	4945	1773	6103	2622	381	3439	1289	3749	3051	842	5014	4438	501	1733	3733	1950	5549	1046	883
AcCa (13:1)	Q3_297_+H	#N/A	5009	2938	4881	6924	393	#N/A	13925	10611	2681	6122	7981	1007	349	7669	5501	1110	6714	1707	4080	6762	1040	4120	5318	4053	2025	202	7804	11844	8273	203	1893	5255	13215	12534	4663	102	8952	11315	4527	4844	4749	9175	5626	1407	961	7241	1429
AcCa (14:1)	Q3_144_+H	#N/A	629	936	53	3082	499	#N/A	492	815	442	0	0	0	1492	2002	2549	3267	136	4402	2564	3024	2366	950	384	1648	3017	3250	1388	990	1624	1261	1875	1267	825	116	1454	1312	1100	716	112	404	1822	1658	3063	2256	689	1417	3265
AcCa (14:1)	Q3_209_+H	#N/A	8541	9463	13631	13054	9744	#N/A	3612	10208	2016	3165	2334	2374	1207	189	229820	164058	227335	92070	74390	260594	162937	201784	278070	259974	274668	185009	209202	13761	19103	13603	39683	48213	38805	32615	28894	35798	121641	121817	89971	123781	85788	117088	88556	167290	158695	108735	102603
AcCa (14:1)	Q3_311_+H	#N/A	4249	5484	5757	7123	2999	#N/A	6732	5490	848	376	3979	3239	10	2034	2880	5948	3079	4637	6577	13205	5147	802	2230	2025	2694	1235	6382	7607	4525	1164	1539	4750	15	1370	11405	6966	12353	8304	5929	3342	5818	8470	7836	1977	3420	6361	291
AcCa (14:2)	Q3_144_+H	#N/A	799	623	1859	909	264	#N/A	471	0	304	0	386	337	0	0	2830	23589	23069	2742	1147	36694	2151	1835	18903	1257	5707	4853	2560	0	637	2640	645	1688	2782	305	328	1532	2114	7	2468	3398	3913	4022	5793	3057	606	945	1236
AcCa (14:2)	Q3_207_+H	#N/A	2282	1009	302	643	1286	#N/A	2265	834	3202	938	744	493	764	87	7478	880185	363900	12237	6420	1054038	149679	9607	845777	13283	32587	107454	77212	6389	6117	3703	1987	1883	6765	3629	4565	1340	13443	34430	8186	88319	34016	17786	32065	33765	8325	7276	11160
AcCa (14:2)	Q3_309_+H	#N/A	3201	1067	1776	257	210	#N/A	5238	345	1858	1602	608	3136	2692	2846	5837	62481	17500	2958	3801	106551	24046	7660	51624	4751	685	15144	5259	502	3379	1196	2810	1024	5519	427	5	1188	4594	211	3106	13060	6126	4532	3647	2729	2854	1691	4081
AcCa (16:0)	Q3_341_+H	#N/A	1981	304	7607	7771	4515	#N/A	7926	9437	4071	1216	78	2234	466	5896	12589	3789	3215	12378	4884	21584	5543	16733	6965	11211	14875	1006	6200	1048	1911	14795	9095	18270	10486	14860	4907	1648	14663	21614	10365	15115	1007	9751	10873	6886	15079	12198	16122
AcCa (16:1)	Q3_144_+H	#N/A	238	2303	356	0	0	#N/A	566	1095	525	0	6	0	573	0	1690	2565	169	2251	864	1475	295	272	2488	254	4495	667	1364	124	356	1137	155	857	914	531	1692	0	1143	826	1521	747	267	510	1198	3932	2975	6060	1086
AcCa (16:1)	Q3_237_+H	#N/A	1218	1101	2245	303	1712	#N/A	2342	552	2673	4196	1050	3774	584	4349	3095	4344	1598	851	2057	7299	4115	3255	7162	801	446	203	1718	1623	3074	203	181	330	2400	130	818	556	1039	1287	91	209	303	77	793	397	2439	492	549
AcCa (16:1)	Q3_339_+H	#N/A	1019	165	3016	2650	2505	#N/A	10	10	348	48	226	622	201	155	5424	7071	5159	6103	5790	2963	2830	3767	3590	1457	3974	3949	5202	4914	4258	8666	4044	4917	3803	6389	774	1382	4630	2358	1311	9673	5444	3425	2019	3081	3840	4226	7691
AcCa (18:0)	Q3_369_+H	#N/A	256	99	1653	703	197	#N/A	393	1661	1130	1600	1782	235	331	175	1163	341	1124	455	51	275	1364	1401	1061	1314	2271	389	1806	2273	1183	942	387	411	446	960	2094	2391	2131	1295	354	1587	667	553	701	708	553	793	2183
AcCa (18:1)	Q3_144_+H	#N/A	305	546	0	1732	389	#N/A	154	691	86	116	239	111	176	69	1718	575	2095	1353	1158	278	1661	2091	588	460	2269	1475	137	30	1326	432	634	515	1233	1100	641	488	870	445	917	589	921	231	2406	181	697	1185	377
AcCa (18:1)	Q3_265_+H	#N/A	234	91	1552	2900	2468	#N/A	1814	1437	1839	131	1124	743	842	587	779	302	4323	1353	1644	1115	1220	365	3025	2278	1060	1385	168	904	4259	248	1175	1194	2737	1846	1423	1136	275	1493	4267	1049	352	2942	639	1890	765	3469	1220
AcCa (18:1)	Q3_367_+H	#N/A	906	885	409	1201	621	#N/A	834	1131	316	3477	232	647	1067	1325	3361	2450	1703	1937	652	3634	244	1887	3713	1311	1437	1060	3106	1039	108	1564	827	12	2497	2308	1923	6297	535	2086	3963	454	759	2987	3344	3659	1136	921	5846
AcCa (18:2)	Q3_144_+H	#N/A	210	423	1296	655	427	#N/A	709	97	210	41	0	187	0	210	242	565	74	776	524	1044	881	885	188	1045	10	251	0	423	210	635	274	789	181	424	1326	524	157	2942	262	1359	566	729	115	1017	1360	423	428
AcCa (18:2)	Q3_263_+H	#N/A	426	1278	563	506	1232	#N/A	1886	1425	1065	0	0	0	587	1382	1600	670	1388	847	583	765	1291	407	2149	1714	701	253	1581	405	1694	238	2042	1018	0	2304	808	1752	1533	834	2117	261	1201	2102	258	320	1545	512	503
AcCa (18:2)	Q3_365_+H	#N/A	3097	16630	16411	1042	3500	#N/A	186	299	675	564	437	187	1284	81	1158	4353	862	1801	4355	595	1848	354	427	93	4301	269	427	492	1646	2812	2736	3433	1711	2666	3595	1476	1138	560	1826	254	646	3327	2099	1031	1990	978	467
AcCa (24:0)	Q3_453_+H	#N/A	1114	445	291	596	349	#N/A	1745	757	390	663	356	228	373	1265	509	39	396	821	957	592	522	351	822	561	100	69	301	432	495	353	226	136	1489	439	708	233	432	376	244	24	341	396	310	595	796	972	205
AcCa (26:0)	Q3_481_+H	#N/A	104	1101	3364	1781	5399	#N/A	2629	1852	0	2239	0	330	0	1100	759	8247	6632	1256	270	3055	362	1434	234	3315	582	2025	688	1020	1787	2883	1019	1833	2875	1484	1625	1106	1816	1980	2812	863	2649	727	2378	2582	639	163	2603
CE (16:0)	Q3_369_+NH4	#N/A	56990	78509	54115	65539	69598	#N/A	104987	82901	126238	103847	94353	99161	99691	112786	45496	40332	36987	41848	58013	70089	28198	47105	31424	25897	53694	35798	62722	59210	60327	58926	52124	50877	41347	54273	64044	86535	57977	37700	35595	49461	31476	39618	25157	57580	32119	23982	54549
CE (16:1)	Q3_369_+H	#N/A	164144	173123	202348	126932	125171	#N/A	152394	112565	194705	165384	143442	125473	108258	139710	90860	116740	58780	87858	91556	151205	88605	137730	129541	78231	154937	81595	146153	235195	159768	162846	117460	152766	112213	143052	175527	144735	280160	91126	59094	94953	75618	93306	75329	152768	162912	82850	110696
CE (16:1)	Q3_369_+NH4	#N/A	164144	173123	202348	126932	125171	#N/A	152394	112565	194705	165384	143442	125473	108258	139710	90860	116740	58780	87858	91556	151205	88605	137730	129541	78231	154937	81595	146153	235195	159768	162846	117460	152766	112213	143052	175527	144735	280160	91126	59094	94953	75618	93306	75329	152768	162912	82850	110696
CE (18:0)	Q3_369_+NH4	#N/A	26135	31618	23803	23258	30737	#N/A	27100	27364	21988	29040	27869	23660	27368	22026	16137	13214	15619	17433	19061	19934	12969	35123	16910	15223	30423	11095	20464	25760	23124	27520	31957	33152	29423	23659	25876	26514	23431	14222	17374	16150	21777	15542	11186	19615	15254	11284	18040
CE (18:1)	Q3_369_+NH4	#N/A	193904	195591	145891	138906	111027	#N/A	369453	394355	375115	371502	386755	326908	340461	328626	133615	108195	85431	158018	135322	132712	110430	195246	111924	94632	299951	108339	191828	143948	149504	143936	151461	126116	145629	142528	149298	161981	156125	95709	85259	121648	103180	82514	111482	131891	156197	90705	125499
CE (18:2)	Q3_369_+H	#N/A	624331	667242	713575	602237	603506	#N/A	688065	630759	709117	646524	624931	616630	602587	594980	442468	433821	470694	516267	481642	693511	506207	980114	521370	483827	763222	478186	549916	650679	680275	598018	709178	756275	692491	615665	689991	580438	745253	486855	540081	520989	426970	570849	472637	547629	499716	507768	556079
CE (18:2)	Q3_369_+NH4	#N/A	624331	667242	713575	602237	603506	#N/A	688065	630759	709117	646524	624931	616630	602587	594980	442468	433821	470694	516267	481642	693511	506207	980114	521370	483827	763222	478186	549916	650679	680275	598018	709178	756275	692491	615665	689991	580438	745253	486855	540081	520989	426970	570849	472637	547629	499716	507768	556079
CE (18:3)	Q3_369_+NH4	#N/A	20441	22112	10810	17799	31261	#N/A	29084	13661	24845	14884	24685	21936	18447	26893	13279	19065	4121	11596	8424	28022	20177	21425	28145	28551	65380	25862	22168	25224	25207	24416	20625	30565	18726	14253	33878	17688	42276	22977	12075	11196	18101	25667	25704	21165	21441	21495	29014
CE (19:2)	Q3_369_+NH4	#N/A	78100	88057	97806	105753	91006	#N/A	92921	84818	95185	62552	98057	95143	94483	86706	116948	88958	121551	114980	128166	103689	113089	134882	93822	104749	135895	121652	90718	118208	93394	80388	21529	112277	44185	96812	92644	105803	127793	84742	89645	122439	124420	75591	94929	137877	122308	128915	111388
CE (20:2)	Q3_369_+NH4	#N/A	24191	28257	21959	18538	19406	#N/A	18879	22947	17843	15102	16831	17760	15212	13247	17114	7526	11548	22172	18332	24395	18554	52127	28792	26900	31777	21037	20735	18504	19638	19600	21411	24968	22566	19331	19853	21959	51026	17898	19882	16345	18617	18601	18036	21314	21880	14658	14082
CE (20:3)	Q3_369_+NH4	#N/A	27134	26280	22961	16328	8419	#N/A	12761	13329	32709	24180	17423	9305	17298	24712	27676	21112	14699	20728	11743	35323	12437	124549	38511	32222	73178	18152	36732	31947	35728	31828	30543	16222	7247	32645	26499	22207	106365	25549	13317	25035	36082	18054	21411	40460	16834	19999	37283
CE (20:4)	Q3_369_+H	#N/A	88394	149955	188060	93777	112427	#N/A	87334	50365	64373	32594	83181	73674	99956	53353	93003	70528	63455	110087	87002	110692	115738	178905	96161	89570	146365	47092	61727	71967	61499	57348	87048	81438	61337	79988	61542	67531	164948	115819	92272	128402	160289	64970	82909	118944	112857	124856	47266
CE (20:4)	Q3_369_+NH4	#N/A	88394	149955	188060	93777	112427	#N/A	87334	50365	64373	32594	83181	73674	99956	53353	93003	70528	63455	110087	87002	110692	115738	178905	96161	89570	146365	47092	61727	71967	61499	57348	87048	81438	61337	79988	61542	67531	164948	115819	92272	128402	160289	64970	82909	118944	112857	124856	47266
CE (20:5)	Q3_369_+NH4	#N/A	4095	92216	124371	13624	28471	#N/A	22174	20455	7320	19843	30093	12860	7396	17345	60329	30079	45518	57277	67186	99427	69916	85219	34846	81318	67775	22865	54939	33301	27792	23312	27270	2338	6212	20895	19606	20716	81359	32107	91094	91079	84181	40022	63449	64973	29998	38752	40702
CE (9:2)	Q3_369_+NH4	#N/A	433	357	3130	660	3418	#N/A	4363	3921	1648	6753	0	2757	2969	1628	3875	4007	2310	1353	2144	5173	4426	4210	4101	5143	4484	5555	4602	705	4248	4969	5060	5806	1523	2861	5359	695	3603	5380	7399	2387	4943	898	4504	5514	2636	2403	3881
Cer (d34:0)b.(d16:0/18:0)	Q3_256_+H	121	20217	13495	15290	9820	6290	48	3111	2004	1346	1129	1077	2221	2039	1054	23322	12110	26655	29099	27231	67129	26107	148935	40050	33505	277110	30351	43485	17143	18092	13934	14330	13044	10674	14065	15878	12797	32037	15938	20563	24941	31688	24573	18824	24891	22562	20334	90103
Cer (d34:0)b.(d16:0/18:0)	Q3_274_+H	24	1171	896	68	660	1588	12	403	566	441	1243	259	400	894	993	3683	1448	6394	7643	3703	4665	3706	2599	6312	5647	4035	4939	4152	1247	538	331	1017	1438	914	937	1267	916	2160	1152	3075	4756	3779	3143	2332	1411	3126	1805	5280
Cer (d34:0)a.(d18:0/16:0)	Q3_254_+H	#N/A	11530	6474	5029	6471	3777	#N/A	1300	460	1207	1210	969	290	764	1087	6305	4197	8713	8625	7507	17227	8856	25450	9002	10575	47174	7805	7207	6818	6581	6949	5691	5488	5772	5956	4784	2903	10650	3684	7741	7998	9985	7109	11051	7716	4618	6220	14887
Cer (d34:0)a.(d18:0/16:0)	Q3_284_+H	1000206	686455	544221	576483	466114	457109	6249	12935	6864	10358	9358	6579	4176	6696	5615	556702	610136	454857	440133	341711	815119	647035	1097341	920809	560284	665108	488455	459272	756208	731947	753593	617560	601951	583890	412379	425138	368151	818456	643988	727889	1039442	1044306	719753	946592	679223	621084	595828	720204
Cer (d34:0)a.(d18:0/16:0)	Q3_302_+H	13833	10367	9878	5693	8149	8831	722	430	1270	1288	459	553	886	1670	1455	8809	7330	10412	5208	4530	14309	11016	19802	13937	12280	13769	8486	11400	12377	11394	10679	11305	8117	8291	8826	8174	4563	7185	11082	11664	17705	15446	8860	14844	13839	8503	10458	13191
Cer (d34:0)a.(d18:0/16:0)	Q3_522_+H	9795	2971	2978	3786	4975	7093	4496	4122	674	53	2850	2976	1137	756	3707	14658	4302	17926	13769	15662	39199	11197	105249	29917	14848	201661	15795	30818	3787	4011	7191	7314	8627	6288	5753	10346	4090	18319	7176	11604	11275	16638	16875	11551	15338	13428	12496	53490
Cer (d34:1).(d16:1/18:0)	Q3_236_+H	#N/A	2934	664	3327	1538	2345	#N/A	351	441	1162	552	441	587	615	681	8209	1811	8126	6859	3177	24818	8223	67839	16034	5682	86559	5685	8402	3882	4735	2929	2515	3185	924	1365	2255	4231	9992	1798	3321	7071	13945	7911	5796	9038	4308	9392	11459
Cer (d36:1).(d18:1/18:0)	Q3_264_+H	#N/A	2347	3931	11229	5666	0	#N/A	3584	2458	7105	3864	3196	3955	1605	4791	9546	11732	10226	7958	1592	13522	13495	16141	8023	7039	5800	1892	5889	1466	12468	16577	10283	11613	4733	620	6325	12689	11644	11725	8292	5339	6109	22956	5123	6492	9888	13395	7785
Cer (d36:1).(d18:1/18:0)	Q3_282_+H	#N/A	13692546	33431746	32063940	23275476	25235596	#N/A	1355589	1178326	1378059	1391430	1272365	1293708	1238183	1130189	6535895	6998597	6000208	3672279	3727524	12414844	8452468	12340953	13026635	5733418	3112110	4956406	4449477	9604889	8952083	8168787	13985428	14297683	12057270	6642560	5933756	5270839	17813064	11565999	7386575	18131326	14900713	8284064	16354726	12054054	8430403	14092120	8231237
Cer (d36:1).(d18:1/18:0)	Q3_548_+H	#N/A	10980	34143	46260	38749	27455	#N/A	7481	4622	4143	14255	5108	0	0	0	24883	11824	14801	2689	11396	12091	18356	32052	17842	21023	17558	17656	12660	7200	22729	10900	20177	12979	15435	8897	9479	17592	25716	25310	13618	30873	50746	6172	16431	10398	16090	6633	11246
Cer (d40:0).(d18:0/22:0)	Q3_254_+H	#N/A	1335	2832	2400	1538	0	#N/A	1910	950	1591	309	637	322	0	0	2783	946	1261	2914	2522	5352	1894	44511	3557	6733	60278	1585	1594	1290	1611	669	320	693	0	2258	3167	2346	4716	2170	2819	981	2492	3315	0	1261	4410	0	1876
Cer (d40:0).(d18:0/22:0)	Q3_284_+H	#N/A	17039	14758	18510	10517	11264	#N/A	17339	12612	6778	7069	9745	13107	9650	3131	40695	21903	26820	52963	32421	77545	29098	730324	79033	64359	525123	41539	79733	15355	17495	23978	20673	21750	16926	20888	16195	22300	69307	20860	18179	31660	43516	44823	30254	68038	58524	44136	110940
Cer (d40:0).(d18:0/22:0)	Q3_302_+H	#N/A	3617	0	0	645	0	#N/A	621	0	0	2296	0	867	931	713	10295	0	2441	6839	3708	9836	730	69343	1294	8209	67905	9566	4132	1986	2878	1160	320	621	1744	325	427	2173	7039	4212	2495	2851	5608	2927	137	4909	2267	2829	8117
Cer (d40:0).(d18:0/22:0)	Q3_606_+H	#N/A	74125	54261	51069	41748	48985	#N/A	28046	37731	29177	20201	27373	26515	18984	22600	126911	78838	138985	150639	92703	265806	145628	1394551	233164	230434	1301813	124445	323360	45848	83812	80480	68482	73730	71882	59721	100986	70302	261892	116622	117556	83996	141779	128011	158556	226846	193795	135198	298629
Cer (d40:1)d.(d16:1/24:0)	Q3_254_+H	15243	7684	2556	2245	7937	6768	8565	11043	3519	6744	3670	7694	10762	4860	4574	15927	6429	14702	16685	14847	29415	8279	69549	23297	17981	142930	18969	31403	4508	8062	14461	8676	5045	1269	11968	8819	10679	28498	12320	13119	12613	24110	8053	13537	26484	21761	14795	12766
Cer (d40:1)d.(d16:1/24:0)	Q3_604_+H	7940	3137	5367	12690	8566	4969	26300	2837	2521	5967	6142	7066	3239	4304	7740	10783	10462	16355	17377	11678	7252	15349	35830	14369	16875	36069	11659	9764	7274	7927	7504	5854	1699	6042	3755	4717	784	4707	14770	5201	21598	13420	14805	10617	4377	26493	24469	15945
Cer (d40:1)c.(d17:1/23:0)	Q3_268_+H	3651	978	2758	312	2652	0	509	2208	623	1590	312	1575	3155	2265	3269	1438	1323	2129	1845	8307	6687	613	10146	3684	2559	34387	1623	2839	2049	113	2398	2286	1361	1708	3924	3753	0	469	322	7240	5442	5170	2146	2267	3769	4129	2442	2375
Cer (d40:1)c.(d17:1/23:0)	Q3_604_+H	4565	2468	4489	8531	8566	4580	20267	6480	1544	2029	3457	6682	2798	2282	6840	9813	8385	6396	11142	9439	4728	14686	28235	10897	21232	27592	7185	7616	6442	7932	7504	1028	2157	1410	2400	4717	2828	3817	13776	2957	16941	11905	14805	6403	6088	22335	21004	15945
Cer (d40:1)b.(d18:1/22:0)	Q3_252_+H	#N/A	8715	2781	8927	2570	7030	#N/A	1916	1446	0	362	5889	535	2929	784	16150	2772	2411	12943	16385	33107	15486	356110	11897	23308	592049	14763	23422	3416	1017	3827	3848	5888	4243	6321	10009	7932	27607	5491	4135	7444	16031	5349	11956	13742	11311	7210	6350
Cer (d40:1)b.(d18:1/22:0)	Q3_264_+H	#N/A	61915	34354	38146	27676	28084	#N/A	21898	16135	9893	19330	10733	13591	9925	14536	83732	42484	78374	147478	103265	465424	77757	3138952	125467	126655	5200392	90467	148865	28736	47621	47431	44577	44421	30208	66794	63663	60910	222881	48691	44283	57167	137827	86603	65518	140944	107365	80352	105259
Cer (d40:1)b.(d18:1/22:0)	Q3_282_+H	#N/A	5913	10962	2982	6756	3830	#N/A	2557	1965	147	2254	4235	3320	396	679	18763	4142	8528	27459	15501	63053	8348	461751	20983	19627	631138	11892	14378	2445	5313	7926	3840	4452	5015	9676	6472	10415	40613	8045	11277	11596	12070	7599	9818	10023	15052	18016	18349
Cer (d40:1)a.(d18:1/22:0)	Q3_252_+H	#N/A	0	591	1182	0	2788	#N/A	1204	0	651	205	1666	1813	1344	0	3678	0	1320	2058	4686	39	0	1950	5366	4183	4255	1312	2682	2905	0	0	1862	0	0	565	0	0	0	696	1771	0	1940	0	664	479	236	94	0
Cer (d40:1)a.(d18:1/22:0)	Q3_264_+H	#N/A	162	0	601	0	3019	#N/A	1781	681	642	679	0	2506	0	350	5181	0	1017	1797	2249	3933	1876	8875	3443	1334	9673	2755	601	0	2085	0	7512	369	14	1831	1044	347	0	590	2364	2671	5266	2044	1017	3017	1545	733	1845
Cer (d40:1)a.(d18:1/22:0)	Q3_282_+H	#N/A	9779	4626	3766	1339	50	#N/A	5155	1754	3125	2790	997	1338	3555	642	3882	415	7077	2874	1544	7519	11326	12254	8632	12114	247	958	3714	4988	2582	1391	0	1224	8131	4716	7897	643	19456	9229	10156	10290	1829	8315	6306	7428	13322	10591	520
Cer (d40:2).(d18:1/22:1)	Q3_264_+H	0	0	1998	3407	3875	1955	98	2053	2843	0	3626	2022	634	0	428	70188	1834	3791	14735	3006	23219	16194	36201	4480	23704	45249	10910	3216	3837	4276	1837	0	2660	1519	2083	2095	2008	93453	7873	8016	2213	6751	8756	2222	82130	317331	130771	3582
Cer (d40:2).(d18:1/22:1)	Q3_282_+H	0	3646	374	0	808	378	98	1368	1423	0	0	1727	2287	125	0	3556	242	0	2702	1627	1135	471	3376	1574	2750	8767	330	1044	1539	372	354	639	4405	529	1137	4135	0	3436	0	112	1216	4884	2143	329	1247	4956	2578	1411
Cer (d40:2).(d18:1/22:1)	Q3_602_+H	0	2788	2800	5774	6903	5353	686	6280	4407	4338	314	5066	2830	1753	5084	13047	5594	6647	9790	5559	3053	12022	6504	3586	13642	11914	1600	11956	8604	7519	7093	5963	2198	4677	406	1472	3420	7992	3936	2686	5407	5254	12338	9314	15582	12032	2157	12120
Cer (d40:2).(d18:2/22:0)	Q3_262_+H	#N/A	7409	3095	0	5446	2386	#N/A	0	1248	2620	4301	1781	0	0	213	7119	3019	5549	2064	2424	60432	0	272201	2591	3764	281349	1800	11791	1194	6752	2399	0	8298	3636	8202	4507	4655	8742	4264	10131	1218	21954	5062	4668	2693	2615	8396	6214
Cer (d41:0).(d17:0/24:0)	Q3_270_+H	3412	5271	3632	2397	9278	7965	12908	3987	5126	5470	5355	6668	155	118	8248	13159	5320	24110	15732	15596	19935	16063	54964	21787	36695	92514	10631	38691	3899	4853	4817	3419	7686	9546	7468	5984	8507	27899	14492	9703	10626	21277	8525	9934	18718	25355	13462	29811
Cer (d41:0).(d17:0/24:0)	Q3_620_+H	99071	64921	88784	60744	52262	59353	29371	37466	25442	17190	27305	31631	31912	28545	33054	90014	57970	81869	136524	65907	127204	84012	647551	192612	136895	635644	113076	197840	61006	52105	65849	30116	40429	68548	73849	97133	74593	194732	74230	72527	47584	102747	86278	97110	150027	128082	80863	188424
Cer (d42:1)a.(d18:0/24:1)	Q3_254_+H	#N/A	214	0	1584	0	872	#N/A	1949	326	1933	323	1565	0	647	860	1854	1098	2494	963	0	1629	0	13416	602	1385	12776	952	2699	927	4150	1255	311	1298	970	1592	522	1860	323	308	1366	310	829	1693	1678	408	3019	2842	1748
Cer (d42:1)a.(d18:0/24:1)	Q3_284_+H	#N/A	1585	594	310	636	323	#N/A	1049	619	0	1416	270	632	0	1992	4114	1759	3398	10047	6810	13191	1464	164784	26979	6381	206571	1890	11503	1883	2542	4829	2054	3584	617	2476	946	1850	3796	3125	5273	2791	5039	2815	2625	4704	6284	2787	17257
Cer (d42:1)a.(d18:0/24:1)	Q3_302_+H	#N/A	0	0	0	306	0	#N/A	0	0	899	0	0	0	1234	0	440	0	2535	0	1292	0	1223	20779	308	0	19568	1550	1795	2482	310	0	0	0	0	1287	0	620	3531	0	2253	0	0	1856	0	2864	2820	457	1586
Cer (d42:1)a.(d18:0/24:1)	Q3_632_+H	#N/A	60047	149852	160809	40196	27747	#N/A	811	3477	8639	5859	899	8628	860	3288	96290	75835	19917	72281	39550	208693	18285	326594	63721	30081	519190	25438	37669	64779	62917	70825	44640	71855	65825	47587	55189	44684	150180	111787	27603	34643	20304	22203	18937	145129	115643	60921	49920
Cer (d42:1)b.(d18:1/24:0)	Q3_252_+H	#N/A	24687	16527	12594	3841	8466	#N/A	2486	9122	4785	6009	6914	1602	3601	4743	17901	15749	42540	49217	19277	117898	38497	583013	58855	88570	1877687	38628	57874	17114	21634	8808	12278	21698	17256	20929	23207	24003	71534	28522	32543	9036	47230	31242	18148	63476	47733	34834	44545
Cer (d42:1)b.(d18:1/24:0)	Q3_264_+H	#N/A	171695	88040	114011	102366	100464	#N/A	70843	45619	64334	76304	51451	85627	48996	62102	333465	107326	242118	473832	253872	1212957	272821	5655156	561834	588460	18038222	311333	589637	133841	188194	192388	149972	117006	136254	229411	197241	211213	718715	181470	181565	188725	383492	272705	216691	577325	441948	271472	383642
Cer (d42:1)b.(d18:1/24:0)	Q3_282_+H	#N/A	30261	26034	17845	21073	29276	#N/A	8624	4367	6633	16718	13256	3568	6912	3850	46824	28452	36719	55765	33348	175094	40295	702770	81687	88172	2366723	51278	84007	23347	15091	25368	16912	12856	21857	22929	19955	19371	94954	23850	32601	24485	46128	53213	33825	87699	59809	32434	52088
Cer (d42:2)a.(d18:1/24:1)	Q3_264_+H	#N/A	7141	10257	4260	8044	7612	#N/A	9283	5852	2700	2097	4225	5027	1421	12570	94134	13320	89741	191229	60018	403636	38019	1713912	72046	108908	2863751	57491	54925	24754	23410	23661	8097	7620	9939	23758	17796	20413	78641	29474	3056	35734	73284	39682	18890	36750	60102	26089	59598
Cer (d42:2)a.(d18:1/24:1)	Q3_282_+H	#N/A	2757	1229	0	634	419	#N/A	0	2781	3983	0	1237	0	0	690	9660	302	7420	19529	10809	71507	10381	260344	13296	23067	336017	21928	13302	2485	4335	1436	2821	1237	0	793	6012	2363	8788	3462	8700	9732	16602	12504	3965	7468	12952	6580	12375
Cer (d42:2)a.(d18:1/24:1)	Q3_630_+H	#N/A	1647	4096	2039	4012	5165	#N/A	2254	2263	6061	1511	84	4133	3600	1705	4607	2927	2736	3221	68	6802	2283	20903	7489	11359	344	10256	3736	7916	1662	3130	6649	2273	5066	3490	10662	5766	24165	3997	8511	2673	9392	6668	14056	2213	12411	5816	11233
Cer (d42:2)b.(d18:1/24:1)	Q3_264_+H	#N/A	35830	7226	14117	22597	12116	#N/A	9325	16034	11845	8661	11472	9175	1414	4440	49615	25004	43812	85708	38550	264881	39807	617541	109271	113500	2969404	68824	120209	33925	24802	18293	19914	27811	17659	41368	40620	32891	167426	32665	28879	35075	52690	67424	60102	156721	76139	43971	70676
Cer (d42:2)b.(d18:1/24:1)	Q3_282_+H	#N/A	108	5747	5206	2585	5524	#N/A	0	3290	2632	2476	182	1026	3186	1611	2898	2172	7978	6629	3131	26174	3423	76456	9399	15123	282233	5248	15927	1339	1669	1000	5108	5977	4219	5279	7276	3260	27240	882	3698	7376	11766	8632	4071	14364	8985	7134	8916
Cer (d42:2)b.(d18:1/24:1)	Q3_630_+H	#N/A	4157	2402	4679	461	5754	#N/A	2332	2421	3537	3324	4325	1361	8697	441	895	5547	8078	7159	8589	9170	7989	13729	1352	11832	47697	1923	8717	5002	1363	7104	6333	9062	1760	8039	4892	1649	1635	7686	1664	6721	7092	9864	1476	8622	2824	8198	8616
Cer (d42:3)a.(d18:1/24:2)	Q3_264_+H	7322	549	15923	7608	3201	5657	0	264	0	1399	655	4731	0	4322	0	21656	9504	33175	54423	18681	123194	21714	308801	23353	40352	562478	29875	19367	6541	2760	2615	6858	2830	3729	1715	5263	4956	16082	7092	17426	22006	22622	13042	9409	20185	22705	17836	17066
Cer (d42:3)a.(d18:1/24:2)	Q3_282_+H	290	0	1639	0	0	595	758	0	0	0	2899	0	599	0	0	2763	668	673	3537	668	10858	4079	44065	2192	4137	64216	7644	0	0	0	597	2092	0	0	0	988	3791	4774	489	0	7070	5613	3033	1681	3211	5450	0	3202
Cer (d42:3)b.(d18:2/24:1)	Q3_250_+H	0	0	509	0	0	882	1528	138	140	1378	0	2675	677	0	2699	0	1234	0	0	3001	3865	1978	11194	1208	4193	16235	158	1400	0	676	0	150	0	732	173	451	0	1203	0	0	101	2093	2257	984	2369	1435	1185	0
Cer (d42:3)b.(d18:2/24:1)	Q3_262_+H	4678	4104	0	459	3650	70	758	0	0	0	314	912	0	446	0	9166	4110	2371	4021	6983	85220	9963	134066	730	12058	141718	4678	4572	631	697	0	1252	0	0	4010	626	2021	4887	843	5939	2571	14793	2991	4782	3855	9099	2836	0
Cer (d42:3)b.(d18:2/24:1)	Q3_280_+H	3314	0	0	3168	0	0	920	0	5699	1456	0	0	677	51	0	2682	0	1255	397	1585	11110	8852	13979	8255	607	22219	2028	2007	210	8931	2515	0	112	0	670	1191	0	1561	0	0	2099	1852	2001	2065	9728	11854	7343	6701
Cer (d43:2)a.(d18:1/25:1)	Q3_264_+H	31856	16776	9589	11255	13557	15336	9526	743	4453	4143	5693	2639	2684	7179	3821	44290	14305	21712	32793	18516	106210	10799	130476	31273	46065	560681	23958	28358	14700	17690	11035	9051	13581	6903	20110	20287	17376	94542	12394	29082	12999	32571	28466	22929	62486	38273	15084	12478
Cer (d43:2)a.(d18:1/25:1)	Q3_282_+H	4235	0	688	1058	688	0	627	2613	1111	0	0	774	1344	831	341	4649	2262	3614	1518	6184	14158	2164	15610	6585	5073	58474	2908	9490	0	0	381	340	370	2824	3560	5383	341	9805	585	4477	943	6241	847	61	5923	7981	1143	5295
Cer (d43:2)b.(d19:1/24:1)	Q3_278_+H	8709	16524	5458	10800	6539	5527	3488	681	636	5230	2347	1742	1425	1427	2790	14889	6600	9950	16498	16691	28918	7709	47614	23595	8593	71371	9179	16661	9189	5660	8220	5220	6470	8601	13094	7372	13733	38420	9550	5346	4869	11915	9494	6525	31347	16786	6394	17144
Cer (d43:2)b.(d19:1/24:1)	Q3_296_+H	0	0	786	1361	0	1239	11722	884	848	663	28	29	977	1427	1542	1558	374	381	2078	1905	3067	2977	4063	1266	42	9124	2577	0	3312	711	0	1165	91	340	1422	1524	2507	0	736	2509	58	3300	1363	2255	3522	5358	970	0
Cer (d44:0).(d20:0/24:0)	Q3_294_+H	6685	8797	16708	9098	7736	10720	17614	2291	4306	1781	2044	4726	2877	1701	2745	9011	8893	25842	20794	11232	22067	12347	97308	26273	29480	112495	18246	17879	5710	3032	4206	10814	4050	6393	3638	19511	7408	34098	16461	16322	13857	17371	12336	8371	33829	18542	12882	22137
Cer (d44:0).(d20:0/24:0)	Q3_312_+H	19874	5908	5614	3287	2646	14503	56993	6478	6718	333	4804	5571	5636	2038	5393	15804	9085	37466	20452	7894	34371	18515	147917	11903	32601	107042	15823	37446	3637	8013	4274	18491	11173	6643	14387	10571	22111	31778	15712	17264	23190	60174	17411	21810	32861	27137	8248	29550
Cer (d44:0).(d20:0/24:0)	Q3_662_+H	246695	561116	4569075	4751277	230281	243895	153356	8944	19644	29203	18854	19568	15489	7357	14369	143112	49769	134179	341607	507078	160928	72711	394822	90379	189159	451816	123435	177654	634674	763925	696606	294137	283097	211646	286604	269125	245975	84973	93734	501053	251982	185738	342566	372672	183248	154959	85706	131411
Cer (d44:2)a.(d18:1/26:1)	Q3_282_+H	0	0	866	0	2490	226	4753	0	3166	0	1936	0	567	1611	190	1741	1480	78	1564	646	3936	728	4539	3017	3664	9853	365	1999	97	277	629	0	647	0	0	0	0	3750	439	3566	2868	1845	684	1314	3130	1346	617	2075
Cer (d44:2)a.(d18:1/26:1)	Q3_60_+H	22985	14591	9821	10359	5088	10970	4497	3552	3574	2852	4841	5167	4198	3968	4179	28916	2782	40477	47680	33779	59497	26492	91394	59776	49522	164233	21410	79752	14014	15006	13976	15176	12030	25210	20584	21394	23143	50573	28625	15814	10187	49646	30891	27212	74498	55459	23880	44120
Cer (d44:2)a.(d18:1/26:1)	Q3_658_+H	12897	5626	3983	6380	5553	7612	2852	6560	1344	3795	1147	1045	2191	2390	1159	17298	10724	23610	19427	13947	18779	16322	80706	38403	42441	140180	8568	46640	7906	5803	4077	11926	8303	11319	6255	12314	9501	34058	7363	11401	10825	27156	4174	12157	22927	13041	18489	26053
Cer (d44:2)b.(d20:1/24:1)	Q3_310_+H	1405	611	1277	0	2866	41	1377	323	1604	1554	1998	0	799	0	0	993	1789	0	3435	616	148	2558	5563	2381	1936	5641	1271	959	1461	1024	0	620	75	0	322	1196	691	0	3700	2610	924	2716	0	616	1060	1405	2131	0
Cer (d44:2)b.(d20:1/24:1)	Q3_60_+H	21510	16015	11083	12121	9880	9240	19920	3724	10131	5906	3969	6193	4558	4511	3128	37475	10134	36390	66429	33572	69042	35524	71720	64866	51071	173366	23667	53628	17232	12986	14052	16904	22898	16573	22904	28871	24599	60474	22286	26480	17849	51301	15144	22801	97330	73536	26580	51739
Cer (d44:2)b.(d20:1/24:1)	Q3_658_+H	26693	4950	9100	18354	12492	10194	6735	4798	2577	2710	10099	6347	6880	3477	5389	16709	6683	28510	31351	20514	69942	18334	85590	49720	39048	166982	15314	44844	8858	11780	3466	15601	10728	10749	261	17463	12149	24018	22958	17714	10079	44030	25127	16038	23584	48809	17239	17671
Cer (m34:0)d3.(m18:0/16:0)	Q3_271_+H	#N/A	4737	9969	3235	5639	6717	#N/A	2570	1630	2130	1258	1279	3079	1211	152	30741	14003	38568	51054	19842	38397	25444	52710	36288	45921	41489	25980	33139	9908	3916	3706	3787	1297	5022	3298	2349	2573	30098	20319	19644	17614	15957	15646	29066	30821	99668	69180	17594
Cer (m34:0)d3.(m18:0/16:0)	Q3_289_+H	#N/A	108	573	964	2027	457	#N/A	1397	1063	442	744	1720	528	1656	0	2012	3387	1572	2010	1194	990	439	2854	2579	833	1942	1242	3170	1349	50	826	484	2444	255	888	1125	947	1661	2509	1775	572	2039	2749	1308	1635	2783	2880	1091
Cer (m34:0)d3.(m18:0/16:0)	Q3_510_+H	#N/A	3243	4009	149	2054	3733	#N/A	2196	1737	826	2438	320	2780	2459	545	4560	2653	3408	3117	2660	1101	2800	6746	295	6669	985	4504	3808	809	2588	750	1875	3084	1645	1683	1256	1756	2438	2566	2247	2090	449	1985	2104	5402	3123	2575	2726
Cer (m34:0).(m18:0/16:0)	Q3_268_+H	#N/A	4034	1157	735	1460	1039	#N/A	1307	559	1197	368	1365	644	2343	517	5244	2984	13857	19328	12797	16515	21222	10965	10326	28788	20974	15948	22408	8608	5256	6285	6524	2773	6006	5635	7619	6118	11233	7680	46831	92835	54186	68718	22488	7563	7546	11022	39400
Cer (m34:0).(m18:0/16:0)	Q3_286_+H	#N/A	29	149	880	589	424	#N/A	145	139	1087	262	67	497	355	142	643	1949	248	1157	915	740	907	928	642	1654	1185	545	1006	267	0	222	691	1542	707	269	1260	280	2010	387	1891	1734	3360	2559	953	1110	1074	456	4481
Cer (m34:0).(m18:0/16:0)	Q3_507_+H	#N/A	1272	2968	1169	1328	1333	#N/A	2885	1111	1471	1513	696	591	837	1814	4255	3563	1611	3146	1980	3849	831	3596	2116	3543	2136	1268	3848	3789	2123	4837	3734	1787	1894	922	3159	946	3422	1949	2804	3874	3846	2631	1646	25	2118	2279	4849
Cer (m34:1)d3.(m18:1/16:0)	Q3_269_+H	#N/A	94	1701	2616	4973	864	#N/A	706	1682	735	2596	490	792	764	2124	24183	716	3589	746	246	1422	5572	7220	2513	8291	1564	3184	2749	1446	554	3487	483	1906	1381	76	2495	3600	4321	927	2472	3948	2538	1888	1077	5395	4768	3468	1424
Cer (m34:1)d3.(m18:1/16:0)	Q3_287_+H	#N/A	1437	460	1436	596	2390	#N/A	3315	2417	0	397	200	992	0	1435	3201	0	1917	2359	2605	1203	1769	2275	1976	5098	4297	1741	1446	698	2964	310	226	2155	477	996	485	1726	2876	231	2097	1463	727	1225	2738	4346	2230	961	246
Cer (m34:1)d3.(m18:1/16:0)	Q3_508_+H	#N/A	1505	4069	1668	3128	2441	#N/A	4995	3534	944	3920	2530	554	7839	4273	6322	2008	1939	4333	5331	4119	5463	4779	2829	5807	5803	4443	4739	2762	5186	5978	3621	3593	2413	1060	4624	1927	5338	5041	3326	2043	2076	5332	4828	2497	1247	2458	2296
Cer (m34:1).(m18:1/16:0)	Q3_266_+H	#N/A	747	1505	975	199	902	#N/A	463	130	187	225	42	378	486	566	1560	3694	9197	8604	24151	14184	7420	16832	5262	23450	57695	13804	2509	4105	2162	2838	2528	1877	4637	2430	3588	4069	9645	4149	9737	21992	16213	10143	4252	5880	5228	4306	31848
Cer (m34:1).(m18:1/16:0)	Q3_284_+H	#N/A	96	48	262	749	941	#N/A	764	1375	422	1119	1201	0	377	189	876	771	4296	2456	2841	2096	2158	2082	1877	3063	9530	2251	1692	298	3411	1783	101	617	1371	0	1840	1166	2978	151	1669	2497	3468	1252	793	1437	560	805	2863
Cer (m34:1).(m18:1/16:0)	Q3_505_+H	#N/A	1368	1192	1131	966	2614	#N/A	775	1370	974	405	771	857	2030	1578	1742	1427	0	1484	2815	2095	153	987	1889	3573	185	961	2953	1055	878	1327	405	854	3553	1137	1211	2999	4482	2519	1375	2283	1685	2630	1083	857	2782	0	2009
Cer (m34:2).(m18:2/16:0)	Q3_264_+H	#N/A	13590	9225	9987	12114	15076	#N/A	1674	2346	2515	3700	1234	3115	1188	1415	282772	98458	459957	445828	462230	526507	232698	806559	236006	613861	1734086	549141	318640	81071	60760	75390	75353	67339	83664	78042	80717	80838	277220	53891	329987	559515	643147	559217	111224	201750	173462	153257	949950
Cer (m36:0)d3.(m18:0/18:0)	Q3_271_+H	#N/A	5255	4936	1574	17854	2603	#N/A	4780	3622	5473	9876	5546	6130	1555	2505	26289	31193	22549	30764	7749	16641	4677	28822	35105	22452	6120	1802	22660	6652	10039	2288	4606	5180	12679	4236	464	5920	33264	8759	11225	31251	2957	10777	9481	8351	41910	26845	4931
Cer (m36:0)d3.(m18:0/18:0)	Q3_289_+H	#N/A	666	0	0	669	0	#N/A	180	746	0	0	0	2453	1501	0	154	2298	1579	2601	3448	5043	655	133	6895	6182	667	494	1659	0	2520	1856	0	38	684	564	2591	2066	1337	3944	445	0	5994	4212	1792	4473	4201	5634	65
Cer (m36:0)d3.(m18:0/18:0)	Q3_538_+H	#N/A	137684	343689	332909	347826	309267	#N/A	1174	708	11599	2008	3449	1280	1704	1369	74905	47765	49883	69209	11540	199616	271107	759875	398137	853413	28930	248092	93477	142520	106260	115374	73706	47765	69598	54740	45080	22699	655791	197405	233574	615554	4332940	88926	441791	297734	1391695	857908	203342
Cer (m36:0).(m18:0/18:0)	Q3_268_+H	#N/A	5347	4209	0	5200	1469	#N/A	2094	3108	0	1174	6093	2530	3047	256	6467	14299	3736	246	3859	7352	10779	2757	2658	849	352	9640	1751	5518	9262	4340	748	4531	262	2930	12250	113	8906	15199	3407	584	2823	8849	5139	7006	7625	4036	6724
Cer (m36:0).(m18:0/18:0)	Q3_286_+H	#N/A	0	1239	816	533	2238	#N/A	793	1531	0	767	445	0	710	1813	1237	183	2626	557	5706	3328	2782	0	4727	732	1499	5956	1785	2263	1387	8439	422	0	0	2406	0	0	3472	3522	183	2066	3332	2351	0	736	3483	2132	3423
Cer (m36:0).(m18:0/18:0)	Q3_535_+H	#N/A	3254	5273	8264	11133	2971	#N/A	2805	530	2601	5282	0	39	3047	8680	1664	981	3306	2373	3143	2541	7989	2899	3603	2168	497	1990	7109	5217	5554	8338	2286	6456	254	3610	9321	210	1122	1069	3858	3126	6155	8386	4469	6095	3781	708	4403
Cer (m36:1)d3a.(m18:0/18:1)	Q3_271_+H	#N/A	2210	0	3490	3777	506	#N/A	0	2639	463	0	3235	1388	157	0	2482	1137	5758	4353	2822	7224	4497	3013	2788	3602	4435	1775	2941	6557	6071	2936	3871	4520	2851	2179	1447	835	10504	5458	1827	2639	4862	3507	1081	6762	473	4226	1294
Cer (m36:1)d3a.(m18:0/18:1)	Q3_289_+H	#N/A	0	830	0	0	528	#N/A	0	432	0	0	0	0	0	0	711	0	0	113	0	5438	1556	0	0	0	2946	0	3040	775	0	0	0	0	0	0	2632	0	54	166	0	1046	316	0	0	4286	0	0	0
Cer (m36:1)a.(m18:0/18:1)	Q3_268_+H	#N/A	5481	324	3330	1848	1116	#N/A	0	1033	3964	1167	2074	1275	1036	2204	1777	3098	4928	5829	2743	6644	7645	3469	1915	5557	4421	9214	2949	1805	0	4592	2378	2671	0	0	652	713	1736	1319	2632	4876	2655	8442	513	2047	8387	2820	3397
Cer (m36:1)a.(m18:0/18:1)	Q3_286_+H	#N/A	12500	1978	728	10373	9094	#N/A	713	371	139	0	0	0	1186	0	19852	653	8850	10523	3444	4792	9590	10180	4030	12992	19896	17380	9753	3310	0	0	0	0	123	2143	3667	648	19784	5032	10024	7791	3068	12470	4309	23120	38509	12681	4373
Cer (m36:1)d3b.(m18:1/18:0)	Q3_269_+H	#N/A	431	568	960	513	0	#N/A	526	0	1013	0	0	0	50	48	1028	0	284	41	857	1133	0	1187	690	1305	16	447	0	759	0	0	0	0	901	0	0	68	97	567	1048	485	631	448	17	2856	566	5312	282
Cer (m36:1)d3b.(m18:1/18:0)	Q3_287_+H	#N/A	547	35	0	48	948	#N/A	0	0	48	315	0	0	4516	48	16	0	0	5603	1770	50	0	564	460	795	1096	1789	2768	0	0	37	0	0	1136	284	1097	0	0	852	0	1862	47	565	0	0	4379	448	45
Cer (m36:1)d3b.(m18:1/18:0)	Q3_536_+H	#N/A	0	284	76	1117	1691	#N/A	1051	1487	877	2661	1662	0	30	1058	3228	121	0	195	1770	1413	5782	2007	3379	1533	747	6542	160	1083	2818	0	7017	4404	72	568	3652	154	99	4139	0	0	2146	33	2015	2591	996	2012	96
Cer (m36:1)b.(m18:1/18:0)	Q3_266_+H	#N/A	0	1161	70	0	1771	#N/A	0	0	0	0	1536	528	787	2290	1414	1532	3878	4171	485	3009	0	5484	2413	1416	4917	257	3403	0	68	503	0	889	446	410	1078	1160	578	1919	772	358	2329	2388	1018	917	2192	67	134
Cer (m36:1)b.(m18:1/18:0)	Q3_284_+H	#N/A	0	2551	0	0	0	#N/A	0	0	0	0	0	2053	0	514	0	0	855	950	78	2607	2407	1542	930	890	121	1612	1023	0	0	15	1038	2702	70	0	0	1821	526	209	0	526	1220	68	688	585	0	0	0
Cer (m36:1)b.(m18:1/18:0)	Q3_533_+H	#N/A	1379	857	5700	3003	1690	#N/A	1993	5134	5485	3445	0	0	2227	169	6102	1300	2634	4587	404	206	7477	2290	542	3592	3255	5417	432	2638	3580	1533	2881	796	2105	0	3200	514	538	6670	3593	250	4037	1769	2637	2819	1644	6126	1408
Cer (m36:2).(m18:2/18:0)	Q3_264_+H	26182	14543	10494	11681	18000	12906	1576	1654	4416	6346	4376	2557	304	1933	4445	52547	20337	244041	272846	70706	136611	59121	497047	65210	89198	639337	78453	62602	34710	35502	22739	33692	33516	29509	45121	27076	28206	71426	17664	49775	75947	83035	74388	35240	57175	71488	57226	71835
Cer (m36:2).(m18:2/18:0)	Q3_282_+H	3753	1358	1366	2348	2515	1371	1357	0	0	920	2021	1848	670	0	1084	9032	2365	29180	24234	6401	23080	1319	81104	9840	17199	75224	6842	1576	5298	6773	1799	5974	1340	3737	1813	2699	2709	9131	4576	4342	17706	18377	5671	6660	6586	21200	18547	7823
Cer (m38:0).(m18:0/20:0)	Q3_268_+H	#N/A	76067	64506	55705	64224	66941	#N/A	37183	18430	18778	26986	46500	22767	18996	22350	43015	29787	42293	19373	36472	40766	60715	50500	38439	45008	30873	56578	35983	54558	61934	70573	60882	44990	62241	42621	52661	27870	32540	87280	52414	56636	35379	40908	66488	60535	48667	81134	42880
Cer (m38:0).(m18:0/20:0)	Q3_286_+H	#N/A	6695	12584	11598	6871	6548	#N/A	2625	0	4514	4855	1742	4517	2321	2307	7231	5929	7575	7967	5260	2344	7094	12300	6640	5863	12265	6716	8911	6338	2682	10934	10731	3908	0	4055	8001	2322	1826	2006	9145	13365	1502	11347	12027	2878	2294	11365	3144
Cer (m38:0).(m18:0/20:0)	Q3_562_+H	#N/A	875	1585	2700	688	3442	#N/A	0	5206	1722	3847	833	7311	8031	5732	6341	55	1152	3994	5972	7516	73	69	4936	2251	10350	4855	9696	1844	5588	0	928	2023	677	6516	7048	5732	3352	3120	665	11181	886	4135	103	7409	6249	709	7750
Cer (m38:1).(m18:1/20:0)	Q3_266_+H	11482	7884	1248	3253	6107	4414	8691	1818	4234	4481	2911	1570	1304	1259	0	7971	8714	11250	12559	7113	11908	3759	49525	3133	17098	44598	7061	2675	3990	1936	0	2419	8721	6745	1412	6274	3331	8755	7260	8352	12066	7797	237	3105	3420	11327	6771	6876
Cer (m38:1).(m18:1/20:0)	Q3_284_+H	2332	0	2008	4241	1308	1193	0	2406	1950	693	2228	1182	1076	1181	1523	7149	5205	10703	14977	7923	5834	6509	27206	12902	8339	20225	4258	11187	2260	7849	5023	4392	0	9979	1887	2079	795	6608	0	5518	6303	36456	1504	6471	12172	5676	0	3346
Cer (m38:1).(m18:1/20:0)	Q3_560_+H	5545	13181	17672	5794	3337	7176	25010	605	5948	627	8646	2659	927	6723	6605	11354	6662	14513	16977	10785	1201	8474	9990	18469	23051	23565	4057	11324	3643	5711	1351	8566	1442	7297	1297	5284	2022	8736	6963	10841	3319	12780	17554	5330	8695	7043	17942	7825
Cer (m38:2)d3a.(m18:1/20:1)	Q3_269_+H	#N/A	2499	0	5131	0	0	#N/A	0	0	49	2671	1699	0	0	0	5313	2203	0	413	3959	0	0	178	860	0	0	1422	0	0	0	0	671	642	0	2742	0	0	0	0	1350	2630	1481	1344	438	1335	3106	2804	0
Cer (m38:2)d3a.(m18:1/20:1)	Q3_287_+H	#N/A	0	0	0	0	0	#N/A	0	2123	0	0	1172	675	0	655	555	0	1102	2068	1791	678	709	7023	0	0	670	2045	551	30	0	1314	0	0	660	3614	0	0	807	0	1323	0	739	5215	671	0	0	1570	0
Cer (m38:2)d3a.(m18:1/20:1)	Q3_562_+H	#N/A	1692	3943	6921	6425	2079	#N/A	3267	1988	4170	1325	5558	1597	10384	1926	1111	5874	156	12599	3099	4368	2342	2260	140	3178	2013	3458	4898	5403	2996	3064	6545	8128	4828	2569	0	0	11789	2356	1553	0	497	956	10409	9193	2181	4001	794
Cer (m38:2)a.(m18:1/20:1)	Q3_266_+H	#N/A	1022	0	1357	609	990	#N/A	2585	1083	0	1325	27	0	0	1083	1540	1632	0	2213	654	2457	3721	3009	654	3216	1353	0	0	680	0	1970	595	0	722	1048	0	0	1707	6508	2252	0	1095	0	0	0	0	1642	268
Cer (m38:2)a.(m18:1/20:1)	Q3_284_+H	#N/A	5759	6829	3551	4271	628	#N/A	1346	3949	2364	3312	3749	1949	110	1083	4306	1133	2109	4697	2140	4366	7575	10996	1778	1473	6964	8945	4820	0	0	7035	3396	7461	8119	11330	0	6303	3594	1323	11687	4700	2952	8266	4002	913	148	2444	3177
Cer (m38:2)a.(m18:1/20:1)	Q3_559_+H	#N/A	3823	2314	0	2476	6298	#N/A	8533	2521	2577	11682	2666	5432	2068	4815	13119	17176	6836	208	6458	3535	8163	16067	4428	7969	7321	8133	6873	575	588	5058	671	2366	5684	6391	7155	8954	9894	6493	10837	7663	5640	10010	3418	4577	10179	8833	7970
Cer (m38:2)d3b.(m18:2/20:0)	Q3_267_+H	#N/A	0	2067	1810	4567	0	#N/A	1204	0	270	2311	0	0	2034	1298	471	2544	0	2767	1996	2035	710	2373	2487	3951	3312	4823	813	1725	1203	0	945	62	3251	4478	4881	6658	726	3109	8666	4860	3014	1906	3329	900	765	2607	2909
Cer (m38:2)d3b.(m18:2/20:0)	Q3_285_+H	#N/A	2465	0	4111	0	655	#N/A	2018	0	1301	1078	631	814	2167	1323	1725	751	1147	1993	11138	934	4109	3029	0	0	3632	3096	3110	3216	0	2134	0	2002	2367	570	635	0	3018	3114	4438	2004	2062	3254	4678	1700	2040	1424	277
Cer (m38:2)b.(m18:2/20:0)	Q3_264_+H	#N/A	54962	31065	34499	25918	51709	#N/A	4085	3504	1982	11369	650	2508	5702	654	142456	131628	200981	309406	83124	230846	136807	799841	116733	149214	846794	107095	191083	102010	107099	89676	82270	86366	120431	98432	100575	111425	135773	116154	126678	101487	117004	132881	88167	137217	116472	100571	123006
Cer (m38:2)b.(m18:2/20:0)	Q3_282_+H	#N/A	3313	5289	1983	9230	4401	#N/A	0	0	24	1325	0	0	0	654	18570	5766	26497	17749	14391	34709	8050	105875	7859	19041	103251	8063	12998	6943	23788	11171	10375	13386	11750	9917	15447	9817	11873	12548	18516	15727	13316	10613	13912	13585	8291	13203	14065
Cer (m40:0).(m18:0/22:0)	Q3_268_+H	#N/A	187842	100624	162767	117944	125538	#N/A	55244	42168	54321	36778	43223	46594	36873	34324	46824	51359	44398	35189	22989	72919	68686	117691	47702	48285	54548	56904	32580	62540	73650	70107	44846	45920	46943	38721	40234	27313	93248	83300	61871	176254	75313	61947	164319	71626	48837	121892	49714
Cer (m40:0).(m18:0/22:0)	Q3_286_+H	#N/A	16818	16173	12905	13599	8331	#N/A	2262	4064	4327	3021	2739	5607	2041	2002	7249	5345	5432	7560	1078	2746	5940	12748	6516	4746	2284	5352	4370	3960	6725	6281	2320	2054	4766	2305	6453	2605	6542	3725	10727	11265	2821	3361	10355	4601	3205	14046	10062
Cer (m40:0).(m18:0/22:0)	Q3_590_+H	#N/A	852	3341	2806	1616	193	#N/A	1664	3150	779	4898	7792	2461	3649	1668	2141	1456	2119	8009	0	5913	6221	3442	1093	659	7170	1582	5713	5002	3714	2086	0	968	5579	105	4114	3110	5206	285	1375	3255	13815	1918	2722	3799	7469	6834	4719
Cer (m40:1)a.(m18:1/22:0)	Q3_266_+H	7056	633	6399	625	1156	0	0	0	2384	1283	0	603	627	1192	1950	1274	6332	9458	74	306	5306	4622	675	2314	0	3497	694	8049	0	672	5908	0	2348	0	0	1784	0	4708	5960	1753	772	2411	594	0	2541	4420	5903	6188
Cer (m40:1)a.(m18:1/22:0)	Q3_284_+H	1512	0	1353	36	687	3614	4019	0	0	1352	0	3933	2996	650	1365	4347	0	2402	0	85	0	1321	1351	4270	0	2405	1850	1208	0	647	0	0	0	822	0	677	4743	2900	0	156	1948	3992	2026	390	536	1944	2448	1346
Cer (m40:1)a.(m18:1/22:0)	Q3_588_+H	5982	8009	1458	11573	4339	4053	34341	860	805	758	1593	3101	2988	1302	3424	7145	4664	22384	5650	10452	12465	8536	7651	17196	4059	7080	14293	15886	3264	12877	3677	8425	5407	1356	5965	1805	1685	8417	2569	2429	10472	19940	3828	10816	8025	3396	6188	11287
Cer (m40:1)b.(m18:1/22:0)	Q3_266_+H	2471	369	1420	1052	0	2253	3447	2286	1356	928	611	0	789	1810	1361	7342	4354	1647	3714	2037	14739	6093	47781	6323	611	48763	4831	2837	0	378	3463	2260	0	616	3658	350	1988	5180	1293	1942	1552	3212	1264	1493	4577	6232	1971	86
Cer (m40:1)b.(m18:1/22:0)	Q3_284_+H	890	95	584	0	1570	0	0	1730	1482	928	45	1052	1596	312	1077	5144	3059	1775	7483	1847	6332	202	21308	4322	2258	22075	1863	693	0	1091	0	3412	2209	1292	554	2175	0	2294	4237	238	5350	3876	940	3214	3050	110	5888	1345
Cer (m40:1)b.(m18:1/22:0)	Q3_588_+H	6310	6123	7062	3093	384	1570	16230	3324	5546	1549	2009	2953	4188	7724	916	7327	3677	4620	525	8541	10497	5686	3982	9041	5714	16920	4997	2617	3924	4595	2891	4138	3150	732	2503	2032	5218	6414	4574	5729	6074	6760	7977	11362	4126	5873	4521	5962
Cer (m42:0).(m18:0/24:0)	Q3_268_+H	29	5189	3924	3908	8908	2938	8311	7782	6867	7390	5904	6028	1118	1773	573	10567	10535	16812	25564	12890	31359	16459	69592	27420	14968	116938	13635	18301	2247	9697	7355	2282	2009	11164	4330	7197	6091	16242	14845	2207	19599	13400	20737	5713	22744	14962	2533	19005
Cer (m42:1).(m18:0/24:1)	Q3_268_+H	0	1297	0	398	158	0	1515	1427	0	0	0	5904	382	1398	384	768	541	1360	360	2178	10769	1233	5715	2518	1565	9097	11412	5633	0	771	1361	681	2230	3996	1428	596	1118	438	5370	280	1453	385	1155	4351	6515	0	2266	1045
Cer (m42:1).(m18:0/24:1)	Q3_286_+H	0	1718	0	0	437	0	4803	712	0	1567	0	203	0	0	341	0	0	0	1361	1367	974	0	795	0	0	845	2047	0	0	0	0	0	798	859	690	1476	0	690	2210	0	0	0	398	0	1647	0	2758	400
Cer (m42:1).(m18:0/24:1)	Q3_616_+H	13368	3671	2566	12167	4027	2586	6738	1836	655	6783	1785	6360	1225	2978	2346	4822	8457	9648	5945	9844	3134	13967	4626	8612	5362	8335	16213	12458	1990	6085	4239	3977	4887	5312	133	3126	4509	15311	4075	7049	1362	13446	6206	5428	10512	10752	15721	6759
Cer (m42:2).(m18:1/24:1)	Q3_266_+H	2032	343	0	1997	0	613	3529	0	0	0	0	420	0	1671	662	1123	3595	1553	3547	3692	869	2062	6737	5684	681	9997	2555	9458	5415	745	2075	298	2870	1423	398	3445	1771	932	24	3838	2256	2523	1267	1652	4757	1830	699	664
Cer (m42:2).(m18:1/24:1)	Q3_284_+H	1295	2537	2795	3271	2557	2402	4897	1873	1371	5680	3014	1181	4433	591	1374	4138	1781	1517	1393	3115	672	797	1900	6752	6412	1681	5176	3152	4446	0	2534	3082	2375	2225	3061	3229	2466	443	4227	3250	2355	1046	5078	2602	1726	1840	2717	3764
CerG (d38:1).(d18:1/20:0)	Q3_264_+H	#N/A	5649	1471	3625	6230	2159	#N/A	0	1509	0	0	75	36	776	2347	6612	8607	6900	18923	5370	50470	6557	16703	18446	14840	35871	12306	15559	19389	18476	14944	8320	1928	6392	0	1665	6683	3950	0	1780	49	8809	3708	13433	2620	7875	11339	4582
CerG (d38:1).(d18:1/20:0)	Q3_282_+H	#N/A	0	2778	0	0	0	#N/A	762	0	694	315	1394	0	1535	0	3143	0	1423	0	4869	3770	0	6291	1579	3169	2473	597	1053	1960	3665	12035	0	1607	2220	898	1545	4180	598	3779	1528	0	3979	713	5407	1360	0	7730	1514
CerG (d42:1).(d18:1/24:0)	Q3_252_+H	780	774	344	0	344	0	1147	4508	0	407	0	0	779	745	0	3058	0	1870	1337	0	8575	1034	4797	1125	3127	11278	2083	10700	5912	2171	10497	2866	942	2696	0	360	406	1342	831	363	741	0	1081	647	1009	3364	0	5069
CerG (d42:1).(d18:1/24:0)	Q3_264_+H	4615	2708	1799	5658	1372	1201	4499	1632	0	1254	359	1536	744	0	3120	11957	6596	14343	21676	12763	154430	14679	46482	16935	21633	113835	20579	13465	98466	85969	72802	7273	4776	10358	4553	10072	5969	12377	6953	7446	8474	9054	13369	2727	9638	7672	19941	1035
CerG (d42:1).(d18:1/24:0)	Q3_282_+H	20	1675	4776	638	315	0	1507	76	0	1537	0	1074	1259	712	1751	5799	1328	3374	1102	546	14598	2734	2630	1385	5473	5864	2184	3115	8484	9783	3338	2217	0	2903	1354	1647	1016	3353	0	6385	888	74	3175	42	2985	2239	4003	1206
CerG3 (d34:1).(d18:1/16:0)	Q3_264_+H	1020	1183	852	121	376	0	188	0	41	480	196	66	49	0	750	912	762	742	4476	359	45534	553	8189	1170	1949	4931	1589	555	1438	189	354	885	1353	1232	871	1389	598	653	848	1834	1912	1606	899	1971	3273	2964	356	1918
CerG3 (d40:1).(d18:1/22:0)	Q3_252_+H	0	1104	0	0	254	0	2248	0	0	0	0	0	765	1603	0	767	2316	1514	3365	2888	0	0	0	1584	1523	1424	0	0	0	0	0	0	0	0	792	3642	0	1110	0	0	257	0	791	3854	0	0	3502	9531
CerG3 (d40:1).(d18:1/22:0)	Q3_264_+H	835	0	0	1419	0	0	1131	7002	0	726	0	0	706	0	1534	3596	261	3379	4296	0	6734	630	2050	0	2284	258	0	254	1187	4050	2704	2123	1530	0	2788	3819	1538	1275	0	3622	5029	3987	4833	2826	2244	1439	2295	711
CerG3 (d40:1).(d18:1/22:0)	Q3_282_+H	0	789	7899	0	2310	0	1770	6719	3601	797	1431	0	2131	0	0	1904	0	1356	1821	2887	3765	2834	0	930	4181	3021	1929	3107	152	2383	0	3077	0	625	2312	711	0	2644	0	2104	12790	4990	3547	3596	1868	3648	2948	3347
CerG3 (d42:2).(d18:1/24:1)	Q3_252_+H	2637	0	0	0	753	732	1882	151	0	0	2926	6447	0	0	1329	1462	695	1447	0	0	1467	1529	2739	2854	692	2041	0	319	1644	2757	438	1393	0	518	0	2951	0	4415	15382	0	326	5914	1461	1562	507	713	0	2116
CerG3 (d42:2).(d18:1/24:1)	Q3_264_+H	921	5110	1469	2234	0	466	6083	2794	786	0	594	2867	0	0	0	8436	8276	2740	1423	5793	1452	2280	6091	7107	4531	4545	4493	1540	30	0	4087	0	685	0	736	2212	0	5059	1486	1371	12048	3917	5114	8377	2741	0	6660	2014
CerG3 (d42:2).(d18:1/24:1)	Q3_282_+H	6088	0	736	0	2199	0	2085	2539	741	477	1447	2278	0	0	501	0	2022	4668	560	4707	1595	4327	0	2140	1447	8951	1439	3626	0	685	1476	1307	6951	2105	686	2739	0	1393	2039	1649	777	3636	14737	1384	0	743	660	3486
Cholesterol.-H2O	Q3_147_+H	#N/A	23946	21854	19359	17295	12494	#N/A	6050	6930	2735	4207	2104	2505	1420	7518	179523	39884	341995	482895	297832	424566	276726	460239	263997	396213	865817	429795	304146	33345	37048	30422	37825	39523	40479	47029	46094	48205	201370	29816	113043	164969	238502	265922	105326	143350	120475	90851	265788
DAG (30:1).(30:1/FA16:1)	NH4	29459	15119	9304	10089	10914	8162	4721	7265	3211	2005	2872	1172	3327	4610	4186	28765	8406	10202	35710	20599	84973	29568	43567	49863	53170	132700	38072	69520	27956	29174	27126	9800	6288	6641	26955	21408	17638	35655	14742	9164	13743	22084	19767	11447	62786	41418	14551	32143
DAG (32:0).(30:0/FA16:0)	NH4	#N/A	80513272	67829640	66167968	62410960	71403776	#N/A	22530098	22887060	24511556	21652098	21254318	20292616	17198020	20307816	100470368	101914552	80799504	88632568	99479456	82054112	90007888	94677088	87288608	90110656	109427480	111029760	108996136	97805776	94490656	85444368	111701352	105025784	104511184	100704352	105764048	88260984	60299700	89921712	104982136	83178536	53190924	99348400	93226016	78525200	100579176	69899416	90703696
DAG (32:1).(32:1/FA16:1)	NH4	123766	82876	11284	21356	20982	17119	14011	20548	3162	7987	7089	12411	6985	7868	5921	49248	21121	24989	114857	60804	270985	50685	114461	173952	113395	362823	96047	235982	79139	83406	92599	18110	31555	9484	92652	62429	58925	146337	38034	40832	24613	81542	53827	40709	195400	134131	76709	100640
DAG (32:1).(32:1/FA18:1)	NH4	782	4027	1751	8675	6555	21968	2848	554	4710	8240	14599	7819	8460	1927	31720	5800	465	9821	8007	6484	19761	18744	16082	4315	21688	33170	10081	2186	13367	879	8896	1985	2027	2708	7880	5452	3532	1412	3081	1621	9556	13186	12222	17793	3670	5602	353	943
DAG (32:2).(32:2/FA14:0)	NH4	#N/A	1050	1530	2843	3544	3049	#N/A	2576	3213	4380	317	794	3963	798	995	714	4389	6418	7461	3951	11495	2123	11273	4424	7061	8008	9138	13059	7914	3908	5155	399	2023	4252	7751	3137	5437	3907	2893	3116	4317	11525	5274	2925	9287	5720	1825	7840
DAG (32:2).(32:2/FA16:1)	NH4	#N/A	41231	11873	10468	7947	19031	#N/A	5793	3927	7350	5858	4892	365	5983	2915	52532	13979	14429	77036	47760	190646	38622	95314	146816	103390	228552	51377	209660	63893	67892	45874	16332	15127	2530	62375	62489	48628	86773	38155	24427	12511	70455	52242	34733	147082	87726	57433	67664
DAG (32:2).(32:2/FA18:2)	NH4	#N/A	599	2372	3694	1666	5746	#N/A	3145	1243	4183	1142	3292	1412	1198	2280	1035	3035	1795	1287	3299	6671	3385	13718	11645	8132	26505	2575	2446	4955	5340	7656	3063	4071	1567	1431	3125	2929	489	6779	2096	4019	8424	6094	4750	13068	6257	8201	2090
DAG (34:1).(34:1/FA16:0)	NH4	#N/A	173054	123479	139752	103292	112527	#N/A	121352	82295	70841	30244	78514	68138	80975	52263	328707	245170	530234	999600	482072	663294	396266	613240	635600	591448	1482826	684301	669933	180983	198882	216861	173509	134402	132697	246506	257535	226047	494503	213081	280932	408810	499120	593613	334152	692203	400762	235114	384034
DAG (34:1).(34:1/FA18:1)	NH4	#N/A	149634	137056	64091	133492	164127	#N/A	109307	82262	58758	61791	101228	43188	60638	92042	390122	244875	548097	924004	518080	792657	381239	576320	727440	594993	1506426	615480	678248	235112	257530	258428	164489	189250	141413	312879	224323	233748	451953	262365	284899	436494	585694	506370	344333	695757	477047	302854	317926
DAG (34:2).(34:2/FA16:0)	NH4	#N/A	72979	35495	21997	47731	55330	#N/A	42408	24303	37406	33877	18194	17849	24255	15260	101483	29799	106503	146323	82235	220895	115372	251182	209353	227098	478497	174994	198234	91072	75791	77754	46233	37327	36924	84669	107353	99875	133212	65531	69843	84444	154940	103321	85418	220089	96662	68824	86336
DAG (34:2).(34:2/FA16:1)	NH4	#N/A	71779	37839	32559	21406	17710	#N/A	18024	17557	13462	11696	9985	9280	4016	17950	86790	31303	55509	117799	46350	290618	79715	122245	171261	149385	408270	69859	218097	120566	98444	109524	34446	22961	28213	59512	66823	70028	128830	44102	33392	45426	95558	58203	55733	205816	125456	51955	88928
DAG (34:2).(34:2/FA18:1)	NH4	#N/A	54614	42073	22532	41461	52450	#N/A	52840	34051	36005	17608	47529	23562	35922	18182	57496	35379	36559	103762	47206	138163	70392	139072	112978	76396	157489	61771	132920	73258	97911	88934	35783	20477	30710	66530	60722	60945	102752	36780	46080	61355	68615	60388	48876	159763	74908	43753	56143
DAG (34:2).(34:2/FA18:2)	NH4	#N/A	68496	27478	30517	27451	32356	#N/A	34430	12953	11592	12148	12750	7742	9215	9426	76337	40425	111202	143834	100788	269620	91941	301106	243245	238827	586992	239275	224700	67274	71724	66561	31973	25881	25534	107120	106097	84989	120760	37684	39800	81273	178992	83389	75656	208837	109988	50252	109308
DAG (36:2).(36:2/FA18:1)	NH4	#N/A	1171454	959775	915886	955356	778041	#N/A	981628	880615	832190	864602	680525	814757	771733	754908	1448909	1100221	1451899	1774242	1353909	2100856	1340652	1953929	2167187	1800252	2822080	1528906	1866501	1220520	1196074	1253187	1088257	1041379	1019480	1378812	1208405	1284368	1659433	1210348	1318205	1386491	1834649	1501321	1438579	2161395	1617031	1387190	1374346
DAG (36:3).(36:3/FA18:1)	NH4	#N/A	169139	87399	81619	113009	90729	#N/A	83198	51936	58157	53680	59660	53900	34277	31170	147633	105485	210813	236745	170064	448389	182378	449668	426240	384997	970098	304350	357198	204139	220852	184795	115878	104531	108685	235598	264678	217254	264583	101045	178662	146794	332820	214307	152176	373569	217485	168032	166030
DAG (36:4).(36:4/FA18:2)	NH4	360172	160821	49355	53451	83387	78984	81234	81383	3037	7953	7900	2094	4268	1054	1007	134885	84880	141390	158080	141322	441954	145130	695381	575128	431503	894487	328495	365191	188847	215512	212545	74912	82703	76369	327884	327634	292692	211718	108701	93803	72927	475133	161614	128032	524394	141778	95279	171598
DAG (38:5).(38:5/FA18:1)	NH4	768	55	770	2436	1099	2501	1428	1731	845	2040	987	3885	2047	1144	73	566	2022	378	226	1344	2518	970	164	2283	36	4305	1383	468	2102	1612	1035	1504	3621	2264	2275	2708	1696	3798	1038	2704	79	2935	472	1845	2198	538	1135	2403
DAG (38:5).(38:5/FA20:4)	NH4	1968	387	2206	1841	3100	2152	2769	504	559	2582	777	1469	2479	424	65	3548	1904	6983	23379	4395	9478	5534	15117	6475	6126	57431	8309	4838	656	4942	1731	35	2123	2955	2070	537	1974	6479	2906	6587	5998	8184	7128	4956	5353	4415	7105	9638
DAG (38:6).(38:6/FA20:4)	NH4	1203	779	6	100	270	755	880	198	1367	892	73	2166	1875	657	880	2531	536	5627	3892	2354	5066	1619	9252	2293	5102	36251	943	37	241	1697	1962	1729	2371	409	4328	641	1022	372	2510	1712	1348	1469	2029	1927	3840	2662	118	826
DAG (38:7).(38:7/FA22:6)	NH4	51019	59093	2858	3327	6327	5127	27033	27915	28471	35063	29462	33248	39001	40582	44583	8333	8524	16381	10213	9031	7232	31855	60747	21139	28687	9821	59821	31789	8545	121237	238264	10288	84027	149734	9456	64483	110160	7625	7136	14056	16399	143324	33475	39108	6279	1787	3059	21587
DCer (d38:0)a.(d18:0/20:0)	Q3_266_+H	6496	2008	2964	4671	5357	3207	1158	1029	1827	0	0	239	0	1998	2663	14738	6639	6686	20817	8017	19251	10063	37203	14477	5414	59247	7435	6070	8039	4666	1340	4654	2669	15902	7804	5940	3338	20298	1085	9333	10435	13112	11342	7360	16984	8676	13921	12846
DCer (d38:0)b.(d18:0/20:0)	Q3_266_+H	11298	2307	6942	2818	3319	456	5033	8919	4037	7151	4507	0	2250	1147	4671	9089	1813	15614	21279	8550	11370	4009	273026	5330	7683	294711	9683	11036	8054	2930	1255	4180	4004	5280	2610	13120	5011	17465	191	11168	8921	18209	11763	9350	6327	7257	3596	9607
DCer (d41:0)a.(d18:0/23:0)	Q3_266_+H	#N/A	1834	176	1787	1863	329	#N/A	0	4196	1049	359	0	729	2156	327	3713	1066	1941	541	2875	8277	3165	18841	969	6582	34312	1612	2104	0	2991	319	1567	3634	991	2995	1342	0	1859	2592	2270	95	3117	2209	3966	5812	3573	4279	473
DCer (d41:0)b.(d18:0/23:0)	Q3_266_+H	#N/A	3098	3206	10135	2995	2682	#N/A	1656	3335	696	2409	1972	1364	3104	1719	7384	4797	5178	11997	3759	8579	3985	88470	9515	9963	64457	6796	3619	1723	1675	4265	5141	3130	8190	6782	4611	2893	14426	4081	5793	6909	7991	2049	8265	8908	11587	8990	9634
DCer (d43:1).(d18:0/25:1)	Q3_266_+H	3522	32	6044	2215	1180	1503	5095	1505	0	0	2489	31	1210	1445	901	39141	10020	596	8221	6160	45876	7071	13935	7634	5180	26250	2082	26552	38952	24877	34143	15525	8439	7984	5900	6296	7364	18695	22680	6689	8426	43176	3874	9220	5002	8044	2161	5305
GM3 (d36:1).(d18:1/18:0)	Q3_264_+H	#N/A	445	1766	1783	625	72	#N/A	73	705	0	201	0	263	0	227	2119	2763	9586	11176	7050	13985	3525	9870	6134	16960	17102	22435	6242	818	1174	2951	3408	3395	1853	4762	2887	3390	3892	847	1096	4861	9828	9883	4091	1129	2759	1572	8901
GM3 (d36:1).(d18:1/18:0)	Q3_282_+H	#N/A	136	242	631	873	319	#N/A	19	137	590	874	12	750	7	0	663	892	1118	1957	746	926	124	2585	763	1389	866	1896	247	387	366	977	0	441	197	591	135	369	602	247	447	1037	1339	182	273	1317	1424	0	584
GM3 (d36:1).(d18:1/18:0)	Q3_548_+H	#N/A	94	70	994	24	202	#N/A	0	0	33	0	0	116	144	70	6528	3927	24315	40429	31208	39799	17509	39233	22013	33602	36848	59647	27231	2523	4883	2447	4020	4082	3352	5087	4394	3562	8529	2446	11606	22909	31417	23636	14690	10027	6104	5381	20698
CerG (d40:1).(d18:1/22:0)	Q3_264_+H	#N/A	999	1533	685	3986	132	#N/A	0	0	3188	165	1394	251	670	0	12217	10036	9543	19291	4838	113530	9212	30983	23460	31800	82804	35797	15839	52313	58612	24182	4235	3252	6405	8144	708	2479	5336	2032	4983	4726	1972	8521	2537	3435	6575	12416	1338
CerG (d40:1).(d18:1/22:0)	Q3_586_+H	#N/A	0	0	7359	2647	1139	#N/A	0	494	0	0	2168	0	0	0	0	668	2011	1465	0	2676	0	4721	1989	3366	6428	0	3329	3078	0	6824	0	0	672	0	0	4233	668	0	0	0	741	1506	0	0	531	0	0
CerG (d41:1).(d18:1/23:0)	Q3_264_+H	#N/A	3502	6405	1727	502	3594	#N/A	2571	5773	1298	5444	1309	2841	392	4635	8536	2676	12910	6899	3258	29104	3658	14891	13711	14866	26615	5939	20306	17038	13180	14636	4223	3508	4658	11813	8405	2136	15562	5787	14020	9795	23090	3410	9856	9558	6997	9349	14796
CerG (d41:1).(d18:1/23:0)	Q3_600_+H	#N/A	2770	7418	0	0	0	#N/A	3636	1146	2167	2434	0	3858	596	1109	417	2393	1627	579	111	3884	1097	1203	1230	2708	0	2474	0	0	0	2392	2180	0	3545	1069	2268	0	2827	0	606	1788	0	0	2201	2235	983	3621	0
CerG (d42:2).(d18:1/24:1)	Q3_264_+H	#N/A	8647	10355	11284	14651	8020	#N/A	7324	4791	2771	3779	6645	3964	673	1254	3210	3699	24585	35715	11823	67645	12385	16781	22276	29649	72839	17941	13183	36377	10077	42583	18931	12932	5649	11236	4871	11015	15533	4284	22451	21861	7511	17159	11940	10747	12852	14474	12048
LPC (12:0)	Q3_184_+H	#N/A	2717	3320	2898	1988	1677	#N/A	1622	8	633	685	406	453	421	298	10330	7288	8023	7080	10250	11756	12823	5904	7821	12907	12141	8186	8118	4535	4142	4721	3074	3355	3721	3211	5180	2497	7369	6635	7260	13524	2693	8557	8156	5815	6762	3232	8736
LPC (14:0)	Q3_184_+H	#N/A	1832	8417	9442	5922	7167	#N/A	36488	971	1334	1553	2378	720	1721	2166	17772	13770	61936	81460	51388	27050	43827	50877	38357	49807	60984	164228	89658	15122	15037	17602	15255	17068	20379	24795	27321	11411	36085	17433	86972	118425	345740	257111	65388	46104	33470	52052	98415
LPC (14:0)	Q3_86_+H	#N/A	1498	1804	1123	536	2306	#N/A	1148	934	491	636	229	112	56	47	3925	5179	10620	15362	6059	7891	8742	12901	8619	12637	12889	34268	16689	4068	1348	4948	3388	2139	4331	6471	10013	5257	6330	3121	11869	18307	68848	49381	12511	1232	8577	15674	20254
LPC (14:1)	Q3_184_+H	#N/A	2762	35791	38102	10400	18209	#N/A	18058	2828	2843	1750	2304	308	1042	1380	39556	46583	64542	74628	43438	45198	24036	23876	44243	41773	57113	33463	50450	38609	46872	50195	46142	54518	43037	101996	84541	90502	49131	34669	35948	41323	69503	59306	44548	47762	40971	35691	44208
LPC (15:1)	Q3_104_+H	#N/A	14342	8405	8166	8065	11255	#N/A	778	0	1201	0	481	291	2482	133	19623	4403	11076	9512	2596	7582	11843	20188	2256	21592	18996	11544	10871	266	1023	2608	1356	844	757	2470	2010	1026	17213	7871	13643	12847	7621	10599	8283	16180	51125	25923	6102
LPC (15:1)	Q3_124_+H	#N/A	11315	7555	9732	15740	16447	#N/A	3529	629	989	721	524	660	57	434	26614	10838	9117	6891	6209	2530	9568	18800	8164	28178	19270	9347	2343	1853	5388	4018	3364	1580	4852	6501	4717	2041	25982	4820	16771	15581	3047	11081	6611	27082	35381	19372	3897
LPC (15:1)	Q3_184_+H	#N/A	31050	29726	23756	34352	21286	#N/A	3740	1027	883	391	740	320	3306	1366	42110	15506	30174	29971	16963	13867	31458	70656	29828	51820	53225	33887	27167	9221	3937	7682	3801	10158	8663	4105	3553	5650	83161	17864	31903	43069	21298	16453	16455	71796	121222	83140	7460
LPC (16:0)	Q3_184_+H	#N/A	168697	166945	147212	110118	127990	#N/A	10039	4047	11165	8470	10908	6254	13937	4708	1663661	510032	4105225	6645251	4255716	2875483	2463079	3549912	2614788	4614532	4690202	10848213	4726307	408814	452242	445872	900174	807983	877808	1449351	1718240	1459899	1478194	394698	2992767	4248519	11186805	8210778	2638453	1755365	1368132	1970572	4108176
LPC (16:1)	Q3_184_+H	#N/A	8574	4129	7219	7289	12251	#N/A	2053	1750	567	1271	274	1175	3	1385	44637	31962	182766	217991	58980	115404	84688	139974	87916	144722	127374	177822	141253	20752	27828	14954	39091	26035	41424	32723	40126	26892	70127	29448	103312	127522	313160	268411	86890	85522	111215	132517	118761
LPC (17:0)	Q3_184_+H	#N/A	10077	10620	8021	6381	6203	#N/A	927	1661	2689	1027	2275	2747	652	811	20327	10940	53749	66511	42710	45076	25517	25825	37753	36235	88560	98937	68748	16781	19748	21404	24021	23935	24395	39870	33543	34278	26787	10697	74887	103721	240621	174880	64261	27445	39125	47359	76758
LPC (18:0)	Q3_184_+H	#N/A	71598	28855	44574	33934	25953	#N/A	2081	6564	2985	5189	4184	6648	5632	7508	1002676	333172	4778010	6736843	5103562	2076157	1421339	2923259	2750517	4056812	4344844	6803069	6722613	621313	655882	674699	1171609	1156172	1097637	1285418	1481395	1205948	2419690	459628	4899448	10706337	21933758	17526650	4626836	2498118	1793081	4845839	11167438
LPC (18:1)	Q3_184_+H	#N/A	61073	50719	41721	43283	50344	#N/A	1209	681	1809	1059	126	1975	1037	1801	469560	167759	1703092	2407094	562750	1053825	961107	1740312	992359	1134183	1187592	2168928	1353626	111689	139273	134396	162542	174754	183912	252280	253982	217591	435273	162364	569016	797036	1882364	1563973	589846	592889	561975	729360	1181682
LPC (18:2)	Q3_104_+H	#N/A	23887	13847	23156	26606	24100	#N/A	1874	605	1548	737	689	368	1072	758	75914	63514	62894	77222	69014	107080	53030	50657	49582	73861	99709	66541	66534	57997	71561	79453	104197	77504	63961	146172	152083	150337	85442	66161	67245	43486	81859	67854	55186	153311	152557	100952	81459
LPC (18:2)	Q3_124_+H	#N/A	12342	15477	13513	16205	20680	#N/A	3967	1306	363	2589	3574	444	1147	939	44786	34966	48477	57428	42191	66492	35485	49645	45802	81646	58714	80432	54666	28940	23284	29260	28797	32566	39114	74683	65297	62581	43422	48853	41730	52830	72695	53345	28971	90323	84545	84961	61590
LPC (18:2)	Q3_184_+H	#N/A	119732	101493	115466	134519	110068	#N/A	4143	2193	2334	652	2760	670	929	1347	305907	326432	371850	465734	396292	686719	378720	400346	345046	586975	599084	602468	523635	278854	236773	230632	320899	327856	334633	513653	567001	527460	500913	347668	363718	413554	687225	510457	290868	861885	728816	669843	623610
LPC (18:3)	Q3_104_+H	#N/A	3500	3199	1518	1965	1525	#N/A	2837	274	360	267	725	853	23	145	3603	5523	3216	2010	79	466	5205	2011	4009	5818	2776	7491	5410	558	1629	1018	1311	1451	5928	375	3069	132	2774	4809	2321	2268	7687	3859	10	17631	13011	17119	8195
LPC (18:3)	Q3_124_+H	#N/A	3657	3935	9033	8458	4492	#N/A	954	3708	2164	1511	2572	926	2869	1741	19056	13049	16493	12765	3892	19455	14029	9502	7813	18490	15935	8365	15047	6574	14630	12243	2363	3490	7141	10570	8595	3629	13337	10032	12358	9726	24239	7329	11581	4809	28322	18993	9725
LPC (18:3)	Q3_184_+H	#N/A	6241	29754	34804	9679	8598	#N/A	2830	1631	2998	714	15	1458	1432	1123	12796	5966	10212	19019	5190	5849	7761	11987	11608	18502	8777	16704	16030	3458	8413	6538	4239	3221	55	2737	4855	2492	10145	10155	19025	10288	12062	8223	648	10993	24241	13445	7356
LPC (19:0)	Q3_184_+H	#N/A	4189	4515	4246	4119	2959	#N/A	2607	1499	500	1904	417	915	1549	242	10844	4625	16163	18813	15561	10790	7428	9323	7501	12902	23422	17099	13253	7450	8690	2520	9199	8831	12784	10225	8776	7447	11895	6731	20413	20849	45320	35853	16971	18037	15518	22419	25460
LPC (19:1)	Q3_184_+H	#N/A	2884	6885	3985	3008	5777	#N/A	365	956	681	1159	812	1127	707	749	10302	10186	17180	18368	10546	19388	13004	21945	20603	13371	20816	94228	16173	4802	3849	3088	5773	10651	6071	19228	20831	14038	18302	6195	7971	8633	14627	17316	10163	15719	30546	13105	11772
LPC (20:1)a	Q3_104_+H	#N/A	654	1064	61	1750	304	#N/A	9	690	865	168	376	623	248	448	2459	1006	823	395	137	281	582	2117	15	1041	694	1181	517	625	1475	1117	884	2064	3968	3740	1624	718	2548	1231	417	746	185	1301	1855	250	582	2508	169
LPC (20:1)a	Q3_124_+H	#N/A	799	735	128	507	1640	#N/A	274	1719	148	1549	517	799	797	444	1427	487	1093	330	399	19	1029	2075	1106	85	663	6894	2072	2822	150	245	982	267	519	199	1123	159	161	876	1159	706	3250	540	18	2281	1004	1054	2176
LPC (20:1)a	Q3_184_+H	#N/A	63	1708	547	875	332	#N/A	945	1573	1229	79	1271	406	884	738	3865	1854	15606	12053	4345	9987	13814	11980	6538	12750	12480	37405	22006	1391	2911	867	2295	1842	3105	4033	746	1387	2391	1600	3775	11459	46353	38553	5677	10168	7672	11336	34297
LPC (20:1)b	Q3_104_+H	#N/A	92	280	1011	163	1289	#N/A	5	336	570	225	1041	493	205	879	3692	1667	7760	7466	2566	5904	1983	392	3180	3668	9603	3246	6899	1257	1480	1658	1297	2524	1461	2847	1220	3074	2306	3186	6657	13235	17316	14413	3875	5849	10280	9299	10195
LPC (20:1)b	Q3_124_+H	#N/A	1041	283	135	520	1493	#N/A	141	355	837	1119	589	770	916	707	1641	3115	5263	3304	2638	1953	1834	2720	3348	1497	3721	2898	1896	360	71	2222	2120	161	2310	2175	2634	1865	1049	905	3557	9139	7615	8453	1522	1800	104	5233	5824
LPC (20:1)b	Q3_184_+H	#N/A	2345	2933	582	1077	745	#N/A	450	913	680	489	856	794	1717	376	12725	2526	18698	33541	13442	26618	11274	13120	19491	22374	39877	34274	33504	6846	2327	2432	5797	5807	5281	10858	7941	5260	15737	3690	28277	72010	84929	76686	21748	18121	18724	36667	81178
LPC (20:2)	Q3_184_+H	#N/A	4806	1294	3000	4527	4589	#N/A	876	1118	823	804	615	1264	1480	1019	80119	28516	40909	52144	26405	56443	34233	33233	21312	42065	60199	95096	32459	13092	13162	15452	19733	19200	15289	29657	13496	13045	48961	37756	30308	23634	64879	38165	13194	79350	52492	58311	50911
LPC (20:3)	Q3_104_+H	#N/A	6	1221	579	1333	2959	#N/A	291	0	209	689	197	558	236	540	1368	1319	998	105	1105	427	314	206	426	1010	813	258	688	754	3635	610	2290	408	2	611	116	46	325	212	33	1480	1091	660	663	548	3622	172	433
LPC (20:3)	Q3_124_+H	#N/A	956	519	1610	1391	3291	#N/A	3260	741	329	108	494	655	1502	262	2428	948	2961	2450	17	1712	1914	1439	109	248	2697	116	834	668	113	291	2079	4604	962	19	2409	1144	1519	918	524	1770	2512	103	432	1579	1017	1223	2171
LPC (20:3)	Q3_184_+H	#N/A	1715	3066	201	363	457	#N/A	1383	470	934	880	964	421	0	444	1987	955	285	1609	300	3583	1465	3159	762	670	2569	613	2242	4750	4707	5895	3811	2776	3940	2087	7075	6132	4944	2817	1928	2537	1276	1031	918	52	6677	2977	198
LPC (20:4)	Q3_104_+H	#N/A	15916	7970	11584	21721	13936	#N/A	1466	116	776	1173	1085	695	469	242	12516	13485	20376	8578	16780	11630	13432	4607	17787	18367	7802	11727	17751	22778	31714	31309	26148	26010	34765	29802	41726	33001	13751	12906	19390	13976	20279	21671	10613	15539	25533	14606	20562
LPC (20:4)	Q3_124_+H	#N/A	18827	6848	11480	10257	13070	#N/A	6927	2309	617	1923	3493	982	3286	901	15379	10960	7702	8884	9794	8601	6827	6131	7603	11048	11580	8435	11912	14401	8929	19681	23224	14403	28189	20734	16259	13477	15171	6779	3705	8258	5731	10121	8728	20332	2722	12481	7573
LPC (20:4)	Q3_184_+H	#N/A	69583	41604	33060	90374	82670	#N/A	155	2040	586	2785	4108	2149	630	4056	114858	114051	113421	85074	87990	129774	107901	77448	82038	120599	103552	93201	127024	191692	123889	181866	217239	210116	234616	226378	256330	201542	85714	117630	123359	52683	94483	91216	103798	146857	151853	137567	81740
LPC (20:5)	Q3_184_+H	#N/A	18697	16024	12591	15711	13444	#N/A	9844	807	62	2403	3206	4	1396	1503	113356	52103	308246	432430	260323	256445	286258	232900	155490	640708	479147	751788	348180	14206	18518	16037	24830	18106	21752	12250	20843	18758	148865	55841	327409	254475	657208	377010	140626	116553	197979	155791	318276
LPC (22:0)a	Q3_184_+H	#N/A	2429	1156	4362	1934	1000	#N/A	756	1198	433	281	1420	428	1046	41	6796	3167	9093	9870	8219	8921	6384	11398	12604	11447	29525	8060	11383	3895	6014	5170	5291	5908	5586	6269	6404	4072	8928	6635	9761	14370	21687	17135	8670	13151	6838	7823	18914
LPC (22:0)b	Q3_184_+H	#N/A	407	377	607	192	1460	#N/A	484	945	1353	627	347	408	88	438	605	763	770	2343	1329	213	489	490	1741	955	2648	2508	2323	659	1580	211	486	154	450	2482	880	2318	1571	370	231	1559	2510	2051	2025	1692	449	445	2154
LPC (22:4)a	Q3_104_+H	#N/A	458	11629	13390	2667	3766	#N/A	2116	278	434	0	132	66	698	769	6909	4789	3011	7722	11365	2692	9910	11207	7273	19204	8994	3462	7885	9891	4046	6648	6272	7953	4637	5607	1288	6418	1174	3497	12245	8900	9190	5305	8311	2563	4216	3670	8207
LPC (22:4)a	Q3_124_+H	#N/A	8394	13368	10721	3931	4800	#N/A	1630	595	1038	1667	210	3131	3764	132	30377	5987	14833	4219	3731	11430	17361	4157	2778	5490	815	8626	7627	26246	15060	21709	6884	10653	12940	16618	24926	14780	6026	7528	43612	4124	5101	5900	10402	12662	6549	4311	9302
LPC (22:4)a	Q3_184_+H	#N/A	12735	92975	83915	11657	16145	#N/A	2757	1275	1002	131	347	1136	1734	747	10782	5930	2252	26077	15520	2886	12122	16573	539	117	10954	1292	13688	25803	25325	26753	9779	14366	15445	20868	25476	18557	9637	13972	12629	22826	4025	5537	18634	8795	12725	8872	17467
LPC (22:4)b	Q3_124_+H	#N/A	549	5120	3509	949	1377	#N/A	3555	2050	1014	1203	543	813	1779	1690	1163	1641	2545	6276	3829	1760	3066	4613	5967	651	157	1282	5356	4599	2087	1061	43	2003	45	689	1129	1203	279	1515	2147	591	2433	222	1434	3193	226	2014	1627
LPC (22:4)b	Q3_184_+H	#N/A	26	11525	11679	20	4098	#N/A	484	825	1185	2831	391	1409	492	140	10763	1442	4666	15068	2107	5430	3176	8067	5545	12687	25625	6895	12688	5589	2656	1723	3360	3742	5874	2217	13119	8989	639	4396	1875	2147	962	852	4581	2581	705	485	181
LPC (22:5)	Q3_184_+H	#N/A	1170	2716	692	672	2925	#N/A	9216	3586	915	2111	2056	2945	3396	981	124489	32243	606599	553789	357994	171378	296658	249762	334144	633694	399524	1559662	894950	23161	19337	26499	84773	72880	55404	82431	80537	68256	272649	111159	621819	1096280	4568098	2777122	386070	265598	341017	419858	2232035
LPC (22:6)	Q3_184_+H	#N/A	3007	4452	4542	826	1091	#N/A	24034	1718	577	2723	775	838	1862	1757	2927377	617204	12936634	11467531	5667114	3821060	5920731	5495608	6800853	14563403	9066218	29556688	17541974	557700	537334	589596	1368519	1163144	1287619	1347335	1829647	1176025	5940886	2042824	12171811	20321004	84386120	58096508	8803852	6487317	6653319	8547572	44682708
LPC (24:0)	Q3_104_+H	#N/A	4705	2179	3221	4205	2933	#N/A	382	449	786	191	398	306	561	262	9273	5633	11137	9969	11211	8896	8461	11062	11428	12341	20856	8178	9864	5883	6508	7107	6891	5854	6210	10788	9446	8669	10979	9564	11401	7270	14234	5560	11170	17595	9600	5235	13645
LPC (24:0)	Q3_124_+H	#N/A	2183	2028	3541	1785	974	#N/A	1055	1000	1603	676	686	701	1362	295	3020	5707	3831	5667	4591	5902	2668	3881	6246	5768	8259	4560	4437	3204	4904	1766	2070	2397	3299	821	5599	1433	6148	3517	2856	4600	5755	1664	2892	5331	1921	3280	2694
LPC (24:0)	Q3_184_+H	#N/A	11220	14959	9008	15106	14170	#N/A	834	3560	4650	1997	541	273	791	972	45603	25812	54262	53180	45020	52814	38124	51199	58739	49847	116922	35974	69781	18240	28834	24383	33344	36675	33226	47699	47528	37189	52057	36340	42123	38163	80892	53340	48795	88297	52906	43126	68585
LPC (24:1)	Q3_104_+H	#N/A	104	335	224	281	363	#N/A	206	521	340	484	197	463	305	347	334	523	692	1229	1035	865	382	760	1218	1481	3657	793	1503	158	652	535	686	0	525	253	515	166	544	428	1148	3063	3200	4077	362	1191	924	2062	3695
LPC (24:1)	Q3_124_+H	#N/A	60	553	1401	554	763	#N/A	774	695	910	1261	627	605	472	1299	264	598	1119	1574	896	178	352	1045	424	998	1764	819	906	441	439	424	1523	781	1430	822	929	1812	1571	986	310	1401	1055	1809	574	621	1080	597	1845
LPC (24:1)	Q3_184_+H	#N/A	1666	830	647	625	508	#N/A	1075	906	968	205	232	60	325	381	2086	1154	7231	3710	4932	5822	3009	2458	5018	2718	26903	4665	3475	1542	657	399	1414	2119	1464	2190	2533	745	2346	533	6877	11424	22422	18713	4779	7577	2683	7998	16966
LPC (24:5)	Q3_104_+H	#N/A	15410	330102	369577	7120	6504	#N/A	80	207	972	206	399	196	0	304	4610	34198	12199	137659	137899	9768	6799	8336	11705	16136	30697	9422	17039	83563	66886	75377	55714	49952	42523	77002	89324	59149	7152	4804	77833	71219	33637	117653	95571	13474	7934	5517	8440
LPC (24:5)	Q3_124_+H	#N/A	4766	151312	184933	4227	1764	#N/A	3571	12	241	2400	940	1861	1930	4118	7339	18152	15288	74575	64350	8600	10914	16301	10736	12148	19349	10234	16148	23293	29855	25679	32433	26997	13310	30535	38964	32736	7754	9323	44666	39570	14101	61617	43524	8876	8519	5381	5317
LPC (24:5)	Q3_184_+H	#N/A	75049	2671067	2741446	29222	34126	#N/A	956	4619	3765	622	4672	4737	1000	3156	52540	232182	92547	1001215	907401	76489	84516	107397	108195	116851	294818	112216	150297	493984	438878	511937	414944	398303	377564	630145	651785	562769	49497	22255	535649	499748	260302	829506	704641	46977	44459	21916	86452
LPC (26:1)	Q3_184_+H	#N/A	2949	2441	2141	1907	2317	#N/A	793	1723	1529	1226	1084	1605	1425	610	1684	841	4010	2621	3607	2300	5182	3911	5119	6348	24659	5500	6764	3496	3247	2027	3176	4017	1191	2698	4143	3058	3857	1634	3504	4966	13605	15378	6485	10074	2616	3181	7565
DSB (m18:0)	Q3_44_+H	#N/A	557	1551	261	239	364	#N/A	1122	1	497	352	493	849	444	766	1097	536	1063	187	1137	231	183	66	875	412	131	402	528	2229	83	1975	976	1318	740	2343	2279	193	644	890	354	1060	284	507	834	946	139	982	2281
DSB (m18:1)	Q3_44_+H	#N/A	634	1206	343	9	587	#N/A	2101	255	37	200	5	249	651	190	2270	2462	2017	829	1880	1065	825	1607	3855	1899	220	608	718	1409	275	1005	775	363	254	14	161	764	1787	941	1026	485	246	1249	1250	1011	2177	2726	1181
MAG (16:0)	Q3_239_+NH4	#N/A	24499	23355	24503	28953	28828	#N/A	26145	436	2991	2962	1889	1561	97	3902	99294	49838	95134	98362	71025	68597	73542	87648	104842	116201	87984	105165	184105	45174	46398	48631	61887	63129	73701	60085	69788	76332	77673	79999	79310	82122	106890	89506	86386	67002	82979	71470	93983
MAG (18:0)	Q3_267_+NH4	#N/A	11651904	10003168	6346000	12022223	10112459	#N/A	13723	3577	2837	867	561	1414	634	3267	4063999	2948763	4655872	5724229	1411439	5989700	1578358	2412195	3630815	4430985	3890721	6017006	6467786	24587680	24699906	13737045	26944144	28476284	24330584	31858932	15809264	25039418	3423884	1160014	1855469	1807876	2021203	4082897	3263852	2793843	4315830	3674388	6202491
MAG (18:1)a	Q3_265_+NH4	#N/A	9954	13225	19510	5538	11237	#N/A	1020	134	548	3834	312	47	1184	523	17525	21715	22288	25772	16912	25822	21479	24630	19635	22228	17561	20926	37007	27633	22419	24197	24650	26087	25181	29461	17782	26311	18442	19432	13785	11517	11310	15186	20958	12810	18908	21440	26203
MAG (18:1)b	Q3_265_+NH4	#N/A	10637	6135	6960	7825	10650	#N/A	15736	3864	2697	664	75	1523	1199	2358	8296	6967	13288	1221	9579	10657	1696	4995	2836	5741	6267	14118	13959	7118	6933	8737	8556	6688	4247	10357	5386	4380	7469	5586	7241	809	13773	3867	2627	4393	3877	11955	2874
MAG (18:2)	Q3_263_+NH4	#N/A	5316	4799	1080	4587	2106	#N/A	1873	545	759	715	1491	763	723	1098	8617	9908	10193	9533	9833	4810	9222	10436	5544	8667	10204	10542	10616	4791	5806	5629	6720	8974	10157	10333	7524	5920	9150	8975	8102	8332	14529	7595	11973	9337	11470	6398	10094
MAG (20:3)	Q3_289_+NH4	#N/A	1338	993	820	1257	252	#N/A	10809	444	179	1026	802	713	617	227	6699	42908	11854	191316	244084	7494	16371	711294	65133	397317	170375	50323	348935	67447	68089	55022	200807	192107	222587	107820	99782	86375	9176	10274	585928	243640	162549	841211	479615	5777	8420	1002	139368
MAG (20:4)	Q3_287_+NH4	#N/A	4953	3177	2246	1432	5097	#N/A	3816	1310	1017	708	1198	2736	670	410	8637	12962	8530	19737	8514	9670	9804	15782	16319	24506	10367	11858	16743	19780	16391	22779	16952	27230	21179	21768	23114	24395	7185	10543	17595	16212	40452	33908	12674	6227	8477	5949	16816
MAG (22:0)	Q3_323_+NH4	#N/A	732365	532909	550477	760460	633680	#N/A	10539	1043	647	2618	916	1562	394	463	161386	136186	278251	220173	62942	228378	68210	117543	163887	176766	166185	311100	265455	1248938	1225359	1256983	1367331	1552206	1517765	1803244	1717838	1576108	163543	56991	84015	74178	92199	187377	156491	124991	205918	181070	270140
MAG (22:1)	Q3_321_+NH4	#N/A	11712	9932	10875	11117	12299	#N/A	12840	774	11	1012	1635	1513	1016	127	7375	6284	6232	2245	7148	3126	4255	10073	3158	10369	2303	2163	10520	19755	23828	24090	27405	38797	33729	24832	29988	29799	1118	3296	3597	4399	7095	8233	4136	906	2692	6729	5778
MAG (22:2)a	Q3_319_+NH4	#N/A	7068	3283	2854	6109	12589	#N/A	2638	363	55	1151	1146	332	449	927	5950	18656	9424	27666	25732	8687	14007	30241	28395	34333	16567	16853	41410	34256	31460	39288	35158	36173	33157	51349	55041	39225	7967	7432	38890	71539	57134	37335	58390	6654	6866	4807	30557
MAG (22:2)b	Q3_319_+NH4	#N/A	1332	2771	2219	1896	1646	#N/A	10386	1627	555	693	975	300	1347	182	2582	10761	13	10807	14328	1217	4754	15710	9283	9860	11504	2368	13231	3057	6944	7071	21069	19665	20369	10321	6669	6307	695	589	1294	2534	2019	7892	5417	1223	2886	2896	9906
MAG (22:3)	Q3_317_+NH4	#N/A	178	3725	382	106	683	#N/A	4486	619	277	1092	727	313	378	215	2296	1580	1124	718	1980	175	2399	1833	3730	1730	357	1394	1463	1239	3938	1396	1605	858	2001	1906	1520	643	1518	846	628	2981	206	309	1124	3311	658	376	1546
MAG (22:5)a	Q3_313_+NH4	#N/A	1734	2070	3341	1165	1420	#N/A	3440	137	448	184	366	400	68	387	33275	33578	54723	39878	33049	41138	37238	36007	36169	47205	43792	45873	39985	479	29	177	18	88	36	1423	2291	109	37222	35332	27282	29967	32746	34006	33683	38868	38342	30773	36895
MAG (22:5)b	Q3_313_+NH4	#N/A	954	1790	643	1081	920	#N/A	10404	1450	1008	639	728	522	1281	272	113514	148664	132971	147444	119419	92979	118109	109215	104928	126665	144784	134558	106679	705	737	130	1448	1478	2779	2630	3193	1318	84814	106699	111073	112551	117557	133568	127208	133108	121754	96581	113303
MAG (22:6)a	Q3_311_+NH4	#N/A	483272	743646	742755	111021	121922	#N/A	1570	661	1016	1210	600	2241	2417	374	952736	432338	103696	408031	397800	671549	169078	103941	65459	52203	453001	32368	106285	251439	269250	263472	496462	490650	487957	298310	285845	250590	460016	654920	422205	344969	386591	249139	325121	39107	52713	14423	65988
MAG (22:6)b	Q3_311_+NH4	#N/A	4216	4827	3548	977	2940	#N/A	12400	211	788	1030	98	1557	16	1123	10230	4007	1916	3270	938	5406	3511	1315	1410	2368	2409	5056	1207	2578	5725	4448	6853	2455	3588	994	2277	1293	3887	6986	6131	4233	10119	4223	2148	30	1480	3068	675
PC (28:0)	Q3_125_+H	1575	1977	1449	363	145	2145	1880	1078	576	941	2583	1088	1059	590	1231	660	2111	5752	3367	1213	4947	2267	3433	3780	965	6624	4759	2341	1524	4141	1940	3683	1630	1279	2975	1930	2796	5818	1435	7236	10766	10511	10351	4283	1679	3379	2571	10484
PC (28:0)	Q3_184_+H	42736	22898	41920	29318	24412	24498	805	3621	1448	1446	1858	786	3388	1058	3131	148665	80826	450882	645641	288521	261821	255452	140537	168467	257633	354451	314857	254312	95881	107979	93304	124878	116886	106420	127549	142457	106890	330269	88554	694610	985458	924764	1318997	305584	191003	232217	121849	654469
PC (28:0)	Q3_86_+H	493	553	0	286	359	576	62	193	0	335	0	96	0	56	209	1032	642	2563	3207	396	2266	1329	440	492	440	1657	1642	2112	632	197	638	572	543	1052	446	806	1278	1833	551	3143	5397	3897	6628	1528	1250	1244	1298	2745
PC (28:1)	Q3_125_+H	#N/A	598	336	820	764	53	#N/A	1475	683	412	1664	535	1106	1244	1486	761	2623	928	4061	296	4492	2403	4357	3475	4166	3922	2367	2429	2232	754	1135	2670	1561	382	2333	776	936	4843	2139	2148	6131	6501	3563	1304	2778	1890	2262	5667
PC (28:1)	Q3_184_+H	#N/A	2843	3177	3387	2548	1420	#N/A	372	1128	2050	1671	911	1066	2109	341	88077	24318	152183	131559	80241	232735	115492	122181	128337	118960	385587	219502	288235	33938	31176	27581	40380	31915	40887	45371	43585	44314	127917	44779	116639	264069	476081	318520	134158	129556	119789	110891	383380
PC (28:1)	Q3_86_+H	#N/A	59	5	0	0	106	#N/A	451	100	0	0	0	0	0	30	626	309	1258	838	579	1565	421	754	417	843	2914	2627	1104	272	645	420	56	636	471	415	0	573	982	445	618	1172	4513	1863	103	1297	517	764	2505
PC (30:0)	Q3_125_+H	7308	2955	2703	1108	5296	4765	1366	1080	166	994	2246	928	1226	2317	2433	43940	17074	141321	248364	112803	112102	98205	60540	70550	123327	142073	140728	96387	32523	20476	28467	27796	31323	31832	25737	28967	35407	113868	28587	205848	265524	300515	366681	90906	71605	79846	41907	192269
PC (30:0)	Q3_184_+H	537835	283971	294855	288865	349137	309450	10197	7613	8599	10650	3294	7597	2891	2810	504	5410278	1966445	16337916	25209416	11308121	11380506	10504969	6053709	6712670	11775340	12987441	15197864	10582218	2335781	2445830	2575917	3029574	3128617	3164888	3294396	3267634	2768175	10854424	2320868	19918842	25966186	27298960	40383400	9205027	6398048	8085295	4771476	20001398
PC (30:0)	Q3_86_+H	2442	1063	524	1562	1260	959	553	445	676	247	0	117	0	26	127	17184	6357	61967	102197	48911	46973	40575	24617	28614	42371	50105	62077	41344	10348	9862	13317	15871	9021	12551	10712	9944	13015	39760	11840	72826	102793	111159	146828	39309	25508	26526	17610	79862
PC (30:1)	Q3_125_+H	2150	3426	2386	1808	1387	1224	628	1987	1651	2658	3302	3028	1801	917	1442	1087	2756	4224	5332	3946	4644	3630	3503	4811	5507	6368	4275	3356	1956	3604	504	1707	1556	1260	4347	2345	1100	2948	1882	3288	10293	4789	8549	6295	1609	1987	3412	5924
PC (30:1)	Q3_184_+H	32807	16833	15968	18528	18280	24373	4244	1972	4077	3955	700	3607	5537	580	5621	122333	68557	410218	588705	286084	355389	218136	144386	152196	250514	319539	270213	220837	67635	76551	81499	83404	92926	88243	91398	85049	73782	312599	77979	732412	777704	623971	901669	249783	156462	203226	106384	399019
PC (30:1)	Q3_86_+H	188	230	1537	585	216	315	353	450	0	230	553	230	331	499	345	1519	931	1540	1988	676	1132	1155	1295	558	1211	2325	700	523	186	213	773	352	653	566	716	329	0	1841	682	581	1607	3412	3555	819	1310	803	945	1733
PC (31:0)	Q3_125_+H	#N/A	1989	3017	323	2843	1642	#N/A	1632	2180	893	1106	843	470	0	636	9788	6703	37416	51645	19666	38964	19352	15182	8459	25042	48376	34141	27257	10214	8063	7371	13046	10159	5818	11730	10794	9765	29352	5483	42178	77689	83497	81427	36625	12712	24773	14593	32139
PC (31:0)	Q3_184_+H	#N/A	95163	92402	111727	103604	114003	#N/A	6978	4523	2267	3596	2849	3345	1650	2401	1105872	451707	3939240	5906273	2283873	3900151	2354674	1301431	1202132	2586378	4093414	3740664	2253865	619626	669929	687508	834407	885960	820478	939059	919348	831974	3223766	704909	4499997	7539565	7985533	8890269	3374542	1697172	2672045	1307798	3650421
PC (31:0)	Q3_86_+H	#N/A	1283	176	626	354	365	#N/A	0	222	150	744	186	210	488	0	3256	885	11450	23897	8559	15210	11335	4295	3712	8820	20093	14633	6236	2367	3386	2956	4367	5413	4180	3299	2046	4026	12024	2962	15759	22530	31870	28819	12106	6998	6297	7647	13416
PC (31:1)	Q3_125_+H	3772	2066	860	3510	5024	1082	1520	1734	2218	1463	697	438	668	1309	2709	3004	2138	2056	2176	2440	4233	4542	4963	2835	1660	3135	3002	1393	1810	496	2783	1002	2816	1542	3942	2266	4656	324	528	1869	6069	11	3274	561	5359	4619	2000	3457
PC (31:1)	Q3_184_+H	53873	39594	24441	32236	48146	44920	3389	922	1891	455	3214	1428	1171	626	2141	108346	107679	191537	263720	131753	220252	132735	100263	114798	155181	209657	153345	165847	96737	84104	99720	107172	128244	107627	152201	121385	93824	170923	111793	237301	262498	280158	292002	153520	122817	138544	102639	151961
PC (31:1)	Q3_86_+H	581	892	391	41	1444	438	32	403	382	0	24	126	142	155	957	574	286	39	600	180	1431	725	628	718	1860	795	284	608	618	842	425	247	284	283	435	283	288	900	446	876	1556	689	760	1452	338	1001	156	743
PC (32:0)	Q3_125_+H	#N/A	1901	2043	1987	2015	553	#N/A	1596	3062	1727	526	776	2611	707	1275	364863	138436	1239639	1830272	1009744	729069	544764	371788	508702	1019852	1098740	1252077	891705	163810	151305	168888	180854	194461	176171	227529	186814	167660	646309	146684	1105793	1874708	2201184	2584799	564607	460172	493709	295877	1406687
PC (32:0)	Q3_184_+H	#N/A	44825	26890	38782	30327	29204	#N/A	12361	6003	15141	13642	8916	19497	7977	8026	38731676	15185020	127656960	188186080	105084640	77939920	64922068	46174272	50978364	110541648	119167800	135321216	93279512	15832276	16348628	16787982	19254366	19694764	19291876	22412596	21798166	19519856	68734912	15654792	124028736	200098192	234031344	263801376	59818448	49494888	57569476	33875452	152407888
PC (32:0)	Q3_86_+H	#N/A	0	236	478	0	0	#N/A	0	593	0	0	377	2146	244	0	145889	50657	421184	638247	306613	260496	209994	140640	172316	333203	352461	473796	355727	60446	58297	60341	67217	67119	49686	73689	71168	71954	254885	44780	400594	694821	777148	915897	192899	166128	177721	117559	541951
PC (32:1)	Q3_125_+H	2311	3713	2144	3099	2580	1609	1292	270	899	871	2619	2964	1203	774	376	33044	9080	139897	225753	74651	100868	72997	47521	42051	84900	90652	111512	58896	19319	12986	3563	10293	13423	18309	9474	15510	12345	72010	10597	123320	165358	163714	222167	62868	29478	52594	26392	90460
PC (32:1)	Q3_184_+H	103525	88671	54106	67645	94123	96492	14666	17977	22941	14906	3066	10952	11419	13344	8574	3457657	919257	13430095	23851638	8928367	11036258	6624175	5552536	5115301	8854726	10625154	10428152	6873413	1231149	1220650	1284331	1571347	1595235	1436965	1693595	1588519	1419177	7045638	1153083	14270867	17784160	17567804	23452822	6604556	3484360	5188708	2899617	9237436
PC (32:1)	Q3_86_+H	379	878	285	542	970	672	365	541	417	0	253	761	141	160	200	8735	2430	39323	79617	26991	39458	17851	17967	15623	28490	31025	29564	21646	4927	3839	5107	4809	3775	5842	4297	4958	7238	18548	3618	40215	52334	54348	68276	17745	11912	16278	9994	33354
PC (33:1)	Q3_104_+H	#N/A	616	367	0	493	0	#N/A	1109	124	0	374	0	264	368	942	1420	554	5519	6254	1879	3551	1680	1171	995	967	2401	2052	3210	383	183	525	836	927	0	746	549	739	255	982	1307	4096	778	4476	2957	1909	1002	0	1537
PC (33:1)	Q3_184_+H	#N/A	35037	25157	32229	54648	46512	#N/A	1380	4659	3397	5973	7228	1565	2863	2117	439373	177450	1574834	2293745	779717	1206092	749515	674135	658967	1041494	1309052	1081932	672476	154165	180498	186825	252672	238880	209020	246773	233132	178117	717056	193343	1130112	1823441	1988023	2168608	841340	485545	576205	445076	1061914
PC (33:1)	Q3_86_+H	#N/A	0	185	309	1881	555	#N/A	184	0	0	207	0	377	22	379	1318	879	4739	8883	3017	5098	3387	3963	3388	6820	5917	3668	3028	377	1889	1307	1131	0	1735	2805	376	372	1388	556	4396	4524	2527	6127	3076	1994	4142	1907	2619
PC (33:2)	Q3_184_+H	#N/A	6495	4227	4477	8387	4720	#N/A	1611	224	1727	463	1332	54	838	42	53819	25009	105191	148189	75420	216557	81740	52120	58662	134605	172638	97122	96160	21823	17295	16781	25342	23862	25125	29592	25296	28207	91492	24956	81599	210909	135503	145807	73337	70123	70543	40936	102971
PC (33:2)	Q3_86_+H	#N/A	442	0	230	361	1198	#N/A	79	358	0	42	0	163	0	241	1197	1241	2135	1237	722	1408	838	1393	581	877	3182	1436	1249	284	720	1419	1026	924	2273	332	567	1484	2129	449	947	931	205	1887	971	2059	1600	235	682
PC (33:3)	Q3_184_+H	#N/A	38079	46312	25966	48886	46801	#N/A	945	1094	616	238	0	246	932	0	98475	112754	129733	149206	102904	110998	107455	51384	91227	102512	114270	90759	115384	103089	112472	104196	107326	111376	109118	126042	110655	110969	131042	71107	114707	94261	125185	93031	92788	91604	90846	109315	99558
PC (34:1)	Q3_125_+H	1070	2119	1503	2010	1317	3282	1591	2377	2923	3052	2011	2440	3183	1429	1021	332814	56467	850513	1651736	349498	566657	487073	562397	475218	630257	782267	730718	398045	51801	35160	57451	57350	55724	61507	64807	65323	61029	290352	41412	389685	600128	713129	667388	234830	230849	255764	236588	489859
PC (34:1)	Q3_184_+H	128492	106027	89768	105747	37646	52097	28560	16658	38168	37563	46344	17638	14678	14793	6806	37990416	5932557	98909272	172214432	40978708	59592916	52955580	58357952	52917244	67471248	81350304	71676128	45937080	5381234	5244865	5472228	6607335	6254239	6508453	6909307	7075072	6211795	28794534	4779528	39055808	63611672	71082880	76647440	26524346	25310890	27074174	24450478	54494060
PC (34:1)	Q3_86_+H	500	447	27	658	894	0	123	1765	447	223	0	905	1095	226	453	102959	21357	263910	504309	111397	164016	157926	176063	137084	215928	215017	224331	134543	15684	16570	18745	17954	17910	12554	16102	22685	22775	93554	12204	119079	193716	219836	209350	81802	69844	71084	79601	153622
PC (34:2)	Q3_125_+H	3134	1612	2225	1566	446	1157	203	1490	3147	1085	395	395	831	842	928	56007	11436	51571	140893	87594	131749	108706	43073	50454	188390	163417	118453	72005	7587	4904	6594	7914	12580	6420	15010	16072	11151	61854	13969	63377	137000	93990	92563	39889	42581	29427	21341	108555
PC (34:2)	Q3_184_+H	101237	50853	64115	71568	35232	35632	6478	17499	4307	6896	8265	4860	370	2136	7465	6841971	1218813	5922930	13812419	7428116	13786245	11775468	4161223	4128755	18691010	15077421	13629164	7686579	883489	928092	963374	1054713	1099470	953786	1112591	1238591	1112067	6452484	1041951	5438182	14297248	9396449	11516496	3484024	4916008	3529407	1940477	10892195
PC (34:2)	Q3_86_+H	318	497	286	652	168	166	0	166	163	173	0	162	0	170	162	18222	4764	18556	44718	19483	49152	29344	7412	14067	47171	36218	34221	14824	2033	4150	5438	2662	6188	2672	3967	2912	2319	22813	977	16766	44654	28857	26838	11700	16068	10826	8956	34048
PC (34:3)	Q3_184_+H	#N/A	58475	23189	31005	91942	98325	#N/A	603	651	2337	1488	2849	2353	2021	2729	177765	42824	208278	265752	83403	350309	164786	199511	135526	318242	179033	189241	139491	12492	20650	15975	19568	19828	19136	32267	30246	12218	335445	51808	210719	451376	229887	259535	126688	151079	227129	109371	141454
PC (34:3)	Q3_86_+H	#N/A	159	31	105	404	0	#N/A	0	76	151	0	18	298	0	0	874	218	2365	1984	943	2584	461	878	159	1717	1122	1529	308	57	151	0	150	0	155	473	892	259	1614	151	831	1035	518	1474	1067	756	771	1350	748
PC (34:4)	Q3_184_+H	#N/A	13567	10712	17138	31008	30351	#N/A	1681	6486	1726	7242	10200	13273	1469	4753	93364	10403	83297	189447	50616	116121	67927	64987	41904	135808	91304	91131	53045	8506	2646	2480	24355	8455	13383	14095	40271	14770	66297	10844	84075	112690	133841	113795	57739	31476	54108	36261	55990
PC (34:4)	Q3_86_+H	#N/A	330	265	3	178	540	#N/A	144	294	0	60	953	11	0	0	290	93	326	1211	904	635	725	143	106	127	436	609	177	143	90	0	0	144	156	136	0	93	440	139	1099	405	683	1545	153	612	142	4	583
PC (35:1)a	Q3_125_+H	768	1635	1486	1997	868	1200	1792	787	2414	1336	963	1388	2043	1593	3503	5881	4769	8404	11792	5215	6245	8466	2156	8521	10168	10362	6825	6133	4094	1270	2351	2415	2631	2538	2583	1232	2356	5192	1399	1050	5923	11657	4919	4736	2664	6628	7038	5968
PC (35:1)a	Q3_184_+H	5223	2701	6642	3801	4300	3400	114	3406	4505	3816	2461	1709	1032	2183	1659	430692	163236	352975	579302	192889	500514	373837	417623	259597	502841	642024	505426	585968	87325	82581	99931	90251	107397	96998	110776	89365	83169	381557	140694	205765	441952	526568	449961	175256	282581	387097	329176	339031
PC (35:1)a	Q3_86_+H	161	290	67	0	101	105	43	0	96	103	211	94	489	0	174	2215	405	2456	4415	1736	2097	1305	2681	2697	2174	2605	3035	2858	680	679	110	1094	0	541	708	719	562	1435	103	816	1092	2748	1540	1348	2136	1122	657	1819
PC (35:1)b	Q3_125_+H	2048	1139	2548	1446	1486	1209	1591	2215	334	371	1381	1324	1684	2595	1605	23095	9320	5472	15543	5126	24917	13629	8258	13941	19079	15537	10965	19833	4825	6698	5964	7343	5604	7540	8029	6821	6678	15149	6089	8762	4726	3224	7129	5367	16911	24342	17430	16395
PC (35:1)b	Q3_184_+H	3670	3701	1458	4317	1987	2102	677	3327	3267	3368	1940	1597	170	2986	961	1935156	647736	899709	1066066	770665	2212221	1267059	1089853	1440454	1720219	1755698	1098101	2429639	437610	410038	439278	520616	547913	493430	604332	509900	527974	1579670	642023	620634	488760	669379	485123	460606	1601715	2070434	1441639	1177913
PC (35:1)b	Q3_86_+H	281	0	329	100	237	0	448	148	79	343	0	172	194	256	80	5956	1815	2301	4105	2442	6729	4368	2867	3175	4266	6675	3648	7806	1748	1662	1820	2394	1882	1695	1251	1579	661	4951	2689	1942	2617	1935	1653	1836	6077	6728	5030	3050
PC (35:2)a	Q3_125_+H	#N/A	3137	78334	71077	1765	1185	#N/A	2895	126	412	2887	618	1014	270	1228	799	12856	5679	56853	48381	3887	3446	4797	5540	4800	19874	3103	5517	25054	14792	18696	20727	27473	31403	83577	84800	72749	1981	2624	17181	14312	6919	16548	27426	2760	5515	1466	1433
PC (35:2)a	Q3_184_+H	#N/A	57961	3778379	3572223	40156	79640	#N/A	2485	1754	3802	1101	1580	1619	107	1024	110590	383334	94937	2416847	2080681	93001	51448	172555	150033	237220	1462810	83379	224425	1022681	967123	969485	1319799	1243557	1292989	3631559	3763679	3252652	86825	110106	582091	602829	119063	923774	1010545	28933	124680	25781	41190
PC (35:2)a	Q3_86_+H	#N/A	494	17893	18736	216	424	#N/A	0	0	12	0	0	0	0	0	660	2178	218	11537	12518	585	2086	1381	2845	1289	7578	0	2430	3034	3595	3605	7291	6826	5832	17365	19344	17722	831	589	2312	1622	1793	3522	2569	934	1269	655	9
PC (35:2)b	Q3_125_+H	221	2030	1572	587	1416	1374	1696	1667	0	1200	0	1266	241	213	679	2757	988	6708	5137	1574	4891	6463	1662	6433	6521	9464	4011	8185	1795	2057	2520	3342	489	1577	1993	3187	2757	4245	3258	760	4236	2206	2257	4649	3857	6309	955	7353
PC (35:2)b	Q3_184_+H	3080	5743	7565	27371	3411	2493	179	2989	1780	758	1720	3458	483	233	2262	351356	108157	242419	356025	209574	400360	251813	166180	179080	413076	487237	325717	721191	61903	93672	64892	98714	119859	65878	135558	80062	99272	215449	123548	159754	309293	278892	244849	132829	246479	297273	187762	279393
PC (35:2)b	Q3_86_+H	123	954	270	0	0	0	22	510	0	0	479	236	479	0	0	480	894	834	2805	942	1133	674	1462	52	2102	1003	2423	4425	213	1151	214	237	426	1016	452	457	0	461	217	1125	799	1113	1473	1622	876	1512	214	1778
PC (36:0)a	Q3_125_+H	#N/A	0	1889	722	0	725	#N/A	9692	15	5624	793	2318	725	1378	4311	248	2184	29289	62774	8347	15974	15488	13659	17943	17659	15382	16479	12880	243	9398	5428	5089	5209	309	6008	2051	2015	5959	1873	9308	9682	13948	27945	3811	1818	12858	17397	17316
PC (36:0)a	Q3_184_+H	#N/A	25	695	3686	620	6323	#N/A	4333	0	23	10909	5414	2168	784	2751	447028	40213	2573483	4278380	575225	734854	646457	1313784	1185643	959217	1162775	1043142	396132	64316	63381	107162	83071	71505	79191	75627	91068	105505	305067	34669	481329	812811	1145056	1102859	443546	449937	404771	495065	847642
PC (36:0)a	Q3_86_+H	#N/A	0	0	0	728	757	#N/A	0	309	0	0	0	727	765	0	1946	0	8929	23679	1532	10697	703	3022	4881	789	4748	3717	2111	2156	758	0	0	0	619	0	762	0	0	1514	1345	8245	703	6236	1245	2574	1356	3006	1031
PC (36:0)b	Q3_125_+H	#N/A	5090	5509	12006	1461	128	#N/A	691	0	1263	2826	2931	4301	3061	1451	1575	833	2881	7653	6674	1673	7899	4453	1812	3290	4169	2467	9099	726	2781	0	2381	621	4333	4145	2709	2123	1592	1544	3533	10906	3712	10056	4266	2705	0	10431	19548
PC (36:0)b	Q3_184_+H	#N/A	27161	28133	51136	19208	20294	#N/A	9713	5440	14998	14581	3737	10243	15206	9412	109016	75349	374077	357356	275534	152323	47233	142989	256982	309928	253873	281603	417950	70593	92128	65488	77491	75401	101859	104612	83574	86332	100212	36980	157047	391086	546542	634131	135535	149295	80074	125235	1060504
PC (36:0)b	Q3_86_+H	#N/A	0	0	666	527	0	#N/A	0	0	0	0	0	0	0	0	1576	0	2	2514	683	263	690	1412	2234	0	1426	2251	1231	756	0	0	2193	690	0	1797	710	0	0	3157	0	0	0	730	735	0	709	2137	0
PC (36:1)	Q3_125_+H	7224	5774	6667	10516	6136	2025	10143	9052	5002	5746	7634	9165	7099	7124	5466	77243	32168	417061	663985	89662	159353	118836	265751	212590	165270	203950	218042	125635	20143	16089	21085	26640	20514	26160	30427	33348	24185	83566	23041	76220	167091	196654	178495	64406	103730	87699	107010	180108
PC (36:1)	Q3_184_+H	48448	42400	53601	45095	21576	16899	20271	20523	12477	21751	15430	13153	3652	7501	7383	8530061	1395028	40050260	69410592	10311858	14359846	11921407	24681494	21588504	15879105	19972324	20602260	11008174	1360928	1570633	1562894	1924506	1815555	1767809	1964148	2164029	1833613	7027994	1325155	7835066	17499994	18304304	21387552	8474695	8124878	8838347	9038763	16833360
PC (36:1)	Q3_86_+H	225	0	246	918	188	0	32	0	337	326	1039	573	303	2056	342	26410	2993	106432	177411	26374	42817	17453	59644	51696	37636	52840	58003	33259	7417	3024	4325	6210	5096	7788	6839	5961	4617	17395	1885	20024	44031	45235	51775	21207	28068	22971	18482	53045
PC (36:2)a	Q3_125_+H	960	478	1324	379	0	516	435	984	779	656	363	203	949	279	0	4135	28	17492	17279	12059	18164	13458	18239	11791	13983	11375	15786	9966	2546	1682	4693	2830	1241	2395	1145	976	2704	9679	1811	5028	9276	13397	10687	2844	6585	6154	8142	14137
PC (36:2)a	Q3_184_+H	10085	21759	22104	15842	9464	6697	2465	3756	10420	8816	1429	4323	4704	3826	3197	492720	40990	1144163	2222377	440695	1357430	1130663	1076176	778827	1031360	1140056	2277622	425925	99726	112078	49684	50342	72235	82984	67127	76321	74878	713135	50121	540225	934367	742123	777729	414474	342635	499939	488264	1112838
PC (36:2)a	Q3_86_+H	228	0	0	0	0	309	0	37	0	323	0	167	0	0	231	2468	827	4519	4495	3201	2300	2253	3045	2272	3483	2097	9492	5425	509	1314	945	702	686	978	163	473	494	2165	0	4239	3964	2463	4119	1821	2049	1248	2005	1715
PC (36:2)b	Q3_125_+H	1472	2231	1010	1707	766	1642	422	830	193	768	144	346	690	649	359	8438	4860	19298	32117	13713	33687	16484	14310	13743	19936	17990	28645	15172	1778	3413	1951	4232	5756	3738	5283	2107	3640	22174	4379	14398	43308	27547	37568	16177	12758	4674	6681	35390
PC (36:2)b	Q3_184_+H	27705	18182	20793	21523	8344	11563	6814	8565	4347	1516	363	2053	1454	1119	3404	877421	175079	2006577	2821447	1013466	2466433	1312387	1038451	871201	1955516	2394634	2363687	1446159	270606	276067	269912	326276	321648	263130	327420	329048	272736	1755961	354921	1164176	4323716	3043409	3540458	1158676	1079274	928005	633572	3414223
PC (36:2)b	Q3_86_+H	521	1168	1380	346	266	0	13	0	237	0	117	0	0	228	0	1899	278	5044	7509	4633	9760	2986	3761	452	7041	11317	10108	6881	480	1302	1288	1428	2200	2200	2410	1523	1167	3827	1331	3712	11911	11891	15428	2631	5204	1287	2939	5503
PC (36:5)a	Q3_184_+H	#N/A	1692	1377	1265	1632	1937	#N/A	1343	888	905	481	405	757	742	0	4052	3190	10222	26758	1781	10979	9576	20594	15457	28384	41310	14006	13788	582	2766	1419	4676	5056	859	5787	1068	2914	4147	5068	19103	2480	10803	3508	3632	13935	2137	1434	20946
PC (36:5)a	Q3_86_+H	#N/A	0	0	0	1	0	#N/A	0	67	0	0	112	0	0	152	139	30	295	526	0	543	0	0	287	158	603	149	148	216	294	162	146	0	0	0	0	145	149	0	170	0	497	300	441	579	0	120	144
PC (36:5)b	Q3_184_+H	6829	3284	5174	1940	2469	2420	429	1329	1720	1816	1661	0	897	996	514	9782767	1808687	11647815	24907188	11304276	16684448	15838484	7590743	5686376	28609788	23648228	18455160	9800604	1067383	1044716	1000231	1295001	1272515	1195865	1391326	1386056	1063898	5170758	534847	11582496	10977264	12868826	9968681	3454633	2804935	3921310	2082191	7729290
PC (36:5)b	Q3_86_+H	0	0	0	155	0	106	166	0	148	158	0	0	304	0	0	17674	3824	29759	51452	31553	47272	41009	20064	17072	81626	57186	47552	29626	2682	3737	2635	3364	1821	2151	5112	3579	4354	9507	2159	29487	32941	25671	27152	9385	8879	11172	8656	21212
PC (36:6)	Q3_125_+H	#N/A	1093	246	1158	2254	1541	#N/A	1192	1273	446	610	622	767	667	778	4919	2700	11569	12660	8560	5048	7116	2777	5433	7813	7098	12725	9058	3487	3109	2813	4200	3278	3170	3914	3843	1809	5247	3804	13292	22952	28066	38892	6852	7633	6482	3374	20197
PC (36:6)	Q3_184_+H	#N/A	1751	649	1444	576	600	#N/A	539	77	1103	575	1929	819	757	306	295592	67568	934944	1282776	762536	570982	555409	258034	431674	683785	799889	1054578	709523	125223	148594	155131	170804	168259	169994	188092	181468	148622	577897	133374	1092862	2191588	2811785	3575336	597865	446170	426857	261935	1932033
PC (36:6)	Q3_86_+H	#N/A	0	0	207	95	9	#N/A	30	0	0	104	0	0	0	1	1453	441	2721	4298	2574	2433	2013	839	655	1039	2497	1795	2529	208	104	228	132	761	256	322	1050	435	1592	217	1734	10673	9039	7952	3	2110	790	859	5024
PC (37:1)a	Q3_104_+H	0	0	0	0	540	0	0	0	0	0	0	521	1044	214	1039	1031	1584	0	1025	0	0	0	521	0	2644	519	529	1950	1583	519	453	0	529	1044	1588	0	0	540	0	0	539	0	1044	0	0	0	5300	0
PC (37:1)a	Q3_184_+H	5011	540	2346	2100	539	541	7285	1670	3141	3972	2178	1549	2626	520	0	137124	63955	88717	133840	27774	146629	90225	121592	115308	148369	201064	137173	225023	26326	33847	38300	54725	40778	36879	24039	41198	36609	131121	62547	87003	120177	112164	179062	66428	128483	148388	121101	197094
PC (37:1)a	Q3_86_+H	0	0	0	1079	0	0	0	0	782	540	0	0	0	0	0	0	0	0	550	0	1044	0	539	530	0	2141	1037	0	0	0	0	539	0	0	0	652	539	529	0	527	521	529	539	538	86	0	517	0
PC (37:1)b	Q3_104_+H	0	3115	0	0	0	0	1160	0	0	0	0	0	0	0	649	0	0	0	0	860	2994	2912	0	0	2419	757	0	0	794	803	0	183	0	0	182	0	6219	0	0	0	0	799	0	0	2311	0	0	571
PC (37:1)b	Q3_184_+H	476	2201	4123	99	896	2400	5328	2635	176	1743	2628	1145	1604	650	808	146841	35715	56712	60561	40871	208814	110724	76602	71098	183966	207411	125687	274333	51054	59443	52942	42807	41625	44035	70374	46690	53066	150254	70219	45936	46926	62959	56200	30551	176388	162133	58353	138846
PC (37:1)b	Q3_86_+H	171	0	0	0	0	0	391	0	0	0	0	0	0	650	0	986	0	800	800	0	0	0	740	3568	0	0	0	984	0	0	0	0	796	1043	0	0	0	0	733	223	2403	0	806	0	2389	800	796	0
PC (37:2)a	Q3_184_+H	#N/A	3168	4214	4219	3008	2864	#N/A	2290	206	419	3065	1775	1081	1140	1344	267960	232938	71328	86093	50338	229167	136282	108784	136260	462944	515159	346110	917919	76364	95233	89630	115057	109275	100450	112765	110454	94457	151769	198935	57837	60134	60993	82123	32580	182220	223885	182272	154198
PC (37:2)a	Q3_86_+H	#N/A	85	358	263	87	0	#N/A	294	0	0	269	164	0	412	410	753	349	1114	641	427	1461	94	774	823	385	763	761	1970	385	483	0	456	0	680	860	219	343	346	748	96	45	702	450	772	560	609	415	523
PC (37:2)b	Q3_184_+H	1856	656	1760	4828	1060	2323	1691	1446	603	806	2377	1035	1526	166	1584	643852	279317	294535	378635	298535	686418	324740	248381	353541	718564	823819	476948	1067814	142295	168123	147365	179169	187221	189995	218753	212160	190262	451380	270392	272136	230752	275593	170097	174358	493140	639099	401371	328575
PC (37:2)b	Q3_86_+H	159	285	0	125	81	79	438	0	291	254	206	401	108	0	90	2156	693	1716	1839	1084	2228	660	962	945	2667	921	2200	1475	555	460	280	368	1171	729	572	338	641	1473	1362	902	1263	1787	1366	448	1639	1797	1144	437
PC (37:3)a	Q3_125_+H	235	861	902	213	173	0	1759	1267	1087	1607	1178	353	241	134	114	892	697	215	1278	0	231	250	0	1589	3162	1058	2372	682	844	259	1568	1129	1098	1399	449	380	0	655	4714	1309	1500	868	1359	1347	653	246	1852	2841
PC (37:3)a	Q3_184_+H	2091	2026	452	4538	0	1278	1359	2700	218	2040	807	6345	1290	0	1098	24428	3169	351	15013	1393	5037	2556	8060	14106	14702	4082	8336	12733	746	5587	1045	3903	6156	2650	8600	7302	7033	15936	3160	9997	32674	7707	3778	3337	6588	4012	8405	17862
PC (37:3)a	Q3_86_+H	240	6	217	0	0	0	0	0	381	0	0	405	250	0	252	0	0	248	0	0	218	239	656	452	211	487	0	215	0	0	458	1139	0	13	219	142	135	0	0	513	436	0	219	231	218	145	0	352
PC (37:3)b	Q3_125_+H	328	423	207	448	314	340	89	914	382	376	582	1204	0	195	192	1100	189	0	0	963	354	585	0	608	592	552	1486	1486	838	1267	482	400	374	223	381	413	194	972	400	664	69	92	0	561	405	1974	239	189
PC (37:3)b	Q3_184_+H	292	147	806	774	814	1536	611	0	588	534	305	1382	1385	387	914	2562	1040	2496	3700	3321	9215	6700	1182	1550	1139	1895	1200	4412	895	2109	2502	1634	5907	3064	902	7649	3303	1702	1740	175	1086	7806	234	4906	10198	1382	6167	10303
PC (37:3)b	Q3_86_+H	79	0	0	0	0	0	16	0	197	114	603	0	582	0	0	0	116	0	573	307	146	120	103	0	574	0	0	0	0	192	0	0	381	188	5	0	385	349	0	189	192	192	0	11	74	0	195	189
PC (37:4)a	Q3_125_+H	926	1214	694	1602	1395	734	396	727	697	219	295	442	426	686	728	1233	1694	717	1763	854	1801	796	385	2386	1316	1473	1181	2390	702	1573	691	1013	403	1992	172	1229	1131	1620	687	1252	1876	2904	346	1949	872	1720	2229	1645
PC (37:4)a	Q3_184_+H	8469	7021	5474	4769	13057	7667	736	494	415	692	589	659	174	0	524	19623	13855	16937	33944	25596	30419	13099	10695	37426	23526	23957	26021	35874	11027	6724	18729	9822	13151	6222	6894	10650	13540	15660	3908	19739	20906	21580	29685	22405	16273	18507	14240	33219
PC (37:4)a	Q3_86_+H	1248	175	550	242	358	172	386	75	326	0	0	0	0	0	0	0	1066	929	526	171	535	674	1374	0	2278	666	1141	357	703	0	184	700	923	720	531	244	695	582	345	354	1228	355	333	687	887	527	1140	433
PC (37:4)b	Q3_125_+H	622	194	198	739	1546	1077	498	396	586	588	589	0	586	390	0	444	1374	1778	1492	590	1686	621	1180	1864	780	2258	742	147	788	112	934	395	1396	393	687	1185	1571	1552	1090	1982	584	1392	370	1390	1480	1397	2237	786
PC (37:4)b	Q3_184_+H	637	1117	328	198	38	1670	1278	1535	147	396	389	1196	233	554	46	16067	3564	16289	18056	11306	17971	4204	5839	5003	28941	25671	8824	13750	491	4569	3992	4829	2054	4679	637	3847	2706	5204	6191	26130	29966	28873	41207	6770	7884	6994	11432	29507
PC (37:4)b	Q3_86_+H	0	0	541	0	0	0	0	0	0	0	0	0	292	139	0	0	0	0	166	164	0	319	393	0	346	503	245	0	0	0	0	0	182	0	343	183	89	0	195	0	0	399	198	291	60	0	284	195
PC (37:4)c	Q3_125_+H	481	213	559	378	870	1469	712	530	457	1269	955	177	121	534	432	624	2225	853	624	1234	491	0	440	213	1144	1433	264	1306	640	800	668	4160	0	228	1256	213	462	1184	2016	1529	1192	926	1065	1999	138	558	915	761
PC (37:4)c	Q3_184_+H	1968	2415	1946	535	0	2102	480	1178	0	75	999	1126	0	640	0	8470	1506	5846	4812	3506	23186	2045	7886	7192	5854	7433	6895	3244	1304	4016	3606	3689	3488	3809	1751	2399	3472	8000	1609	8763	5708	3812	1030	880	2817	7182	3975	3092
PC (37:4)c	Q3_86_+H	49	0	0	0	426	146	0	0	82	0	0	0	0	0	0	0	214	427	0	520	610	0	0	0	228	0	0	213	116	0	424	0	0	232	265	0	229	0	0	0	0	617	229	0	219	213	213	194
PC (37:5)	Q3_104_+H	0	0	0	332	213	119	36	426	432	433	0	236	0	213	0	867	0	0	63	678	213	0	212	253	0	312	467	0	0	0	0	0	0	216	451	0	0	375	213	242	496	0	0	0	213	750	487	476
PC (37:5)	Q3_184_+H	3832	1394	2594	426	1335	1562	1211	434	654	1307	336	80	938	404	213	19585	5627	31068	38344	11100	105088	16869	26831	9399	25839	54976	20309	22778	2433	5746	2422	3991	3625	2046	4569	6115	4435	22281	4501	19697	24204	16367	23126	5806	3882	16762	19819	11926
PC (37:5)	Q3_86_+H	124	0	0	213	213	0	118	1068	173	0	0	0	0	0	213	213	0	1071	117	0	671	0	214	0	430	487	0	213	0	0	260	0	0	0	308	213	75	176	0	0	59	538	688	0	0	0	669	238
PC (37:6)	Q3_125_+H	#N/A	2405	595	1586	1632	1114	#N/A	851	188	1387	342	252	60	776	311	6629	1135	7314	4619	8318	6193	4371	5581	5077	10696	9203	6905	566	2098	785	1330	1963	1812	1593	2727	1886	655	4664	851	3949	8968	11741	8780	6218	3591	5494	4079	4110
PC (37:6)	Q3_184_+H	#N/A	74135	27179	18027	87940	83169	#N/A	0	627	643	931	866	677	1253	242	457126	71001	495464	674820	393813	474289	353082	414127	237839	817652	733362	655414	381532	50546	47698	46535	62537	67646	42965	57071	60495	46114	400837	95811	434551	794242	774671	799235	242306	227714	366199	188953	377023
PC (37:6)	Q3_86_+H	#N/A	0	162	165	166	38	#N/A	0	0	166	0	0	0	0	154	1498	904	419	1798	628	2107	1591	1567	293	1502	2076	3103	480	0	482	110	576	76	0	0	359	0	1817	157	1873	509	3178	3085	1103	1748	1244	1416	3920
PC (38:2)a	Q3_125_+H	482	310	3135	266	307	257	2947	553	58	75	1127	2184	2175	173	650	25282	8880	14038	11777	12977	29792	16998	14272	16255	30667	29461	19816	22715	5021	7539	4407	9994	8652	4901	11699	8212	7911	21934	9047	4631	6182	13787	7753	6130	18900	32254	12611	13237
PC (38:2)a	Q3_184_+H	4890	1042	869	2406	656	2487	3427	1293	133	5496	5659	2069	1601	2584	152	2469051	881093	1196669	1332794	905722	2534689	1662513	1360920	1683468	2289489	2383914	1687164	2773540	558354	551561	520756	666555	732227	636148	768953	721990	663559	1940338	791339	916666	1059849	1202750	1093548	597307	2042183	2570333	1626483	2075827
PC (38:2)a	Q3_86_+H	270	0	30	222	29	0	115	0	226	0	0	0	29	0	0	4982	1952	3080	2090	919	5823	3208	4858	4239	5624	6442	1642	5345	1451	1151	616	1456	832	895	2262	3268	1393	6340	557	2225	5728	5384	1443	1114	6117	3822	3609	5518
PC (38:2)b	Q3_125_+H	2766	6110	2377	564	651	614	496	1487	1268	327	3860	2903	3088	189	733	20716	9488	584	3210	4925	21702	30208	5909	9530	20699	15663	14540	12268	2585	2885	12230	10406	12918	4651	7160	3692	8732	7202	10415	116	2293	5694	7645	4566	14015	19252	15026	19109
PC (38:2)b	Q3_184_+H	6164	347	10483	7281	2839	6222	3794	1233	7516	905	7105	2920	1480	623	813	1939571	711832	488699	462795	319900	2108250	1121944	962206	1136521	1826382	1627181	1105676	2241260	404061	448937	458542	569477	495509	594626	657731	525973	513266	1321559	646715	410813	353864	364408	294670	251072	1565994	1896674	1367186	1112575
PC (38:2)b	Q3_86_+H	22	0	0	1240	627	0	347	0	0	0	0	0	24	0	0	6301	46	1238	1461	677	670	4679	2503	2506	4670	6643	2469	3098	4898	0	0	2463	0	1840	3013	1865	115	2486	3752	39	46	167	601	694	2445	2061	1739	4020
PC (38:3)	Q3_125_+H	#N/A	893	975	569	346	1662	#N/A	878	885	1282	384	308	802	1160	1258	2710	1406	2222	958	2641	3346	3424	2224	2229	3308	1777	825	2413	2022	2196	1054	2363	1217	1184	1081	1286	2052	1711	1791	2589	4288	4546	2612	759	2152	3991	680	3674
PC (38:3)	Q3_184_+H	#N/A	4757	1672	3905	2403	2158	#N/A	1653	1604	821	1820	612	2599	984	986	124179	30751	109101	171209	94814	196201	109735	91261	106160	172158	112149	112141	109307	36752	40048	35489	38186	31490	28935	41475	15628	34876	162804	42512	115993	220822	144069	114166	63065	116643	146244	102253	181188
PC (38:3)	Q3_86_+H	#N/A	270	644	178	129	195	#N/A	180	250	427	90	85	140	168	415	168	0	277	271	0	477	346	431	675	431	482	136	101	179	88	245	241	0	521	169	272	172	788	168	649	1020	796	467	258	590	591	311	664
PC (38:4)a	Q3_125_+H	#N/A	1026	41	312	730	587	#N/A	1943	961	722	2268	468	231	1309	195	495	2143	3954	3999	3203	2951	2155	222	1227	1125	887	1524	1317	1492	839	295	267	730	624	1412	962	145	1448	550	1967	2785	1875	4130	323	3158	810	1831	3799
PC (38:4)a	Q3_184_+H	#N/A	2738	2266	4378	2475	1267	#N/A	0	2395	366	660	77	961	370	583	59287	13890	48865	63365	43218	67089	32297	37809	53487	159415	85874	76576	78107	7012	7948	3844	2467	3932	10424	14531	6017	10649	25954	13626	50954	70813	52731	86746	20524	35882	23117	9771	89059
PC (38:4)a	Q3_86_+H	#N/A	134	927	0	245	263	#N/A	271	0	0	0	0	506	0	0	918	486	331	28	234	460	657	0	240	246	520	487	245	246	245	0	0	196	247	0	233	0	267	241	0	0	0	0	261	937	901	0	430
PC (38:4)b	Q3_125_+H	649	565	45	777	323	524	4	822	510	1268	2134	2019	1298	916	2212	4862	2434	16705	14547	11466	7949	5077	5670	604	11762	10571	9311	10190	2131	3791	1753	2146	1053	3758	3849	879	1300	7561	2966	16824	26502	16032	18122	7830	8771	8154	3763	29945
PC (38:4)b	Q3_184_+H	3361	4625	5576	5991	5071	2165	2965	2252	434	1742	665	874	1467	1986	1877	267168	34755	919397	1404605	486426	791437	257789	344289	357380	913773	636598	788802	667998	125422	116738	92368	132255	129793	114155	120649	147309	112360	827362	93163	1268627	2031898	1619231	1631646	611662	362840	536880	291149	2181352
PC (38:4)b	Q3_86_+H	194	0	45	0	737	0	286	0	182	0	169	0	0	0	182	364	175	5659	3106	2601	3560	1126	179	542	3143	3610	2698	1906	682	415	0	531	358	351	719	2597	551	3403	2915	3683	7127	4204	5023	1040	370	1774	359	5828
PC (38:8)	Q3_125_+H	#N/A	0	6973	3008	2387	794	#N/A	10157	652	3356	651	7	1574	3930	1640	3992	6141	1473	1041	9928	4590	2318	130	4335	659	2371	7567	18105	1462	8798	902	0	1808	6241	3205	7126	80	4096	3348	3966	1623	2008	3194	784	675	2823	2734	2623
PC (38:8)	Q3_184_+H	#N/A	5795	1186	2031	511	3187	#N/A	2299	5186	7632	2874	0	2545	0	1600	188851	84931	77472	49706	67359	224467	109194	116733	93037	248831	220395	191940	350248	49786	54967	50499	80412	70820	55702	78578	86978	46297	181485	106106	84269	55926	68321	79207	46479	176128	176087	154407	224100
PC (38:8)	Q3_86_+H	#N/A	0	792	0	0	0	#N/A	651	796	0	0	0	0	717	0	0	0	0	0	0	2417	1438	8	0	0	0	0	0	747	752	700	0	0	0	0	0	0	0	803	0	0	5577	807	0	0	0	1573	0
PC (39:2)	Q3_125_+H	3708	719	7142	779	2322	3878	2145	3447	3628	2247	4826	1598	2444	4404	4822	4693	445	2947	10475	1256	2142	4371	9150	9509	2317	5246	3500	8380	3118	3897	3004	1487	733	6456	12129	1467	3436	6116	13414	345	10583	3616	2266	3236	4529	5257	2822	769
PC (39:2)	Q3_184_+H	0	400	3551	214	727	544	0	757	0	801	5552	2057	685	0	0	36900	22046	15344	32836	7176	67838	16613	39103	25448	59573	50294	44623	41594	6401	12448	22710	23758	20582	14822	18660	14074	7004	28050	12237	22300	17790	10135	24536	6986	60745	36450	33409	38703
PC (39:2)	Q3_86_+H	0	0	0	2204	0	0	0	821	1553	0	0	0	0	0	0	0	0	0	0	0	0	0	0	711	0	816	0	787	0	723	0	770	0	0	0	0	0	2946	774	0	0	0	1424	0	733	0	0	0
PC (39:5)a	Q3_125_+H	#N/A	1155	34	3882	689	375	#N/A	1257	34	786	1310	1535	727	439	179	3087	3002	3577	5588	5408	1607	1787	3596	2169	6912	4856	4207	3616	3080	3653	532	3432	1099	1138	1375	3975	3488	4076	3449	4513	20010	15062	11295	3184	3948	2695	3138	11133
PC (39:5)a	Q3_184_+H	#N/A	1394	65510	55820	5064	2521	#N/A	358	1875	1287	1311	0	1112	0	0	67912	27915	244451	230217	164506	189928	83100	71634	101999	186394	221876	276425	191857	46340	55333	54660	48514	81055	58453	67347	71909	74160	195008	48739	319480	656260	1143832	884436	252632	140667	163172	96994	729884
PC (39:5)a	Q3_86_+H	#N/A	196	654	578	0	594	#N/A	0	0	0	0	0	579	198	0	885	0	622	2288	965	397	970	725	929	1085	1580	1362	415	178	179	0	421	1096	894	28	395	716	590	372	732	2368	2660	3521	1358	715	74	1038	2735
PC (39:5)b	Q3_125_+H	206	1200	692	601	206	3042	1555	634	274	789	988	505	1356	417	0	2795	767	1376	3137	3073	694	1003	1286	981	623	1125	921	1838	440	617	1716	538	872	774	596	981	1573	662	2149	802	442	1369	1227	1138	392	134	1774	2385
PC (39:5)b	Q3_184_+H	1928	2918	6284	2587	1615	2018	372	618	0	1260	696	51	790	195	1025	18356	7201	12150	16020	28314	13109	9999	6468	9080	30148	17975	19304	10939	5850	5129	11234	9129	10402	2725	15826	14122	13259	13904	5508	39731	35348	38680	63050	12239	7951	12673	12692	37575
PC (39:5)b	Q3_86_+H	391	0	1135	129	0	620	131	0	198	0	0	714	0	196	0	813	401	404	1222	716	418	0	178	207	1256	918	756	205	202	256	1033	330	0	621	822	1009	610	0	207	396	203	592	208	329	361	612	416	1225
PC (39:7)a	Q3_125_+H	#N/A	471	346	340	164	970	#N/A	1434	382	739	592	789	477	295	557	1195	1818	3005	2583	2731	2851	1535	1477	1056	1619	2102	1503	2238	1137	923	792	832	798	1059	697	647	1056	1426	1488	1307	2854	3813	2182	1117	2537	133	1283	3018
PC (39:7)a	Q3_184_+H	#N/A	1143	2288	5234	636	1259	#N/A	1385	1054	600	257	583	117	178	136	24087	14199	78006	103729	54369	35371	37237	17759	22972	55578	121473	64175	88823	3627	10242	6439	8468	6872	6198	13724	12071	12392	62841	21591	81210	139534	194039	197101	55750	67857	47466	39936	123291
PC (39:7)a	Q3_86_+H	#N/A	157	5	225	94	47	#N/A	89	47	89	189	220	131	173	94	173	301	212	373	268	289	126	126	88	406	654	309	553	215	57	346	52	84	135	113	183	131	262	42	465	288	802	468	390	196	258	136	682
PC (39:7)b	Q3_125_+H	89	383	3435	5203	428	405	98	410	691	638	935	550	185	425	445	105	1012	938	1655	1393	827	731	1472	667	984	885	603	506	184	477	775	888	517	1012	594	1148	477	1018	930	1153	1553	2965	1148	1521	715	1434	397	1278
PC (39:7)b	Q3_184_+H	1028	21114	406248	397987	6438	7477	269	943	381	815	170	464	1086	108	457	3843	15660	4668	68149	68389	9722	4878	7241	5157	8784	69998	10381	9307	14710	15087	18418	18483	25976	17492	42770	52038	44604	4918	8204	55612	71988	12349	64120	58845	3713	2695	2126	8278
PC (39:7)b	Q3_86_+H	0	44	809	1521	42	172	29	43	88	128	0	0	89	215	250	42	127	218	595	356	85	211	171	209	295	240	329	265	80	42	133	86	331	72	150	126	527	165	209	296	164	256	207	332	131	76	260	210
PC (40:5)a	Q3_125_+H	#N/A	234	1295	993	441	2795	#N/A	1265	588	1821	242	1141	1464	0	470	66830	21592	350153	309788	284266	169035	90121	76901	120853	334005	336071	411084	355000	51909	71805	68873	70564	61253	75072	81462	102560	64041	219987	75982	448961	1031495	1368523	1338532	208333	186159	168412	130112	1443454
PC (40:5)a	Q3_184_+H	#N/A	909	2385	1726	3632	2740	#N/A	218	264	1035	1023	1669	2769	2352	927	5325619	2014344	26543792	24370462	21365154	12573749	7749904	5702701	9882184	23592676	25520804	33311788	28318348	4725229	4464331	4450459	5746165	5739158	5525432	5742395	5665365	4658632	15891709	5939615	30268268	79776472	96672104	98457016	17183620	14317700	12440067	9692474	106270120
PC (40:5)a	Q3_86_+H	#N/A	449	424	64	1	0	#N/A	220	0	0	0	0	237	0	318	12086	7283	66156	53078	57620	33305	23596	12239	22183	59839	66132	77260	73750	12677	10611	11742	14703	17280	16331	12667	12043	15331	32776	9533	73878	189483	281754	264162	37854	37219	35236	30252	318052
PC (40:5)b	Q3_125_+H	1597	524	499	514	340	913	3245	1106	461	590	565	33	168	259	0	225	2692	6959	14417	8466	2598	5406	4298	5541	13022	2005	4672	5696	3445	2912	3271	2453	296	4160	3577	1600	2140	2600	1726	10755	30889	20618	18913	7483	1566	4347	2408	10186
PC (40:5)b	Q3_184_+H	2878	894	2576	1598	1170	801	2582	681	734	1674	2145	326	1528	1762	338	177817	66882	532140	778244	466610	492145	159207	177660	231396	774801	543290	675631	550917	70390	97830	67029	111361	88656	126592	85086	133766	91539	452343	114920	899825	1772708	1312969	1350831	345716	184420	290522	143271	1486924
PC (40:5)b	Q3_86_+H	0	328	258	235	15	0	166	0	160	0	137	147	213	211	0	549	292	1077	3256	1176	929	1580	607	769	2771	772	2357	2454	1142	1198	226	306	455	139	627	473	138	1410	410	3878	4931	5665	2134	1328	654	764	975	2665
PC (40:6)	Q3_184_+H	31620	16214	7271	6013	13603	7083	3042	217	4429	19882	11156	2157	6543	3287	5922	51610940	17681654	213794448	187095840	174014336	99702000	65670980	51824668	87735992	196178592	207203728	249552320	225206160	38226396	39219592	38249496	47949760	44761768	43479836	49347344	48678064	42874428	141426640	51790844	237576672	503088064	606225344	581555200	139206592	112984536	101149312	80653224	615366592
PC (40:7)	Q3_125_+H	820	795	1272	758	655	2454	2758	389	1309	625	93	1011	730	942	1181	44620	9442	99973	154677	58889	57008	60867	45060	58995	78415	87601	111531	49555	13664	17395	12202	16051	17294	14364	19829	15019	16319	73896	17118	111374	234758	176282	251970	59307	59264	61867	48308	221468
PC (40:7)	Q3_184_+H	3953	1982	6577	6657	1966	2732	1447	203	528	1363	1302	1380	1275	296	428	3406232	515890	8411331	12769670	4763882	5597674	4807942	4052219	4851997	6622533	7017047	8131201	5199991	1137461	1097288	1143571	1262336	1372779	1381329	1408513	1457428	1248179	6514695	1230679	10319715	19120000	15644138	22019426	5437334	4226822	4905032	4129279	19001774
PC (40:7)	Q3_86_+H	0	178	137	117	0	119	0	0	115	0	255	117	126	118	0	6553	2519	15649	30482	12178	12650	9206	8773	11193	19289	17579	13462	11019	2919	4287	5157	3213	4000	3123	2230	3198	3532	16649	2643	21329	35670	39942	48550	9471	9005	11496	11436	46538
PC (40:8)	Q3_125_+H	1846	0	774	695	642	490	1557	1228	263	149	0	521	725	291	570	13814	1587	15726	16131	10545	14838	18589	7930	8336	22845	21439	32104	13244	2041	3283	4505	5886	3957	6543	4240	4797	4400	23125	6214	19451	64541	33610	54805	20879	7559	15668	4465	48019
PC (40:8)	Q3_184_+H	2312	1502	563	2605	360	414	1264	1310	202	431	7	132	405	1051	542	1001177	140361	1299688	1498344	1139199	1393921	1173504	605352	711078	1617231	1828640	2718880	1166061	318133	286267	330552	386538	378959	350821	377376	377971	314615	2276902	444266	1644784	6115901	3302571	5071631	1240477	874390	1144241	625627	4860573
PC (40:8)	Q3_86_+H	108	132	76	0	31	0	0	278	85	128	0	0	147	130	134	1906	833	1615	4283	1076	2581	1448	1384	1754	3949	6212	4715	3297	816	953	788	1656	1011	516	537	551	678	4862	1095	3493	14732	7899	6582	3142	1510	2736	218	6663
PC (41:5)	Q3_125_+H	1729	4269	1141	1041	1057	3898	4054	5912	4142	3902	1879	961	1645	3774	2456	2564	1188	546	6555	7032	515	2133	1039	3752	4715	3410	1114	7446	4360	2648	5309	1350	1774	3602	4734	2652	2596	2724	10672	5871	5181	2519	1028	3401	1738	588	2526	7132
PC (41:5)	Q3_184_+H	2195	111	1405	1975	0	521	3525	2158	2673	4221	537	539	529	984	1570	7379	2643	5657	10779	4217	19071	4672	3433	5093	6467	15134	7466	14810	516	515	6280	9791	2324	1657	2632	10662	593	17304	1845	11012	16101	10126	30892	398	12427	7590	2276	25078
PC (41:5)	Q3_86_+H	0	529	0	0	511	0	0	0	0	0	0	521	0	0	540	0	0	515	0	0	445	81	0	1596	0	539	1044	644	0	0	0	0	539	0	1561	0	0	0	0	604	860	118	0	0	0	0	0	537
PC (42:10)	Q3_125_+H	669	1903	2399	1342	2410	3414	270	4235	1336	1487	3559	3525	2510	667	0	1203	10345	2407	1084	1187	2544	1894	1343	0	4835	3754	1298	7317	0	3210	503	602	971	3938	3977	1243	1505	1360	1698	1192	4749	1185	164	3760	1882	2458	3703	3052
PC (42:10)	Q3_184_+H	1049	612	867	0	0	1036	669	0	0	0	0	133	1893	1336	0	6455	7075	10095	5144	1414	11199	208	5674	2118	7859	5413	4262	11398	596	2124	89	553	4008	1969	4527	985	2700	10268	648	3866	31820	20929	21909	15525	14477	23696	9769	10300
PC (42:10)	Q3_86_+H	0	575	0	0	0	0	0	558	0	0	0	0	0	0	0	0	0	0	0	0	0	2043	0	640	0	0	670	0	0	0	0	0	0	0	0	0	0	0	0	0	0	0	0	0	0	0	824	0
PC (42:7)	Q3_184_+H	#N/A	5738	5643	10743	753	1248	#N/A	0	4842	2150	2174	720	4768	3579	0	309	2111	3868	10991	8432	1307	4857	1238	5080	5054	13443	5716	4101	2901	2755	759	2131	3093	1748	4065	6319	5791	4889	2109	2846	1416	24163	12587	4304	9894	5803	1305	16077
SBP (d18:1P)	Q3_264_+H	3009	425	2253	434	1586	1731	3254	3888	1527	1550	2223	4386	1573	1842	1631	497	62	4130	2162	3446	4667	2246	3876	4552	2717	5363	2762	3435	2344	4447	2104	1257	3172	2694	948	114	792	3956	5533	3890	1965	2496	424	1902	5051	1742	629	2271
SM (d36:1)	Q3_184_+H	#N/A	24710	11398	16821	11249	12615	#N/A	4897	6072	6533	8389	1094	2862	4349	2185	686272	248043	2906334	4074600	1266838	1992151	1641602	2262784	1973727	2279433	2890197	2793742	1622698	236822	264499	244646	247008	202618	267254	288759	268349	237638	870385	217686	769246	1202110	1844079	1354937	662319	734454	770332	939397	2466225
SM (d36:1).(d18:1/18:0)	Q3_264_+H	#N/A	493	245	207	940	1327	#N/A	0	237	560	0	216	334	0	0	6406	287	2672	5463	1881	2442	1960	8493	5049	3684	4878	4543	806	503	1224	108	0	102	251	1462	340	1768	3499	885	2587	6185	3821	3066	491	1556	1903	789	1148
SM (d30:1)	Q3_184_+H	#N/A	2115	2337	883	1296	1562	#N/A	149	670	295	261	559	567	487	201	6738	2087	7534	8336	4681	12984	8062	8398	4201	9786	10687	7094	10332	1329	3775	2595	4795	1564	2108	2524	3810	2870	7800	4656	5956	7884	15282	10193	3198	4725	8074	5954	8921
SM (d32:1)	Q3_104_+H	#N/A	124	451	297	512	21	#N/A	1	0	103	0	241	188	0	308	1128	850	1894	1525	743	647	914	2111	1401	1618	7662	2634	2438	398	188	346	732	325	296	859	632	854	1176	1042	1606	2636	3812	3336	1131	1610	920	1432	2524
SM (d32:1)	Q3_125_+H	#N/A	1587	1034	27	1031	146	#N/A	1260	374	750	1060	492	1686	855	1199	12607	2672	17576	12533	12692	24802	11155	15446	20995	16751	50767	30226	34335	5427	4643	5781	7531	7940	6331	4247	3034	4675	16330	6213	18243	30517	67955	34849	17306	20010	10688	16935	51077
SM (d32:1)	Q3_184_+H	#N/A	7210	5914	10209	2044	4122	#N/A	2386	1175	2257	2302	2438	2204	2121	1970	186292	42867	280637	263397	158658	451433	219323	245383	250722	258173	783224	407053	533353	61072	65311	66257	74576	74082	81350	72456	83545	65025	247670	75137	285119	566194	992765	669148	274035	290499	236648	248108	790258
SM (d32:1)	Q3_86_+H	#N/A	104	973	246	147	412	#N/A	214	201	209	235	0	815	314	0	6563	2408	15625	11274	5611	13814	8710	8216	8561	10446	31346	12993	19785	4549	3350	2584	4673	5028	1954	2607	3616	2996	10948	2927	10261	23015	33407	21368	10818	8325	10091	8235	32632
SM (d32:2)	Q3_184_+H	#N/A	1296	997	1066	1292	554	#N/A	513	651	971	856	352	1155	707	169	2589	1551	2971	1126	2298	8673	770	2152	1880	930	3958	2008	2603	1583	892	479	23	1661	1364	1086	1636	414	1956	1717	2955	3528	4361	2177	318	3756	2245	718	1628
SM (d34:1)	Q3_104_+H	#N/A	7520	13816	7454	9501	11160	#N/A	104	134	359	0	524	165	330	530	70786	35990	98893	133196	134847	143093	95241	74742	61527	158885	193619	171171	117932	32156	30022	30377	34206	38358	39277	32134	37294	32244	74269	35686	94735	154727	176730	147395	57146	64607	56437	43006	391831
SM (d34:1)	Q3_125_+H	#N/A	6665	7812	7976	2794	1883	#N/A	3049	2305	997	1990	1225	2991	1330	1158	803508	231132	1214595	1686329	1596635	1773042	982385	888507	807794	2235305	2562974	2353714	1637456	250693	251299	246250	310789	317723	292182	351962	311516	284785	978901	274004	1317822	2053442	2462540	1864357	695984	757020	589251	651953	5359770
SM (d34:1)	Q3_86_+H	#N/A	4360	4110	3197	815	1175	#N/A	1215	881	533	328	0	552	24	599	434649	116153	650705	875986	852704	904704	501955	437392	411015	1283376	1396927	1174074	844948	136389	130888	130519	159113	159780	165253	180987	158052	149045	542654	150356	656931	1006928	1233156	1082003	375633	395544	305746	330856	2908820
SM (d34:2(OH))	Q3_184_+H	#N/A	1421	2086	985	211	1235	#N/A	378	179	750	796	567	532	472	507	1824	221	4228	1776	3344	5146	2619	3919	1931	1880	6483	2500	1470	412	1661	961	724	1352	945	1504	1021	1316	343	2280	1603	7265	283	3252	744	2026	1181	2403	3707
SM (d34:2)	Q3_184_+H	#N/A	4344	13953	3025	1232	546	#N/A	812	671	1430	1326	1817	205	523	468	7242	4468	4206	6670	5993	112823	6120	37045	3974	7052	25310	8388	12010	5380	5258	4818	5399	35	4229	7848	1136	3800	6529	1805	4053	7379	6509	21127	10829	14847	7504	9984	8676
SM (d36:2).(d18:2/18:0)	Q3_262_+H	#N/A	14509	13300	11182	12216	15591	#N/A	52	0	577	698	238	300	0	383	13309	11617	19028	15446	15728	16450	17120	13925	17320	21682	15930	17117	24795	17654	23841	14882	18865	19198	13992	15230	16209	11046	15553	16197	16508	14052	17670	19655	10241	13296	16628	27600	17524
SM (d36:2)a	Q3_104_+H	#N/A	231	130	323	0	314	#N/A	178	0	0	134	235	0	15	246	1028	1350	1202	499	232	3266	769	262	493	835	1506	693	1525	90	434	684	334	1037	568	830	295	1008	1036	657	1385	790	1232	307	622	1165	2371	1442	412
SM (d36:2)a	Q3_125_+H	#N/A	782	370	1427	9	257	#N/A	278	19	23	133	257	129	127	261	388	662	813	883	80	770	718	257	267	961	184	802	2171	501	993	1049	1098	612	1356	468	931	404	1736	127	1315	451	1211	398	910	990	623	68	649
SM (d36:2)a	Q3_86_+H	#N/A	45	258	389	162	107	#N/A	18	0	0	91	0	64	0	446	258	0	0	830	61	1572	87	91	283	298	465	105	798	298	388	34	132	495	130	135	253	261	240	0	349	700	130	263	276	108	193	893	240
SM (d36:2)b	Q3_104_+H	#N/A	251	443	0	75	261	#N/A	135	411	519	0	0	0	259	1329	0	0	0	192	0	0	1649	0	531	1313	161	0	468	415	0	476	0	0	0	0	0	0	0	46	1082	43	81	207	638	219	0	549	0
SM (d36:2)b	Q3_125_+H	#N/A	1151	0	686	272	39	#N/A	2723	374	416	0	21	64	1008	411	511	1363	2106	757	2108	596	932	107	555	932	0	1117	2412	1534	1311	569	100	0	517	326	0	444	1802	557	2075	669	1241	7	530	3328	300	1298	1768
SM (d36:2)b	Q3_86_+H	#N/A	0	0	39	0	262	#N/A	290	0	364	0	0	228	0	0	748	541	0	384	517	413	0	0	206	0	81	327	0	39	0	0	0	259	0	0	0	223	1834	50	0	85	0	0	0	0	157	0	0
SM (d36:3)	Q3_184_+H	#N/A	25544	15387	12461	28760	24607	#N/A	651	825	406	2039	599	785	0	159	65466	85910	86820	102073	81211	76480	53964	56293	59658	89520	95427	68604	77472	52487	71659	65027	86851	69493	62463	76090	74525	72239	65160	74251	79772	62571	86846	75065	62698	79748	84758	53912	69542
SM (d38:0)	Q3_104_+H	#N/A	560	728	969	464	490	#N/A	239	0	0	82	238	0	238	538	53803	7856	122473	225862	54806	80015	84249	66967	72154	89888	107454	92645	60451	7140	8045	7344	8284	11851	8973	7303	13725	5319	41929	8981	66111	75865	93624	104294	46804	40443	42778	34662	84719
SM (d38:0)	Q3_125_+H	#N/A	6730	6562	5173	1848	2639	#N/A	3957	1369	2422	4422	1665	3328	1288	789	1024680	145400	2697820	4731775	1136638	1758250	1462840	1637379	1626192	1925148	2341050	2093689	1262249	152350	168131	153201	185916	153640	154207	190768	186255	171833	856956	167012	998020	1562477	1933674	1911626	714265	831360	828995	737808	1604920
SM (d38:0)	Q3_86_+H	#N/A	2427	1848	3428	1527	163	#N/A	470	875	162	1161	0	1396	1152	243	300596	46600	781844	1474470	353725	526730	472130	472759	473576	562681	600880	579593	381342	33510	50136	53896	53156	48626	40177	75228	60914	57855	245872	35858	278976	530401	578015	527954	212476	265863	223930	242609	463294
SM (d38:4)	Q3_104_+H	#N/A	5339541	2791831	2803460	5943296	5862902	#N/A	2128	2608	3020	1810	3353	3887	1490	1654	10986695	10568718	11199334	13052673	10100144	11613431	9513748	9170235	9976150	11732573	11898935	10100680	11318688	10237772	9555758	9835801	11042725	10952939	10721771	11494918	11419987	10668824	10398315	9347639	10368673	8332973	10019010	9179781	8828573	10399096	10112363	9460572	9636357
SM (d38:4)	Q3_86_+H	#N/A	32067276	17186326	17676248	35373632	37682280	#N/A	6525	6095	3675	3382	8826	10592	6953	5731	73479360	73511656	77419288	89240328	66166928	77747552	62311460	59318560	65349444	74858496	78999272	67463904	75599720	63240808	62386616	62757932	72976776	71773736	69861560	76025152	75657328	69062280	66293456	61141956	68693320	54837508	63432816	62092648	58572172	71422072	69951056	60814580	63924036
SM (d39:1)	Q3_184_+H	#N/A	17377	8662	9731	3875	448	#N/A	1309	10587	7676	6077	284	4706	11938	3628	21104	6541	33827	43037	27575	82458	25292	104734	45426	53502	114516	66229	82199	30759	13517	5711	11193	12925	8816	20455	17456	10422	62016	11413	46323	10322	40286	67952	21038	48161	37539	20177	37697
SM (d40:3)a	Q3_184_+H	710	2015	247	2834	2561	2831	#N/A	422	1359	1774	629	1254	637	937	1078	5237	1946	1163	5068	4638	16646	1601	3308	7376	6464	5092	3025	2852	3853	3431	2413	3404	2530	5671	5976	5914	1823	4738	2345	7376	9625	1939	6848	660	5490	1244	1652	5308
SM (d40:3)b	Q3_184_+H	#N/A	2680	13458	2145	607	970	#N/A	401	1069	2788	135	435	800	732	754	4699	2328	758	1490	7742	2935	1642	4317	1767	2234	9776	3570	2040	3103	4054	1259	6458	2128	6194	3645	1793	1030	2971	391	11687	4592	3033	3686	5132	3527	3124	3655	5979
SM (d41:1)	Q3_184_+H	#N/A	12362	29235	14182	18442	12430	#N/A	4527	6587	16126	5323	1261	6418	4644	8265	53480	22725	58757	97022	45512	196066	72528	157643	126102	86430	454069	86528	163605	17679	30619	29465	19199	33754	15823	32157	37331	22596	105623	10661	60852	39809	81133	71207	22004	109968	60605	45550	128233
SM (d41:2).(d18:1/23:1)	Q3_184_+H	#N/A	14898	12626	10244	9361	18837	#N/A	8340	2434	20030	23298	16972	12430	1648	8566	60430	399	35169	55903	32153	73201	28965	48907	60590	21446	166399	36534	63511	11512	18284	13727	10967	19053	21007	10624	5430	15725	20446	4479	59012	45953	51370	64892	36012	37371	22417	34435	48798
SM (d41:2).(d18:1/23:1)	Q3_264_+H	#N/A	1159	4268	6290	1052	1946	#N/A	648	1042	3115	1617	1029	1079	3781	0	9430	11278	9182	6959	14549	7425	2804	11624	267	6450	9441	7511	2711	2776	5455	1551	9757	517	2079	4980	2615	367	5486	0	11120	2748	5403	9144	7830	475	6688	11459	1345
SM (d42:2).(d18:1/24:1)	Q3_184_+H	5890	2008	3936	0	9333	1677	2597	1605	1294	3190	1984	654	363	0	1257	4264	597	2409	10028	2000	7930	5933	8765	6274	9537	14896	4727	5486	5173	1856	3211	2510	170	1470	5417	4657	2106	2992	3701	1261	4763	10551	6056	7978	3756	2081	2362	14299
SM (d42:2).(d18:1/24:1)	Q3_264_+H	96811	107541	78399	123308	23959	25244	17451	17164	11643	15170	14917	25915	12794	4682	8181	498400	109423	510886	678917	371005	2275556	358003	838618	809640	564647	1782477	703858	810243	172768	163758	186676	130406	83498	96567	105088	156553	88535	246628	71328	335547	267990	349959	377864	211842	476868	174383	328808	752346
SM (d42:3)a	Q3_184_+H	3847	2421	9844	6350	8206	10520	4354	2883	3898	7549	3384	3721	12473	3083	268	946	2039	1323	2598	3387	85606	1621	1816	4279	6780	24065	3151	9247	11302	1461	7898	20180	1289	6259	4845	9869	15077	15672	12777	11068	10663	28264	29593	16645	1468	3532	7792	9846
SM (d42:3)b	Q3_184_+H	128272	86873	55390	43379	114850	97773	4718	4981	3940	25113	4401	8291	11864	1705	1235	255016	209718	250401	292011	188070	225325	172666	241549	156864	252928	254943	195570	232625	175249	173261	183339	209411	190802	171283	233075	240034	178373	179578	144106	287991	224236	183021	208379	193981	238956	224020	203858	195323
SM (d43:2)a	Q3_104_+H	441	0	0	1474	0	2186	2008	600	0	0	0	0	0	594	104	744	0	593	860	0	0	4906	0	1352	5429	1479	591	0	0	0	0	731	0	0	0	0	1475	599	0	703	396	1443	0	1845	689	0	0	0
SM (d43:2)a	Q3_125_+H	3635	2644	10468	6563	4415	0	13266	3451	5511	1512	1026	5890	43	0	4102	4658	1436	4537	1480	7869	12987	4225	9397	2027	495	5843	4315	10783	885	3585	4568	8974	0	3793	2204	5654	2885	3018	774	0	2312	5756	7296	2342	1943	6005	3589	4380
SM (d43:2)a	Q3_184_+H	2653	3518	8615	8728	3334	4385	4070	2657	4135	7795	4760	8808	4309	731	3064	439	10197	14855	6458	14632	123518	462	8939	26216	17706	5560	2709	19596	3400	5094	1534	4695	8359	12741	8212	11286	11237	18567	2693	1339	6370	31170	13836	25093	23384	22636	8444	24667
SM (d43:2)a	Q3_86_+H	0	0	2101	0	1993	0	869	0	0	0	0	0	0	0	0	0	0	738	1719	0	2802	0	0	0	777	0	201	0	0	0	907	0	1193	0	0	732	3203	0	0	182	739	0	736	1463	689	1532	0	0
SM (d43:2)b	Q3_104_+H	0	0	0	0	85	0	0	589	0	0	851	0	0	0	0	0	0	0	0	0	0	14	0	205	0	667	41	481	701	0	0	0	481	1336	271	75	672	678	0	0	0	687	668	1227	0	2067	671	0
SM (d43:2)b	Q3_125_+H	1299	7137	2049	3287	841	3167	1838	2369	3760	824	644	2067	5497	1839	1518	1010	8151	3228	2484	255	2261	2451	740	5497	3573	779	1038	1835	2002	2567	3355	682	2220	3806	542	978	3999	6068	805	2277	1714	2080	4700	677	906	2635	1241	2761
SM (d43:2)b	Q3_184_+H	6819	4497	16376	23894	2613	3497	7	4133	667	2966	3869	4968	3114	0	3219	33122	12628	31738	26659	11486	2452	382	30753	9681	33643	62709	20918	14926	15511	7196	5395	720	4912	8682	10138	7184	5940	24076	5190	57222	50243	12789	25058	9351	18132	24917	13643	8777
SM (d43:2)b	Q3_86_+H	0	0	682	479	0	0	758	0	2015	0	0	0	344	0	198	0	0	746	0	0	0	0	612	2230	0	133	41	2045	0	1230	0	0	689	0	0	0	672	0	0	2003	2056	3064	0	0	0	688	0	978
SM (d43:3)	Q3_125_+H	1590	2080	0	3021	270	574	2451	5305	801	1577	5290	7228	2642	2702	3161	6868	3769	2075	4452	4129	4365	568	1843	5663	5386	5772	563	4961	653	646	1047	3655	1876	1068	2567	6759	2420	1585	0	131	1122	2086	3817	3207	2082	5765	5038	1866
SM (d43:3)	Q3_86_+H	0	0	0	5273	0	0	562	1077	528	0	528	538	0	0	0	106	1042	521	1051	334	1006	53	539	829	0	1080	1073	2093	560	1161	1057	0	0	1588	55	267	0	1620	0	509	1059	540	1057	539	0	521	49	1058
SM (d44:2).(d18:1/26:1)	Q3_264_+H	#N/A	2445	5213	3071	1307	5521	#N/A	706	385	796	32	2570	304	166	4475	5353	3727	2322	5206	2553	5375	572	4083	2405	2209	3238	798	1836	4450	3051	3060	972	2627	2550	4187	3403	3314	7789	6476	369	140	3788	9737	1832	3585	1354	1429	2836
SM (t38:4)	Q3_184_+H	#N/A	239301	202181	176439	299188	324932	#N/A	3828	2226	6101	6575	3576	3705	769	1052	720240	760783	810120	878266	613443	597177	625287	567858	592109	821261	720345	777251	772162	620370	630584	680519	749288	727076	710527	758612	736067	664769	722091	721310	719277	739650	655648	743416	606119	737330	419685	561045	769492
SM (t42:3)	Q3_104_+H	#N/A	0	0	0	0	0	#N/A	0	0	3690	721	0	61	721	0	0	0	0	0	0	0	0	62	0	721	483	0	0	0	3069	0	0	745	0	763	0	0	0	843	0	0	63	675	0	0	514	701	0
SM (t42:3)	Q3_125_+H	#N/A	1590	2289	3893	2898	4872	#N/A	9185	3430	2487	2149	2389	1767	4229	2528	691	1478	5376	6150	726	4616	1501	128	7536	1428	972	726	9207	1586	27	1484	2067	5	6553	0	50	2896	180	3863	4499	4523	9093	3128	2250	708	4563	3178	0
SM (t42:3)	Q3_86_+H	#N/A	1673	691	1692	0	0	#N/A	0	0	28	0	0	0	0	0	691	0	0	1087	0	1210	0	773	0	0	968	1380	691	0	0	0	0	0	0	0	0	0	1575	2656	2968	0	712	2076	0	772	2076	867	384
TAG (38:0).(38:0/FA12:0)	Q3_467_+NH4	#N/A	717512	620199	667035	556439	528235	#N/A	617678	532425	533158	549291	501274	491293	540991	498760	912161	675299	766305	1030083	785423	924158	685620	888709	898559	1045473	1204972	955065	862216	1462406	1537947	1534273	886107	773584	747433	864014	841001	749054	730044	1361810	842415	821389	965323	969525	1013190	1059523	913450	805929	799642
TAG (38:0).(38:0/FA14:0)	Q3_439_+NH4	#N/A	636304	467636	529935	432418	365790	#N/A	444073	395969	421212	384545	436937	376095	347826	371872	670602	539310	724457	791322	597182	762051	678619	755045	655168	878216	769425	672687	558387	1011937	1041586	983257	700035	623390	522860	571280	518443	567063	623271	878016	595451	583472	746529	755327	630904	896167	740913	604229	641883
TAG (40:1).(40:1/FA12:0)	Q3_493_+NH4	#N/A	4936	11933	9946	4309	9646	#N/A	9810	4661	12182	4810	689	4209	281	2979	8378	6161	10032	11388	16065	18572	6169	2847	17936	26778	49489	7581	900	16212	26897	11180	15339	8310	6470	13835	6281	2961	16653	8634	8627	18176	3673	4207	15827	21932	8925	25307	2731
TAG (40:1).(40:1/FA16:1)	Q3_439_+NH4	#N/A	8732	906	13391	8270	5074	#N/A	636	4863	5565	2576	3945	6706	2721	2989	1786	5230	13957	20789	8274	21112	22415	10059	19652	17605	33620	8986	17084	5503	6206	15846	7363	1234	5007	15230	4506	8610	6991	4461	8586	18360	12624	5502	6135	16662	14117	4366	4170
TAG (42:0).(42:0/FA14:0)	Q3_439_+NH4	#N/A	4489048	5017961	4857038	4536382	4146970	#N/A	4232392	4393136	4014579	4682186	4214297	3840299	3834574	3897943	6488078	5986159	6699292	6589454	6058019	7123066	7169982	6986658	7869457	7916718	7522192	7141593	6090484	5296052	4746029	4867917	4926620	5120913	5056857	4626309	4514260	4552557	6806579	6494029	6408923	6485902	7261228	6728639	7071830	6509712	7018369	6496072	6698797
TAG (42:1).(42:1/FA12:0)	Q3_521_+NH4	#N/A	97051	24578	33591	25077	42646	#N/A	26204	26886	23947	24686	20797	11161	13342	29100	107563	71661	115684	155693	80121	226913	88572	191035	288914	173477	657646	157096	133490	168162	144038	166551	47459	64484	73022	87613	92728	105211	126076	67416	75253	86713	157473	111722	115813	283049	103030	123848	132649
TAG (42:1).(42:1/FA14:0)	Q3_493_+NH4	#N/A	99848	88395	67707	55569	57337	#N/A	22520	39864	19116	23909	21643	32803	19041	35304	106026	99501	170135	111075	127462	234696	107279	219327	311027	274859	808175	122577	253003	192867	186251	173576	71261	84891	59882	99010	113336	102288	198339	133723	55597	104214	183251	113206	155136	270031	246607	149726	152901
TAG (42:1).(42:1/FA14:1)	Q3_495_+NH4	#N/A	35527	29889	30102	33854	31230	#N/A	10803	27005	14496	11297	6436	25208	19620	18648	63665	44949	81243	85241	17939	118082	63724	92010	208283	153906	439048	109609	141762	117831	106810	136212	19580	27451	34953	50492	48585	51471	124110	36721	55620	69911	93078	92088	68278	187077	101605	68946	52763
TAG (42:1).(42:1/FA16:1)	Q3_467_+NH4	#N/A	50333	51601	41167	32082	35911	#N/A	15559	12610	5934	28128	27856	23822	17243	16344	55776	73819	110914	129763	107875	151280	102976	142415	309262	187464	639163	166100	144684	179017	162026	170625	56147	40973	57716	73448	61537	69641	186737	102081	28873	71863	136000	160127	49735	183221	166474	63955	43853
TAG (42:1).(42:1/FA18:1)	Q3_439_+NH4	#N/A	73950	73026	77074	52043	56824	#N/A	35913	27791	22843	30492	753	37431	37689	18413	162299	90625	207093	111817	93448	165405	123915	133107	163822	97727	117586	87409	77329	78455	73173	92610	36438	34493	45240	117274	81965	93491	314617	60751	85248	118231	98391	176196	108309	541253	184154	96287	91129
TAG (42:2).(42:2/FA12:0)	Q3_519_+NH4	#N/A	18956	8282	3623	4280	7388	#N/A	1754	6385	6749	4838	2794	7056	1186	420	12976	5112	5262	8788	6036	27435	5822	14053	25969	28257	70957	14231	7986	28162	17885	29856	2751	3469	7385	21063	19713	8601	12213	4625	3011	10154	20886	6752	12522	20018	24648	10395	10741
TAG (42:2).(42:2/FA18:2)	Q3_439_+NH4	#N/A	7299	17419	5170	1150	4806	#N/A	1536	5385	1104	2299	2028	5885	2652	352	5221	8785	20814	13805	7846	17175	17432	12649	16204	14083	28950	9933	18094	7012	8118	8810	3244	3997	7761	8370	9206	7989	88684	5912	10886	6563	13202	19149	8370	68397	17602	9116	12627
TAG (43:0).(43:0/FA13:0)	Q3_523_+NH4	#N/A	2250970	2299174	2160730	1993718	2235202	#N/A	2031242	1953643	2060783	2034022	2056093	1929261	1842772	1779401	3328987	3134437	3402653	3168204	2996335	3659012	3942020	3527737	3861030	3610397	3900652	3753319	3013929	2331329	2287546	2488054	2447117	2072474	2352782	2341960	2180706	2107805	3726234	3232861	2811530	3106069	3715295	3525296	3707135	3535382	3321626	2997811	3014739
TAG (43:0).(43:0/FA14:0)	Q3_509_+NH4	#N/A	6356631	6808385	6671468	6601287	6174333	#N/A	6019832	5697571	5590116	6157044	5782817	5983818	5758428	5552168	9877664	9197367	11263201	9883365	9445167	10396311	10628138	10911407	11772194	11708961	11676481	11241918	9689255	6643459	7061739	6763163	7134036	6838475	6725159	6840868	6562092	6775527	10427056	9990387	9041797	9669478	10674827	9660003	10224689	9940900	10674670	9529641	9961028
TAG (43:0).(43:0/FA15:0)	Q3_495_+NH4	#N/A	4799286	5514763	5026678	4655959	4798530	#N/A	4159558	4482017	4266488	4310875	4234198	4185978	4157710	4025241	6735072	6931442	7767707	6577465	6510479	7268587	7660761	7688070	8854844	8353725	8561052	7846031	6984450	5071002	4563934	5102533	5200938	5135454	4908535	4960465	5109197	4814455	8017032	7705653	6865912	6740869	7736578	7246623	7502197	6900317	7637493	6871474	7024059
TAG (43:0).(43:0/FA16:0)	Q3_481_+NH4	#N/A	3612494	3603490	3884328	3422580	3245271	#N/A	2953845	3123876	3341911	3174983	3080770	2864441	3063520	3092437	5250351	4596655	5900835	5378573	5192313	5690982	5913471	5907675	6319374	6217151	6307827	5788724	5236152	3700799	3729893	3574299	3960700	3690668	3998470	3270387	3647450	3519307	5780212	4899969	5024355	5247881	5434846	5257198	5625060	5393626	5945342	4907865	5374436
TAG (43:1).(43:1/FA14:0)	Q3_507_+NH4	#N/A	172034	78166	87058	95754	103406	#N/A	85576	72887	91601	62383	60402	54917	73240	70611	196073	100346	166272	219768	188365	387765	223045	316728	525845	395012	1218119	301232	252304	329127	322644	270284	116123	132091	133139	193632	166748	136943	307091	127095	181876	160305	256914	231459	206135	406992	373426	192787	232375
TAG (43:1).(43:1/FA15:1)	Q3_495_+NH4	#N/A	83573	91140	55632	44051	38663	#N/A	40883	36504	38040	36654	37304	32225	50773	35343	121372	50177	111820	153442	72431	186423	130252	218629	273967	203828	776029	160031	125520	175580	224703	170973	84337	65030	69001	84686	118034	96052	184599	76220	86298	82197	130758	157515	92219	215010	156158	96446	103714
TAG (44:0).(44:0/FA14:0)	Q3_523_+NH4	#N/A	15295752	15812072	16273007	15753048	15623097	#N/A	14314276	14009413	14449826	15278210	14392664	13680585	13899798	12259877	21747680	19900370	23557598	18910424	18776818	22202378	23137602	22724904	23530914	23607592	21801498	23228088	17378380	14752686	16096831	15008273	16109205	17242534	16285163	15593526	15770640	16902900	22437936	20548014	20193504	20119068	23335600	18429612	20350460	20695330	21885852	20630902	20073264
TAG (44:0).(44:0/FA16:0)	Q3_495_+NH4	#N/A	13549562	13477989	13729263	13584275	12665286	#N/A	11773649	12732623	11395294	12429205	11947278	11388177	11792222	11934001	17894492	17124506	18587536	16668618	16226676	19070836	19642860	18292466	20693588	21222928	20484056	20935524	15021949	12899534	13555228	13605225	14635858	14690355	13348736	14164039	13793345	13661575	19079116	18167596	17704874	17889864	19336336	17682814	17507320	17833870	19686930	16735845	18902834
TAG (44:1).(44:1/FA12:0)	Q3_549_+NH4	#N/A	191626	185849	172993	109754	135282	#N/A	78952	98843	62429	67878	89409	68916	62718	107824	210093	157787	185759	288783	166879	404943	285370	422805	596910	463694	1224265	330302	350712	406457	432064	419257	174367	110870	141910	222441	318076	256021	395860	249429	150937	255846	514214	282696	276827	528299	392890	232613	298580
TAG (44:1).(44:1/FA13:0)	Q3_535_+NH4	#N/A	119814	77703	58737	59863	46991	#N/A	67077	19880	75647	55322	50017	43256	26773	54634	110373	87184	70411	159902	137555	220611	166252	301896	323442	257383	662327	142261	226518	219800	187406	217626	88728	47907	83605	108524	118892	85637	251563	120247	117160	124605	256546	123058	161032	260678	196987	102230	137820
TAG (44:1).(44:1/FA14:0)	Q3_521_+NH4	#N/A	698118	499537	478268	340165	353755	#N/A	246358	231778	259160	313905	280313	255964	229695	267683	747536	597048	751726	942974	764244	1418262	890898	1355719	1993182	1577895	4564743	1174031	974779	1406222	1594766	1230896	508443	429583	450612	717907	762966	564675	1195766	654177	523895	763680	1378731	854031	964695	1486655	1171429	784186	836444
TAG (44:1).(44:1/FA15:0)	Q3_507_+NH4	#N/A	206151	169578	132297	124809	120334	#N/A	74748	103044	82067	68171	105157	64746	68182	109375	241733	147956	221898	279066	231156	462999	246113	389821	736952	492195	1348497	358181	385014	426508	403298	455161	147721	128343	149119	225644	218797	193966	324665	242060	245689	252609	404674	296377	264234	461168	404735	277703	361135
TAG (44:1).(44:1/FA15:1)	Q3_509_+NH4	#N/A	171011	138987	116003	72792	85168	#N/A	59070	51646	57093	78836	72521	50377	61890	40758	130562	131101	136605	209382	90549	312624	223431	355363	485451	382661	1003425	250181	244416	339303	307361	327243	109652	156235	77878	173281	162810	106802	304020	160573	144192	171754	366102	195323	179002	347929	332524	177153	225192
TAG (44:1).(44:1/FA16:0)	Q3_493_+NH4	#N/A	363881	257508	295144	212551	128412	#N/A	182390	158616	166464	184392	165159	150307	147385	151080	405454	305921	516192	563592	386640	765784	534292	666045	1142080	842719	1893272	682474	519169	726118	657423	693674	252050	310247	201915	410411	420862	354993	704090	435185	384453	504730	614121	543850	542768	1025407	632750	380582	600996
TAG (44:1).(44:1/FA16:1)	Q3_495_+NH4	#N/A	943974	633167	487448	408133	442283	#N/A	395374	296467	319613	306342	351118	265870	351730	278366	924261	562652	888087	1126256	1031718	1745500	1218994	1583090	2672921	1658684	4906538	1296252	1174809	1722774	1682514	1710928	585012	648860	551516	1026224	981601	795099	1422187	833595	659875	954732	1533447	1044012	997618	1772485	1331699	974158	1093775
TAG (44:1).(44:1/FA17:1)	Q3_481_+NH4	#N/A	54735	46902	20730	19758	8468	#N/A	21013	22670	12727	25942	24159	21387	10843	17915	65135	7065	31561	41854	50982	94498	44034	96852	180894	83184	391200	66486	38579	84402	74846	106790	36843	16467	20138	55965	51912	59661	69565	33934	34502	58935	42231	59387	69782	103469	55995	57234	31143
TAG (44:1).(44:1/FA18:1)	Q3_467_+NH4	#N/A	107625	96078	121288	92160	76975	#N/A	67779	19682	44715	45899	33249	43274	64583	41324	183308	150059	365095	146363	139430	168062	199590	238088	234134	269478	468390	182461	206073	201080	209304	163019	94241	32418	120464	138424	127928	118604	364368	146740	96752	242389	222079	244400	193095	524552	235118	195493	209340
TAG (44:2).(44:2/FA12:0)	Q3_547_+NH4	#N/A	60700	32194	19947	16681	17378	#N/A	2484	19969	14084	11585	2638	3133	10328	4821	50905	19725	34888	40196	31149	97918	59203	86887	96426	76014	293236	61176	89690	65890	87360	82168	24554	26066	19972	49350	31737	44485	53030	18950	23351	62214	67120	80602	28389	109543	65782	40385	21768
TAG (44:2).(44:2/FA14:0)	Q3_519_+NH4	#N/A	62428	26018	40571	31965	31537	#N/A	19692	18927	14586	37474	18984	23882	19582	28142	70072	42796	92840	112399	83927	193561	103607	193734	239944	142480	468658	128576	119469	173739	142815	184039	52698	24505	48210	100906	93510	64756	109879	52895	48280	54812	165276	92742	97121	153464	117981	119072	92134
TAG (44:2).(44:2/FA16:0)	Q3_491_+NH4	#N/A	32237	31505	40497	32275	14100	#N/A	22790	6750	21185	14387	11617	12287	11997	12778	61146	6543	29710	66026	54592	53255	35098	54807	97677	84389	126536	37953	42810	57225	60226	30157	28657	19097	16643	23219	24131	37235	79854	18977	23450	40223	25596	44713	54849	96700	67221	55768	67316
TAG (44:2).(44:2/FA16:1)	Q3_493_+NH4	#N/A	162406	140567	108209	98552	85668	#N/A	60846	32366	47057	54718	76078	58640	58315	42895	267925	153880	224244	354758	258450	569122	301058	613591	986969	634580	1737924	507891	520178	582035	588762	584793	80994	133667	152015	227475	257303	222946	546743	190062	216274	320684	366144	328792	305391	550930	445132	241760	327483
TAG (44:2).(44:2/FA18:1)	Q3_465_+NH4	#N/A	63777	52467	55593	31212	25011	#N/A	16951	32721	27181	27575	37796	13155	18291	24126	119256	70307	153007	78070	59734	76524	80505	107160	180559	154721	199405	75699	135867	87567	83050	96016	40210	35238	45421	52432	78986	41847	545998	51777	46106	87208	122482	129942	87299	438591	127992	102657	96336
TAG (44:2).(44:2/FA18:2)	Q3_467_+NH4	#N/A	36271	24323	9126	12469	17149	#N/A	3814	4637	4487	4379	12610	9120	1813	6101	30401	22538	22330	25361	25991	17174	39001	67772	88435	66148	166534	37438	45456	53283	36472	47294	14732	18990	10398	27560	34420	26578	113098	25384	21503	37913	33509	31869	43531	138825	66663	23030	30387
TAG (45:0).(45:0/FA14:0)	Q3_537_+NH4	#N/A	15367065	15486781	15619388	14870203	14269474	#N/A	13122922	14617793	14004342	15554334	14680268	13736904	13052631	12773207	17604040	16248109	18050342	17037846	16338213	18735292	19719058	19335134	20909190	19618916	20091748	19681032	17408910	16633533	15331851	16007416	16997040	15940654	15948894	16040575	15156588	13988455	19405844	18905604	17316478	17785250	19740680	18052798	19146840	18165300	18891636	18922012	18155296
TAG (45:0).(45:0/FA15:0)	Q3_523_+NH4	#N/A	16416391	18711608	18889816	17507574	15869213	#N/A	15723516	16644116	14417457	16164510	15945944	15805482	15077598	14879095	19500444	19244386	19747594	18515692	19005330	20555966	21386096	22365058	24804066	21662876	22526020	21839346	19733744	17605712	17792150	17716078	19256626	18390694	17892188	18591764	16373695	16759473	22391384	21326074	20243510	19940710	22780514	20517566	21196670	20524616	22019058	21446692	21005984
TAG (45:1).(45:1/FA12:0)	Q3_563_+NH4	#N/A	108324	80129	78347	57955	60864	#N/A	38710	55699	63688	49005	46020	43770	47868	59607	149008	83318	113387	176451	123659	291350	123325	182876	384374	280188	744152	214189	178631	253558	229762	252994	78474	112931	76963	169211	141085	67949	262471	136571	98157	139143	197126	136087	185014	204710	147600	160105	159312
TAG (45:1).(45:1/FA13:0)	Q3_549_+NH4	#N/A	276460	171041	212866	155391	135329	#N/A	145192	108851	147306	110680	100060	124025	97205	100554	333415	196464	237527	312296	298432	582704	421085	572312	847194	677421	1525892	574759	368648	556758	522751	462675	200659	178001	167846	286042	304343	244083	401834	258569	217267	278381	576152	311145	381294	571212	443474	306441	408039
TAG (45:1).(45:1/FA14:0)	Q3_535_+NH4	#N/A	734043	579054	633802	546697	447079	#N/A	383451	344601	391776	357023	340846	311871	310645	324827	921074	710138	920157	1028428	836190	1589884	1144683	1766130	2927669	1948629	4831880	1614694	1168661	1593869	1696912	1502432	548601	555429	582565	856866	937099	780870	1465511	887761	711382	1015396	1693125	1076832	1276021	1838668	1524817	1022609	1246024
TAG (45:1).(45:1/FA15:0)	Q3_521_+NH4	#N/A	850661	685547	650824	569042	380834	#N/A	317432	317599	314337	388041	333121	305732	362466	297070	854536	610864	836740	953289	857939	1698946	1046329	1779203	2585140	2016996	4574765	1449073	1148179	1675855	1650982	1502849	693264	599736	639711	894920	867332	684317	1543732	847675	677908	926214	1555447	951865	1196480	1639836	1555124	927581	1026159
TAG (45:1).(45:1/FA15:1)	Q3_523_+NH4	#N/A	400147	323105	293207	195568	171815	#N/A	143429	154427	139892	134807	127726	138205	166801	145262	380701	256580	293314	457065	377199	654024	438845	656284	1193158	758506	1974425	650833	432907	623972	752995	748361	266535	237431	269399	379634	405158	314312	631909	386213	296975	471736	737638	510705	458959	745805	739462	405072	463911
TAG (45:1).(45:1/FA16:0)	Q3_507_+NH4	#N/A	552727	372319	378341	300533	292422	#N/A	226140	175946	197495	250265	223106	183603	223202	146703	561617	387464	561046	747888	540982	1006182	801826	968355	1755541	1232667	2756679	975902	698603	968242	1085001	883223	305516	376081	378617	517197	499995	559483	957777	525434	432179	617765	1003901	615500	696116	1129573	990050	658149	678359
TAG (45:1).(45:1/FA16:1)	Q3_509_+NH4	#N/A	1389242	896540	958903	792617	802082	#N/A	582932	559313	445062	633881	582531	502820	574703	561521	1326359	1221224	1461709	1571133	1367931	2881891	1885452	2751241	4320695	3117668	7227785	2526746	1920229	2244190	2285773	2549615	1005067	985757	942783	1375597	1426151	1279359	2452428	1294021	1188608	1534256	2328880	1643093	1735832	2623987	2135420	1513728	1799477
TAG (45:1).(45:1/FA17:1)	Q3_495_+NH4	#N/A	130890	87206	135419	103424	78355	#N/A	66157	85719	59854	59781	72368	103623	59301	92702	201040	174179	185329	237770	247108	412729	267105	360885	475016	476292	1102767	333725	264166	293762	341593	344115	131665	129480	128741	172238	189149	170002	299379	236726	141329	144242	341166	224519	258601	378143	294616	230377	228815
TAG (45:1).(45:1/FA18:1)	Q3_481_+NH4	#N/A	172852	102522	72301	40065	63748	#N/A	101599	53593	69067	81704	24817	54251	64270	66593	158999	126476	140008	165515	150165	260825	185876	262595	378550	365277	1015372	230639	207022	232741	274570	227909	104263	121832	105419	83999	170765	164425	294360	113976	145994	154234	259466	203255	230046	344808	231664	204551	266052
TAG (45:2).(45:2/FA12:0)	Q3_561_+NH4	#N/A	25821	18358	6869	5979	14797	#N/A	6737	9032	9686	5022	13062	5624	2963	10529	30311	25540	17389	24838	21377	57197	37027	45880	104379	54733	125933	45948	37568	44617	59115	51900	24905	29794	2650	21913	21095	23910	77452	9807	16545	22261	34630	26883	18504	69810	37756	26163	28733
TAG (45:2).(45:2/FA13:0)	Q3_547_+NH4	#N/A	77329	36682	47009	34112	31050	#N/A	18997	10172	11409	15976	18094	4763	14936	12325	43162	32249	52909	105618	59658	92138	80378	103407	173287	97132	340137	101639	63948	157703	101618	136017	42265	24476	36344	77507	47828	72551	123525	48748	37909	41005	104103	41759	52146	127905	122192	76272	85044
TAG (45:2).(45:2/FA14:0)	Q3_533_+NH4	#N/A	106422	59747	67948	15266	33555	#N/A	30639	30045	39173	25452	29349	33385	30631	16453	65898	34176	71312	85974	50204	149046	95351	208639	267652	121822	518440	119577	120591	222169	186137	202712	57006	59288	59727	103889	91950	94006	206474	99479	39947	75353	141200	130125	106623	232372	188082	85610	127880
TAG (45:2).(45:2/FA14:1)	Q3_535_+NH4	#N/A	188366	109417	137033	64478	59187	#N/A	55319	59754	54461	95265	61075	50103	34629	73990	214764	106436	155510	199553	151771	341822	218280	368716	590564	390924	812095	208523	273265	425783	357719	360231	142012	142494	105582	217813	184514	149277	357742	125847	177511	190501	306319	178737	166212	374242	299144	135660	205814
TAG (45:2).(45:2/FA15:0)	Q3_519_+NH4	#N/A	62973	46067	70896	57233	40821	#N/A	19573	36766	22293	5138	40953	20727	14053	10998	59266	38700	75378	94912	74929	191810	112832	143310	257571	127218	433231	141260	139572	180387	201181	153232	31994	30764	51927	79522	83634	92928	143973	96572	22043	110660	135233	80854	69086	150935	159700	54138	91272
TAG (45:2).(45:2/FA15:1)	Q3_521_+NH4	#N/A	167151	132213	127250	86001	92987	#N/A	60915	60519	35663	47999	69035	55856	29686	76497	97412	87781	148590	197011	144578	433010	214838	409430	612076	418715	952722	311733	230704	378257	393275	418599	125712	112404	94306	210435	185474	221697	297410	132103	94536	247969	256099	190350	211494	361017	398163	199801	227811
TAG (45:2).(45:2/FA16:1)	Q3_507_+NH4	#N/A	375605	290323	276774	191283	192733	#N/A	105457	145834	106214	98053	143153	124966	121695	110580	421620	247891	256848	547646	354700	932411	422930	744714	1204698	881475	2166411	683860	636062	751276	937367	865538	259567	238871	256009	477516	387990	406505	768529	331102	301974	329829	722313	425166	412843	803213	725642	401752	501205
TAG (45:2).(45:2/FA17:1)	Q3_493_+NH4	#N/A	43636	36338	23523	14088	25069	#N/A	6626	16276	23033	19191	24384	36123	8863	21603	71784	47421	45633	45078	30807	109315	45732	93702	159499	77888	342701	82627	45505	127213	66491	125630	43418	33964	21008	42711	71808	56685	82832	67852	48572	54125	112335	43899	61862	105235	34175	67982	75902
TAG (45:2).(45:2/FA18:2)	Q3_481_+NH4	#N/A	40494	30537	31210	6785	30177	#N/A	5324	7149	11316	9404	19134	4901	12274	5140	22508	15817	37356	55369	48928	48358	36726	70275	80720	64419	290213	53107	59459	69609	58305	46023	17209	22374	17122	44917	50066	23158	63723	35107	22336	24046	26319	28118	42682	90990	66537	50946	41341
TAG (46:0).(46:0/FA14:0)	Q3_551_+NH4	#N/A	18628466	19112492	19601424	17614070	15001243	#N/A	19232288	19004076	20319078	20303176	20065652	18179042	18058032	17910662	19349450	19041468	18767388	17412502	17630298	17612922	18778544	19346294	19496040	19609588	21081648	18970206	18729726	15397490	16376739	15872943	15690764	17032422	16580876	16004528	16288022	16210618	18962872	18476230	16910714	18705492	19333390	18633418	18269708	18540168	20714904	18440916	20107126
TAG (46:0).(46:0/FA15:0)	Q3_537_+NH4	#N/A	16211638	17502332	16578591	15144812	14606361	#N/A	17038984	17164902	16270191	17672456	17008328	17305994	16457070	15803685	16420798	16556550	17639738	17371434	16437184	18052900	18481366	17617208	19999406	17199280	19343640	18003238	17783320	15584804	14311951	15475915	15665104	15793845	15780179	14664148	15805930	15590510	18577332	17501732	16403089	16382666	18205050	18208924	17736180	17776278	18189478	17733834	17659920
TAG (46:0).(46:0/FA16:0)	Q3_523_+NH4	#N/A	36322352	38337692	37659736	34634736	33784688	#N/A	36903156	41457952	39923448	41954488	43806504	40715256	36735040	34779312	39002348	36023228	39335404	36627324	36910664	38707856	37630024	40183784	42488216	39599208	42489980	39566860	40297220	34253680	32318012	33771444	33496684	34326252	34315816	32538380	33046260	32388724	41953536	38945392	35696768	37079240	40623904	36518364	38865216	41019444	40388228	37800708	37936152
TAG (46:0).(46:0/FA18:0)	Q3_495_+NH4	#N/A	2112086	2527324	2003100	2118858	2031922	#N/A	2245117	2445475	2328887	2296426	2428277	2174352	2357786	2118933	2210705	2046790	2002494	2249734	2284443	2207501	2279851	2442077	2559727	2408306	2450243	2304932	2178605	2080231	1597803	1831240	2024574	1771925	1928120	1811953	1810923	1901664	2179652	2033838	1877549	2108492	2241900	2162189	2410542	2411183	2634293	2079435	1836826
TAG (46:1).(46:1/FA12:0)	Q3_577_+NH4	#N/A	227457	167866	194892	163173	150001	#N/A	97380	121126	98100	131370	113002	118914	109382	82319	230625	198856	265694	218159	186471	370473	255842	368814	544876	378591	907786	291058	259667	462146	443706	421513	139077	192101	129642	216837	287336	254094	328062	186220	189701	232250	379743	263158	250419	520418	350893	258106	273443
TAG (46:1).(46:1/FA14:0)	Q3_549_+NH4	#N/A	2415876	1666194	1668970	1323993	1326010	#N/A	984331	894556	984740	970779	1038623	907067	1073657	858820	2007272	1416912	1891602	2138363	2082615	3228713	2677754	3677571	6008975	4096559	8851080	3342333	2220089	4291009	3995680	4247447	1671499	1749971	1652875	2340037	2484768	2029393	3164905	1975751	1699815	2268314	3633296	2313860	2457640	3630359	3076298	2233778	2298629
TAG (46:1).(46:1/FA15:0)	Q3_535_+NH4	#N/A	1098914	764669	702196	666193	670529	#N/A	513317	485465	427187	494981	384008	435844	431275	408768	1030430	768005	1011482	1124565	979124	1892108	1287933	2051600	3167524	2246968	4514368	1796848	1114090	1990564	1816546	1979177	860459	761358	764299	1250297	1182022	990212	1765169	979753	951951	1050926	1924901	1089312	1281982	1807363	1623081	1161970	1341456
TAG (46:1).(46:1/FA16:0)	Q3_521_+NH4	#N/A	2751297	1890333	1718097	1658642	1555982	#N/A	1107090	1016270	960686	1092852	960322	960949	1009629	1027748	2056485	1668456	2062630	2255404	2086330	3534701	2825740	3953264	6187296	4015705	7559692	3859720	2336233	4668363	4706544	4290965	1775033	1644876	1780802	2333160	2665751	2254657	3593405	2400885	1803564	2451023	3951847	2530651	2635672	3761686	2863948	2513626	2452405
TAG (46:1).(46:1/FA16:1)	Q3_523_+NH4	#N/A	3733228	2810886	2408917	2111471	2107854	#N/A	1414657	1449749	1513201	1516591	1608780	1390150	1599026	1492502	2985838	2256097	2864140	3400637	3032285	5429446	3731686	5763036	8925013	6517660	11527859	5540662	3482822	6910060	6403906	6325081	2567359	2680728	2376978	3874707	3979782	3357233	5025910	3025367	2680403	3487938	5871242	3516939	4119540	5493890	4796821	3339494	4051632
TAG (46:1).(46:1/FA18:1)	Q3_495_+NH4	#N/A	765625	551468	558045	405430	442376	#N/A	315509	280185	371316	257898	356473	269497	330265	267533	606105	532220	858885	607618	779830	958189	843325	1243634	1795448	1242236	3148011	1028976	726605	1215825	1265150	1260367	522219	578028	535722	793604	778688	611551	1281778	712893	645471	787340	1152667	904601	966935	1521148	1029015	781703	735035
TAG (46:2).(46:2/FA12:0)	Q3_575_+NH4	#N/A	64767	72554	64492	47196	55876	#N/A	24190	33246	21882	33651	25500	21916	24533	38535	54214	77968	94569	86242	87507	199527	91232	180591	183268	171355	481088	118733	91360	179273	174197	186633	52436	70745	54700	99193	53724	82544	137347	84507	68596	67765	198187	85757	135368	206278	118543	103697	92725
TAG (46:2).(46:2/FA14:0)	Q3_547_+NH4	#N/A	438205	297868	389363	256368	235145	#N/A	211598	124812	169134	150990	178159	179430	139560	129065	451799	312650	472329	591688	464985	1031645	589786	838729	1354468	975985	2070841	778374	628210	970239	1066429	1032025	295401	318456	261473	547820	471911	451650	744061	475620	396401	424399	912245	445655	622491	918266	760814	524650	583559
TAG (46:2).(46:2/FA14:1)	Q3_549_+NH4	#N/A	392162	295951	312393	218285	217488	#N/A	136398	116495	102055	148756	136552	122478	115110	146267	592222	294948	464444	543881	379544	878168	596900	898319	1207195	1042177	1746512	777567	636207	1000428	1065699	1043718	305778	311474	244872	417955	486708	476057	933158	417848	427529	511187	915286	642054	526308	871168	731309	466490	524453
TAG (46:2).(46:2/FA16:0)	Q3_519_+NH4	#N/A	300438	183524	159773	130374	112702	#N/A	113365	98046	107368	89750	99958	58507	64185	83272	230765	137020	244860	308273	203579	528469	304034	495688	755043	583412	937327	427890	366181	480633	534833	517033	140331	181516	120294	286168	271863	268551	489438	281764	178872	289597	453872	262609	318813	452412	352845	271826	288808
TAG (46:2).(46:2/FA16:1)	Q3_521_+NH4	#N/A	1567737	1035946	1110877	847785	755567	#N/A	566742	536490	539354	571960	505604	493695	606215	478841	1603905	1203164	1430763	2313216	1583720	3493443	2150235	3210881	5088808	3769855	7301195	2603216	2371109	3463147	3329112	3530435	1110568	1081184	1072724	1703851	1897285	1459829	3001235	1571169	1373639	1781191	3199008	2020169	2060809	3244600	2886042	1805356	2325434
TAG (46:2).(46:2/FA18:1)	Q3_493_+NH4	#N/A	186956	149291	144975	139014	102682	#N/A	103636	100552	101324	92639	93818	100767	63474	68695	226086	130133	233413	297761	215924	442637	307155	328982	541282	468171	839557	367252	291219	411201	382091	365159	141869	120641	112160	238482	222737	205926	472649	159015	196455	233976	333075	302589	244354	655079	310400	245208	247054
TAG (46:2).(46:2/FA18:2)	Q3_495_+NH4	#N/A	144876	125994	120065	59763	61882	#N/A	80051	69980	49474	60118	81456	57091	43108	47748	145241	111589	151491	204057	160345	309028	199375	412278	485675	391724	913851	273946	260338	311501	330545	333532	95196	86434	121026	180397	124336	164307	332254	140565	122060	195975	265805	214414	200831	445345	262381	203281	199656
TAG (46:3).(46:3/FA12:0)	Q3_573_+NH4	#N/A	2483	1565	846	9351	2032	#N/A	5326	970	0	3951	4647	1428	1192	1420	12189	0	8258	13897	5233	9071	836	4549	2830	17438	22515	7949	5895	4957	6261	7860	4089	6197	181	3902	1978	3647	4523	1684	1310	3787	5495	7966	2077	7127	6220	2293	718
TAG (46:3).(46:3/FA14:0)	Q3_545_+NH4	#N/A	11321	7051	3378	2881	1681	#N/A	10647	4846	3555	4264	0	3223	5718	2076	15110	11807	967	17747	1381	20278	8427	7015	28678	20895	36735	27091	11813	19623	15988	12990	5053	14514	2091	8535	1135	3173	13300	9374	8515	9054	12230	7582	1866	32420	3745	6607	1898
TAG (46:3).(46:3/FA16:0)	Q3_517_+NH4	#N/A	9208	2635	10346	10588	2854	#N/A	2397	1974	5371	5063	0	2788	2928	3292	24983	7491	6482	3242	7059	14690	8996	16629	23838	18135	44890	13341	9010	9489	1509	23419	2684	2796	3024	15318	6042	3483	10472	13436	11371	9753	10334	11744	7073	29962	271	12545	7617
TAG (46:3).(46:3/FA16:1)	Q3_519_+NH4	#N/A	159286	82454	101144	67428	60163	#N/A	50797	50210	81717	51249	44009	68912	38019	57362	180310	126911	142084	359951	202769	432192	207266	396665	607853	448541	899778	305899	344978	528497	565504	519977	111706	103111	127161	226752	195984	177710	432221	179306	116188	209262	316110	221099	232682	497476	312964	227640	244950
TAG (46:3).(46:3/FA18:2)	Q3_493_+NH4	#N/A	19622	24010	11597	7665	1638	#N/A	13071	189	11106	4610	7139	2695	347	4981	25192	15490	6068	27004	20300	59431	13235	50889	105171	107029	229298	22872	79959	70908	43698	86084	2164	52755	34735	10713	35064	9907	70381	19106	20059	39101	28930	21342	51568	72189	51203	27322	36439
TAG (46:3).(46:3/FA18:3)	Q3_495_+NH4	#N/A	2271	3953	3164	0	565	#N/A	1315	1816	0	0	0	0	3139	4477	7932	5272	3751	5351	12099	7352	9514	10426	14415	1343	35726	5909	6588	5033	14116	3887	4793	7801	3887	3950	0	2647	8815	2447	1976	316	7856	7928	8616	12487	10642	5928	7859
TAG (47:0).(47:0/FA14:0)	Q3_565_+NH4	#N/A	7609108	8454494	7666679	7374616	7556427	#N/A	7398929	7833259	8031804	8324542	8144764	6967271	6930260	6962257	8857905	8271477	8933017	8095772	8789460	9422152	9531351	9067681	9907522	9311352	9068350	9164983	7881331	8264814	7890709	8433826	8565074	8086628	8114160	7442196	7716938	7418554	9351935	9220420	8734635	8544821	9363764	8667747	8378084	8572871	9203007	8334700	8963829
TAG (47:0).(47:0/FA15:0)	Q3_551_+NH4	#N/A	20018818	21292232	19976454	19556938	18723948	#N/A	18206812	19404468	17968534	20235160	20031354	18439444	19201850	17687768	22272380	21230664	21320626	20284994	20332278	21204090	23521380	23028250	24966842	24369294	21401440	21932410	19934418	20832644	20483818	21226234	21853884	20584036	20404242	19961762	19775786	19315858	24128378	22951974	21916750	22343626	22796308	22568452	22112320	22399478	21518968	22885622	22596694
TAG (47:0).(47:0/FA16:0)	Q3_537_+NH4	#N/A	38449104	39993804	36954844	34357404	36832048	#N/A	34387460	35882292	33187344	34601448	34444616	34166464	32788146	31772308	40830240	39976904	42169232	38517676	39576380	42739648	43445976	45471888	45174256	47049072	38572984	41150712	36732384	39330392	37834176	40511524	39396520	38276624	38004852	37008844	37216064	35115232	44265308	41086080	41425440	42040920	45755924	41591908	41489064	44732804	42233808	43678976	43316248
TAG (47:1).(47:1/FA14:0)	Q3_563_+NH4	#N/A	1300990	908098	1028101	769413	736249	#N/A	562669	586462	617941	507135	608376	498436	572726	538994	984911	856026	837636	1024889	957328	1640291	1304977	1763409	2828320	1943443	4252611	1443041	1067062	2203980	2068137	2181369	958628	930418	928980	1176426	1091993	1056672	1676209	1056369	865650	1052572	1848711	1019565	1341370	1748258	1530991	1100629	1385404
TAG (47:1).(47:1/FA15:0)	Q3_549_+NH4	#N/A	2783560	1956557	1882982	1643976	1604524	#N/A	1183778	1193522	1157866	1141073	944517	953051	1076909	1186111	2104698	1560903	1859949	2050767	1881017	3412793	2762301	3823917	5709240	3773639	7539674	3249637	2266819	4991348	4500435	4706838	1807438	1861609	1920917	2669948	2362233	2446629	3348672	2156792	1982540	2186150	3770499	2219484	2702396	3545171	3046982	2270770	2634942
TAG (47:1).(47:1/FA16:0)	Q3_535_+NH4	#N/A	3061360	2048120	2195766	1771145	1645644	#N/A	1060771	1187558	1262830	1340402	1173405	987958	1358584	1279182	2138577	1748923	1939315	2188973	1879751	3313833	2637420	4133635	6123929	3820046	7818610	3257190	2518750	5266856	5544844	5329798	1863894	1872369	1849625	2588103	2895075	2450090	3445287	2307143	2026417	2530475	4065227	2470112	2805989	3460856	3093133	2582072	2914193
TAG (47:1).(47:1/FA16:1)	Q3_537_+NH4	#N/A	4015585	3074619	2765494	2324114	2351987	#N/A	1839446	1599974	1641709	1571556	1659967	1543832	1526233	1424924	2949090	2442899	2334345	3075848	2849354	4955536	4021313	5785392	8500271	5698327	10000822	4801815	3384619	7021026	6996451	7118522	2454159	2959374	2477257	3668895	3474577	3266000	4596480	3216979	2882362	3396265	5763778	3659023	4010198	5075735	4206643	3348770	3629771
TAG (47:1).(47:1/FA17:0)	Q3_521_+NH4	#N/A	547709	440918	466635	315173	432436	#N/A	248129	214812	288096	238595	286053	278991	262071	214590	529193	383846	396565	490693	406178	806180	578553	910642	1305382	937841	1559548	629945	602049	979977	1075294	1001319	393976	474152	400669	489644	547736	492357	863117	473963	448887	560412	881443	478149	662068	881333	727097	554093	688696
TAG (47:1).(47:1/FA17:1)	Q3_523_+NH4	#N/A	796054	577310	568089	481632	485986	#N/A	346111	296676	309936	305533	322750	296151	375755	361216	632432	538384	565325	662215	563918	1036303	866729	1134565	1732776	1289341	2397508	964829	706768	1524887	1565113	1435919	623875	597396	508876	830731	841071	660082	913198	678122	630429	712825	1204904	739544	943570	1123188	881124	691011	743269
TAG (47:1).(47:1/FA18:1)	Q3_509_+NH4	#N/A	959271	696439	800281	549424	625514	#N/A	412034	366692	379224	406918	444086	345643	375888	341959	729851	619307	769871	799165	710705	1205513	927948	1343850	2118651	1356477	3180001	1132786	862672	1672836	1801018	1956883	667519	711747	682326	1065378	1036062	910958	1249960	806566	764988	836591	1335379	794393	969269	1264671	1106615	754104	982666
TAG (47:2).(47:2/FA14:0)	Q3_561_+NH4	#N/A	258559	199293	161707	147279	166288	#N/A	95591	113848	104803	119134	120651	101194	91135	93807	268441	230648	280605	323337	227475	540504	335173	579054	859677	668412	1386425	418330	349517	591316	574817	569099	176350	173633	229616	282414	249951	257383	569624	245286	202799	309765	499951	306815	335033	523050	431950	327330	348236
TAG (47:2).(47:2/FA14:1)	Q3_563_+NH4	#N/A	217476	175820	205603	89433	90909	#N/A	84111	107490	74492	85451	101662	58072	89106	86548	253000	167535	248868	244176	250596	492763	315391	510190	736204	439949	915982	354503	290176	477756	507933	513004	165156	182506	207786	270247	204391	215381	451155	243637	169332	285074	466019	203678	302318	514204	416094	336809	339604
TAG (47:2).(47:2/FA15:0)	Q3_547_+NH4	#N/A	495768	346631	364158	294363	187914	#N/A	271775	200827	165165	179521	179107	176198	169077	182380	529110	321527	465714	550125	526142	1175582	729441	1090246	1523042	1091230	2093363	921965	721628	1102829	1179213	1002867	364726	247153	349638	548791	505799	558432	981001	453009	428746	494449	871460	512953	604978	941905	948233	654599	717594
TAG (47:2).(47:2/FA15:1)	Q3_549_+NH4	#N/A	445578	360951	360114	264990	277147	#N/A	208070	210028	124852	217209	191296	168984	199244	178792	471827	294513	492980	612068	483445	1031998	656428	1067720	1589627	1071590	1958438	983425	715797	1373299	1141512	1238316	413101	398948	418484	680334	452948	367832	1012432	463890	479971	594190	1021389	516472	707122	1075908	956735	598868	735451
TAG (47:2).(47:2/FA16:0)	Q3_533_+NH4	#N/A	317088	182568	204058	163881	154090	#N/A	121437	121024	136868	169024	150292	88910	132309	88322	344743	240294	348399	324693	227762	630997	363004	603642	1040167	696332	1298198	465802	377667	574690	734752	751903	172831	188503	226975	348839	339937	257150	587854	301138	265230	312331	607757	329247	368886	642291	521254	330634	376102
TAG (47:2).(47:2/FA16:1)	Q3_535_+NH4	#N/A	1981701	1353450	1211019	1032781	999496	#N/A	753701	592361	640889	664422	716103	542471	652316	631313	1846385	1254997	1637488	2257412	1671435	3477692	2520889	3805029	6234631	4472133	7418613	3080046	2490982	4145334	4117902	4344150	1417441	1253668	1192510	2119696	2139295	1748325	3599112	1769620	1663195	2006329	3699368	1954622	2362753	3899442	3429043	2231172	2387756
TAG (47:2).(47:2/FA17:1)	Q3_521_+NH4	#N/A	385450	193593	315831	252438	180922	#N/A	165868	139164	98512	128737	121320	157196	96695	137743	393795	294239	365343	455605	346530	678097	486513	746660	1173503	867335	1640840	580723	463309	873563	742305	762851	249094	296346	238235	347374	432657	339541	672983	305814	264523	358649	638812	419278	475542	745180	707998	385489	520964
TAG (47:2).(47:2/FA18:1)	Q3_507_+NH4	#N/A	246298	178828	132486	147943	140257	#N/A	70801	129816	105530	131254	55178	92081	70689	55504	293366	210554	259757	291581	213099	513796	340549	583703	752173	477104	1314725	373035	390099	461362	557593	574113	172875	143613	141156	296047	258846	291732	484775	266639	199102	269280	462756	280113	284491	410554	473952	239170	305804
TAG (47:2).(47:2/FA18:2)	Q3_509_+NH4	#N/A	230466	144982	135854	133004	151445	#N/A	70661	75546	74380	87234	84021	43894	69034	66521	190945	138699	143194	210671	187953	497571	266987	494852	765972	523433	1110453	401373	343747	457987	479426	484292	159097	138996	122564	200116	218706	200666	403874	263244	210557	249120	490435	249575	288334	452356	429730	230193	219032
TAG (47:3).(47:3/FA15:1)	Q3_547_+NH4	#N/A	120381	91891	67179	42670	71385	#N/A	49536	23616	20396	39499	39277	16514	28097	36575	177177	70659	115490	184610	93849	327581	121935	307804	468171	293729	610461	212514	192820	338721	342866	339006	89976	88521	104990	182001	120122	120905	248858	124110	76586	162442	205614	175042	192628	362216	286274	139905	135297
TAG (47:3).(47:3/FA16:1)	Q3_533_+NH4	#N/A	171730	154282	95930	106916	93221	#N/A	71194	73098	87093	79839	65414	51711	36711	31896	256144	134379	189599	327827	193458	541731	279837	490245	722382	579016	1003571	398265	393146	594491	716466	658246	163920	133098	177429	185035	203348	269597	441920	251395	141144	223239	346138	236727	255625	438778	554654	280267	253942
TAG (48:0).(48:0/FA16:0)	Q3_551_+NH4	#N/A	70025528	81447824	76349856	77065792	69608936	#N/A	67675168	65671736	67164840	69430960	70324032	64880600	65135948	64027552	71390616	69802360	72469032	66218332	69672536	72544224	72749792	71545904	73546688	75599368	64691836	73691880	64254744	69083320	65275156	67467632	75093648	73144248	75546264	64242112	63905152	60504484	78133552	72314728	73651592	74975680	73726600	68931584	72970424	74196472	71043016	73153432	74361792
TAG (48:1).(48:1/FA14:0)	Q3_577_+NH4	#N/A	1905252	1345325	1160147	982160	952677	#N/A	1009096	1023828	834416	1033997	982694	879269	918706	881456	1155185	922610	1301022	1208055	1184469	1726366	1473896	2058789	2869320	1999144	4253243	1806512	1390661	2285455	2492699	2659993	1208229	1140136	1076394	1437366	1479807	1440187	1872302	1305853	1129520	1530538	2006572	1350152	1493001	2006208	1500096	1265259	1274970
TAG (48:1).(48:1/FA15:0)	Q3_563_+NH4	#N/A	1342327	928291	847842	734256	722883	#N/A	803275	665898	661690	716256	675928	666030	586585	635691	932349	740237	780497	818105	859385	1318651	1161983	1522180	2100233	1425172	3425489	1253144	1051301	1914103	1923796	2222570	785515	855631	745747	1109688	1025599	1131669	1311611	932755	882522	1034626	1458918	1058351	1116454	1565218	1496803	1046887	1111789
TAG (48:1).(48:1/FA16:0)	Q3_549_+NH4	#N/A	6856618	4639366	5095993	3974159	3530566	#N/A	3429917	3046464	3406255	3458965	3499666	2913974	3041165	2890280	4762267	3923824	4044745	4650988	4414125	6652380	5819872	7991234	11477904	7674230	12318530	6409015	5003870	9720660	10178876	9976565	4424245	4194451	4067969	5305114	5107427	4972249	6826662	5165752	4232528	5384030	8378265	4666866	5705441	7023648	6441463	5222151	5044127
TAG (48:1).(48:1/FA16:1)	Q3_551_+NH4	#N/A	5604642	3725574	3521105	2878096	2925620	#N/A	2422901	2453422	2364439	2413453	2232677	2193491	2306932	2052656	3680910	2756862	3031836	3352698	3319291	5389222	4799335	5806039	9047262	5885563	9668858	5270284	3851369	8207215	7778513	8437080	3241669	3156959	3144504	4160951	4481624	4003936	5579372	3970995	3207606	4124439	6057190	4147775	4465491	5374786	4933231	3944667	3796635
TAG (48:1).(48:1/FA17:1)	Q3_537_+NH4	#N/A	696006	526049	505967	373236	444654	#N/A	452044	418722	359361	454167	412748	343775	375240	338911	521992	441166	445671	518469	535166	833923	699225	922247	1228456	853095	1887977	781542	580411	1151382	1327706	1268184	496372	456874	452201	642127	662148	534170	742747	573878	417449	452680	895045	530415	636109	926150	816380	601311	662920
TAG (48:1).(48:1/FA18:0)	Q3_521_+NH4	#N/A	421671	284141	269290	185846	229657	#N/A	183622	258634	233174	174261	181382	199664	165856	168175	285488	164917	232819	271586	281015	377662	383668	493470	645416	402406	739597	352906	333403	546911	581680	501659	239694	267689	214819	377208	245216	242812	379933	237691	251597	255864	453533	256160	386365	429567	403959	339101	305230
TAG (48:1).(48:1/FA18:1)	Q3_523_+NH4	#N/A	2663261	1899192	1741672	1472724	1311035	#N/A	1284995	1098945	1197675	1238263	1289246	1209421	1041946	1112345	1641062	1364664	1584127	1427178	1517046	2259396	1968536	2789672	3642048	2764369	5454342	2447537	1916659	3077901	3216795	3318763	1504354	1323536	1224395	1970998	1876818	1956939	2422852	1742163	1591023	2086806	2566586	1610860	1958423	2615651	2021806	1706617	1757245
TAG (48:2).(48:2/FA14:0)	Q3_575_+NH4	#N/A	919963	649433	636806	451919	490053	#N/A	330549	359521	339054	320707	308788	328947	307447	332817	686301	475386	679767	827114	674238	1340128	928595	1401459	2182425	1504672	2890891	1448579	753401	1910720	1813318	1726250	606434	499504	610489	958133	880045	774823	1139269	736355	632252	837067	1518209	718440	959936	1420673	1135792	756720	850179
TAG (48:2).(48:2/FA16:0)	Q3_547_+NH4	#N/A	1748307	1084860	1041675	891193	862002	#N/A	626402	665541	617279	618530	699177	609133	702830	549560	1263351	957973	1153088	1561913	1203706	2161266	1694175	2579786	3985489	2720510	4323972	2556927	1716057	3096248	3047713	3507946	1114574	1028934	1099035	1668572	1735306	1442872	2295306	1243911	1114430	1629696	2281588	1461784	1589763	2432671	1937062	1369094	1467782
TAG (48:2).(48:2/FA16:1)	Q3_549_+NH4	#N/A	5008011	3500091	3411546	2678428	2792329	#N/A	2018471	1877333	1877121	1875120	1960451	1700350	1723346	1907272	4051528	2981822	3879125	4387667	3786614	7587701	5532394	7842765	12799350	8524182	13504362	6878831	4751989	11488793	10438285	11535923	3684279	3541439	3557217	5772938	5502932	4811075	6324020	4328731	3822136	5078476	7836182	4083711	5647234	7709879	6336166	4816820	5333774
TAG (48:2).(48:2/FA18:1)	Q3_521_+NH4	#N/A	1261359	858426	929101	707400	640978	#N/A	487044	455823	511176	425178	533795	449853	505846	482283	1043931	782030	1102389	1055984	1005679	1926972	1432638	1844067	3050460	2291425	3741254	1678354	1170962	2505907	2549769	2710857	930978	923287	808854	1176390	1403499	1173639	1871285	1206454	981306	1202285	1929832	1073042	1292151	2254237	1518511	1306677	1328954
TAG (48:2).(48:2/FA18:2)	Q3_523_+NH4	#N/A	820687	502618	446736	384761	399170	#N/A	310173	260852	266142	277419	231484	231639	244866	170768	512631	426576	576686	578342	482819	1176676	753213	1452476	1676356	1245005	2367003	1235846	575980	1408841	1333683	1382630	544752	545853	501878	709459	800885	700925	996835	606861	530823	697660	1154610	636553	660623	1309183	840580	589100	579098
TAG (48:3).(48:3/FA12:0)	Q3_601_+NH4	#N/A	31508	9454	15669	2073	18958	#N/A	10390	4887	11682	18693	17673	3539	4364	4873	18748	30543	28069	33630	32581	41995	37210	67100	49779	50037	90109	33337	38791	23802	34640	33047	30754	23076	23822	18250	10554	12268	41230	31669	19692	34788	41703	18082	14915	45758	15391	34881	29498
TAG (48:3).(48:3/FA14:0)	Q3_573_+NH4	#N/A	75653	43945	71693	44336	39317	#N/A	20388	26054	16761	27762	26664	16270	33526	44217	89477	48751	74940	99302	80781	163482	93078	158810	319143	249305	436744	186639	139898	115952	217338	148921	70195	70580	56893	120387	88317	82375	206471	92257	75558	65272	213643	108855	136137	210860	151248	109073	97254
TAG (48:3).(48:3/FA14:1)	Q3_575_+NH4	#N/A	216106	154712	109783	75961	103527	#N/A	60605	42908	17187	70374	64666	32115	71486	79555	197031	104648	83794	257109	182830	330134	182425	356170	488011	406216	620188	323928	235759	368749	399863	358709	109095	145895	117636	185225	167818	158547	305501	169608	137694	161727	321750	184259	233315	328155	297343	222996	230518
TAG (48:3).(48:3/FA16:0)	Q3_545_+NH4	#N/A	51834	41650	35976	31448	18165	#N/A	15191	1158	3985	33764	19876	7517	15777	2634	62830	47438	43184	58343	52311	138105	75507	76055	187655	142466	191826	139613	107097	125519	94039	76323	26625	40907	40860	73906	53977	35448	103118	43749	46151	44242	91628	71854	82742	128926	52814	46030	67978
TAG (48:3).(48:3/FA16:1)	Q3_547_+NH4	#N/A	1119566	723366	857938	602671	549928	#N/A	453955	320808	388584	405494	369681	354992	339915	294160	1244626	751148	964371	1476006	1062072	2490917	1693609	2113584	3837205	2736676	4326117	2070049	1671840	2785162	2883050	2946240	823330	837726	776531	1261384	1213670	1146968	2228488	1067515	916279	1193903	2242079	1228627	1527559	2394291	1881033	1400972	1592305
TAG (48:3).(48:3/FA18:1)	Q3_519_+NH4	#N/A	170966	85474	124805	62418	87201	#N/A	57176	61004	46420	56337	23822	54579	79249	39730	139121	100628	110059	143322	93965	313289	180532	248942	319969	296162	485767	237586	153715	312748	263736	243915	107172	87704	87189	168458	137664	148973	253639	127872	109895	191507	229413	153067	147292	290944	225105	140280	186838
TAG (48:3).(48:3/FA18:2)	Q3_521_+NH4	#N/A	345754	166657	200089	159037	105505	#N/A	92949	90927	129713	101301	82402	81400	101185	81920	260866	181960	219078	334068	279356	707228	423978	643315	861511	632255	1336772	558322	503481	632962	590096	647602	163402	151260	230595	309307	339861	306655	515900	277628	215434	275794	589794	358556	302863	635616	505676	359266	424166
TAG (48:3).(48:3/FA18:3)	Q3_523_+NH4	#N/A	23808	20186	14460	19366	12893	#N/A	11642	3503	13259	2802	4882	28463	7568	4215	19445	20443	11653	24002	25112	51382	35063	44111	73981	37653	149228	87359	30828	43929	41956	28726	27730	11022	11033	23797	30641	24602	55182	23061	40174	34383	57819	23385	45073	79904	44022	30309	35442
TAG (48:4).(48:4/FA12:0)	Q3_599_+NH4	#N/A	7361	8093	10714	672	3278	#N/A	2003	3174	9368	1326	4959	0	671	2644	10578	6022	6334	8160	16022	23207	5288	19126	24030	17977	33608	8133	8579	11136	11370	8818	2122	958	2745	13506	5276	5323	18365	11584	9191	5885	12718	13384	11628	13527	7922	12712	7275
TAG (48:4).(48:4/FA18:2)	Q3_519_+NH4	#N/A	10767	4431	8999	13055	2323	#N/A	5178	15846	3266	10190	10173	5745	10260	10403	20461	9241	5015	23481	26329	62341	393	29691	93684	46352	100607	49762	45643	93829	51871	72963	6081	4886	3570	34652	14447	11087	28704	6077	1436	9089	38868	18508	10499	20245	37083	32167	26068
TAG (49:1).(49:1/FA15:0)	Q3_577_+NH4	#N/A	2143133	1535468	1162514	1198172	1250960	#N/A	1030274	899689	873589	938603	728282	836039	797755	904045	1215082	1137625	1226727	1198072	1170589	1951628	1774318	2540136	3519678	2422233	3778678	2032476	1366679	3507234	3177537	3671564	1432472	1256603	1336491	1728641	1681237	1492825	2379026	1557503	1208639	1692688	2609392	1350248	1926049	2054696	1844004	1480863	1534624
TAG (49:1).(49:1/FA16:0)	Q3_563_+NH4	#N/A	4072064	2746056	2465021	2273833	2409543	#N/A	1802660	1743473	1852975	1800759	1797340	1550054	1771385	1535164	2353479	1996851	2432626	2526246	2692176	4024585	3438182	4818971	6685000	4408531	6552711	3845113	2830627	6047680	6298000	6583397	2637465	2660925	2610969	3408218	3330674	3053985	4193400	3212345	2487449	3446933	4772865	2843285	3478376	4245033	3719689	3205464	3036442
TAG (49:1).(49:1/FA17:1)	Q3_551_+NH4	#N/A	1218601	896180	917311	698906	756076	#N/A	576816	542542	535390	548660	545046	524603	506854	491171	738677	769767	750058	713218	787530	1112600	926819	1392933	1925526	1284127	1990584	1274327	847497	1919951	1928791	2122368	813505	830802	759907	946481	957205	815703	1263985	866124	852589	1055435	1418606	774144	1049124	1115125	1106033	888418	928047
TAG (49:1).(49:1/FA18:1)	Q3_537_+NH4	#N/A	2640569	1739822	1918379	1562834	1569438	#N/A	1152232	1015513	1118806	1283960	1190352	1026229	1059033	1109146	1751119	1632482	1538720	1491558	1598409	2680515	2258103	3234441	4303402	3017277	5534313	2587758	1628275	4092746	4205713	4315224	1868671	1761410	1778715	2227474	2205151	2066392	2813409	1956788	1817883	2376699	3251073	1956299	2106264	2907654	2233635	2208211	2026980
TAG (49:2).(49:2/FA15:0)	Q3_575_+NH4	#N/A	1100897	718901	807075	695162	719779	#N/A	310119	315112	411142	330974	342748	294973	345118	282714	913465	775667	892084	955682	791063	1541846	1151910	1830255	2385724	1666299	2923837	1420557	856746	2143381	2043364	2163164	795142	810842	896479	1153177	1104384	947999	1441694	974122	806089	1055748	1615162	897651	1189928	1515772	1165404	1089040	1026618
TAG (49:2).(49:2/FA16:0)	Q3_561_+NH4	#N/A	1078683	678200	554976	532937	466096	#N/A	317128	389889	369619	325564	368507	341352	305697	390637	630364	504486	597653	712467	714346	1226391	812498	1479479	1995671	1321808	2455425	1078780	799834	1769168	1723166	1927364	625993	606143	585953	862885	866887	837257	1251301	665230	565292	821036	1235698	649620	867139	1182545	1079469	711002	771217
TAG (49:2).(49:2/FA16:1)	Q3_563_+NH4	#N/A	2807396	1800632	1932559	1427396	1449805	#N/A	1056154	961279	1151567	1188273	1028257	908726	999448	1041073	2064745	1546958	1683414	2243995	1998877	3395174	2650428	3830392	6522617	3867025	6788027	3265180	2466753	5757207	5565136	6025244	1837150	1690840	1670973	2722652	2545843	2206128	3695530	2015160	1813714	2290369	4060969	2013930	2549241	3711917	3273661	2345144	2703759
TAG (49:2).(49:2/FA17:1)	Q3_549_+NH4	#N/A	1125002	676125	671770	595376	455155	#N/A	407711	417253	357156	430339	472693	349953	393985	379905	700744	590109	615230	930447	734747	1306758	1032025	1430528	2066769	1534635	2860782	1200971	954047	2081447	2251789	2249386	699373	544985	608539	1057024	937236	833616	1334161	741229	723487	912592	1554418	802304	1077292	1499453	1192789	803468	876408
TAG (49:2).(49:2/FA18:1)	Q3_535_+NH4	#N/A	1408954	916834	923930	795763	730693	#N/A	527259	586682	530882	526841	580606	486190	457828	459736	1048113	660575	817802	988584	986316	1721986	1119578	1867534	2958389	1819501	3634006	1472814	1136927	2775856	2740839	2506382	931781	900473	874536	1236920	1186219	1133218	1572386	882164	862156	1148159	1948520	969215	1342905	1775855	1396907	1142595	1145395
TAG (49:2).(49:2/FA18:2)	Q3_537_+NH4	#N/A	602114	400951	417993	303590	331124	#N/A	260457	223547	232693	221879	223915	198157	195218	228063	420105	320402	361412	512076	420063	761148	538352	1139640	1217268	800056	1985775	733120	459047	1057689	1254138	1149483	358713	315049	376466	612318	565805	564848	723365	410329	355279	545584	835895	537170	555172	778375	688675	445433	490840
TAG (49:3).(49:3/FA15:0)	Q3_573_+NH4	#N/A	111833	59970	70435	55266	52048	#N/A	28763	27765	52826	44777	28911	33203	24824	38278	104165	73555	83304	100054	95491	236086	130633	283120	308473	213329	516386	186032	109346	217335	221618	220616	80239	75922	87179	122641	99633	88884	198684	75438	88788	63995	180639	128203	108585	156605	182907	81690	124814
TAG (49:3).(49:3/FA15:1)	Q3_575_+NH4	#N/A	239312	160957	108686	84333	112109	#N/A	58436	75309	79545	24396	59912	66545	56391	47204	173936	148093	118934	268920	169808	393744	258125	433720	658869	408763	567554	253272	227452	542753	459318	448210	106978	115426	114189	241613	213293	200542	333718	207270	137494	225731	360763	231163	227986	380632	365542	235072	289474
TAG (49:3).(49:3/FA16:0)	Q3_559_+NH4	#N/A	52816	24157	32070	32366	16571	#N/A	16563	18262	34570	33829	27437	27937	15882	17948	71006	28824	64819	74349	43688	100446	46433	120632	118023	113225	185583	89772	57771	128126	157537	92530	35675	28241	40353	71629	59274	50815	94513	48560	52508	63210	66152	40935	58862	102445	101461	39484	52634
TAG (49:3).(49:3/FA16:1)	Q3_561_+NH4	#N/A	715072	437026	396278	321593	388569	#N/A	244573	245722	246499	245025	316097	221389	143828	192552	629774	461662	561238	751388	634495	1233601	742070	1307877	2079094	1374240	2158039	976916	782374	1670659	1681091	1711477	389580	401251	413821	742463	736336	611225	1287628	585796	437060	719920	1226001	572192	800789	1393625	1229904	691223	786953
TAG (49:3).(49:3/FA17:1)	Q3_547_+NH4	#N/A	249845	134547	171403	97967	181392	#N/A	94892	98750	122055	101961	93066	80861	72485	96595	181838	141040	253315	251608	241793	523141	255304	527568	767837	516864	768324	373506	290471	551310	595194	577014	170676	125399	140123	299798	267025	217743	420813	209793	232097	214452	421975	249462	278734	497929	389649	257400	296173
TAG (49:3).(49:3/FA18:1)	Q3_533_+NH4	#N/A	135240	68410	117649	108720	82736	#N/A	82549	41508	60842	49737	54443	61142	36293	70317	98067	130553	147840	196850	138565	256192	173511	305440	346633	284574	509689	302632	187106	383558	381177	409570	80163	87067	112729	182025	134591	138769	201259	160408	91271	143819	271330	142797	228564	300843	268571	161410	160978
TAG (49:3).(49:3/FA18:2)	Q3_535_+NH4	#N/A	373563	205803	234741	163188	150884	#N/A	115227	117971	133955	95924	119636	125060	120351	73033	348239	175762	269029	389744	256774	834205	428185	729758	1047558	778131	1413107	478179	370550	870438	822696	786784	208956	258034	232107	363738	334542	298556	637738	375638	244364	350729	550805	365192	430359	641095	603586	376536	396546
TAG (49:3).(49:3/FA18:3)	Q3_537_+NH4	#N/A	33971	35081	23313	22547	27137	#N/A	10325	4607	11760	14512	6486	2957	3799	8675	14322	15250	18319	8971	30773	68005	26384	68818	53200	57174	66500	54945	37521	36690	49294	64510	12432	22261	27102	24300	27654	19826	34101	15275	25277	20171	48648	22435	33674	40845	35096	33506	24876
TAG (49:4).(49:4/FA13:0)	Q3_599_+NH4	#N/A	1657	317	434	0	668	#N/A	317	0	974	2825	0	107	2481	766	0	4230	0	2088	690	1862	1061	7989	3035	524	695	1021	693	2102	7616	2254	2492	0	689	4246	2006	708	0	3066	0	2115	7355	1488	810	2006	0	4262	3289
TAG (49:4).(49:4/FA15:0)	Q3_571_+NH4	#N/A	10482	18848	1671	7126	14340	#N/A	4908	5774	14750	3462	697	253	12454	6801	7212	7277	4413	5311	3625	4236	9192	10869	21154	5297	19023	9017	11036	16422	14880	8618	5790	9604	1138	4587	7704	583	1024	20857	12131	2524	13295	9627	6013	1697	7116	10696	9040
TAG (49:4).(49:4/FA16:1)	Q3_559_+NH4	#N/A	18445	19522	19446	17830	22136	#N/A	9392	3265	8679	14879	25822	14278	13143	19206	44303	18055	30336	40156	29213	91823	69164	77584	116796	66196	166829	79707	69633	75154	89391	82747	25678	49180	19666	28379	59806	24856	93176	1956	23486	38490	64593	35294	61209	55756	69067	46195	53556
TAG (49:4).(49:4/FA18:2)	Q3_533_+NH4	#N/A	62192	16445	38840	7245	33035	#N/A	15561	14021	9771	14883	15884	17642	26861	17717	46664	21512	23914	96883	40740	95944	36769	120229	107523	98446	227076	79427	72425	105092	120250	86575	15913	38621	23755	54992	48930	28171	113523	34897	23303	41173	100884	34845	65826	95432	82285	56080	52500
TAG (49:4).(49:4/FA18:3)	Q3_535_+NH4	#N/A	15667	12759	6185	13572	8725	#N/A	0	15551	10639	0	1420	2294	1442	1691	6986	13467	17794	18781	7737	40362	15773	29524	26920	26666	101239	7238	8358	25640	31121	32936	11956	13523	1427	20617	19958	15426	21847	9863	5104	31593	22970	30508	9724	36464	36742	4772	16003
TAG (50:3).(50:3/FA14:0)	Q3_601_+NH4	#N/A	185878	198936	198116	139340	130472	#N/A	108702	42569	61044	116511	96541	80250	99585	91402	178626	149312	193500	211244	189516	403094	171275	653632	422590	376451	660412	503277	187828	384085	319144	375500	141695	178170	113582	232802	257587	177967	390000	174019	124199	223201	336740	183756	220080	407558	263852	231403	178529
TAG (50:3).(50:3/FA16:0)	Q3_573_+NH4	#N/A	625887	470620	457565	331103	361244	#N/A	245023	316734	254977	324454	276420	244331	225585	262818	441786	383252	432320	499541	486226	1036980	674918	1288021	1199545	1232093	1697229	1404739	537130	1006015	897012	944482	403081	427082	412090	690143	622227	522993	729596	485488	554515	551838	991475	540536	531161	996850	651421	573165	586274
TAG (50:3).(50:3/FA16:1)	Q3_575_+NH4	#N/A	2174566	1356715	1352900	1137101	1076682	#N/A	737036	585401	787528	754395	779921	816452	651663	690426	1335888	1215473	1342253	1872292	1460702	3397704	2045532	3104843	4984838	3542278	4975375	3281072	1905698	5022279	4497276	4901516	1464158	1290409	1255795	2127783	2246367	1920705	2937311	1753067	1451842	1880129	3200636	1733296	2197657	3122326	2438800	1797138	1883857
TAG (50:3).(50:3/FA18:1)	Q3_547_+NH4	#N/A	926124	655227	618017	497915	516456	#N/A	290739	301026	318953	328057	383858	350507	293582	278842	740543	545388	681245	680247	633032	1529687	949183	1682009	2181291	1476923	2605633	1469922	767485	1909372	1811949	1896689	679395	630231	612750	887827	1021424	849867	1439946	623218	664787	780889	1307726	813452	914996	1550793	1093719	877445	865285
TAG (50:3).(50:3/FA18:2)	Q3_549_+NH4	#N/A	1106715	729175	790408	565538	552213	#N/A	350093	364101	357524	368135	396756	377863	305442	291089	726080	631703	761696	1014934	859332	1702958	1121150	2330873	2733851	1856283	2930996	2131874	1058023	2267232	2273408	2279727	685854	586981	646263	1098881	1045542	1000380	1659792	887072	795226	991767	1796901	937432	1059835	1840985	1306519	912711	1228487
TAG (50:3).(50:3/FA18:3)	Q3_551_+NH4	#N/A	165065	130477	135950	125516	94064	#N/A	85182	69848	93013	101462	88828	86329	70782	80989	152211	126837	128587	83403	162384	224420	177551	504148	258194	272184	248438	331210	135076	215193	210058	180505	115420	113272	129700	180603	146244	131668	139541	173661	144000	141103	266158	181901	203537	233349	157620	128071	173323
TAG (50:4).(50:4/FA14:0)	Q3_599_+NH4	#N/A	65890	31483	59995	50899	49363	#N/A	41775	57537	46409	38266	25510	40520	30534	23943	106781	59483	104288	87317	113931	199537	106122	517118	257425	204868	441404	233403	78653	83069	112941	88284	63922	66266	65494	74192	82281	65104	178884	92284	82881	89372	176119	95324	81280	202583	110455	103201	107080
TAG (50:4).(50:4/FA16:0)	Q3_571_+NH4	#N/A	43989	27921	34280	39070	14521	#N/A	19018	27314	26674	37418	9677	33010	20398	9451	91834	27298	43350	105377	67109	114971	67547	192596	133237	209696	205734	159499	53717	56404	67573	84184	26861	46485	27705	56694	32150	20587	178912	104643	70738	64864	68369	67041	70879	125387	50458	43010	55954
TAG (50:4).(50:4/FA16:1)	Q3_573_+NH4	#N/A	277987	146597	180057	99749	124780	#N/A	79417	64876	56379	91865	93051	49914	92848	51513	230391	134881	248104	339602	180803	641842	323077	464678	760985	646763	1083904	497149	366727	627606	564512	527290	149834	200876	170659	279081	308426	254009	550293	240726	216344	264698	507565	312531	352145	572715	424314	239303	301409
TAG (50:4).(50:4/FA18:1)	Q3_545_+NH4	#N/A	75114	27354	20803	39312	26171	#N/A	22666	22828	19398	29811	13213	8117	24704	20233	60468	34589	52573	42460	39245	128901	66192	122763	114357	110821	124364	144566	50552	89262	91808	111589	32613	22103	26430	72846	73731	51068	74170	19609	50553	37000	104650	44819	41644	109633	75792	40507	43876
TAG (50:4).(50:4/FA18:2)	Q3_547_+NH4	#N/A	357439	191154	137767	140401	68441	#N/A	110582	97037	94552	115672	129377	72075	77406	28886	202415	175492	285509	404675	339181	821348	335951	1080077	847266	738408	1256480	842007	427698	571055	511512	571335	202079	276418	203239	362105	318723	287495	657048	317652	227476	340098	643304	253252	316722	741533	566953	325207	411942
TAG (50:4).(50:4/FA18:3)	Q3_549_+NH4	#N/A	41576	42853	23843	31241	26086	#N/A	1491	21812	24854	44765	20135	18734	3554	32758	52664	22910	44245	63299	55846	78497	57565	109174	143400	142439	185729	115000	63931	106148	75538	106554	25436	48625	34450	59937	46211	59009	113039	53473	51495	75486	99202	60197	53961	122528	77948	60423	42571
TAG (50:5).(50:5/FA14:0)	Q3_597_+NH4	#N/A	9835	20165	5742	17123	5037	#N/A	6463	6032	9571	10951	14084	6774	439	10215	6878	8139	15961	11622	13139	14545	6840	45996	30930	39520	38862	23616	21703	10758	11203	18974	24562	13734	19623	7956	22504	5536	12258	11176	7469	13007	29673	23332	16654	35500	5533	2631	18983
TAG (50:5).(50:5/FA14:1)	Q3_599_+NH4	#N/A	5304	5375	8317	3391	9123	#N/A	19344	7588	3474	59	7200	10179	11046	1758	17335	4185	8424	5864	6401	7863	20138	24989	24995	28255	10865	13591	18807	21229	22827	5857	4672	4661	11412	11405	4852	14190	13835	11680	19918	7868	17890	14129	6774	9005	30188	15485	8301
TAG (50:5).(50:5/FA16:0)	Q3_569_+NH4	#N/A	15839	11266	8330	9385	5983	#N/A	3981	8201	6608	6685	5245	2644	3571	6219	17087	3201	4014	2140	6096	14192	17672	5563	23845	5301	8231	11679	5551	1296	12525	7993	8352	8716	6038	18522	2259	4298	523	1010	4110	10084	9145	18511	6223	7012	26932	17546	4561
TAG (50:5).(50:5/FA16:1)	Q3_571_+NH4	#N/A	9054	6714	3471	1249	696	#N/A	5427	4929	107	5988	1798	0	2498	0	5119	6405	13975	6882	4776	13600	12356	21992	25760	13769	21898	11368	14070	28324	29270	21038	5229	9895	2645	6550	6736	9771	17952	16822	5720	23939	23422	14217	5176	17125	22174	13886	5777
TAG (50:5).(50:5/FA18:1)	Q3_543_+NH4	#N/A	2705	2325	144	8796	0	#N/A	4237	360	0	660	2621	0	543	0	2700	0	576	3577	1750	799	3952	6279	926	2120	787	7169	1325	6348	1313	2559	3535	81	1205	4121	707	96	7257	0	845	4143	2931	6163	1969	2379	113	2583	706
TAG (50:5).(50:5/FA18:2)	Q3_545_+NH4	#N/A	4693	5302	10329	4586	3269	#N/A	7661	4005	1385	1843	7641	8763	3354	3766	9334	464	11859	9829	8167	33499	22267	40853	55073	5253	70703	20096	12597	13441	26271	16028	8876	629	4075	10748	10212	13695	41313	16309	28034	11705	13555	12180	17696	24971	15256	4849	10102
TAG (50:5).(50:5/FA18:3)	Q3_547_+NH4	#N/A	18288	8111	11850	11929	17409	#N/A	9168	14258	5965	10349	1237	703	10562	7839	19300	23726	15900	31126	27972	59080	12609	67526	46238	53577	88761	65526	17974	34894	31840	47197	18870	26607	30433	23888	15238	13864	15917	17777	17838	18000	42736	10307	6987	45600	19964	25716	29172
TAG (50:5).(50:5/FA18:4)	Q3_549_+NH4	#N/A	2910	0	4580	0	0	#N/A	0	0	0	2077	0	3042	79	0	2684	0	0	105	3167	2129	2301	5214	200	2719	11780	11184	4790	5368	10857	265	1850	827	2126	4801	614	0	6492	2145	4316	4264	910	1690	1224	5680	0	3848	2299
TAG (50:6).(50:6/FA12:0)	Q3_623_+NH4	#N/A	11841	3832	2644	3250	8899	#N/A	5881	5377	3043	9315	5458	3865	1345	656	2713	4208	6113	15071	21953	2564	1853	3909	14887	17202	3555	8628	4735	7416	5501	5193	2047	3231	6334	392	2835	5291	3334	2741	10917	8695	7076	14331	1397	4673	2124	5466	8866
TAG (50:6).(50:6/FA18:2)	Q3_543_+NH4	#N/A	7020	3375	662	10666	4540	#N/A	18236	4570	7936	3954	4388	7094	3014	5944	3114	5826	5481	1679	4790	7299	10197	8659	1828	4294	3134	15601	1452	6029	2638	2140	6209	2626	7369	9582	10172	2195	3799	4779	2759	13301	9293	7840	1358	11089	2820	3304	5928
TAG (50:6).(50:6/FA20:4)	Q3_519_+NH4	#N/A	68	2170	0	570	601	#N/A	3111	556	0	0	5338	0	3344	0	9877	2003	0	0	2105	1214	826	2201	3518	478	3875	3306	0	332	1037	1499	0	0	5399	4939	2279	574	626	1764	1046	1625	9891	0	3989	2166	3175	2654	538
TAG (51:3).(51:3/FA15:0)	Q3_601_+NH4	#N/A	173927	122553	125599	86004	61611	#N/A	51630	69950	97342	55846	67784	52970	36402	70558	119099	110954	137354	133642	111300	251658	154196	778389	310250	295264	1092189	254480	127738	309944	271372	279808	89215	96187	129224	192649	155404	161447	192058	136428	99174	137931	255637	133310	158637	282560	212965	149163	164592
TAG (51:3).(51:3/FA16:0)	Q3_587_+NH4	#N/A	138399	86141	75031	98459	57201	#N/A	69394	52026	59146	40574	31866	41114	43824	67585	94014	78886	99181	78402	98644	205275	135498	271825	246834	219152	431208	192675	122973	232287	253395	243698	82622	97002	92114	147268	132973	125851	168244	75142	82258	76372	141818	98773	115041	200307	105391	89736	103687
TAG (51:3).(51:3/FA16:1)	Q3_589_+NH4	#N/A	525096	361693	342149	238029	253642	#N/A	217962	170418	157010	242949	161669	165706	176817	170966	293279	299861	246672	439514	368534	644979	465164	624688	1105017	565778	1173195	554024	452112	1050073	1026235	1017990	311586	320395	245847	505890	502856	442041	632854	359840	286591	395330	641097	307582	356825	632325	660843	473831	508187
TAG (51:3).(51:3/FA17:1)	Q3_575_+NH4	#N/A	531222	300295	271538	209048	210413	#N/A	146090	203157	174603	197714	114658	148516	155570	142879	291732	181420	207062	287640	247952	585596	362350	522228	810866	616043	1010556	538772	294009	812753	861676	772809	247727	252130	308579	380829	376721	376946	570555	314758	258833	279042	537495	223800	403975	586214	442585	354178	365065
TAG (51:3).(51:3/FA18:1)	Q3_561_+NH4	#N/A	521024	303717	280336	292162	296943	#N/A	203800	173825	216635	178648	190531	143726	227202	180151	340478	301840	326426	419335	288841	819027	457122	1157424	970161	721475	1768899	687462	453087	1030222	929403	885540	328284	274606	332428	475470	478880	440019	670180	378911	295330	382672	667640	346772	438433	775543	579824	417356	383932
TAG (51:3).(51:3/FA18:2)	Q3_563_+NH4	#N/A	629481	382065	341468	245950	187886	#N/A	227563	236419	206410	252814	233655	240849	208245	198033	348944	299581	324387	420468	388868	755814	500767	1365578	1103046	718281	2130353	783251	436873	995262	1046237	994282	371040	325605	285713	527824	455338	490092	748399	402276	317732	449914	742376	374977	407234	728253	558282	448428	474373
TAG (51:4).(51:4/FA15:0)	Q3_599_+NH4	#N/A	38577	53134	49106	29915	34615	#N/A	7866	8483	28662	25073	14941	21610	29655	16047	61579	51411	57321	53710	56569	162234	62411	455710	152245	86831	564925	94869	64417	98029	104266	40583	37637	62332	53632	74603	64839	79781	70514	50641	41737	62392	135673	41818	63429	129943	63758	31481	77325
TAG (51:4).(51:4/FA16:0)	Q3_585_+NH4	#N/A	26633	28681	29321	22156	16402	#N/A	17397	16799	16631	7448	4865	6896	13910	21920	12992	25668	26463	19475	21705	34011	37467	71247	29520	29499	39778	72745	20218	32775	51438	23254	16136	2795	34183	19324	13063	36884	13999	25955	6816	25885	48986	16623	18685	38243	25435	12413	31561
TAG (51:4).(51:4/FA18:1)	Q3_559_+NH4	#N/A	33866	23770	9656	13964	12755	#N/A	12110	15962	8571	21316	9540	5373	10780	8641	28701	36471	16660	36087	28404	51236	48136	50905	85347	70150	137238	53622	20754	53484	65613	46299	19314	15032	16612	49968	14159	25615	34411	19942	22878	16302	59119	39367	32403	57612	46968	23318	28087
TAG (51:4).(51:4/FA18:2)	Q3_561_+NH4	#N/A	174505	134780	111317	100364	119190	#N/A	71935	55844	39828	70398	62465	26957	54925	69161	108060	88696	188693	210428	182677	507542	233467	942052	479530	400338	1487227	462718	173359	343671	427124	416685	104147	103888	102275	193853	226467	190017	310929	192535	153429	183301	405719	189276	186212	323987	274606	157354	243376
TAG (51:4).(51:4/FA18:3)	Q3_563_+NH4	#N/A	22065	4745	18513	13170	9586	#N/A	6588	2548	9189	9062	11512	11401	3005	11087	29116	9309	7967	18019	11589	54473	30280	57840	65481	53552	118161	46172	30391	54336	58008	37909	11773	8605	5966	26989	25807	13658	30137	15947	18201	30096	46926	15332	27519	39110	23614	18785	43598
TAG (51:4).(51:4/FA20:4)	Q3_537_+NH4	#N/A	2985	6123	10477	8928	6097	#N/A	5808	5088	0	4212	5460	8389	4392	1401	6111	2109	1184	7318	6860	12528	1241	13697	10171	14478	28414	7825	3379	25257	9976	11428	4571	6447	6364	1622	4239	3362	1951	7430	6994	6046	6928	6892	17203	7239	8119	2854	10944
TAG (51:5).(51:5/FA15:0)	Q3_597_+NH4	#N/A	10252	9992	7098	6139	2233	#N/A	5070	6643	5502	6589	7893	6205	5671	2642	8784	7285	205	4306	12118	10356	22381	3756	14257	18316	27559	23791	8212	13349	17428	20189	7218	11588	3659	11545	6549	6446	14875	1426	16139	12936	11660	10478	5672	9224	10403	7662	20615
TAG (51:5).(51:5/FA16:1)	Q3_585_+NH4	#N/A	14807	1558	1238	10001	3330	#N/A	3950	1392	701	0	0	0	0	8701	2978	1404	12154	11945	7029	19330	1521	9221	24338	9952	26847	15698	8674	12328	21357	28366	48	728	2070	12043	3726	3226	4828	3691	13445	3821	17515	6468	4369	18744	4184	6820	9068
TAG (51:5).(51:5/FA18:1)	Q3_557_+NH4	#N/A	2451	8196	2079	7768	651	#N/A	0	0	0	2772	260	0	0	0	75765	7716	45894	123672	31697	55775	68242	114776	74942	94624	62617	35031	44213	697	5589	1263	462	0	894	5546	0	2805	117099	25597	107351	98973	32060	31471	64108	101887	113433	155610	8080
TAG (51:5).(51:5/FA18:2)	Q3_559_+NH4	#N/A	39214	15167	28880	17156	921	#N/A	1921	33814	12566	12419	19793	7036	16180	12799	25677	25286	21566	11975	26888	59717	22699	81275	55620	39776	91831	67646	47025	23681	34835	27045	6142	6558	18805	43210	6984	23550	54405	16234	24337	27140	48444	37009	22430	35911	19092	25507	28085
TAG (51:5).(51:5/FA18:3)	Q3_561_+NH4	#N/A	11855	12483	6678	3897	7531	#N/A	8416	9229	3292	3276	8037	4674	2802	4064	19993	4219	3760	18614	20432	26209	8523	29794	12939	25608	5525	29769	7806	445	14131	14161	10884	1457	7423	9695	9221	11866	6284	8472	12902	7618	12036	10464	3534	13880	8008	13693	7627
TAG (51:5).(51:5/FA18:4)	Q3_563_+NH4	#N/A	1435	0	678	2059	782	#N/A	0	0	4978	0	1303	1537	652	252	0	2486	2778	1511	715	2746	0	2239	2154	1018	18372	1586	1319	3910	4893	147	2099	441	7070	2077	1982	1391	9303	2117	1535	0	0	3304	4614	607	2945	0	0
TAG (51:5).(51:5/FA20:4)	Q3_535_+NH4	#N/A	2068	4346	2667	0	670	#N/A	0	2080	0	0	0	0	1690	1532	1592	2069	2003	6387	0	1390	7792	2794	6095	6477	20529	10089	4550	4177	13467	0	0	2107	6841	2109	0	3753	3277	172	3382	2295	5201	0	7463	2914	3615	21953	10220
TAG (52:1)a.(52:1/FA16:0)	Q3_605_+NH4	#N/A	769680	641860	575605	495114	522770	#N/A	396564	495462	435824	433917	400156	381049	417850	296146	550891	481990	537682	473566	554403	758807	688594	1263892	929342	953204	801489	954395	520370	898646	852310	1003564	641647	552069	585420	718339	718048	612719	1164370	572692	588804	737328	964462	566699	687348	944467	683522	624960	562520
TAG (52:1)a.(52:1/FA18:0)	Q3_577_+NH4	#N/A	457536	391544	388001	357113	348721	#N/A	259534	264780	243834	239712	263886	233473	275723	237608	351907	307801	324475	328729	357510	404776	416108	796615	579647	616064	544009	573920	304659	592921	526272	556477	352302	373261	372063	439985	360840	343361	750899	378354	403290	422889	562323	301579	389039	594628	333860	367782	396488
TAG (52:1)a.(52:1/FA18:1)	Q3_579_+NH4	#N/A	1107117	948406	941716	826797	818642	#N/A	600277	655107	609994	626959	600746	549747	551957	496034	814301	774705	809010	750175	876041	1078177	1131214	1745105	1477181	1313762	1252079	1222049	766756	1483183	1435571	1474927	924941	824704	885286	1176604	1052404	859973	1848800	948348	870150	1038022	1313615	897070	1072386	1436937	918931	986961	978336
TAG (52:1)a.(52:1/FA20:1)	Q3_551_+NH4	#N/A	34200	21512	15597	26010	19126	#N/A	16424	13979	17372	9866	11141	11335	9494	12306	17486	14831	15646	15527	19993	25827	20799	31424	29836	34713	31295	34114	10744	50689	45174	21980	26233	14889	15447	10309	21813	18846	30497	25416	14921	13345	21543	12804	29680	29742	19557	25028	18320
TAG (52:1)b.(52:1/FA16:0)	Q3_605_+NH4	#N/A	2183419	2271664	2298892	1498163	1535604	#N/A	1166852	1233158	1091583	1181773	1172043	1039455	1085928	975055	1622538	1205544	1319104	1245581	1397677	1838444	2081835	3012160	2609864	2162222	2029284	2542517	1542762	2049227	2081080	2239608	1388938	1429162	1307453	1439302	1287330	1350156	3152792	1532952	1397346	1809707	2015038	1515413	1604477	2597033	1741038	1622821	1592214
TAG (52:1)b.(52:1/FA18:0)	Q3_577_+NH4	#N/A	2056195	2368526	2233337	1478446	1532845	#N/A	1180123	1268039	1098824	1229131	1091680	1006986	1070759	969494	1619127	1171072	1305419	1167292	1402648	1701210	1850563	3038914	2575831	1832885	1805109	2166998	1484125	1948647	1896961	2033790	1322306	1289781	1301929	1395281	1365275	1312534	3422470	1516567	1332184	1841227	2071661	1450588	1595762	2692321	1798543	1645078	1712534
TAG (52:1)b.(52:1/FA18:1)	Q3_579_+NH4	#N/A	1898430	1970500	1872092	1288576	1248584	#N/A	1032230	1075598	983701	991632	1009746	897351	915610	843199	1318473	1082946	1196386	976847	1230215	1583041	1725485	2489448	2115116	1696207	1748448	1916312	1194569	1812651	1813944	1896490	1147163	1155151	1025709	1174633	1142355	1250995	3132740	1435892	1226200	1542621	1803590	1275724	1476781	2303638	1684889	1459340	1338581
TAG (52:1)b.(52:1/FA20:1)	Q3_551_+NH4	#N/A	190270	147941	138224	118497	125089	#N/A	100707	103986	90528	99819	114087	88227	88636	97586	128888	96351	96258	102648	108523	168855	199005	222248	235972	249246	261012	307046	155346	247016	228027	233244	128244	107744	106146	128947	108045	97471	193999	134418	127752	159038	186625	120481	140680	161871	131311	139330	146937
TAG (52:3).(52:3/FA16:0)	Q3_601_+NH4	#N/A	4849742	4134857	4070634	3533833	3630275	#N/A	3158393	3293724	3071055	3285241	3087564	2629010	3054705	2571150	3751232	3661885	3981961	3639603	4041971	5854565	5128902	13871443	8679812	7597803	8510161	7770573	4481615	5540770	5305370	5785834	3892897	3612008	3998815	5419319	4675873	4930278	11372144	4874962	4299109	4450516	6713353	4285020	5584684	8191899	4871649	4438422	4760546
TAG (52:3).(52:3/FA16:1)	Q3_603_+NH4	#N/A	1400656	951348	939682	804583	740932	#N/A	542579	541223	599367	643865	610041	588454	578813	531302	819439	780889	850686	918686	1007096	1757730	1237139	2029491	2454921	1872221	2636756	1641998	948761	2472531	2535237	2713599	950358	876237	953941	1270874	1266639	1103106	1620359	994260	885796	1230621	1854284	933345	1200561	1828873	1303147	1212720	1096338
TAG (52:3).(52:3/FA18:0)	Q3_573_+NH4	#N/A	214193	129397	118381	112684	125001	#N/A	91191	94474	105283	86609	53643	64420	78716	76319	142855	129849	136151	111919	136939	270715	216714	563294	265978	258220	407078	310653	131551	233159	198870	213049	146118	130338	135460	130228	131618	173279	231958	122482	133083	166113	248850	131384	180663	218067	164474	154849	169379
TAG (52:3).(52:3/FA18:1)	Q3_575_+NH4	#N/A	6034798	5243608	5116372	4455370	4338455	#N/A	3543436	3766815	3533338	3700436	3498728	3316461	3230314	3317297	4333691	4332060	4830503	4444279	5127310	7178641	5723939	14289887	10138349	9163021	10881696	9786391	4805459	7717459	7783846	7441965	4728151	4577811	4605557	6106970	5922619	5715315	11783027	5128666	5044717	5845807	8348333	5362090	6434028	10310883	5834061	5109453	5928030
TAG (52:3).(52:3/FA18:2)	Q3_577_+NH4	#N/A	4997794	3698938	3814052	3619241	3504272	#N/A	2718308	2961516	2888643	2882056	2755456	2626381	2623251	2362148	3596641	3426717	4222471	3290389	4514276	5986143	4513556	12679437	8313282	7231417	9008360	8224715	4134868	6078124	5524882	5780771	3675224	3576411	3521997	4645386	4773959	4494715	9667596	3854209	3748225	4097488	7078668	4054798	4763213	8153878	4643888	4119645	4363980
TAG (52:3).(52:3/FA18:3)	Q3_579_+NH4	#N/A	116056	107731	101773	63492	76703	#N/A	71382	70629	53603	52953	66650	84427	52220	75129	105289	61087	60751	74664	91268	125088	113086	285793	171185	174804	94883	147363	100033	125467	117389	82039	106853	106808	85088	95563	101026	87249	78126	85635	118772	80932	178663	86095	98519	95462	103373	89466	95771
TAG (52:3).(52:3/FA20:3)	Q3_551_+NH4	#N/A	73049	58578	66129	44888	48743	#N/A	25432	22200	19861	32199	29271	43679	26283	29621	49433	27527	42948	48725	48068	129368	97597	146768	164890	230091	230504	229393	78349	185335	188212	206626	48131	63420	41520	64771	69919	36273	105811	44525	57295	53276	85383	32611	72000	109414	63093	64360	88637
TAG (52:4).(52:4/FA16:0)	Q3_599_+NH4	#N/A	8944872	7278792	6973731	6754526	7477172	#N/A	4865592	5328006	5176687	5498593	5489566	4724728	5342485	4779484	7424398	6203612	7766176	6501574	8535771	8807119	8542270	27979668	14211811	13618770	10052783	10649156	6784414	8581680	7857862	8130510	7176272	7889884	7316587	9302498	9817101	8985823	11211757	6940815	7554969	7504011	13278355	7853645	9918709	11032347	7395324	7248807	8470456
TAG (52:4).(52:4/FA16:1)	Q3_601_+NH4	#N/A	483898	372446	328017	257325	291518	#N/A	147466	174226	164452	221616	138177	145659	132610	154196	347949	308961	387010	491485	309432	939465	516347	1182194	1171504	951436	1672233	900857	463056	863545	877376	833806	340176	266446	408326	520450	522417	446294	863940	456290	403465	409782	732963	387286	485069	759131	519195	471135	487018
TAG (52:4).(52:4/FA18:1)	Q3_573_+NH4	#N/A	837744	726216	663631	567784	549379	#N/A	445011	374539	387657	447277	375688	351588	372719	331516	678818	564303	702465	580133	722816	1390924	728088	2270216	1489720	1322863	1891779	1642498	627719	956239	1062290	1020201	587303	571924	599785	914529	768836	781882	1192123	685534	695508	789383	1318620	827578	884010	1260167	708046	707094	839357
TAG (52:4).(52:4/FA18:2)	Q3_575_+NH4	#N/A	15282078	12439433	12134450	11437742	11363388	#N/A	8598670	9097527	9009596	8435989	9092937	7581959	8382626	7861389	11555541	10162150	12119253	10977868	14711377	15975295	13444242	48953868	25625596	20827516	18697390	19105964	10398237	14020978	13337730	14277493	11795173	12750511	12503610	14799989	15257982	13683980	20348322	11633855	12086831	11640010	22436684	13427211	15877506	20960416	11944956	12398310	12577370
TAG (52:4).(52:4/FA18:3)	Q3_577_+NH4	#N/A	713060	588848	576566	490217	472380	#N/A	380415	379085	413329	432816	379255	378054	397471	308190	550603	470720	599029	582407	720722	834949	667639	2323840	1272408	999587	824782	1175677	542537	673717	687019	769423	535851	545403	526200	662073	822559	673063	818337	638551	510010	572634	1116770	621420	755377	833485	508829	569198	636953
TAG (52:4).(52:4/FA20:4)	Q3_551_+NH4	#N/A	15374	11924	9401	8085	4544	#N/A	11189	6148	1603	3177	9751	12541	2115	8138	20492	16338	24051	30231	21921	52187	31174	83446	42793	188448	125671	179784	51300	21206	14753	19139	7817	18887	9673	12682	17509	10742	43171	6577	34784	24463	12994	8724	26752	40490	22986	14598	8675
TAG (52:5).(52:5/FA14:0)	Q3_625_+NH4	#N/A	4885	10255	1507	4042	11564	#N/A	2413	2853	465	2072	11526	6620	115	4988	34727	10640	8029	26550	8241	5808	11325	20460	8903	55327	16157	28865	14908	28619	13812	7760	5411	21519	15622	5719	7585	8460	6869	8868	7318	13715	19509	12802	7123	21865	17061	5783	7265
TAG (52:5).(52:5/FA16:0)	Q3_597_+NH4	#N/A	807575	919889	909678	742251	698368	#N/A	473406	566716	490601	514547	494387	452683	479252	509776	899012	869112	1175266	679115	1201614	1283842	1068164	4456603	2825825	2292781	1269080	1898883	843327	799132	929153	908819	796531	705512	819526	973067	805229	841904	960780	986151	957668	872850	1873128	1194935	1305154	1150790	830672	945065	961646
TAG (52:5).(52:5/FA16:1)	Q3_599_+NH4	#N/A	163550	142094	131460	86397	80514	#N/A	52534	64324	45078	60331	53123	59055	77085	33412	195871	105671	187322	213885	211592	467517	227282	798588	504143	482317	806673	549422	232389	240287	232056	186559	118824	107597	105566	189043	182417	125087	357460	183933	169217	235220	274914	183012	151307	395130	210685	223901	221017
TAG (52:5).(52:5/FA18:1)	Q3_571_+NH4	#N/A	41065	65035	34230	26068	29647	#N/A	18675	42741	19194	44505	30109	20061	20340	15173	83865	81639	84262	93484	87874	120002	82850	280152	116356	141575	232696	188919	56708	43129	57853	77829	38807	47411	35330	51178	55762	49232	80320	53392	87105	50926	79877	60229	62716	129659	57717	77447	63859
TAG (52:5).(52:5/FA18:2)	Q3_573_+NH4	#N/A	931016	878450	716392	750222	792480	#N/A	537310	593215	592096	580068	566536	586198	526868	493645	1171634	880173	1092426	1023291	1239661	1714800	1315412	5359603	3157305	2404736	2496818	2171851	1042797	1212571	1056324	1151522	888054	852006	834525	1227731	1123711	973911	1379495	1075005	1135455	1116897	2101174	1181163	1466103	1563971	1144176	1146590	1181856
TAG (52:5).(52:5/FA18:3)	Q3_575_+NH4	#N/A	1395990	1200546	1191105	1049605	1049529	#N/A	860904	947206	925074	816524	876818	773258	740068	710142	1371712	1272178	1637011	1279504	1585959	1951158	1636429	6886658	3599861	2790973	1439567	2339452	1468884	1209851	1309895	1448676	1292257	1237706	1212478	1661242	1639436	1488143	1404611	1453909	1535949	1457567	2959943	1558732	2020046	1712272	1360071	1345533	1528077
TAG (52:5).(52:5/FA18:4)	Q3_577_+NH4	#N/A	14440	17334	17808	20919	13091	#N/A	18907	15287	17086	29640	14677	12108	20209	10115	31175	28867	24760	37021	29585	41002	49792	172445	34001	56836	39093	86784	35195	24523	41733	13503	27805	12271	9964	35950	18328	18255	18650	30620	12439	41301	53395	17633	32990	32560	33747	18422	19277
TAG (52:5).(52:5/FA20:4)	Q3_549_+NH4	#N/A	5703	12834	4041	2946	9769	#N/A	14783	446	6542	5767	9689	6591	2686	6893	8455	9141	14209	16990	7199	30032	2675	34542	17634	16094	93423	38044	21898	11244	12282	13382	11465	16722	2975	2476	3292	3245	10714	8114	13479	15840	18713	11204	8300	20892	6065	2930	20860
TAG (52:6).(52:6/FA16:0)	Q3_595_+NH4	#N/A	115673	243117	191981	96748	100470	#N/A	72355	122780	94245	216049	76308	163422	126876	172562	208812	220017	217754	251943	250116	266967	292624	466113	428742	342800	308414	396691	262191	151128	148493	76707	199616	131019	204045	215799	186631	212892	244011	219984	158172	268470	285040	233948	108977	245944	249324	228028	221418
TAG (52:6).(52:6/FA16:1)	Q3_597_+NH4	#N/A	9153	4946	28345	8660	7964	#N/A	8318	4469	8069	2271	4419	4833	0	4608	15537	20993	24443	17351	23976	66960	13688	75830	63249	30337	35191	94770	20330	22210	15097	18532	13156	15176	14334	16614	20166	21875	23426	27507	27380	16519	73015	21254	26172	24599	18175	17691	19412
TAG (52:6).(52:6/FA18:1)	Q3_569_+NH4	#N/A	2925	6324	229	660	748	#N/A	882	1972	1554	935	1009	2643	1260	3376	10277	874	4284	7481	14661	7025	1339	20487	5965	948	19585	30390	183	6095	3958	7618	756	4826	2962	5431	2221	2767	2673	3080	6703	9199	3472	3212	5303	10091	0	3470	1724
TAG (52:6).(52:6/FA18:2)	Q3_571_+NH4	#N/A	45842	56175	16250	24894	12842	#N/A	10907	14250	29829	24632	6576	4724	17626	8798	36489	34852	60869	31939	36645	95896	38082	272615	78380	125981	280940	168327	65447	48264	41815	59193	21663	56465	33714	51591	33445	51478	68583	41985	45360	43291	98900	77897	83873	62340	63376	30255	32736
TAG (52:6).(52:6/FA18:3)	Q3_573_+NH4	#N/A	150112	105928	114753	98458	82055	#N/A	57039	54640	76877	68605	78539	63045	52168	74653	121451	109984	161477	124065	147994	178294	144282	570363	451535	318008	300030	231619	131254	156060	98081	146419	87452	103741	93760	129179	125761	109858	131027	130388	172791	105084	263135	143704	237090	182041	113946	85075	171419
TAG (52:6).(52:6/FA18:4)	Q3_575_+NH4	#N/A	12120	10802	6571	3606	4604	#N/A	2082	9167	2889	1417	7084	3253	2308	7036	19067	5666	14596	4993	12689	32958	6568	52511	14316	38687	20261	48019	28358	6178	22559	12031	8273	7045	8295	17157	3857	712	6428	17061	3720	5216	19122	21100	7544	25507	17313	5823	14873
TAG (52:6).(52:6/FA20:4)	Q3_547_+NH4	#N/A	10570	1326	992	0	4806	#N/A	2106	0	749	0	0	0	779	0	662	724	9609	2777	0	5909	3733	12867	7556	8566	41905	19790	1483	2083	9023	5148	8079	7638	214	152	5662	2777	7123	1240	11397	953	0	5889	0	5604	3579	2987	0
TAG (53:4).(53:4/FA16:0)	Q3_613_+NH4	#N/A	6988	16199	13083	9324	10863	#N/A	6921	4612	4875	9397	4423	4729	2342	4944	13996	11718	10243	24980	18004	12966	19188	40560	16259	14301	24675	23149	19093	25762	20229	19147	14027	4023	10708	14595	9049	29689	18443	4103	10286	9031	16628	13642	11132	24502	4852	20613	18047
TAG (53:4).(53:4/FA17:0)	Q3_599_+NH4	#N/A	112177	97084	113523	86717	70160	#N/A	93594	30895	61291	75037	72798	50334	66880	56353	76154	92242	55198	73828	94170	123824	92507	554022	158906	115223	298463	149870	59584	132052	114742	99459	66072	51821	70906	123348	104424	113654	117246	85275	107179	77579	144160	94089	109160	124237	85599	104967	125327
TAG (53:4).(53:4/FA17:1)	Q3_601_+NH4	#N/A	112190	75967	85452	54258	62148	#N/A	33253	65865	34613	41075	45669	32487	45035	49667	81712	50551	61301	83669	73409	159696	107697	222788	201590	175160	304326	149881	102396	167508	160005	162535	62394	65752	71554	93461	106766	76241	155841	76816	88766	83851	133051	58759	91895	162780	80833	70698	114607
TAG (53:4).(53:4/FA18:1)	Q3_587_+NH4	#N/A	93148	76991	73432	62445	76032	#N/A	54014	43435	29661	28535	38173	25150	34397	38174	59732	40700	59763	55201	53436	133048	124718	294210	170905	122061	327577	148852	75709	160630	181742	156537	38855	77616	64271	80476	79876	89572	164881	78256	57573	75212	156827	84588	113711	122065	76109	119937	92431
TAG (53:4).(53:4/FA18:2)	Q3_589_+NH4	#N/A	347448	210389	241382	227665	197997	#N/A	180843	164550	152110	155896	154887	122810	167258	147167	234767	209265	251067	243670	222372	481551	323569	965870	447795	416882	794460	447497	219331	373093	422030	405354	203477	180600	213713	264122	267307	248792	386156	233900	255744	225166	462701	245432	266934	413296	282670	195670	235576
TAG (53:4).(53:4/FA18:3)	Q3_591_+NH4	#N/A	19119	28240	18910	7983	11405	#N/A	15379	10533	13021	2724	9246	6458	14516	7344	18397	4144	17239	16231	17111	9601	19623	47452	18877	29628	21579	26802	13026	5023	37027	28829	7571	13180	16980	17397	17895	23020	19006	16633	11747	15580	32852	6599	14564	38277	9293	11082	7821
TAG (53:5).(53:5/FA15:0)	Q3_625_+NH4	#N/A	7079	7315	13268	7348	10276	#N/A	1982	6157	2221	3656	5046	1101	1316	2408	11385	2464	5851	6376	481	2054	4204	6542	905	10269	30901	15867	3887	4842	4601	8027	2176	1309	5345	1137	10068	3246	2124	482	5539	10129	10827	209	5801	7043	4653	2266	4890
TAG (53:5).(53:5/FA17:0)	Q3_597_+NH4	#N/A	18680	7754	21901	17794	18791	#N/A	17720	2183	13472	16550	17718	2601	16646	13637	19474	15473	6194	964	18294	38824	12536	71002	40717	25776	34803	19394	23833	23047	33991	18804	29956	13990	16697	22673	11806	15774	40088	6611	19323	29775	30009	28074	17976	17526	12241	1130	18856
TAG (53:5).(53:5/FA17:1)	Q3_599_+NH4	#N/A	38907	43047	29083	27042	35814	#N/A	12888	38450	8785	33068	23627	25391	26197	31660	51170	45038	60471	24395	59761	100520	37527	247093	126118	124788	148773	147523	34487	63743	63833	60259	43347	40407	34387	65208	49333	61827	57194	46471	37114	41759	113876	75114	54522	66956	46682	37721	53349
TAG (53:5).(53:5/FA18:1)	Q3_585_+NH4	#N/A	25017	30503	14246	11829	23196	#N/A	15959	5452	8444	9386	7785	8369	5327	4680	17934	8417	23495	27330	18318	32737	27385	106665	26268	37638	41149	36679	27055	18620	36255	15695	7473	12861	7800	8147	169	9308	24875	6094	35190	8106	32547	16642	20665	42467	18272	19139	18612
TAG (53:5).(53:5/FA18:2)	Q3_587_+NH4	#N/A	91562	76070	85871	54270	67937	#N/A	27041	38986	44884	37340	45857	27830	41091	47478	94746	74184	56995	76698	98869	144176	124892	418367	194226	205970	390377	210680	92491	123450	131641	77628	59472	73734	82134	105437	106197	93999	142044	72721	90059	113923	144057	117626	114127	138439	112752	96418	122793
TAG (53:5).(53:5/FA18:3)	Q3_589_+NH4	#N/A	26840	26544	26095	20480	22746	#N/A	7877	17209	5894	9491	14110	13570	19846	18045	24218	27056	27242	16131	23932	48877	19967	75495	36804	36587	15721	20148	31825	20103	27076	28024	28345	16772	24627	29021	26480	22539	43803	30397	24873	20684	43964	23025	3167	40953	16448	15506	26083
TAG (53:5).(53:5/FA20:4)	Q3_563_+NH4	#N/A	3440	1892	1188	563	3154	#N/A	356	962	1727	2915	1162	148	2205	211	1020	0	5858	4673	3381	13394	1447	11561	2627	12450	22897	8052	3393	1136	7644	677	599	2017	976	2435	10090	832	5921	1743	9200	2942	1462	2238	5125	564	8830	3266	7531
TAG (54:5).(54:5/FA16:0)	Q3_625_+NH4	#N/A	436188	466923	472647	436873	420422	#N/A	180130	170085	115046	172777	103155	122661	171539	134147	245369	313665	242034	186838	294506	330354	431362	637662	456248	1228923	307015	746600	239879	343156	325939	305384	321301	216067	359168	283426	256027	179270	277599	288124	300802	456840	208649	206136	315185	253749	256272	425748	317889
TAG (54:5).(54:5/FA18:1)	Q3_599_+NH4	#N/A	9621718	8366451	8487708	7671399	8330984	#N/A	6057529	6620410	6078776	5963303	5695026	5490334	5313780	5270637	9203158	8456864	9168071	7477537	9298970	12249857	9532193	31341688	21593374	15868771	12618303	12726211	8058721	12253652	10612848	11488493	8955247	9232144	8826336	11110928	11540789	9527075	22142138	8908041	9122111	9292952	16773217	9605224	12915457	18288856	9602655	9584642	9039892
TAG (54:5).(54:5/FA18:2)	Q3_601_+NH4	#N/A	17040114	14122548	13350072	13561449	12712675	#N/A	9997091	10424263	9373964	10216826	8914356	9138189	8973598	7663575	14755711	12520340	15393960	12060265	16439765	17613094	15983256	57297488	37623124	26106460	20039112	19119318	11528142	17801382	17831338	19303516	14509736	14823911	14588142	18977460	18545920	16657131	38997464	14199235	13329775	14917669	26628444	16604026	18954012	28525458	15808929	14452892	15588507
TAG (54:5).(54:5/FA18:3)	Q3_603_+NH4	#N/A	1538854	1378615	1373318	1360692	1273507	#N/A	848127	913269	850482	884922	921014	922712	940690	795010	1336783	1214770	1464814	1120234	1470694	1972266	1514813	4934530	3146035	2326166	1536357	1961969	1201234	1670491	1585286	1764640	1376701	1423578	1413549	1906167	1903490	1697304	2000503	1537294	1404089	1564633	2517370	1516469	1894555	1974616	1419402	1440260	1482941
TAG (54:5).(54:5/FA20:3)	Q3_575_+NH4	#N/A	44764	43002	37651	23009	33812	#N/A	20219	23610	17988	24860	33706	14508	17200	24915	47227	35215	25533	40617	29278	118021	15838	286807	130542	102460	272412	129254	66312	96917	104725	95073	30525	48859	21767	59714	54376	60801	86564	45023	39593	52957	98168	42334	48784	102183	62284	35054	52959
TAG (54:5).(54:5/FA20:4)	Q3_577_+NH4	#N/A	27592	20912	13738	13019	6346	#N/A	24431	25130	7479	17860	12540	19970	12487	6450	23836	10115	26794	30193	25840	84256	38729	162666	34813	95586	448009	178608	40896	8380	32175	13091	31173	6167	6720	9162	8762	18120	41670	11836	20179	29982	40819	9347	20824	67286	45583	20761	32049
TAG (54:6).(54:6/FA16:0)	Q3_623_+NH4	#N/A	54092	82532	111977	63263	15445	#N/A	40755	71715	63254	25453	78875	82012	39725	54731	157605	14078	97784	261355	126175	195231	219208	235316	76503	344815	413777	883485	183110	24962	90371	50671	110496	72169	19571	65811	99062	80285	81530	91500	90362	147468	190983	129310	66907	70187	91331	121221	102682
TAG (54:6).(54:6/FA18:1)	Q3_597_+NH4	#N/A	1644790	1451033	1398485	1337076	1380444	#N/A	873701	1002134	1036070	1062632	1033667	916828	856456	839090	1781628	1549676	2043650	1548053	2093648	2426658	2123669	7972446	4497862	3481157	1970855	3227295	1387219	1790040	1744752	1641315	1338105	1498847	1499642	2004943	1974033	1773702	2215056	1784724	1760061	1741572	3656506	1988274	2664434	2322054	1883702	1805526	1818350
TAG (54:6).(54:6/FA18:2)	Q3_599_+NH4	#N/A	36922204	33123442	30909992	28482010	27127884	#N/A	21246696	22259662	21752988	23176914	21709578	20604964	20364726	20684932	38239288	34362860	40378972	31187528	47386556	46823824	39318404	171488240	79764712	69375416	43060316	54107424	34055644	37045148	33788468	35970036	31474164	29803506	33082920	41792204	43210872	38228216	56685864	36083000	34637684	38529812	69152568	40121060	49316204	59731132	38335100	35662364	39239120
TAG (54:6).(54:6/FA18:3)	Q3_601_+NH4	#N/A	2112873	1837781	1724103	1642446	1754744	#N/A	1215536	1261780	1207327	1331344	1426643	1039041	1042665	1098765	2110507	1922860	2604803	2125162	2884205	3160263	2408141	11620993	5867942	4451817	2569930	3695833	1973593	1870728	1964750	2089618	1867135	1743150	1973568	2323685	2418541	2363484	2542249	2185241	1978823	2326863	4396589	2497529	2958706	3364383	1875469	2275777	2449891
TAG (54:6).(54:6/FA20:4)	Q3_575_+NH4	#N/A	6756	5478	3157	11460	14875	#N/A	3287	3825	16169	1089	6060	2134	5022	5129	21016	16651	31435	13411	18531	51519	29381	213331	16962	76923	520676	199556	25076	13782	9872	12771	6844	13228	5634	12611	8209	3358	27478	9132	10073	44914	22071	7257	7125	45860	21781	595	28454
TAG (54:6).(54:6/FA20:5)	Q3_577_+NH4	#N/A	3250	24633	3887	21829	3518	#N/A	6502	14188	21857	10697	9055	5866	7447	19894	108281	20475	69260	73189	82036	211019	102696	145752	122634	454823	409042	737933	219161	16615	11369	26008	27182	16232	15173	11361	20335	10022	62661	9711	83719	62764	64971	45604	34171	93304	36586	60633	56141
TAG (54:7).(54:7/FA16:0)	Q3_621_+NH4	#N/A	104848	224322	119892	113383	117388	#N/A	103696	117524	172821	178997	114285	97001	101369	146181	238680	197605	211553	215596	206749	291148	255760	117062	272019	500743	298973	361887	247755	166369	179558	144588	162191	101878	91881	60142	145316	129637	254186	196471	142097	263985	168147	117433	214865	253650	156562	236604	134060
TAG (54:7).(54:7/FA16:1)	Q3_623_+NH4	#N/A	4911	13910	9287	5639	576	#N/A	1615	915	0	0	0	568	0	2029	19817	6582	17580	47818	29547	30519	47717	42470	40211	370052	165661	183988	35403	2681	1511	2776	1175	5617	594	1624	3352	146	47569	1278	21446	26654	16145	8147	3606	14505	17089	16668	6189
TAG (54:7).(54:7/FA18:1)	Q3_595_+NH4	#N/A	153221	77629	143989	96268	94550	#N/A	70319	54343	84934	50887	83578	38785	75361	71626	139004	86313	140016	134395	140062	190659	143568	615232	411986	254016	101544	290493	94372	144770	120471	87689	89138	103097	140055	105225	154789	112494	100563	109086	118458	154621	259807	151377	188568	207747	105712	118400	95175
TAG (54:7).(54:7/FA18:2)	Q3_597_+NH4	#N/A	3996353	3478199	3644111	2884318	3075160	#N/A	2441565	2382591	2222764	2403721	2130150	2135289	2267327	2347279	4154846	3301345	4202659	3803105	5040907	5687628	4590242	23364936	12185128	8390252	4809866	6269093	4055980	3854376	3895546	4070708	3401642	3629340	3593650	4779641	4389577	4396935	4125351	3798549	3690565	3948796	7496210	4649142	6080983	5316427	3833038	3678370	4376524
TAG (54:7).(54:7/FA18:3)	Q3_599_+NH4	#N/A	3689941	3195717	3427478	2804386	3057149	#N/A	2041677	2350369	2087434	2241951	2299546	2030170	1925322	2093394	3689179	2992784	3848099	2896632	4518541	4492244	3950983	21609324	8900514	7578648	3781653	5309425	3404804	3426125	3322858	3742591	3376356	3285834	3015894	4319319	3920999	4048132	3760230	3519436	3401471	3590726	7170095	4069821	4654562	4597646	3431589	3492462	3831810
TAG (54:7).(54:7/FA18:4)	Q3_601_+NH4	#N/A	69862	79016	100455	60399	76284	#N/A	52147	56860	71605	97264	74240	39787	77662	48674	91531	97462	127666	78546	137812	130969	119892	644350	201532	156113	108151	185559	108921	104671	116995	136009	95721	137888	77244	148393	92982	93665	102963	84319	115604	87775	216078	136574	137953	135656	109308	108381	95743
TAG (54:7).(54:7/FA20:4)	Q3_573_+NH4	#N/A	2092	4307	314	0	3961	#N/A	0	9523	9487	0	0	2933	0	3557	7435	5668	9768	8103	11631	29239	20984	54087	14856	23889	86668	36555	1397	5540	10881	5919	6499	696	10402	6648	5421	9448	4813	3008	6035	6653	26286	1835	5193	2147	6230	8951	1685
TAG (54:7).(54:7/FA20:5)	Q3_575_+NH4	#N/A	9496	13028	471	2619	3955	#N/A	2796	7500	5441	6944	10068	10812	2900	7015	48370	17803	40225	55242	31067	110540	60209	114398	54130	205753	289774	515048	157528	17518	9512	3947	10333	23084	21002	18158	23612	3066	72256	6456	71594	67081	41823	16514	13399	78837	48412	29824	72287
TAG (54:8).(54:8/FA18:2)	Q3_595_+NH4	#N/A	80298	67184	96428	21948	38519	#N/A	44333	61531	35789	49757	57794	54833	63018	48034	20927	42458	65753	47075	171238	97872	46581	1108133	719868	310672	110585	247932	69938	51282	58850	130398	73693	106919	56760	80096	155310	94164	100628	32489	98127	108227	279941	89949	169229	118553	59637	97864	67997
TAG (54:8).(54:8/FA18:3)	Q3_597_+NH4	#N/A	381251	377971	353753	358719	287968	#N/A	241575	208944	213677	238719	311084	252341	221024	250170	478746	346883	539750	482899	530078	621715	444820	3294442	1974597	1121532	622301	822410	501568	379884	369089	438786	426793	479439	338384	475913	557034	415473	476322	422389	531082	496816	984073	583270	789425	648863	486631	385463	541296
TAG (55:7).(55:7/FA15:0)	Q3_649_+NH4	#N/A	3251503	3696596	3592968	3678085	3589737	#N/A	2852900	3049395	3092941	3235211	3253189	3017789	3096604	3101070	3389274	3401271	3370408	3214704	3374773	3426518	3540094	3492571	3483061	3388765	3209509	3417839	3241481	3322822	3298680	3363310	3742255	3735053	3604739	3435302	3367002	3379724	3439809	3533876	3352299	3495066	3468949	3338298	3447583	3260398	3345381	3464850	3382398
TAG (55:7).(55:7/FA22:6)	Q3_565_+NH4	#N/A	121981	134506	133453	138855	132639	#N/A	101228	108353	111136	121487	124238	116574	113243	108023	129637	116256	129323	126359	123271	133265	130142	127130	127805	129198	119205	124408	117920	118304	113239	115396	144783	137021	130126	124886	122173	122320	129706	124737	126446	128541	126258	128947	134265	123182	134182	126394	126247
TAG (56:3).(56:3/FA18:0)	Q3_629_+NH4	#N/A	71715	66762	58430	46373	43654	#N/A	30080	30848	41116	38819	34606	33373	27124	38201	46466	41936	46916	41485	48329	64434	62831	322982	76215	65512	137008	76345	41171	87281	84834	81174	52340	53118	54702	52953	53907	51685	79108	47885	55561	63805	80065	42640	60349	57870	46209	44868	50690
TAG (56:3).(56:3/FA18:1)	Q3_631_+NH4	#N/A	785124	612967	614651	574487	528770	#N/A	458793	483868	445482	511148	477913	452516	411413	430835	510707	461316	508920	484939	498260	598012	585869	1511204	782328	709572	828658	679881	500399	854441	837320	784162	627634	603317	562862	585447	619651	602154	824919	587208	567998	630526	829434	508678	645765	725504	563696	532611	548299
TAG (56:3).(56:3/FA20:1)	Q3_603_+NH4	#N/A	314390	278616	285210	268406	232652	#N/A	211595	220314	216639	224666	206263	204550	196025	194374	219573	220656	209688	217069	241979	273680	250095	690414	319736	292504	374738	326456	232726	369751	373686	372685	252141	275703	244181	276416	270887	267968	344221	245859	248382	260950	344676	244206	299878	313111	255247	247645	264802
TAG (56:3).(56:3/FA20:2)	Q3_605_+NH4	#N/A	36282	27475	27302	22458	17720	#N/A	10977	14407	16683	13288	9120	12874	12786	7716	22872	17782	18050	17261	23128	30455	23419	125749	37311	29971	64875	34926	17868	58862	60586	49358	25752	22699	17056	24820	23280	16555	36481	20491	20199	19692	31170	14699	24194	28212	19824	20949	20109
TAG (56:4).(56:4/FA18:0)	Q3_627_+NH4	#N/A	21970	23758	19951	36419	21939	#N/A	11784	17049	13185	10790	17829	6263	11860	10551	14017	16901	10682	11992	18691	45430	27384	327444	36501	21118	164729	43472	24977	21675	28360	15436	17507	17800	20418	20127	11834	26997	33970	16286	17608	24051	31948	13716	26160	25790	17349	7748	14771
TAG (56:4).(56:4/FA18:1)	Q3_629_+NH4	#N/A	325788	300206	217389	231365	240495	#N/A	162112	183147	165163	157766	152910	182915	166156	150497	225809	201783	239089	219819	250570	318215	291554	1455155	448055	371384	772892	445395	204595	410148	458119	425756	294654	304797	287563	299124	317339	250844	412003	269243	285986	263520	426629	260642	312141	393949	232888	252550	280467
TAG (56:4).(56:4/FA20:2)	Q3_603_+NH4	#N/A	62140	57095	27518	40380	56068	#N/A	36472	26661	33757	31476	17681	29553	26287	26127	36940	40685	46902	49911	55501	78274	53752	366574	91184	89849	250852	78991	54366	106849	116079	98278	59204	35540	39204	60447	50818	48924	69238	46873	53027	53085	81970	28126	52599	72451	59231	51405	45240
TAG (56:4).(56:4/FA20:3)	Q3_605_+NH4	#N/A	12501	17502	16213	13235	10965	#N/A	13796	8392	3806	12621	10921	7664	7165	6264	11156	8005	7782	16688	9605	34054	24648	189060	23897	26110	113341	29754	7076	32053	31696	27671	12007	21083	11219	13008	15323	12279	24779	12673	17614	13426	28774	18361	5532	15760	16653	12286	8876
TAG (56:4).(56:4/FA20:4)	Q3_607_+NH4	#N/A	3262	199	3213	180	1287	#N/A	1628	1069	987	0	1614	1679	0	200	469	0	1362	831	3564	1298	1860	20014	9779	7645	24862	12375	6401	3328	3092	4491	2688	1511	1025	1433	5684	1767	2709	1683	4036	2393	2857	768	1197	4529	129	2555	1104
TAG (56:6).(56:6/FA16:0)	Q3_651_+NH4	#N/A	1257065	1234240	1196939	1143168	1128266	#N/A	1066775	1101749	1046217	1115700	1062108	983764	894777	990126	1373114	1030363	940066	1201145	1186476	1396224	1185657	1314543	1391827	2558458	1532230	1975025	1188950	1124754	1150743	1260743	1185985	1069045	1163181	1127761	1176461	1101203	1365751	1267120	970171	1349096	1299733	1142464	1164982	1257074	1154792	1234362	1263342
TAG (56:6).(56:6/FA18:0)	Q3_623_+NH4	#N/A	1193073	1232736	1254181	963480	1131165	#N/A	874358	1123773	1041520	1156641	1074250	975914	1105833	976137	1152429	1073269	1125083	1061487	1225542	1414443	1286530	1167693	1680232	2616628	1585269	1816472	1129891	1111939	1325947	1198704	1206724	1184300	908782	1276992	1123650	1125196	1236287	1047728	1087449	1360162	1508159	1318853	1278690	1218781	1104040	1247244	1211892
TAG (56:6).(56:6/FA18:1)	Q3_625_+NH4	#N/A	4985	23947	9764	2409	16697	#N/A	10976	6387	2630	6124	6089	1108	13545	3901	6855	12500	2791	3836	19888	48391	49112	232527	18363	151393	253798	107633	9714	5359	15036	17656	6672	6183	15423	6838	337	12479	31492	8327	12806	13589	7727	16489	3271	10933	27581	14838	17228
TAG (56:6).(56:6/FA20:4)	Q3_603_+NH4	#N/A	15840	16315	7476	14447	4741	#N/A	8125	19321	15187	6486	9147	14185	12594	5784	8252	10481	4410	13564	36548	54857	17474	376701	23312	64588	728775	89788	22273	18148	14618	10364	5889	21599	4519	6186	13800	19067	17046	6434	8559	23947	35236	9586	21397	25110	23020	8848	19058
TAG (56:6).(56:6/FA22:6)	Q3_581_+NH4	#N/A	12862	6339	5471	1306	6747	#N/A	6796	3129	5054	12422	5962	6154	3090	6782	7013	2055	4098	866	1523	6147	4123	2901	4230	13783	1635	2964	333	2538	3348	3087	6563	8439	0	1017	3123	7752	4548	5605	7515	5601	3364	3009	7262	2482	3511	3923	4850
TAG (56:7).(56:7/FA18:2)	Q3_625_+NH4	#N/A	8824	8005	6655	3668	13163	#N/A	6188	4096	729	1889	8328	628	1268	0	14074	12675	12627	7597	17676	74846	33363	409861	44274	183011	492928	223555	14200	5270	6324	3754	12307	6252	15873	14148	10877	6500	31606	8186	33034	21958	37914	17263	22323	17830	4997	11002	18783
TAG (56:7).(56:7/FA20:4)	Q3_601_+NH4	#N/A	6937	13246	15971	1789	7128	#N/A	2635	1946	0	5121	8609	8122	1044	2838	22966	5916	8134	15994	4925	62025	19172	439670	17572	53256	569105	144272	12630	5171	9997	7566	2435	6070	1208	9102	8039	5359	26961	6240	13740	10632	21708	26040	17818	21255	14520	7164	28101
TAG (56:7).(56:7/FA20:5)	Q3_603_+NH4	#N/A	9851	9695	5993	1104	16968	#N/A	6816	10274	1282	2514	5501	7133	18462	12077	36921	18305	21128	18823	41592	98562	56453	111104	63506	142112	173122	338265	96401	11727	17956	22226	251	12011	14736	14494	16662	25308	8599	14876	44385	25365	21186	11711	20346	56443	11055	33439	24897
TAG (56:9).(56:9/FA18:1)	Q3_619_+NH4	#N/A	52211	62302	32678	45100	57698	#N/A	89461	16885	29331	78267	66636	19449	31864	34054	55988	59323	57652	67615	78122	78419	100044	18419	31930	47602	112001	27863	56125	46773	99531	29705	55242	61792	33020	98388	66622	100199	80699	12881	80559	28842	35423	52858	72712	110584	45588	61969	26462
TAG (56:9).(56:9/FA18:3)	Q3_623_+NH4	#N/A	39	0	1415	2917	0	#N/A	656	0	722	0	0	0	0	0	70	575	683	12634	1371	2725	6622	7896	5077	13620	5014	17045	11767	0	4287	0	1974	0	1312	0	0	0	4518	2341	0	4745	5017	1189	2582	3610	5918	109	70
TAG (56:9).(56:9/FA20:4)	Q3_597_+NH4	#N/A	150	0	0	706	696	#N/A	723	0	0	0	0	6405	9770	0	5420	3592	13963	4345	4960	12130	4517	5725	2324	8854	20784	19634	6380	0	1406	1317	0	0	2163	2154	0	0	2826	2136	6455	1764	760	7071	2147	2163	716	2178	1897
TAG (56:9).(56:9/FA20:5)	Q3_599_+NH4	#N/A	1606	4706	13105	5903	1328	#N/A	2798	6300	9572	6300	10945	2229	6228	2643	21015	4970	33139	27431	13996	38694	11502	64626	31679	90903	133695	200862	27236	7906	3762	9893	5898	7387	10217	7270	24563	25768	49946	10686	29556	46967	28609	21489	18681	41560	17141	19377	19259
TAG (58:2).(58:2/FA18:1)	Q3_661_+NH4	#N/A	587470	534994	510230	489937	485837	#N/A	339673	326177	345362	357373	345767	343113	335912	325241	393857	402261	390124	357962	374027	436678	455473	636939	532022	431736	395371	419998	377023	693351	712016	720903	463492	471387	433554	424842	434342	410148	767516	439705	430479	494384	572149	376369	459905	467162	405164	432080	399191
TAG (58:2).(58:2/FA22:0)	Q3_605_+NH4	#N/A	16053	15146	15427	15088	12782	#N/A	9572	9795	10571	10628	8785	8251	9432	10244	12085	10155	11905	9764	11027	12716	14055	34733	15886	13705	15364	14172	12132	19585	16919	17365	13014	14505	11403	12549	13126	10155	16031	13867	13173	14654	18744	10431	13338	15966	11744	12310	13173
TAG (58:3).(58:3/FA18:1)	Q3_659_+NH4	#N/A	263380	229575	225464	197330	203069	#N/A	147240	139187	142516	148618	141784	148116	139947	136932	162996	163598	154986	149402	172370	171682	209947	459666	263949	189863	208464	196767	163929	318199	295783	305106	206272	204665	194166	195583	194818	170159	461578	190623	192838	214182	272106	165672	203929	244602	185617	190092	178883
TAG (58:3).(58:3/FA18:2)	Q3_661_+NH4	#N/A	255764	204264	185079	177430	174684	#N/A	112343	111189	107644	123484	124053	108783	107326	113628	144378	131250	134165	125720	140903	157365	182558	369151	236302	167665	175951	165026	144566	288433	302571	290878	173140	175012	164211	167757	159883	148777	451944	161891	149554	183226	238023	145163	169335	223524	164017	158975	152046
TAG (58:3).(58:3/FA22:0)	Q3_603_+NH4	#N/A	51288	43269	46762	42105	35348	#N/A	28693	31323	31281	30863	31287	24218	27517	29534	36994	28248	34035	35251	31718	34917	37112	129736	49977	44560	50725	50951	29003	59294	50031	54873	41122	40683	41839	45279	42886	39500	44958	40454	42649	48096	58957	33731	45371	44912	33461	38091	35640
TAG (58:3).(58:3/FA22:1)	Q3_605_+NH4	#N/A	7073	5121	5353	3380	5047	#N/A	2507	2582	2220	2334	1929	1788	1363	1725	2655	5126	1909	3803	4267	2816	2022	9830	6918	3316	4661	3160	3748	7862	8015	9773	2944	3535	2114	3398	4119	3012	7657	5097	2445	4473	3105	2317	3622	4551	1040	3692	2703
TAG (58:4).(58:4/FA18:1)	Q3_657_+NH4	#N/A	67506	50775	58848	54812	53824	#N/A	33071	36435	36229	37765	35946	29779	34136	31840	45715	42766	51977	38902	37060	60112	54593	255211	73029	66585	107785	80866	30778	86514	90511	87245	56626	53798	53802	57175	48460	52140	73224	50267	52492	49420	84593	42456	52648	75009	41154	40506	48782
TAG (58:4).(58:4/FA18:2)	Q3_659_+NH4	#N/A	447081	353164	353674	341971	336514	#N/A	208618	243469	229623	245882	231150	235851	240609	215687	272363	274670	271556	267604	279366	301600	313502	862398	425835	345094	307680	315669	265579	397318	398045	438873	325116	302495	319704	329928	325413	332118	778499	287400	265833	324920	466382	261621	363853	450607	310024	286106	273934
TAG (58:4).(58:4/FA22:0)	Q3_601_+NH4	#N/A	28582	24673	26795	31857	19678	#N/A	15454	22913	16758	11830	19977	22425	18925	16964	21510	22998	25407	23954	26411	29957	25540	165965	23890	29085	54367	47154	21063	35028	33281	32734	26245	28357	27865	27545	24163	27966	30174	21152	25957	27401	34548	22531	28081	33974	21658	22466	26302
TAG (58:4).(58:4/FA22:2)	Q3_605_+NH4	#N/A	1640	4195	5053	4008	2733	#N/A	2403	2975	2674	2985	2097	2186	2238	2257	2570	2946	2058	1190	2185	4240	1928	6046	7474	3594	8065	3008	2351	8975	11931	8428	2776	2686	2618	3622	3565	2712	4239	3521	3472	3344	6350	4834	3682	3720	4582	2942	3715
TAG (58:5).(58:5/FA18:0)	Q3_653_+NH4	#N/A	1666784	2731996	2567977	2899981	2785744	#N/A	1230255	1302347	1330460	1368369	1342535	1360384	1253009	1225276	725658	737197	772699	682423	757978	897789	921459	912989	1023039	840532	742336	848521	723457	957035	914556	949238	869038	847962	767151	802149	778552	820094	937485	853734	813402	1332871	941296	740599	779290	780828	755664	852435	798153
TAG (58:5).(58:5/FA20:1)	Q3_627_+NH4	#N/A	3600	7699	5735	5708	6552	#N/A	5286	3312	5672	5185	6101	5630	5363	4983	4984	4796	5033	5961	2989	8442	9514	67124	10541	11809	23517	13300	7845	7293	9129	7575	3922	2821	5165	6370	8466	4961	9491	9975	7977	6563	10778	4756	3533	5226	6343	2488	5426
TAG (58:5).(58:5/FA20:4)	Q3_633_+NH4	#N/A	2108	3896	3808	2830	1005	#N/A	694	902	1415	2834	757	4573	1306	1720	1629	1967	1923	3584	2087	6217	2382	14785	5938	3860	17505	6595	3214	3905	2368	3719	1916	3317	1161	536	2254	911	3400	1671	3656	2496	1621	3239	421	4926	1106	1529	3144
TAG (58:6).(58:6/FA18:0)	Q3_651_+NH4	#N/A	8208494	7236048	7277573	6981515	6608360	#N/A	6212439	6258164	6123233	6291814	6048344	6020554	6323733	5620250	6556470	6479881	6655999	6507240	6880554	7843810	6921981	6632188	7264109	8134593	7199950	7177092	6331199	7605179	7838764	7758859	7016044	6860925	6456034	7276322	7061150	6988880	6949347	6232038	6388540	6763261	8269882	6658892	6716492	6674765	5992232	6719527	7083419
TAG (58:6).(58:6/FA18:1)	Q3_653_+NH4	#N/A	133740	127977	137221	134742	124851	#N/A	120640	120845	59912	120473	126588	91690	94230	112033	138893	89821	101697	124080	134142	191639	138169	251788	142020	186272	239121	177732	116347	132093	135704	108062	134638	130682	169766	139561	130016	127154	142934	136438	109011	101595	163753	126258	161976	123996	96313	158830	154463
TAG (58:6).(58:6/FA20:1)	Q3_625_+NH4	#N/A	5154	4222	1556	4165	6670	#N/A	989	1597	3318	3504	832	329	659	2244	703	4363	437	4602	4144	5643	7194	31362	7618	17828	22735	36435	4167	3358	5062	5466	1618	3513	2285	793	0	27	3814	3408	5072	502	5344	0	6542	10070	6483	3759	2733
TAG (58:6).(58:6/FA20:4)	Q3_631_+NH4	#N/A	1934	0	35	2984	594	#N/A	0	0	1401	466	478	0	0	669	559	198	467	28	1521	1464	2221	1942	8747	8128	4054	4242	0	3994	4857	6209	981	0	1412	1655	934	199	467	891	1742	613	2693	3101	13	607	4752	1445	4867
TAG (58:6).(58:6/FA22:5)	Q3_607_+NH4	#N/A	341	3945	4180	2320	1233	#N/A	27	76	2625	2354	2406	5273	2437	2375	79564	4020	55768	22737	107970	52098	68034	105430	295423	243786	117662	272861	119372	15329	22565	30066	6190	17932	13094	9026	748	6545	60018	6703	43879	264480	248109	80321	53874	53531	9540	52129	552811
TAG (58:6).(58:6/FA22:6)	Q3_609_+NH4	#N/A	0	3835	0	0	365	#N/A	901	139	0	940	0	0	473	1562	1259	430	297	69	0	959	75	893	360	294	480	1595	68	0	960	1916	0	0	0	370	2989	74	0	943	598	0	797	0	0	273	1174	137	312
TAG (58:7).(58:7/FA18:0)	Q3_649_+NH4	#N/A	33907	24084	38806	10503	29854	#N/A	23214	16123	15769	32847	1243	32271	40008	39435	11549	25557	25434	52301	29870	55409	17317	51377	31280	38416	41890	43369	13090	32344	27368	46129	4515	47846	21292	25718	10774	40380	50839	50442	48586	10169	28547	16095	34599	46427	56737	40724	43664
TAG (58:7).(58:7/FA18:1)	Q3_651_+NH4	#N/A	112679	120894	135639	126726	105913	#N/A	97806	74405	148260	117728	94572	123555	85596	111430	132483	111940	128760	88019	142871	151548	133327	139069	172622	225574	267891	186935	129160	118556	158939	156571	136413	104656	128914	109813	181948	146230	147593	142098	189319	127225	211982	100781	132343	135020	109282	89649	157079
TAG (58:7).(58:7/FA18:2)	Q3_653_+NH4	#N/A	2692	5082	4503	3452	1218	#N/A	6213	2669	1201	1529	5333	2844	2863	2374	6372	2136	2305	6042	8395	14716	0	67178	4848	1703	152321	33698	1478	12583	9218	105	3448	1247	3489	1329	5124	4081	9974	4669	9019	1216	3028	3264	7310	6876	1791	15566	1636
TAG (58:7).(58:7/FA22:4)	Q3_603_+NH4	#N/A	31092	61288	43339	36289	37839	#N/A	29989	9657	34359	21864	14831	8237	44494	19120	72340	53142	69143	82941	61115	87498	65111	171768	204174	131997	40670	131992	44009	133470	90760	109012	78679	101289	60655	141381	107716	102245	304362	79274	76044	56582	155905	90697	108498	149431	62527	32427	88361
TAG (58:8).(58:8/FA18:0)	Q3_647_+NH4	#N/A	5426	12973	11661	4849	1841	#N/A	693	9731	10887	4738	9839	1158	6439	9698	18024	11761	12268	10305	27474	32799	32255	51638	31474	102557	78368	121878	39246	12915	15163	7533	14043	10833	29344	23029	6024	13010	20446	17901	14569	20149	25701	11751	31245	26108	12724	12820	34895
TAG (58:8).(58:8/FA18:1)	Q3_649_+NH4	#N/A	61164	34632	36623	16996	29088	#N/A	6853	16573	19717	10233	18697	17109	21435	20174	107359	9532	46941	75638	73251	114430	98979	140242	44396	208461	151737	292957	74135	13043	32142	31342	14720	37807	40025	39068	14877	18789	65838	22379	103502	89109	119811	51275	103274	81800	77653	77855	85027
TAG (58:8).(58:8/FA18:2)	Q3_651_+NH4	#N/A	1725	18	7654	12	0	#N/A	0	9541	1469	1439	1901	489	3346	1046	17820	1511	18395	14704	28097	19964	13655	26231	24763	125933	44479	108206	36272	5013	2535	4315	992	3464	5069	1054	6900	0	14178	2163	9033	3452	24289	11262	12675	18277	4498	16215	18484
TAG (58:8).(58:8/FA22:5)	Q3_603_+NH4	#N/A	16152	5794	5972	10333	16738	#N/A	3075	9535	10584	5584	18206	5025	6328	16539	134186	22613	80415	81654	186218	211085	165608	386710	280461	966198	750330	1320326	227701	12746	29483	14809	8346	12421	21931	7237	5499	25113	149980	5437	85365	120494	71287	45672	67119	154552	42818	91916	104742
FA (14:0)	Q3_227_-H	#N/A	385753	246963	264527	242395	267189	#N/A	140986	50545	40266	58007	68371	74970	67413	75273	1077254	883919	851842	1310876	811681	995675	641410	614388	839141	802829	1013330	632070	1026800	662193	669788	671505	801902	816093	795024	916338	910719	860624	819637	747353	845912	753666	952471	825843	711065	819125	882505	812457	786606
FA (16:0)	Q3_255_-H	#N/A	5540319	7982791	8204050	5630458	5595903	#N/A	69275	581342	507143	654072	639244	592914	563197	590781	180083072	55091060	140467376	147638672	101154680	123784744	136465680	118303688	117211856	161643728	112188696	117844416	151106096	9423144	9135339	9419674	22021270	20558312	19619270	32006746	30699726	28307532	138126304	96810304	92031080	108795704	120567544	108538256	87930392	126675104	126955160	109391768	96748880
FA (16:1)	Q3_253_-H	#N/A	55573	70854	123296	95838	118927	#N/A	41180	25085	10167	32528	24746	5611	18176	25989	980154	118361	337364	336853	241878	1013223	564229	729969	1051240	613994	481833	388933	898565	120344	114095	138509	150630	216393	192468	344416	295539	268155	1620572	242921	259462	265866	307347	357484	234410	491835	551539	289428	343262
FA (17:1)	Q3_267_-H	#N/A	592223	320411	350217	272492	304259	#N/A	36912	9707	10325	3178	7975	19360	9687	6666	2279543	602384	1278369	1194875	1011931	1498500	875603	1599795	2087442	1573754	1410861	1094060	1553481	641337	641228	718047	643719	632728	616048	1120208	1077509	1066041	2859156	935406	971866	641788	854817	931915	1211505	2064581	2383292	2052670	3030216
FA (18:0)	Q3_283_-H	#N/A	7621574	12227220	11302398	8218432	8164013	#N/A	17874	772929	757449	792780	774126	787604	755750	777942	184207792	56421536	142962304	161161968	108664240	139455728	131606376	124071936	118798552	161041888	132707992	117060360	146696736	12297128	12015330	11340472	27339606	28660474	29838272	42388016	37881064	36218548	142496976	103464856	108505432	104773856	117709032	120380632	88466176	144903008	134132432	115716832	99737328
FA (18:1)	Q3_281_-H	#N/A	475735	1199741	1201748	428841	461924	#N/A	8428	45873	47725	38839	44620	44203	38926	39842	18935170	912122	8413681	7200406	6950666	8155553	10780211	10209157	10260978	12943523	12805699	8130050	13066264	1018040	1054414	1044243	2854836	2388786	2418245	4105412	4177124	3676032	10473806	3884096	6365177	6438962	5789419	8482168	4767779	9368828	7170814	3701555	5641985
FA (18:2)	Q3_279_-H	#N/A	44977	179302	165174	68888	66127	#N/A	10470	493	1113	3107	4620	3621	5452	71	39298284	503756	17511976	10805964	8031455	13952137	18681026	19154652	13647762	27878734	31280412	17185132	20932466	124337	113485	119973	171629	158323	149337	353313	317484	291604	19954832	7790558	8841088	11099207	10638896	14597348	6066341	19165010	13363121	6466573	5992371
FA (18:3)	Q3_277_-H	#N/A	10759	23930	14346	8709	9617	#N/A	17718	33	8634	4088	5002	10765	1750	9503	2377819	19292	902773	604512	412051	784104	986989	992777	822410	1635659	1790153	979256	1265530	11783	29845	19809	27485	13820	17734	38433	28021	41563	1045006	434427	527678	659661	551194	849205	369860	1030238	776054	347804	358969
FA (20:0)	Q3_311_-H	#N/A	232557	212585	195582	200630	200604	#N/A	29397	141222	107100	121575	141001	125987	139121	134842	273712	303621	275973	294556	295237	267536	261620	259826	230566	232491	326284	241920	248224	210228	235694	255337	242032	253029	285984	278261	331609	301610	189328	293569	203056	189081	145652	222727	199398	279447	330022	270155	238933
FA (20:1)	Q3_309_-H	#N/A	36646	57329	62038	54825	56029	#N/A	2765	15749	16073	9066	3245	11439	16123	20771	902231	147521	549820	539480	375679	544082	527151	597404	466266	693822	749430	475631	608482	55133	59503	57662	106578	106203	102686	154238	153637	129710	648672	341799	358520	397325	431479	500178	287499	656862	568192	348223	347120
FA (20:2)	Q3_307_-H	#N/A	9564	73679	35857	42647	14436	#N/A	13882	29534	6584	33321	6588	21996	33650	41974	180559	13046	103923	103186	69015	184158	126902	152621	136879	156251	184091	94934	185297	16095	9776	11650	43271	41398	20474	44892	32362	10400	209223	37003	71639	82554	71198	108764	67247	157018	117199	58842	64462
FA (20:4)	Q3_303_-H	#N/A	20489	15006	10522	10542	19510	#N/A	2215	11158	11150	6893	4058	11675	4370	14232	35134	34042	54880	59245	35958	112087	23860	46284	35526	41324	146710	46392	44028	7710	15869	21609	7970	33014	28336	18077	28434	29529	45681	26129	31350	43621	34725	52896	13409	37102	40318	25800	58062
FA (22:4)	Q3_331_-H	#N/A	21385	20687	25069	17313	33890	#N/A	51	17499	18432	20299	21555	15835	20811	13330	58620	41584	61336	45418	56826	43525	48637	28757	43394	65634	26367	46889	40701	11439	18406	28211	27902	29482	34085	31610	31483	34263	54162	44870	45819	42706	57094	41151	50925	66097	51859	39380	46784
FA (22:6)	Q3_327_-H	#N/A	48658	33347	44291	40419	46477	#N/A	5172	26028	21622	32776	28485	33310	28051	29183	502260	101305	1378213	1382442	778663	647729	381555	410732	687578	1035198	1183111	1161503	965594	31131	26113	36118	106907	95578	105011	139403	135564	122537	800991	137563	1105589	2227574	4008106	4138035	392224	658830	569730	501693	2627770
LPE (22:6)	Q3_140_-H	#N/A	316	186	250	416	204	#N/A	512	267	223	90	72	417	180	247	2880	593	15026	16272	7115	5334	6193	4359	5532	8843	8165	16469	12668	903	389	781	1428	1903	1137	1719	1645	1591	3660	1077	9388	15452	50611	30746	5300	2685	1465	3689	23289
LPE (22:6)	Q3_152_-H	#N/A	169	458	306	63	220	#N/A	209	280	158	52	86	160	246	403	274	640	4527	5704	2661	2856	2064	2357	3125	3584	2674	5567	4390	400	218	450	508	1056	757	988	786	984	1329	623	2763	6632	20767	12357	2379	1526	391	1919	10522
LPE (22:6)	Q3_327_-H	#N/A	591	344	281	59	243	#N/A	164	517	435	85	167	165	195	45	6333	2420	33041	50805	19663	10146	13696	13837	17366	23924	20261	45532	32427	2172	1709	2979	3557	2790	3528	4067	4545	3583	8341	3444	22317	35046	127308	80716	12845	5158	5165	8427	62529
LPG (18:1)	Q3_152_-H	#N/A	232	2	93	403	661	#N/A	467	140	208	174	372	190	136	99	664	354	1023	858	43	1257	506	1403	1017	1197	1495	1191	2572	220	162	763	719	181	333	495	637	604	591	1	1006	257	850	1224	680	782	1628	1623	786
LPG (18:1)	Q3_227_-H	#N/A	117	467	151	273	142	#N/A	626	143	135	91	146	62	1	96	535	745	499	745	706	652	399	665	606	943	522	517	962	938	965	544	376	525	227	1237	1096	863	358	90	249	365	739	1686	235	111	273	393	531
LPG (18:1)	Q3_281_-H	#N/A	447	427	164	700	20	#N/A	638	212	268	444	292	342	390	176	1834	1844	4661	4001	1464	4352	3508	3719	3765	6922	9894	6484	15297	662	236	708	735	1105	507	1416	961	1474	1543	1426	3838	3221	9609	7626	3551	2878	3414	2216	5653
LPI (16:0)	Q3_152_-H	#N/A	91	572	51	876	247	#N/A	989	257	423	73	419	15	78	65	1654	22	1797	3899	1961	1821	2289	2924	1187	5044	3315	4459	3247	131	159	858	1538	264	564	730	1461	887	1338	570	2572	4138	9341	3899	1280	2658	3310	1186	3045
LPI (16:0)	Q3_241_-H	#N/A	61	437	234	125	46	#N/A	657	545	407	460	306	248	88	73	743	21	1285	4520	1389	1007	1592	2183	580	1241	2197	5076	1745	1604	199	763	620	574	357	1275	537	345	937	903	1679	1347	3878	3206	2479	1579	956	643	2472
LPI (16:0)	Q3_255_-H	#N/A	696	1110	146	439	589	#N/A	1863	41	374	71	41	83	352	129	1178	807	2916	6320	2547	3241	4852	3189	2080	7403	4249	8012	3551	658	1229	1002	1171	1682	1304	1361	964	995	1785	622	1447	3575	12483	9761	4220	2665	1667	281	6363
LPI (18:0)	Q3_283_-H	#N/A	1112	649	958	379	422	#N/A	241	476	304	265	340	323	547	335	5702	847	17143	18822	8520	9859	6168	18537	12383	15284	10832	27428	13856	3109	1439	1897	1469	965	560	2631	1953	1733	2072	557	4908	6850	16626	14689	6157	3768	2722	4026	14351
LPI (18:1)	Q3_152_-H	#N/A	623	404	916	183	751	#N/A	382	254	426	561	484	93	334	266	523	1086	2241	1674	1739	1105	874	1496	1628	709	957	2515	180	657	1829	1237	132	1089	832	513	1123	921	1762	1287	1187	2776	1930	2093	1498	1190	3945	1856	365
LPI (18:1)	Q3_241_-H	#N/A	116	975	359	778	1297	#N/A	463	529	254	391	90	338	504	235	685	921	2652	3175	2170	1520	1659	2247	2307	968	1427	1759	958	800	417	550	249	580	1141	695	827	671	466	260	871	1397	1233	550	1569	2222	1336	1469	891
LPI (18:1)	Q3_281_-H	#N/A	430	227	105	491	6	#N/A	2219	14	276	473	189	799	603	60	1424	333	1342	1493	941	1049	1142	1649	929	1887	266	1150	1498	984	512	781	285	421	162	596	132	396	692	93	766	777	774	1183	2471	1101	690	250	724
LPI (18:2)	Q3_152_-H	#N/A	794	380	618	153	339	#N/A	533	279	108	0	111	97	64	341	751	265	234	585	359	124	146	317	783	971	1023	1534	841	944	400	13	477	173	52	195	82	832	746	459	303	1004	979	1782	1341	1652	409	156	1268
LPI (18:2)	Q3_241_-H	#N/A	301	1210	462	198	269	#N/A	6	205	285	36	320	27	491	144	252	196	511	1071	117	654	565	129	105	1025	726	769	798	332	44	320	521	341	464	48	289	256	664	600	453	114	83	383	796	517	152	926	393
LPI (18:2)	Q3_279_-H	#N/A	499	617	514	434	495	#N/A	548	81	192	317	393	116	145	25	683	601	638	1387	1059	1501	379	12	789	1176	1612	125	542	436	353	1125	339	1415	895	397	268	199	1523	427	660	937	709	1816	934	1635	527	174	1099
LPI (20:3)	Q3_152_-H	#N/A	1545	1382	502	1125	799	#N/A	1348	190	119	274	51	68	116	247	782	387	1257	1120	1084	1294	124	539	567	349	1724	1609	1014	1030	3385	1631	1465	2987	1490	2403	3170	2091	1745	781	107	743	1543	1306	574	904	1609	1129	606
LPI (20:3)	Q3_241_-H	#N/A	146	32	156	152	43	#N/A	673	193	87	22	263	478	342	172	793	457	621	1053	396	587	689	1373	609	1032	532	445	763	387	651	182	507	15	158	644	19	197	431	295	1058	289	367	267	479	777	477	0	93
LPI (20:3)	Q3_305_-H	#N/A	303	288	89	112	137	#N/A	298	79	116	100	144	518	127	330	515	544	660	323	549	19	602	704	271	951	41	448	267	451	400	174	7	47	93	19	572	288	10	293	1390	238	206	522	193	84	674	126	487
LPI (20:4)	Q3_152_-H	#N/A	320	290	304	682	109	#N/A	1432	511	320	202	211	500	289	328	1374	255	2735	1352	733	1662	1686	2523	2397	3883	2817	7197	3241	1090	286	583	465	449	545	1023	578	254	1410	849	1233	1464	3648	1035	1529	1369	685	1090	1641
LPI (20:4)	Q3_241_-H	#N/A	340	75	356	385	87	#N/A	669	260	248	216	192	45	140	207	545	82	989	21	329	920	765	2056	887	2680	745	2324	623	332	111	172	349	251	120	135	498	249	745	195	973	763	1601	462	510	752	863	204	828
LPI (20:4)	Q3_303_-H	#N/A	383	79	303	139	369	#N/A	84	241	358	101	242	56	42	276	1180	622	1963	1599	934	1815	1668	2994	2056	3681	1659	5892	3604	402	579	995	663	550	667	324	21	705	608	385	266	700	3881	817	352	265	314	27	1203
PC (28:0).(12:0/16:0)	Q3_199_+HCO2	#N/A	199	164	147	227	0	#N/A	128	273	164	160	412	554	80	402	218	9	1238	1840	143	824	1619	1133	744	224	452	645	706	174	56	146	661	294	139	959	667	234	921	560	1347	893	879	1757	908	470	271	18	589
PC (28:0).(12:0/16:0)	Q3_255_+HCO2	#N/A	683	5	425	714	484	#N/A	18	227	465	533	263	501	687	288	260	0	732	1566	1004	921	375	357	143	549	407	714	1088	0	413	205	142	263	727	20	1051	575	312	137	1906	2097	1298	763	1597	353	969	735	1216
PC (28:0).(14:0/14:0)	Q3_227_+HCO2	#N/A	973	947	1117	1614	987	#N/A	477	317	155	665	549	839	206	163	3538	2415	9791	11915	5693	4796	7143	4460	2119	6414	5930	7504	7545	1608	2608	2557	2569	2325	3961	4344	4136	1473	4277	2152	12405	13815	10590	14998	7810	5418	3242	4718	7277
PC (30:0).(12:0/18:0)	Q3_199_+HCO2	294	0	707	155	909	905	924	37	0	4	226	1514	1134	139	844	270	162	255	1135	634	451	1766	286	881	443	572	1123	883	1116	443	890	1368	103	249	222	64	597	728	450	965	35	1275	1539	237	705	223	491	1849
PC (30:0).(12:0/18:0)	Q3_283_+HCO2	63297	55654	34820	43059	45690	51294	0	220	1589	255	369	36	445	456	1309	97195	89943	86419	103902	68142	87411	75683	74898	67557	73805	84093	89905	78960	88871	80728	91976	82028	96144	89865	89146	92986	76008	82133	81984	69676	59157	64987	57814	65097	86033	85977	74518	80661
PC (30:0).(14:0/16:0)	Q3_227_+HCO2	183	562	467	441	219	0	310	753	1134	903	663	448	378	153	221	48530	12043	151097	237700	110881	98743	102315	59149	61647	92212	130528	142712	92252	24373	18416	20850	18206	21864	21855	24378	27215	20472	106761	20352	190757	254643	245542	365999	93679	57383	86630	43631	169224
PC (30:0).(14:0/16:0)	Q3_255_+HCO2	896	527	447	1356	219	1147	310	556	448	1016	804	222	401	732	37	42370	9944	140229	200345	92016	79673	70798	53602	47843	94408	106117	108204	90642	18592	14879	18486	24529	19309	22771	22401	26862	20400	103042	15938	178474	212808	215980	306161	83221	55623	60144	33578	166927
PC (30:1).(12:0/18:1)	Q3_199_+HCO2	#N/A	188	401	578	633	391	#N/A	0	139	541	687	2	202	138	0	526	860	317	557	953	54	54	225	0	8	613	606	187	1333	205	602	422	240	43	447	374	510	487	388	743	450	10	599	539	781	0	195	440
PC (30:1).(12:0/18:1)	Q3_281_+HCO2	#N/A	0	1239	193	0	476	#N/A	447	140	409	139	0	0	631	713	290	374	426	202	195	972	602	262	33	443	380	612	764	793	205	296	408	201	404	400	571	94	535	641	403	344	602	50	336	592	13	105	567
PC (30:1).(14:0/16:1)	Q3_227_+HCO2	#N/A	149	380	368	192	1267	#N/A	202	202	447	432	0	240	353	343	1189	425	4109	3635	1598	1670	1277	598	1565	1130	1897	1835	2002	108	680	391	583	151	199	514	1192	975	2256	1140	5013	4569	2750	2871	726	1033	2084	175	3043
PC (30:1).(14:0/16:1)	Q3_253_+HCO2	#N/A	419	231	797	212	196	#N/A	324	351	819	72	200	723	584	0	1384	0	4065	3386	2784	1756	1181	822	2388	2674	1942	2816	981	447	437	203	522	526	1212	1915	568	778	3550	265	5057	3750	3674	3395	2067	193	1151	830	2356
PC (30:1).(16:0/14:1)	Q3_225_+HCO2	#N/A	181	182	287	301	603	#N/A	377	262	407	378	0	355	0	441	388	362	2165	1336	1514	421	2390	513	738	2027	939	1195	1336	27	156	434	236	841	596	443	881	536	2258	579	2437	4054	2408	1802	1078	1002	498	901	2822
PC (30:1).(16:0/14:1)	Q3_255_+HCO2	#N/A	181	1016	412	916	390	#N/A	196	335	838	0	537	264	921	766	774	376	2295	1816	820	1229	577	749	914	541	924	1604	926	660	1145	1356	706	847	1195	766	813	190	4616	766	5138	3320	3806	3372	1380	1943	1555	325	3767
PC (31:0).(15:0/16:0)	Q3_241_+HCO2	535	1599	243	1224	1470	1881	206	0	134	246	57	85	396	620	638	13100	3545	39748	65342	31478	44491	26153	15022	12100	27521	43981	49240	25940	8716	10345	8750	9794	10629	10613	13880	9449	9193	42758	7411	49189	94623	94894	95072	41983	12455	31063	15660	43053
PC (31:0).(15:0/16:0)	Q3_255_+HCO2	1801	3731	1954	2851	1749	2998	329	796	398	554	319	137	593	116	708	13808	7832	32548	53887	21748	36371	19625	12774	12890	28375	36394	40585	22830	10819	10656	11598	11937	8904	10789	10014	8983	11137	28328	10518	46161	61121	69812	72733	25437	19678	23386	14077	34441
PC (31:1).(14:0/17:1)	Q3_227_+HCO2	#N/A	98	658	858	583	0	#N/A	537	376	1765	7	0	556	318	0	746	0	562	591	188	1143	285	638	273	475	498	455	7	305	0	7	557	0	0	0	453	272	473	200	500	848	282	359	1961	276	272	559	1225
PC (31:1).(14:0/17:1)	Q3_267_+HCO2	#N/A	424	0	536	58	564	#N/A	273	263	0	0	39	562	395	193	215	270	790	1130	1050	725	270	542	547	628	621	762	0	326	542	215	551	539	0	577	610	15	581	0	839	767	452	0	281	587	326	540	560
PC (31:1).(15:0/16:1)	Q3_241_+HCO2	#N/A	400	578	415	758	1673	#N/A	0	287	278	269	387	287	0	297	584	1425	275	4010	329	223	3635	565	930	1674	1337	1956	2075	1688	1078	1803	1119	953	2565	1712	1250	1397	2031	852	2282	1445	838	2081	1249	1410	1187	243	1901
PC (31:1).(15:0/16:1)	Q3_253_+HCO2	#N/A	343	5	969	1001	299	#N/A	129	268	278	58	922	559	272	280	3714	1635	3074	4461	2782	4372	1040	1126	1679	3016	3695	3217	2495	1122	1349	2030	2257	1427	716	1774	1394	661	4103	1647	918	1685	3058	3245	3395	3416	1662	1119	1645
PC (32:0).(14:0/18:0)	Q3_227_+HCO2	6	46	73	311	373	483	276	71	7	91	457	245	88	534	408	4708	1808	15605	15183	10648	8135	6398	5930	6444	11075	9799	14072	11817	3668	2588	2077	4131	4140	2597	2806	3547	3195	10716	1868	15756	24716	28699	27155	10579	6261	8542	5395	26246
PC (32:0).(14:0/18:0)	Q3_283_+HCO2	351	3	342	362	327	140	192	189	199	37	214	340	252	126	29	1230	1225	5671	6737	6224	3288	2828	3645	4108	5455	5024	6100	5809	1021	999	1413	656	1008	1279	2282	2046	954	5389	588	8268	10078	13328	12579	4827	3108	4104	2514	12305
PC (32:0).(16:0/16:0)	Q3_255_+HCO2	3347	2943	1654	3239	1065	2526	208	105	1554	669	958	427	1422	979	71	1451599	561539	3778026	5613719	3207556	2504758	2205760	1607310	1809529	3392295	3740662	4048278	3132286	615057	606833	611022	687482	682678	690813	769366	807340	706683	2444156	569199	3563277	5106408	5372820	6014234	1995353	1734513	2021545	1103464	3623266
PC (32:1).(14:0/18:1)	Q3_227_+HCO2	445	249	0	743	141	0	0	0	0	504	500	0	0	246	253	1510	248	7570	5594	2485	4311	3273	3449	1774	4781	6017	3243	434	1000	727	1189	1499	496	248	774	264	1352	3592	832	7425	6581	3315	4179	2921	2449	4142	1658	4946
PC (32:1).(14:0/18:1)	Q3_281_+HCO2	0	966	431	253	0	0	264	100	254	504	610	247	0	0	499	2951	743	11369	19960	5348	6328	8309	7205	9052	7693	7616	7306	3106	2669	1797	1492	2413	1833	410	1823	836	505	13969	1033	20082	20029	24120	19756	7362	4645	8188	3858	11244
PC (32:1).(16:0/16:1)	Q3_253_+HCO2	1333	1278	1830	0	223	421	640	275	1281	719	1428	946	1669	252	245	41011	13192	160999	304090	127681	147516	92461	67365	66234	107630	128759	136546	81166	20848	13548	16794	19023	13801	18780	16866	19658	16817	96607	16887	166633	208779	202469	231137	85166	39686	62988	41577	109803
PC (32:1).(16:0/16:1)	Q3_255_+HCO2	618	762	764	518	0	746	1108	683	550	866	250	447	465	252	160	27362	7119	104178	196409	64346	82610	58965	44697	38409	60569	86606	90227	60837	11925	10703	10618	11712	9217	13612	13119	13163	11468	49282	8436	114356	140229	128663	136130	49440	33182	42388	25553	83309
PC (32:2).(14:0/18:2)	Q3_227_+HCO2	#N/A	242	0	0	929	756	#N/A	0	256	264	0	858	247	427	1021	0	526	1245	1278	82	499	768	792	495	930	496	1035	490	0	255	815	508	176	848	542	34	996	1746	1235	934	3247	1010	413	1278	314	308	498	1288
PC (32:2).(14:0/18:2)	Q3_279_+HCO2	#N/A	184	508	669	260	789	#N/A	441	675	84	181	0	0	81	182	1777	333	2300	2636	247	1227	242	991	778	1737	1476	917	546	680	254	247	904	487	259	499	102	460	2719	510	1849	2519	990	1329	1124	487	2432	960	2206
PC (32:2).(16:1/16:1)	Q3_253_+HCO2	#N/A	906	1025	661	43	997	#N/A	254	333	257	244	243	511	746	502	1270	570	2567	3228	2997	4301	1286	467	506	1458	1384	2887	1423	0	0	809	573	171	784	593	938	1500	1276	483	4557	5925	2816	3599	1407	1022	1146	369	1196
PC (33:1).(15:0/18:1)	Q3_241_+HCO2	5577	3783	5836	5498	8374	5789	846	454	226	190	472	242	281	766	169	8619	5469	8815	12683	10989	11866	6918	8294	5623	12428	12866	11616	8483	5986	10234	11427	9913	9551	8542	8252	8697	10380	12508	7898	11025	13197	7615	5207	7638	8834	8773	5193	12297
PC (33:1).(15:0/18:1)	Q3_281_+HCO2	1683	379	1012	889	1408	1742	1831	181	0	456	521	936	933	468	458	1297	2531	7791	1876	2285	7871	3998	6090	4831	4494	4922	3004	4520	2212	3721	2810	3485	2461	2149	2395	61	1947	4245	1189	4891	7842	9472	8183	3240	2411	3041	2473	5180
PC (33:1).(16:0/17:1)	Q3_255_+HCO2	520	425	693	234	395	468	514	467	150	1632	407	927	715	468	694	1018	361	10988	5462	6384	4540	1251	3600	3288	2440	5025	3707	1396	723	573	1183	1017	1875	1160	1644	230	1488	1686	497	6759	11096	6163	7552	4998	3746	1670	3248	4782
PC (33:1).(16:0/17:1)	Q3_267_+HCO2	0	822	459	242	0	89	0	230	297	468	2	238	68	655	756	3713	1493	11887	18907	9172	7907	3915	4482	6655	9985	9488	4314	2179	817	2494	2213	907	3402	2727	1926	2949	1834	4301	494	8439	16996	21916	14650	5882	3153	3422	2430	7122
PC (33:1).(17:0/16:1)	Q3_253_+HCO2	248	640	333	1192	233	89	265	1166	235	0	394	225	455	228	0	234	0	1649	798	1674	818	127	789	0	560	328	962	849	298	302	86	474	685	155	54	1163	0	1658	699	1617	3287	1991	3314	559	696	283	954	1744
PC (33:1).(17:0/16:1)	Q3_269_+HCO2	250	0	462	601	922	228	192	242	17	511	750	225	924	473	291	931	234	1369	757	288	1518	234	754	929	270	867	459	237	1317	784	229	1179	1174	937	234	0	710	713	0	227	1846	797	1366	693	285	229	697	1174
PC (33:2).(15:0/18:2)	Q3_241_+HCO2	#N/A	721	462	694	259	503	#N/A	1193	1186	334	518	1061	595	939	227	562	50	386	594	811	1681	520	511	1165	983	3330	1426	1227	849	456	1185	748	937	266	1010	1355	275	1984	1193	1484	2259	394	111	0	737	1943	281	501
PC (33:2).(15:0/18:2)	Q3_279_+HCO2	#N/A	959	227	529	470	412	#N/A	236	704	465	238	243	0	224	0	1905	482	712	1182	485	2024	748	238	1606	3491	5769	1985	1011	523	567	1436	509	1366	945	1197	234	642	2002	268	1863	3355	968	1734	1427	1206	1378	1151	1426
PC (33:2).(16:1/17:1)	Q3_253_+HCO2	#N/A	240	164	493	1831	805	#N/A	405	107	771	0	38	67	332	88	0	726	889	662	569	790	707	0	225	519	453	374	722	187	124	0	712	962	151	978	587	1109	253	754	736	748	1459	466	854	325	509	182	749
PC (33:2).(16:1/17:1)	Q3_267_+HCO2	#N/A	70	587	488	827	0	#N/A	250	224	1195	253	424	189	234	637	13	67	165	646	479	947	227	0	466	265	925	722	203	642	245	226	227	295	250	492	245	0	486	0	779	690	302	1891	0	720	0	715	364
PC (34:1).(16:0/18:1)	Q3_255_+HCO2	2492	2264	2460	2045	960	1265	1329	2165	1967	1751	1522	1881	1438	398	927	393447	74889	982583	1702126	445003	631342	607217	690050	580495	682557	806569	775757	472356	70957	70467	63589	79331	73100	75658	85027	92861	78092	328069	59683	427424	609004	662936	686115	291254	305314	327926	299873	509055
PC (34:1).(16:0/18:1)	Q3_281_+HCO2	5280	4730	5043	3596	1535	2757	3641	2653	2921	1756	2384	1954	1531	141	1371	1161705	194253	2777107	4827356	1235051	1873358	1775099	1900012	1647460	1867350	2268477	2170679	1338663	198501	202145	198960	208618	203186	218157	249609	244078	216416	928693	164059	1177344	1703287	1862444	1962537	806336	879681	898796	827654	1477222
PC (34:2).(16:0/18:2)	Q3_255_+HCO2	#N/A	1170	1193	1217	573	1348	#N/A	838	276	44	264	467	856	567	0	59906	15116	74608	168574	77768	155135	119449	51931	45080	185903	153872	145501	76729	14446	15420	8427	12930	13751	14440	15489	10397	17258	76605	9155	72008	178990	98445	122363	48346	57436	49049	24113	120988
PC (34:2).(16:0/18:2)	Q3_279_+HCO2	#N/A	3973	1868	3389	1448	2801	#N/A	1475	1363	269	571	1397	849	0	460	176526	31208	171624	358994	206116	401404	329542	140522	124128	508910	399290	366688	201139	29797	29545	26802	30148	29137	32138	35967	32314	35958	183582	30041	181770	419470	243902	272337	89170	140088	107816	54549	281983
PC (34:3).(16:1/18:2)	Q3_253_+HCO2	#N/A	538	279	0	314	0	#N/A	0	276	819	255	729	286	779	554	1074	542	1062	2130	1219	817	525	0	1113	798	600	1320	276	291	276	552	0	272	1122	285	936	551	1488	613	2840	1382	825	833	557	552	766	531	680
PC (34:3).(16:1/18:2)	Q3_279_+HCO2	#N/A	0	1163	723	292	0	#N/A	529	8	287	267	0	1092	267	572	1359	331	1357	821	567	5196	1091	1262	1665	1471	1543	2152	1429	531	0	0	1066	941	449	1390	843	339	1433	1384	2860	4191	863	4610	617	477	1114	824	1466
PC (34:3).(18:2/16:1)	Q3_279_+HCO2	#N/A	120	545	793	800	870	#N/A	0	542	795	533	549	1082	821	562	826	0	1272	1809	1019	4031	1066	284	1391	1540	1653	2799	1093	73	572	0	0	566	743	1348	251	1377	501	487	2373	3905	1707	2311	1094	2712	1177	1348	1884
PC (34:4).(14:0/20:4)	Q3_227_+HCO2	#N/A	574	968	406	334	288	#N/A	649	444	367	213	218	137	456	213	696	969	1218	941	286	329	659	630	828	913	0	359	0	743	449	1088	439	299	426	242	207	216	1085	220	215	1119	911	1046	656	175	335	1100	441
PC (34:4).(14:0/20:4)	Q3_303_+HCO2	#N/A	251	6	447	0	215	#N/A	1051	437	1058	566	1271	497	557	508	1239	433	1073	1537	1122	678	202	877	840	665	0	652	1321	644	430	221	1546	458	1104	265	479	294	655	440	1006	666	672	504	867	226	545	430	654
PC (35:1).(16:0/19:1)	Q3_255_+HCO2	38	377	119	538	314	547	77	307	640	896	148	220	191	55	970	5913	3772	1609	926	1989	8467	4386	6936	4451	6830	5135	4775	8109	1334	3659	2678	3018	2257	2430	2911	1248	2101	5538	3127	2633	2283	3220	3228	1399	5753	7861	5057	3767
PC (35:1).(16:0/19:1)	Q3_295_+HCO2	105	174	197	436	246	251	49	252	356	263	354	145	369	571	29	3985	2311	5497	7386	2927	5978	4833	3121	3745	5781	7802	9905	6753	2191	1461	1288	1051	1379	1522	1188	1789	1917	3723	1483	2869	5655	7776	5162	1850	4429	4423	2293	6680
PC (35:1).(17:0/18:1)	Q3_269_+HCO2	#N/A	31	262	151	156	287	#N/A	158	457	189	285	229	271	424	340	2992	730	4270	5251	919	2121	874	2166	3696	1455	3646	2451	3305	276	105	552	177	304	1072	554	700	413	410	440	681	1225	5291	1483	885	802	1095	673	2113
PC (35:1).(17:0/18:1)	Q3_281_+HCO2	#N/A	683	439	354	223	29	#N/A	230	184	394	451	351	107	244	178	6565	1450	10391	12592	6108	3775	2673	5142	11518	4037	11906	7074	8377	1011	1988	1252	1714	588	666	1286	637	544	1800	1589	2733	5007	10285	9205	4747	1805	2775	2887	4482
PC (35:1).(18:0/17:1)	Q3_267_+HCO2	544	282	284	513	470	366	305	313	514	282	585	87	667	589	373	1273	144	8661	13064	3088	3300	2046	4392	3689	4002	4904	3489	1941	1321	354	532	943	702	668	970	695	566	2504	771	1616	6391	7212	7108	2450	1859	1866	2383	3658
PC (35:1).(18:0/17:1)	Q3_283_+HCO2	40	137	259	328	57	360	797	178	205	860	138	380	733	383	537	1118	301	2638	3742	1026	1184	673	1098	1796	1748	1646	961	2273	420	363	924	624	668	446	809	763	703	999	1082	1451	3201	2181	2259	787	1141	722	780	1669
PC (35:2)a.(17:0/18:2)	Q3_269_+HCO2	#N/A	739	158	644	721	826	#N/A	563	507	851	960	503	636	516	308	986	947	1073	1608	334	481	1182	645	364	1379	1923	1588	506	621	641	906	501	816	964	887	1274	996	1232	1001	626	2218	771	2026	467	2262	516	494	1093
PC (35:2)a.(17:0/18:2)	Q3_279_+HCO2	#N/A	476	205	835	974	1622	#N/A	975	239	503	177	215	162	179	129	2192	1169	2232	2925	471	4547	2148	2054	2140	3593	2472	2939	3054	0	1612	732	925	443	1303	851	1809	1323	1875	235	1003	5758	2358	3795	1018	3581	2370	1121	3623
PC (35:2)b.(17:1/18:1)	Q3_267_+HCO2	#N/A	840	383	620	244	172	#N/A	428	208	0	233	715	468	392	197	3027	1043	1133	1091	1020	3469	4143	1281	1629	3212	2679	3749	14916	1075	1614	845	1032	799	640	1059	1267	356	2797	1986	2506	1548	822	887	1931	1894	2149	3293	1688
PC (35:2)b.(17:1/18:1)	Q3_281_+HCO2	#N/A	0	634	682	423	0	#N/A	892	0	220	915	881	420	907	510	3113	203	4292	4736	667	3111	2079	3020	3175	4717	6675	3352	7850	391	208	860	1024	1926	1453	1504	425	1024	4031	1010	1104	3123	3774	3196	2314	3426	2407	4028	445
PC (36:0).(16:0/20:0)	Q3_255_+HCO2	#N/A	894	443	376	373	281	#N/A	1243	326	661	721	414	92	71	411	598	166	1435	1978	1242	1230	897	653	1295	391	2208	1280	1126	424	1491	1284	133	418	734	584	1195	144	582	348	618	1930	1905	2420	1743	1187	479	499	1959
PC (36:0).(16:0/20:0)	Q3_311_+HCO2	#N/A	503	164	631	591	633	#N/A	552	513	236	146	162	162	14	2	116	201	1253	1513	693	290	599	538	1055	772	2061	1694	1604	146	576	746	282	214	513	782	510	396	485	131	574	1208	1542	1172	665	935	843	761	1963
PC (36:0).(18:0/18:0)	Q3_283_+HCO2	#N/A	2383	1119	1159	708	774	#N/A	757	690	480	522	328	845	454	288	4565	3384	17816	17837	11172	6349	4288	5310	9479	12501	9087	11947	15936	1555	2626	2222	3664	3847	4256	4681	3965	3003	4709	2649	7368	14816	20388	23649	4424	4588	4463	5987	42676
PC (36:1).(16:0/20:1)	Q3_255_+HCO2	209	158	823	751	49	271	514	12	1534	1155	240	646	709	609	748	16482	3280	23060	29561	12083	18531	21300	14272	18889	19255	33743	45989	25286	2943	2833	3362	2418	2866	2475	3361	3018	3046	10399	1514	16233	22765	24261	29356	9215	9583	9493	9802	26484
PC (36:1).(16:0/20:1)	Q3_309_+HCO2	453	326	517	16	119	826	197	672	91	7	424	455	565	669	563	52843	6297	67114	84104	39004	53543	67775	44852	48157	59618	93451	136624	74135	9364	8148	6515	8436	8929	7924	9639	10536	8357	32662	5945	49014	67600	68410	87165	24170	27510	28772	23579	80226
PC (36:1).(18:0/18:1)	Q3_281_+HCO2	2276	633	2279	3999	1621	528	2301	949	513	920	567	993	482	262	1429	374501	61470	1945681	3180948	532853	650384	561635	1205884	1016833	702633	923871	915703	492027	78696	79552	77872	83272	81267	84503	98165	97525	85697	350839	62921	330031	762934	770687	895779	419432	398816	413997	460953	770875
PC (36:1).(18:0/18:1)	Q3_283_+HCO2	1821	977	1764	2259	1275	1028	957	1657	590	1804	1044	1392	67	1360	108	121646	19443	636496	1022319	165023	200043	178852	376438	327274	227342	303985	284491	158928	26703	26661	24280	31591	31412	29434	31774	33084	27343	118839	18007	109317	247130	255173	284192	128914	124786	138557	143020	234829
PC (36:2)a.(16:0/20:2)	Q3_255_+HCO2	439	785	1000	1033	109	1055	463	535	906	1065	1243	1102	324	506	1219	9544	1516	16736	22960	7654	24705	21458	10051	6744	24522	22897	39560	12930	3158	2876	2040	2448	3119	2471	4115	2169	3303	14490	2376	15904	20007	16569	18794	5272	5111	8473	5839	18859
PC (36:2)a.(16:0/20:2)	Q3_307_+HCO2	52	712	455	603	472	591	263	892	678	744	148	303	891	243	440	32102	6374	44571	67734	24576	69674	67198	36138	21654	70314	63239	118492	38104	4905	5040	5448	5979	5634	4979	6519	6515	7612	38174	4562	29697	54088	45876	41876	17552	14180	19590	12174	47481
PC (36:2)b.(18:0/18:2)	Q3_279_+HCO2	609	380	1710	168	1360	338	54	145	516	349	512	773	886	1264	870	26236	5261	73216	98912	46544	100444	45751	38188	27395	70529	85191	86060	54488	10038	10902	11453	11608	9049	12087	11108	12202	12832	78307	13976	44789	183253	111221	146748	50068	41143	30953	19973	132496
PC (36:2)b.(18:0/18:2)	Q3_283_+HCO2	980	809	399	640	867	399	318	75	641	411	605	276	543	801	457	7712	1374	24883	31174	16043	29907	17023	14444	9539	23784	30546	32694	19987	4166	4568	4508	3833	3895	4822	4154	4618	3933	23825	4796	16541	61936	34619	45093	17864	14356	9437	9166	47703
PC (36:2)c.(18:1/18:1)	Q3_281_+HCO2	335	4789	3202	4222	1787	2117	103	1526	2672	454	762	1562	848	805	870	50334	20766	91558	124091	30795	100874	52037	79824	60568	73657	109984	73013	122183	14781	12616	14093	14323	12682	13258	11713	18316	12229	46364	24728	33800	51425	36162	48276	38112	51344	59355	62310	46585
PC (36:3)a.(16:0/20:3)	Q3_255_+HCO2	0	30	575	0	103	242	785	283	288	185	879	455	694	701	403	615	2650	1643	1949	5600	2102	2176	1744	764	2085	2418	126	675	830	1670	690	700	1035	434	2131	6	340	2413	232	3144	2077	1541	1336	0	301	707	131	112
PC (36:3)a.(16:0/20:3)	Q3_305_+HCO2	242	0	687	177	415	473	255	328	0	228	0	454	242	340	465	40	167	705	10450	8285	9424	5308	3611	3932	11367	4578	8747	2307	1313	628	953	2184	1395	738	772	1006	107	5396	576	6484	3812	4265	4428	2211	1473	1405	1956	2752
PC (36:3)b.(18:1/18:2)	Q3_279_+HCO2	1006	645	3323	1311	759	527	281	357	0	891	1281	791	657	586	1778	8188	1798	10010	15158	5813	33022	7918	6058	9550	11550	15617	8729	11598	1708	1640	1533	359	1457	1548	1039	3260	1765	9020	1392	3494	22992	11667	3153	5859	13946	6720	7488	9258
PC (36:3)b.(18:1/18:2)	Q3_281_+HCO2	1347	75	1525	629	1302	70	0	314	563	259	0	251	530	130	1046	6023	2147	17663	22806	11612	21712	14922	12861	11149	15548	16003	15397	7853	2489	2472	2720	1143	2120	2260	2870	1996	2491	17654	2093	2537	32141	13675	12614	8612	10398	14466	6089	17243
PC (36:4).(16:0/20:4)	Q3_255_+HCO2	#N/A	266	490	0	447	1652	273	520	515	780	788	1287	788	816	296	15226	3185	13757	23985	17330	26684	19827	12252	11782	34627	23205	24553	17439	2642	1022	1996	2112	3710	980	2613	1309	3261	12493	2186	21896	19678	17906	14114	8557	6254	10519	4611	17910
PC (36:4).(16:0/20:4)	Q3_303_+HCO2	#N/A	0	0	4	503	528	267	943	1427	567	272	469	303	557	254	24761	3437	28353	53466	29949	41078	30030	22920	28227	76488	44893	47274	37052	2253	5015	1904	3140	1378	4630	5204	4388	2642	17783	1846	44564	34153	35797	24779	15110	15833	14484	11397	41978
PC (36:5)a.(16:0/20:5)	Q3_255_+HCO2	336	299	634	1138	911	299	0	838	844	0	0	10	986	451	581	83357	23890	108537	256545	115858	167423	129871	77646	57938	268211	256175	192149	104977	13813	11012	12604	9441	11988	13806	18596	12762	13251	56220	5362	107386	103361	120824	80665	27489	27439	43592	21142	58006
PC (36:5)a.(16:0/20:5)	Q3_301_+HCO2	806	281	276	561	299	989	128	0	0	455	0	294	1111	282	0	108250	21341	135123	261045	146096	197673	165103	100249	71067	321703	290004	222348	134101	16585	14122	13868	11723	18834	12779	13410	15342	14164	51687	9553	155389	165403	133839	90539	45168	37236	49271	26880	91781
PC (36:5)b.(16:1/20:4)	Q3_253_+HCO2	#N/A	265	487	287	44	502	#N/A	255	247	504	156	246	0	0	244	1901	882	385	244	44	195	183	242	0	502	21	3	684	40	1138	244	683	427	258	510	255	245	250	178	1656	688	0	744	336	253	492	81	0
PC (36:5)b.(16:1/20:4)	Q3_303_+HCO2	#N/A	485	269	245	246	391	#N/A	436	1203	255	531	367	0	738	254	965	248	385	745	491	355	804	504	842	1437	1229	0	37	196	254	496	196	326	243	916	431	244	244	368	591	999	164	790	0	257	327	254	326
PC (36:6).(14:0/22:6)	Q3_227_+HCO2	#N/A	197	379	343	220	236	#N/A	339	279	233	88	98	137	10	0	3729	997	9176	12505	7406	6126	6356	2218	4556	6353	7631	11410	7596	1789	2107	3020	1896	1461	1425	1200	3223	1756	5681	2322	11910	21923	24192	34406	6502	4689	6850	4789	20715
PC (36:6).(14:0/22:6)	Q3_327_+HCO2	#N/A	397	100	175	219	305	#N/A	141	140	145	241	125	593	307	123	2594	847	5648	7998	6044	5642	5351	1762	2605	2915	5906	7389	5837	1628	979	1206	1619	1910	2136	2822	2792	1776	3291	1462	5950	17357	15510	19492	4802	1856	2785	731	10821
PC (37:1).(18:0/19:1)	Q3_283_+HCO2	#N/A	745	250	115	853	58	#N/A	781	65	138	443	67	269	193	304	5579	3715	2835	3068	1062	7000	4854	2954	3360	7119	7253	3987	10910	1211	2170	2271	2419	1033	2408	1604	2370	3063	4353	2227	1362	1545	3261	1788	407	3889	5695	3961	5750
PC (37:1).(18:0/19:1)	Q3_295_+HCO2	#N/A	336	399	420	660	125	#N/A	310	266	301	75	237	380	184	449	7672	5760	4456	6289	2956	11067	6143	6992	5808	7583	8959	7830	13203	3620	3159	2838	3362	2298	2641	2671	3432	3304	6695	4685	3655	3301	2998	5743	2261	6890	7475	7357	7556
PC (37:1).(19:0/18:1)	Q3_281_+HCO2	#N/A	291	741	470	1033	897	#N/A	589	266	385	815	550	645	532	779	6170	1030	18308	30030	4008	6297	5650	9982	10691	6833	9118	7738	4524	140	1003	1418	1340	1287	1298	1799	1828	2004	3164	525	1177	5252	5022	8780	3010	3833	3988	4153	4091
PC (37:1).(19:0/18:1)	Q3_297_+HCO2	#N/A	29	570	378	508	681	#N/A	594	1150	627	614	179	40	794	543	326	1065	27	772	471	1227	72	162	404	781	340	698	316	247	412	237	565	332	555	111	312	337	440	479	496	527	440	327	635	561	470	684	458
PC (37:2).(18:0/19:2)	Q3_283_+HCO2	57	697	243	184	586	291	156	354	364	718	459	376	953	274	85	857	559	6134	11850	1811	1168	1332	1440	887	2030	1328	2399	713	233	702	39	985	408	1057	671	514	757	1202	572	952	1541	2005	1713	1191	427	804	181	789
PC (37:2).(18:0/19:2)	Q3_293_+HCO2	574	230	585	92	573	116	273	274	663	410	382	535	402	56	195	171	522	353	915	778	552	265	261	474	254	766	995	482	456	288	466	312	726	473	222	625	177	335	647	216	372	257	558	683	577	348	475	511
PC (37:2).(19:0/18:2)	Q3_279_+HCO2	#N/A	121	138	17	255	171	#N/A	273	26	136	137	193	193	411	26	232	180	173	56	386	313	90	49	207	82	192	148	291	130	0	30	299	327	284	306	131	123	131	204	158	499	213	195	89	116	312	152	167
PC (37:2).(19:0/18:2)	Q3_297_+HCO2	#N/A	59	83	240	366	144	#N/A	167	254	143	225	290	278	271	134	189	74	23	162	201	166	201	243	257	52	288	575	208	51	478	55	176	223	64	185	79	150	200	101	44	59	255	108	141	45	369	270	16
PC (37:3)a.(17:0/20:3)	Q3_269_+HCO2	737	448	554	177	656	429	331	307	572	847	539	555	140	718	114	77	130	208	673	177	512	695	539	6	1065	15	498	549	256	435	161	768	127	709	234	492	132	559	280	17	100	275	37	271	245	152	144	590
PC (37:3)a.(17:0/20:3)	Q3_305_+HCO2	153	281	224	141	620	397	812	532	155	193	46	566	297	679	455	418	387	999	637	312	550	429	454	280	532	640	440	55	520	144	345	743	167	165	471	457	511	409	578	273	408	705	707	655	178	43	257	822
PC (37:3)b.(19:1/18:2)	Q3_279_+HCO2	298	594	430	0	566	324	0	281	118	95	1018	605	490	13	62	587	169	140	700	94	1004	571	483	148	1164	979	636	1356	138	657	625	155	442	325	817	408	868	344	614	717	463	476	313	271	292	448	483	426
PC (37:3)b.(19:1/18:2)	Q3_295_+HCO2	0	190	497	182	153	155	451	487	150	190	740	517	730	623	90	741	499	59	490	413	1066	653	452	907	305	169	300	411	347	222	139	340	682	342	1125	570	140	454	769	145	407	145	388	454	433	469	462	933
PC (37:4).(17:0/20:4)	Q3_269_+HCO2	234	0	410	211	210	234	241	838	1125	107	428	631	174	206	495	1109	621	143	437	406	123	408	628	0	1173	0	840	18	205	0	909	620	227	149	216	630	349	205	231	1288	435	837	326	565	614	211	413	211
PC (37:4).(17:0/20:4)	Q3_303_+HCO2	179	411	446	837	283	415	731	404	626	423	420	265	1016	456	203	122	416	556	818	720	1412	0	721	1040	2243	1270	521	600	139	0	453	252	211	415	415	420	354	282	455	636	943	177	1682	0	619	844	505	812
PC (37:6).(15:0/22:6)	Q3_241_+HCO2	#N/A	124	1228	12	801	548	#N/A	0	205	0	126	275	814	24	451	2521	1835	4696	7500	8948	7323	3816	1351	2623	4502	4004	7145	2869	1400	544	542	1166	1869	1134	658	2705	0	2882	1769	6382	8556	12785	8841	3522	2538	5118	2426	3556
PC (37:6).(15:0/22:6)	Q3_327_+HCO2	#N/A	554	608	430	0	278	#N/A	0	563	0	546	396	427	271	664	4523	3240	27854	44186	18065	19534	22217	4375	10778	27932	26808	46480	24669	7561	4673	6791	7563	3852	2606	8393	5573	7042	22298	5425	68936	68505	71526	58750	26453	6919	9636	5106	56621
PC (38:1).(16:0/22:1)	Q3_255_+HCO2	#N/A	430	656	412	81	262	#N/A	139	565	106	521	64	418	102	646	1271	323	794	1668	1511	545	1365	1130	1335	1678	1359	735	863	139	778	471	267	509	887	883	739	547	1426	315	2166	1779	3327	2718	1297	1313	1349	486	2217
PC (38:1).(16:0/22:1)	Q3_337_+HCO2	#N/A	446	121	95	216	279	#N/A	364	552	327	166	487	83	170	168	2898	913	2372	3155	1894	1222	1155	959	1792	1522	3424	2117	2006	609	380	884	346	755	704	1510	1167	971	1390	931	5403	2788	5517	6667	1680	4285	2635	2115	5595
PC (38:1).(18:0/20:1)	Q3_283_+HCO2	#N/A	503	650	166	850	11	#N/A	472	673	888	17	522	441	340	166	2804	553	7743	10365	3673	3161	2209	4135	5198	4549	5207	6144	5453	116	1065	202	1120	1605	1145	1555	923	1648	4303	1903	4818	11105	10008	14062	3674	4102	3651	4229	16137
PC (38:1).(18:0/20:1)	Q3_309_+HCO2	#N/A	159	17	459	138	256	#N/A	89	685	75	63	339	97	564	246	8003	2060	22505	35925	9293	8518	8577	14739	16061	10745	18036	19892	16992	1637	3074	3473	3567	3114	3021	2896	3720	3474	11282	3772	18115	31932	33167	47347	10531	10601	11876	11530	45753
PC (38:2)a.(18:0/20:2)	Q3_283_+HCO2	1162	352	929	238	483	288	39	140	62	739	843	553	368	729	54	2327	823	8011	12495	5201	4140	5968	3299	3914	5206	5966	8717	4777	1576	1968	798	1924	2050	1524	1498	1662	1772	8211	837	5471	16160	10493	13466	5188	3272	5420	3156	17588
PC (38:2)a.(18:0/20:2)	Q3_307_+HCO2	314	41	99	146	27	158	398	176	237	410	162	494	569	108	397	5143	1409	26912	26542	10461	14993	11756	12215	8643	16491	18064	26496	13650	2755	3405	2654	3640	4299	3429	4361	4980	4002	18043	3896	14878	42665	31276	49871	11330	8176	12118	7361	53983
PC (38:2)b.(18:1/20:1)	Q3_281_+HCO2	296	251	211	135	205	104	972	328	282	235	270	18	339	174	196	1181	207	1543	2182	1058	2484	480	1213	260	1252	1428	1002	683	179	361	480	958	138	103	505	6	361	964	683	918	968	1787	1468	458	1043	1896	71	1664
PC (38:2)b.(18:1/20:1)	Q3_309_+HCO2	529	13	195	322	114	113	515	477	39	260	36	215	524	112	255	590	63	119	982	329	483	182	636	879	120	141	221	420	218	519	305	111	434	241	541	397	193	44	489	302	1712	1084	376	559	444	611	603	1185
PC (38:3).(18:0/20:3)	Q3_283_+HCO2	#N/A	442	408	234	295	78	#N/A	471	312	201	363	291	442	152	403	731	150	249	488	327	668	192	490	244	555	660	935	342	25	496	165	206	452	167	173	493	411	418	278	664	401	449	70	617	371	457	415	171
PC (38:3).(18:0/20:3)	Q3_305_+HCO2	#N/A	359	488	235	135	69	#N/A	274	343	496	84	595	118	460	114	271	285	777	980	487	577	442	814	496	712	200	1104	227	271	245	297	277	243	547	285	383	325	254	210	549	1069	940	505	621	942	416	430	1443
PC (38:4).(18:0/20:4)	Q3_283_+HCO2	584	106	419	420	541	410	86	319	405	429	125	531	691	814	629	4671	1770	16700	19691	9125	13585	5880	4071	6492	11010	9360	14167	10043	2083	1417	2886	2366	1079	1812	2723	3687	2102	14606	1962	21484	26659	19369	24684	10950	8152	8920	4623	27924
PC (38:4).(18:0/20:4)	Q3_303_+HCO2	298	683	562	414	483	294	309	748	480	591	302	441	89	154	580	8441	2326	31090	42621	15752	32218	12476	13777	16201	32766	20654	29660	24153	5065	5392	4191	6185	4222	7034	6250	4379	4964	24995	5771	39875	69854	49402	54634	22386	15435	23055	12713	63468
PC (38:5)a.(16:0/22:5)	Q3_255_+HCO2	#N/A	265	736	0	260	0	#N/A	779	25	782	256	790	1290	1205	0	12846	2457	14373	22087	11456	17244	10676	10204	10951	33203	20728	27816	12759	4062	1937	3784	3328	1929	1544	3814	1915	2112	6578	1053	15143	11950	9319	17776	4305	6808	4944	2221	15448
PC (38:5)a.(16:0/22:5)	Q3_329_+HCO2	#N/A	1348	154	260	1828	519	#N/A	282	700	343	284	854	260	1066	173	21272	5741	19896	48433	27763	37312	22870	15809	22178	62606	34613	37506	23689	5107	3451	4212	2384	4092	6142	5635	1047	3740	8026	1311	21652	28316	27216	18612	7463	9197	8677	7147	21891
PC (38:5)b.(18:1/20:4)	Q3_281_+HCO2	397	269	1847	529	554	269	169	543	376	0	25	276	55	269	454	546	536	652	1585	537	3017	1108	1333	1550	3386	1803	1795	250	789	615	292	308	386	744	180	680	0	2273	751	2768	1767	2021	2507	1656	897	388	622	2299
PC (38:5)b.(18:1/20:4)	Q3_303_+HCO2	0	801	175	9	268	658	169	285	107	1390	0	534	285	279	578	1109	586	2141	3902	1352	4127	1957	894	3118	4771	2339	1667	659	0	263	115	1545	537	1046	1226	269	0	2168	404	1118	3323	2099	1939	3597	2788	2146	1999	3706
PC (38:6)a.(16:0/22:6)	Q3_255_+HCO2	2164	932	1203	2499	947	1473	1217	723	2782	1345	1140	488	1087	1228	492	1026133	196201	1639707	2264306	1645843	1396537	1117853	812777	998616	2213652	2105823	2867676	1561484	228934	234408	208932	259743	257291	258435	275646	260844	241988	863676	201931	1334361	2429332	2822876	2912653	772413	612111	649112	448169	1768540
PC (38:6)a.(16:0/22:6)	Q3_327_+HCO2	927	1217	492	705	487	950	2273	0	1146	1622	1314	1112	1682	916	733	882238	198292	1335512	2021897	1420064	1152992	994974	664765	829168	1889485	1806864	2551637	1321891	192498	203283	222577	210961	198744	208229	237663	228017	221564	707327	161398	1141555	2179732	2491356	2378521	621899	527618	550557	368611	1482627
PC (38:6)b.(18:1/20:5)	Q3_281_+HCO2	308	0	177	202	499	936	310	426	0	19	427	211	783	280	535	4495	1993	9789	27096	7949	9741	10172	10430	4670	7277	10725	10221	3957	420	836	1457	2134	411	1576	3733	663	260	6103	1329	6541	8641	5853	4538	4575	5775	4424	6622	6834
PC (38:6)b.(18:1/20:5)	Q3_301_+HCO2	629	171	266	279	1119	529	44	558	0	492	555	554	0	1413	0	3184	541	5297	7773	3827	9282	7880	3386	4378	8579	6487	7232	4665	1480	1862	875	1419	801	256	1035	428	1370	4505	538	6534	9199	3448	5585	3350	3207	5218	4990	5228
PC (38:6)c.(18:2/20:4)	Q3_279_+HCO2	942	52	534	831	780	503	0	194	261	344	611	529	489	1351	244	1031	247	1205	1643	1381	2297	3049	1498	1284	368	676	544	623	768	1263	494	522	1738	1722	867	491	872	1100	1333	0	2498	489	546	1073	1270	1004	502	1961
PC (38:6)c.(18:2/20:4)	Q3_303_+HCO2	363	425	520	803	241	863	69	118	248	1080	517	512	499	256	513	1520	665	764	1776	1586	3361	2021	560	248	2745	2217	783	1031	787	762	793	739	770	1046	1000	1032	1245	1202	168	1330	1378	1760	1517	1406	2082	1877	1077	1825
PC (39:5)a.(17:0/22:5)	Q3_269_+HCO2	42	458	85	457	1110	690	389	439	219	781	1120	548	0	222	668	918	673	674	1770	916	1060	1393	440	102	662	935	773	1757	550	231	0	1317	893	231	447	204	466	793	658	884	1466	865	911	810	881	543	441	439
PC (39:5)a.(17:0/22:5)	Q3_329_+HCO2	0	464	526	328	220	894	0	995	450	1	221	0	662	889	230	216	882	342	684	837	1590	802	578	446	912	237	772	1239	416	1483	1139	438	558	30	471	221	232	362	222	1006	20	909	361	1118	918	665	520	306
PC (39:5)b.(17:0/22:5)	Q3_269_+HCO2	640	446	848	691	855	502	478	339	572	508	194	854	515	12	626	632	519	330	552	310	880	1103	796	1188	506	574	677	1017	527	296	678	1540	875	507	111	515	839	556	507	781	206	808	879	64	959	344	1198	516
PC (39:5)b.(17:0/22:5)	Q3_329_+HCO2	386	198	346	584	866	1072	593	1018	504	0	657	1219	76	509	371	38	699	514	1559	1806	846	509	504	514	1018	1156	685	656	522	164	875	513	849	1031	364	835	510	656	299	1560	847	1234	150	237	445	682	548	736
PC (40:5)a.(18:0/22:5)	Q3_283_+HCO2	953	920	1377	74	156	1213	680	736	1253	1130	1417	1031	1014	945	1240	103890	45566	408291	373610	354139	206049	150442	102118	174530	382796	351461	459219	412239	92196	86574	93822	95669	107565	102597	110838	111482	99044	274177	109706	463402	859590	1039074	947981	286254	247583	201161	174223	1052130
PC (40:5)a.(18:0/22:5)	Q3_329_+HCO2	372	751	280	793	748	1433	122	830	1070	942	449	206	240	178	485	35632	14131	125205	112619	93903	72714	41050	37493	57242	108491	120058	149196	110259	29129	32936	30077	30783	31366	32335	37512	33375	27797	92270	32724	140309	252644	293944	307665	85507	77101	63744	54658	343273
PC (40:5)b.(20:1/20:4)	Q3_303_+HCO2	401	621	184	504	146	393	186	139	111	340	519	17	195	196	752	160	233	348	280	340	325	376	233	558	206	801	408	557	297	194	691	128	309	790	432	570	69	620	439	873	588	317	617	286	317	209	413	1130
PC (40:5)b.(20:1/20:4)	Q3_309_+HCO2	299	250	133	464	490	301	184	264	447	591	165	342	523	333	533	424	220	513	443	382	341	509	479	509	175	71	367	45	95	346	173	183	131	453	642	385	523	260	196	699	619	636	171	716	123	235	627	262
PC (40:6).(18:0/22:6)	Q3_283_+HCO2	937	1945	577	821	973	701	730	550	1071	529	555	1333	1050	613	1753	1461438	554046	5655223	4963818	4829424	2828779	1996314	1477360	2516789	5095236	5230651	6375482	5864916	1265750	1247311	1195285	1333035	1438319	1339735	1491487	1490230	1351081	3852776	1571992	6591269	11794879	13586653	13801496	3907945	3252524	2815094	2487562	14645811
PC (40:6).(18:0/22:6)	Q3_327_+HCO2	1540	989	972	644	698	550	859	619	1238	867	85	1053	1033	543	898	1008106	354996	3923695	3317301	3308725	1891261	1409272	1073524	1728512	3651937	3616596	4337192	3805217	844709	888486	899284	928094	929906	960273	999494	1016007	906101	2647381	1039608	4328922	7946099	9204568	9776180	2636037	2337021	2015549	1699270	10101543
PC (40:7)a.(18:1/22:6)	Q3_281_+HCO2	1220	259	1198	228	254	1991	0	1362	1532	258	263	488	795	1222	277	95179	16234	259352	429278	131947	153853	156721	151976	175891	198718	216391	201875	127478	30515	32404	29591	32093	25725	29435	33158	31140	28476	177771	30883	220503	397571	334232	432703	135778	145470	158887	168000	408578
PC (40:7)a.(18:1/22:6)	Q3_327_+HCO2	1568	255	529	225	1272	375	568	656	634	646	506	312	254	46	969	36136	5835	73345	120979	72960	53709	45321	38048	54575	79619	76035	86626	53273	15020	18713	18216	18489	11593	14742	20102	15608	14360	89824	19207	140407	258570	198891	281265	72018	44839	69381	38633	227633
PC (40:7)b.(18:1/22:6)	Q3_281_+HCO2	611	412	231	228	229	905	1006	1288	681	239	320	1151	1027	401	482	113831	12599	235867	416620	123683	150533	133315	153873	175808	163606	210088	217696	98445	28339	25435	36277	29541	30112	30053	30857	29984	25882	168100	27566	225917	367737	297057	366290	146577	135941	183121	149039	362113
PC (40:7)b.(18:1/22:6)	Q3_327_+HCO2	1423	843	735	0	759	0	0	824	602	463	208	56	893	175	440	35832	4939	85339	113235	56858	59741	41480	32211	43634	64555	62624	83074	61736	15131	17388	18731	16199	13325	16395	15180	18867	16049	85909	16008	125007	254180	186519	233348	62173	38750	57263	37427	213501
PC (40:8)a.(18:2/22:6)	Q3_279_+HCO2	780	703	680	566	346	331	593	526	1070	1202	432	684	400	828	245	20995	3981	27552	37219	21650	31865	25676	11886	14128	30298	36439	62059	27224	9733	8390	7853	7394	10317	7245	7556	10597	6085	45475	13572	35889	108439	63981	90626	23351	18375	24337	14738	84921
PC (40:8)a.(18:2/22:6)	Q3_327_+HCO2	506	369	692	494	734	857	263	427	540	89	703	187	44	0	317	15475	2911	20470	20320	14000	18832	15381	10178	10765	26285	32066	50830	14520	6883	4494	5216	5989	7065	6510	7958	6669	3359	38595	6587	19516	84760	45877	64391	17517	10074	13161	10304	63695
PC (40:8)b.(20:4/20:4)	Q3_303_+HCO2	357	997	659	763	154	353	396	0	665	0	901	944	363	5	837	1177	154	417	794	445	634	258	248	200	537	1040	227	819	1023	135	831	411	154	1057	459	0	875	155	220	796	1056	614	893	135	501	474	650	882
PG (36:1)a.(18:0/18:1)	Q3_281_-H	699503	450694	140560	158913	490475	520343	778	375	552	683	525	0	707	538	0	909088	888131	941676	916341	802754	1047470	806301	715729	726653	796470	951518	908059	852304	1065016	982715	904747	1019790	909316	882787	907811	991919	945620	855519	745728	844159	595911	846552	775400	649941	898386	865310	642560	847906
PG (36:1)a.(18:0/18:1)	Q3_283_-H	14968	11918	2347	2790	9314	8254	519	135	557	242	940	764	608	764	290	16321	10583	21189	22531	9535	17402	19208	15843	12362	8781	16199	12838	18563	15972	12204	13329	16726	15746	17761	15525	21956	12389	10033	11074	15305	9597	12053	9572	14504	14377	14248	10353	16134
PG (36:1)b.(18:0/18:1)	Q3_281_-H	852816	414537	175056	183764	512639	526274	256	701	785	556	264	754	848	331	181	816931	949667	918888	959528	739054	960584	805149	761646	762870	773417	997636	828696	925883	1007750	937768	1009357	963077	875322	925218	1029359	999993	883822	799476	671388	885658	544640	725278	767220	754184	891813	728745	708370	866640
PG (36:1)b.(18:0/18:1)	Q3_283_-H	11535	7019	2927	3728	7424	9224	505	486	515	274	1290	237	359	745	250	13894	14966	13969	23341	11683	15567	10039	13226	9919	12690	20116	18089	17979	13622	21108	20324	13202	10350	16332	15832	16627	18286	11197	9648	11500	6668	13145	11695	10400	14646	13342	12435	14288
PI (32:1).(14:0/18:1)	Q3_281_-H	521	476	217	378	509	133	445	281	338	176	224	192	431	159	223	537	428	446	728	583	486	491	531	661	454	665	231	945	832	182	752	464	820	591	603	756	280	396	804	988	693	444	601	848	323	868	697	745
PI (32:1).(16:0/16:1)	Q3_253_-H	156	161	381	262	526	226	523	306	507	206	115	482	125	260	706	245	154	461	397	682	1003	482	606	512	225	781	468	467	209	421	727	753	891	398	58	559	778	124	625	242	225	412	277	148	303	565	1184	373
PI (32:1)	Q3_152_-H	379	1130	343	379	892	608	356	250	875	473	828	1193	349	705	458	927	851	577	1289	821	1692	1452	596	673	1019	105	1342	557	464	1170	612	647	287	606	1405	633	562	643	1072	944	963	980	582	722	1971	651	973	1536
PI (32:1)	Q3_241_-H	296	960	1660	1492	1107	443	525	1261	983	671	697	457	502	806	490	6357	644	20102	1095	837	1776	8732	2460	2902	3127	2835	10410	2134	332	1114	564	190	852	1320	392	1045	1085	4644	1570	1791	2260	2445	1002	1451	12905	8824	4112	1973
PI (32:1)	Q3_259_-H	592	669	928	647	942	624	226	3	665	22	401	771	505	318	764	541	419	830	730	781	1184	766	247	877	317	320	586	1023	756	273	303	578	853	924	510	349	549	1298	1678	931	316	770	1335	735	224	541	307	883
PI (34:1).(16:0/18:1)	Q3_281_-H	271	358	933	490	761	260	108	266	304	161	654	117	156	299	493	3159	533	3037	5107	3209	7927	5043	3056	3212	6013	4775	4722	2440	738	916	1108	275	1260	295	445	987	923	2001	163	1210	1085	1131	2166	1902	2852	1766	1835	2068
PI (34:1).(18:0/16:1)	Q3_253_-H	489	267	1122	626	541	250	1040	273	0	348	548	353	546	371	555	0	1406	1910	1561	1634	3212	555	1865	255	802	846	545	1661	492	272	526	276	946	821	838	0	1051	509	254	1397	542	288	270	1639	1727	280	1169	1043
PI (34:1).(18:0/16:1)	Q3_283_-H	395	0	252	261	1016	821	1340	595	824	518	811	815	1111	829	251	10230	4159	62772	143872	14923	17385	19429	20287	36629	47979	51879	71740	31799	3214	7309	8858	4261	4249	5124	2306	2714	2397	8461	1643	6323	14006	16258	11182	7992	12604	14354	22712	22546
PI (34:1)	Q3_241_-H	#N/A	431	1241	803	1580	450	#N/A	949	1021	164	1047	504	1549	0	319	3349	3082	4917	3991	1893	5209	4579	1589	2410	5211	3686	3046	2624	2270	2028	2874	2641	2998	3942	2111	4229	1189	4151	1626	3018	2417	2228	1309	2289	8681	5884	5316	1506
PI (34:2).(16:0/18:2)	Q3_279_-H	1106	1402	470	1167	1166	694	505	1162	950	728	468	433	1521	230	0	2606	1639	3643	2840	1576	6392	5185	1761	1180	5189	5088	5669	2729	1628	1148	2787	885	1960	1303	1327	1598	1404	3328	906	1469	3622	314	1726	920	2864	6149	1755	2688
PI (34:2)	Q3_152_-H	73	232	408	79	33	231	128	187	43	521	276	169	170	0	0	519	262	241	247	198	240	266	0	446	166	820	598	275	690	688	337	189	690	342	652	98	0	144	0	0	57	457	527	321	39	241	232	50
PI (34:2)	Q3_241_-H	439	0	233	814	242	227	128	0	1153	474	32	169	0	190	360	0	0	425	1429	672	1195	97	922	728	461	1254	782	1431	308	840	274	875	48	0	763	704	814	668	162	0	646	689	840	487	3013	2961	608	723
PI (34:2)	Q3_259_-H	0	401	275	170	231	231	3	187	230	0	400	169	276	54	340	504	14	202	46	73	0	45	168	0	274	208	239	166	0	230	0	165	166	26	460	33	1015	0	144	65	753	0	0	0	201	276	90	40
PI (36:1).(18:0/18:1)	Q3_281_-H	#N/A	670	413	361	249	189	#N/A	580	380	407	423	499	461	724	723	2331	790	3521	3079	1647	7037	1316	1933	3000	2903	2952	1686	158	444	529	178	748	446	809	99	551	1061	994	1053	181	1610	280	872	318	1323	1130	899	544
PI (36:1).(18:0/18:1)	Q3_283_-H	#N/A	336	911	126	251	624	#N/A	268	701	65	359	342	766	315	451	2226	120	1698	3484	2071	7287	1255	2038	2207	3374	4043	1888	3268	514	1128	1167	657	522	1073	164	1021	790	2197	450	1797	1577	2094	768	1061	2555	950	610	1559
PI (36:2)a.(18:0/18:2)	Q3_279_-H	138	1449	1584	773	522	249	365	1018	265	259	547	254	499	739	0	3647	2353	1545	1890	1266	6277	1385	3273	2235	1309	4795	2088	1592	323	1235	1572	261	761	1056	1038	548	505	1245	263	519	1802	1231	515	964	1622	262	1301	1844
PI (36:2)a.(18:0/18:2)	Q3_283_-H	255	0	248	0	436	262	224	604	40	265	499	610	354	0	525	3133	2415	1023	1371	1518	8635	2241	512	1057	2606	6127	3136	2523	264	540	956	717	253	198	829	296	663	928	1674	1035	1071	2645	2097	2406	1618	2574	2577	2972
PI (36:2)b.(18:1/18:1)	Q3_281_-H	1480	0	779	768	1034	0	0	1265	889	459	254	777	256	0	520	1219	1262	3218	3432	507	3415	2822	3580	2804	581	1175	2551	2583	246	781	784	1297	412	521	258	784	114	1440	1265	1544	999	252	731	963	4684	2110	1320	1518
PI (36:2)c	Q3_152_-H	#N/A	345	720	579	252	1085	#N/A	237	246	0	0	0	0	0	490	1189	2063	3951	941	2385	1985	257	591	318	2922	4211	1443	30	1127	3160	743	1222	2961	1556	2172	2822	2334	1534	2159	2148	504	1330	891	0	1804	5334	4274	2138
PI (36:2)c	Q3_241_-H	#N/A	3130	586	2448	2260	5133	#N/A	237	213	348	0	0	0	251	756	11138	17974	20223	23234	11884	11639	9891	1932	12689	12566	24008	12699	11804	4705	5802	11753	2520	21586	19613	8410	17852	20149	9651	21052	9835	4881	2745	5708	4089	18483	16928	18730	9973
PI (36:3).(18:1/18:2)	Q3_279_-H	#N/A	818	856	820	544	169	#N/A	437	0	0	271	340	2202	545	277	953	543	535	830	21	3812	276	1494	1620	3038	1067	1079	267	0	0	1359	55	261	276	1369	276	1192	549	1087	1924	276	0	1383	391	1357	273	0	267
PI (36:4).(16:0/20:4)	Q3_303_-H	#N/A	921	0	224	340	712	#N/A	245	397	558	1244	794	704	0	0	4755	1523	7675	12744	3431	16541	5028	4519	3763	15555	7786	9281	3738	935	709	428	1140	968	970	1439	939	1443	1980	229	1637	2331	4357	1871	1237	973	2843	2666	3595
PI (37:4).(17:0/20:4)	Q3_303_-H	#N/A	245	288	135	220	318	#N/A	332	667	0	178	443	338	464	153	589	222	813	592	193	950	454	657	504	560	1077	1140	780	164	148	262	281	510	444	0	0	610	697	332	443	749	285	359	620	738	124	220	682
PI (37:4)	Q3_241_-H	#N/A	1014	1422	1149	1518	2238	#N/A	351	545	448	419	764	0	149	484	2887	3288	1253	2977	3603	3397	3813	3764	336	552	3908	287	3057	970	559	3444	3842	2103	3371	1550	2820	4428	2095	1294	1207	2035	2761	1913	2411	2811	3424	2689	1258
PI (38:4).(18:0/20:4)	Q3_283_-H	#N/A	1783	722	670	957	1368	#N/A	723	753	970	499	336	1899	1118	1149	8264	1587	14543	19386	6476	8620	14580	11233	7701	19769	19592	14851	6859	1009	958	2043	126	2515	1004	2883	403	2523	2695	228	2147	6022	3365	1374	1065	3421	3932	5424	4529
PI (38:5)a.(16:0/22:5)	Q3_329_-H	#N/A	161	538	678	683	359	#N/A	426	488	202	546	428	599	170	318	310	444	226	1446	1330	1463	722	861	835	3185	779	878	779	446	572	714	153	170	270	70	239	527	41	125	834	942	107	65	315	299	574	823	1006
PI (38:5)b.(18:1/20:4)	Q3_303_-H	39	353	247	0	896	1045	389	631	726	1136	219	706	1282	224	432	1766	609	3792	3711	1729	865	1100	354	2783	2129	3832	1281	1838	1470	643	213	522	1048	459	899	1172	967	1742	837	664	958	1843	1101	2818	1510	1391	579	2147
PI (38:5)c	Q3_152_-H	240	481	502	937	0	878	797	665	895	467	1153	928	677	961	466	9193	2076	15858	34485	10861	11651	13347	11425	9224	18725	22550	16913	12428	1832	971	1360	1832	1133	1573	1801	2933	1591	3986	449	4249	3024	5771	5291	4383	2978	6717	5850	5488
PI (38:5)c	Q3_241_-H	542	192	1588	1983	707	1241	44	449	1100	713	215	222	1845	714	0	43701	7753	68069	125757	60869	70454	64819	61370	50607	100474	137586	123187	46434	5373	5217	8032	5030	6761	5975	5863	7082	7060	14333	1310	10910	13366	32025	24056	18698	21801	25200	30552	23923
PI (38:5)c	Q3_259_-H	247	936	738	618	1089	464	478	987	690	1195	838	219	1422	708	1340	4094	646	9989	12056	7176	3326	4663	4909	3949	10804	11874	11124	3856	701	445	1137	1257	778	639	1365	2077	1613	1380	195	466	5546	3444	4868	1718	4100	1688	4116	3656
PI (38:6).(16:0/22:6)	Q3_255_-H	435	561	420	716	123	582	194	335	37	726	493	407	549	450	257	37034	6242	62495	125529	41368	58831	48175	21221	25594	76962	71397	93568	50168	11432	11942	12388	12725	17397	15052	17150	15613	14146	52758	20104	66293	104391	169675	155454	64655	48067	52420	32167	159673
PI (38:6).(16:0/22:6)	Q3_327_-H	224	307	11	371	118	344	202	200	513	312	117	386	308	333	370	6931	1660	12419	25730	9096	11509	10756	4363	5705	15902	15324	17390	7921	2831	2952	2812	2649	3627	2805	4442	3627	3503	9362	3279	12774	21125	33484	31459	14950	7829	8140	7124	31556
PI (40:6)	Q3_152_-H	#N/A	243	596	194	374	345	#N/A	13	408	36	119	544	54	351	362	7530	1427	17121	18439	10120	8213	6930	6172	13064	19178	9748	17768	15007	2067	1542	1863	1657	3966	2302	307	3399	2663	5789	1841	6604	13651	20644	18598	6986	6732	6401	7227	31282
PI (40:6)	Q3_241_-H	#N/A	402	234	996	452	0	#N/A	86	478	648	0	0	278	249	443	28456	7341	84730	108687	65986	48066	27757	28170	50589	85651	72314	100058	63296	10257	10369	11832	12551	12301	14589	9546	11496	12476	22399	14299	32162	78249	109087	87381	38635	24206	38313	36193	169051
DSB (m18:0)	Q3_271_+Hd3.IS	#N/A	4717	24028	16827	27165	26176	#N/A	1756	1399	304	1607	581	54	584	2075	9478	17053	17155	11515	12418	14641	18329	21537	10602	11203	19543	19164	17578	49364	39649	36390	59905	69602	64936	52978	63138	60753	7650	10707	15959	4074	26801	11594	19892	7772	9100	11247	5502
DSB (m18:0)	Q3_44_+Hd3.IS	#N/A	209	1070	2676	3357	1161	#N/A	2022	3610	88	55	1078	456	473	568	331	840	2458	1494	286	139	1390	874	985	160	3466	162	147	1673	2377	3009	5095	5055	4971	4403	1364	4473	213	3358	122	353	1178	3422	1591	3794	3221	4565	980
SB (d18:1)	Q3_271_+Hd7.IS	#N/A	5846762	4138404	3959035	6576573	6860133	#N/A	11779	893	139	1664	3841	1856	3759	2586	8108172	13114280	12670840	12941318	10446229	10504216	7614461	6427476	7847827	5588353	15037701	9629541	9063079	15626730	15496840	15719496	19992520	18497118	18858984	14973318	18571944	16545136	7344229	10750779	9679204	6569526	9723913	10461170	9122310	12428570	8439611	10341484	13446363
SB (d18:0)	Q3_273_+Hd7.IS	#N/A	6674057	6726770	6550660	7541478	6794161	#N/A	4423	2925	4352	906	1874	1896	2581	9563	8912383	9809692	13993891	13021737	10600577	12276682	7565780	7143664	7953102	7320969	11352643	9306736	10002588	11503590	12425766	11112981	15675866	16940116	16556760	18128420	18496148	14211949	7346262	8924619	9094052	6513374	9908193	10301825	8609825	9544227	8074019	6456275	9833445
MAG (18:1)	Q3_272_+Hd7_SPLASH.IS	#N/A	63247	42053	37652	97824	85911	#N/A	217	46	111	330	205	96	100	36	198287	173472	231941	250872	149502	203895	173873	150619	144871	225179	235216	196153	201906	113329	115174	115813	168275	178241	175464	177540	182653	148084	176262	173202	171153	134904	166433	182407	142431	200427	194998	165450	183806
MAG (18:1)	Q3_290_+Hd7_SPLASH.IS	#N/A	23395	15518	19588	35164	30615	#N/A	74	425	263	214	643	44	302	249	91202	63442	88478	105749	69299	82931	78274	58110	71511	94935	110948	79225	93847	48196	43282	44961	69565	69594	64206	71470	72435	62145	75815	66023	55878	61602	72789	73499	51309	93706	79369	63535	72734
Cholesterol-H2O	Q3_147_+Hd7_SPLASH.IS	#N/A	1514674	1095222	1130474	1907573	2020078	#N/A	1531	199	486	2452	201	1017	755	1273	2485728	2832599	2534507	2587185	2473660	2456509	2475304	2482854	2839939	2651442	2485223	2490234	2541229	2232919	2205627	2234362	2510320	2749601	2606399	2508967	2318946	2762693	2800511	2621366	2648333	2228005	2523419	2349927	2493390	2833079	2651574	2675434	2486666
SBP (d18:1P)	Q3_271_+Hd7.IS	8451	6865	12907	8759	10437	8957	4048	5349	6373	1816	8263	6343	3853	1727	2507	21942	35640	39731	42194	18554	29957	6327	6819	15364	16759	29269	2917	27924	7644	18031	6665	3200	8037	20157	14077	7623	15681	26815	31655	13698	13322	11338	6015	21747	21859	52145	29398	17571
CER (m30:1).(m18:1/12:0)	Q3_266_+H.IS	4856421	237670304	207704080	201176496	294253280	286801856	#N/A	20880	12764	9602	5283	14608	11094	8712	14404	445586112	437315264	464864768	485965440	414383520	468860640	412262816	400740768	412447328	446478432	488081216	427839104	446862816	394499328	388468448	393835648	438232832	438892096	443804320	445617472	438656576	413490272	422160480	409795648	416130624	383438720	423645760	422376096	394812704	452552288	442306368	417200256	423361088
CER (m30:1).(m18:1/12:0)	Q3_284_+H.IS	209	33508	28792	14399	12061	27590	#N/A	886	459	579	1774	2639	237	1769	2509	52664	62805	78186	74220	49673	63267	61726	54559	36576	51687	64160	46417	48057	39061	58126	24596	58297	51069	55606	57300	52049	58471	39977	61049	58860	45611	50118	55251	38333	73024	40807	45560	33454
CER (m30:1).(m18:1/12:0)	Q3_448_+H.IS	468	21488	23498	15273	12629	21458	#N/A	3857	3352	520	4384	4371	4739	4807	2530	47372	48263	53977	68428	31719	62483	36845	39472	45791	45126	56586	45293	43216	42291	52427	39203	37805	55043	52820	32005	45909	39672	44376	41142	42435	43200	57550	29743	60626	53877	43718	42314	43884
CER (m30:0).(m18:0/12:0)	Q3_268_+H.IS	#N/A	345732320	331713920	331712160	380557056	370875104	#N/A	11227	11396	15443	3437	2511	4589	12238	13072	503563264	507872672	519556288	538404992	494203232	531722752	483798848	477576512	469842240	499598944	526893888	487932704	513706688	490049504	483265984	483688256	510230176	517498592	521749984	522909600	510745248	496407520	488337216	478495840	492931904	453292544	471800896	489410112	462259616	512322880	503603168	477851328	487526048
CER (m30:0).(m18:0/12:0)	Q3_286_+H.IS	#N/A	3229317	3092837	3009712	3637825	3315157	#N/A	471	298	342	325	756	3226	241	7	6455682	6432903	6315429	7246714	5851300	7131970	5855223	5752213	5753352	6395570	7395711	5945183	6551043	6033372	6080677	5875792	6822116	6968426	6697543	6761818	6292346	6134602	6273769	5804978	6302648	5084585	5949061	6070517	5727643	6680358	6420525	5989174	5731265
CER (m30:0).(m18:0/12:0)	Q3_450_+H.IS	#N/A	4314043	4037892	3813466	4527092	4293386	#N/A	2738	2986	5242	3055	414	793	4842	1346	8511833	8391273	8242582	9301823	7387311	8637486	7155307	7345797	7476496	8164662	8297507	7371585	8154452	8134169	7952749	8066059	8652713	8955280	8436484	8019282	8091846	7664102	8157463	7620792	7858551	6413195	7821077	7508337	7381489	8421725	8483305	7281297	7381647
CER (d30:1).(d18:1/12:0)	Q3_252_+H.IS	#N/A	16627038	9474658	10422669	18056168	17940016	#N/A	325	1200	1150	2231	158	1326	2424	1637	43716608	44703744	46659436	57520656	35539572	39283700	38768048	43766920	36062360	49217596	47107872	52342672	53601996	36162256	37947160	34916772	47144264	36399920	40310072	45357528	48300720	42656712	33063494	34288940	40622704	33785316	47602392	45709324	33970444	42442824	38486796	34711868	44136044
CER (d30:1).(d18:1/12:0)	Q3_264_+H.IS	#N/A	138057472	84392120	94424728	167642144	165350800	#N/A	4184	4887	4167	8816	7056	11655	3419	8534	289536512	306407776	309904640	332233824	267482512	302819968	270373120	298826048	274347136	326239072	311613472	319476608	326270432	263041072	250035152	265265872	302923456	277835520	309966336	319965504	312563136	261808240	270381024	260380672	308557536	263848256	333345696	306769760	264529120	307951552	285352512	254630192	309763264
CER (d30:1).(d18:1/12:0)	Q3_282_+H.IS	#N/A	11793760	7338582	7566955	12679581	13803019	#N/A	1020	1196	1739	143	2368	167	640	486	31476548	28681402	37387936	44195636	25690770	33421126	29031688	26313176	29255534	35467908	35915920	37762668	37874468	25849446	26583460	27021336	33677948	27516996	29653674	34769588	34990400	31809818	26998844	25051008	32307512	25253826	38857492	33451240	28428174	32773844	30317212	24482104	33694584
CER (d30:1).(d18:1/12:0)	Q3_446_+H.IS	#N/A	131387	97092	89059	173226	160682	#N/A	322	1446	807	817	466	822	1927	667	429519	387525	427335	523007	344699	366024	414991	372778	359659	446135	486017	418138	489768	331031	334902	341710	413433	404459	390903	453946	414282	361700	345350	297960	387388	301668	475582	461716	362252	486626	405866	287746	356824
CER (d30:1).(d18:1/12:0)	Q3_464_+H.IS	#N/A	16373	13241	8048	6979	13861	#N/A	916	3097	1879	1779	2131	111	969	1655	32228	26589	30765	28898	30030	31295	21414	29808	24300	35304	23350	29396	32629	21578	18208	25914	18230	23041	21986	27346	18624	20995	25924	23431	18977	20593	26059	23368	22134	19329	28876	23933	16724
CER (d30:0).(d18:0/12:0)	Q3_254_+H.IS	#N/A	6883992	6336286	5693175	7500879	8003443	#N/A	1119	1763	789	1181	899	77	728	976	16910102	17456258	21351934	21735348	15920694	19229458	14015807	13680037	13558285	16847268	19634616	17286046	16995294	14360798	15746973	15938595	18830312	18676562	16974362	19654790	18426988	17094674	14006651	12720474	14956200	10651787	15124522	16697477	13891189	16306347	16447285	14098539	15896876
CER (d30:0).(d18:0/12:0)	Q3_266_+H.IS	#N/A	29294432	28157222	27841350	30113690	34418984	#N/A	1351	2105	1718	1203	213	3323	2007	1028	76194688	69991832	78683496	89421496	64104584	85763000	56874336	61105620	61423620	71684856	77037592	68985072	72103968	66988276	64650632	63672824	78158800	70063568	78131552	82325312	82272360	74292208	54572152	61536260	67304168	51053172	56181856	66515036	56614152	72157608	69372208	61757244	63422088
CER (d30:0).(d18:0/12:0)	Q3_284_+H.IS	#N/A	32145154	32754636	31814248	36666664	37027420	#N/A	1374	5832	4877	3443	1509	3288	3958	2810	79095312	83283688	86377432	96310304	69081168	91259880	61667788	61702424	60916644	82981688	95888584	67658520	77218856	74084416	73079112	69995320	87672592	87055456	83674832	92699168	93126416	78597000	67339616	65003076	75517112	56035256	59735736	74931648	65379772	71092304	71927000	65534560	65313404
CER (d30:0).(d18:0/12:0)	Q3_448_+H.IS	#N/A	3886967	3574021	3649650	4364134	4099631	#N/A	0	1177	578	152	97	0	431	543	9216283	9096138	9357469	10673624	7604870	9975156	7007712	6546437	6445405	9081684	10116556	7427718	8821110	8917535	8822722	7841608	9664406	10218431	9013935	9201003	11452810	9068717	7829148	7275233	8338898	6623564	7186560	8310715	7324409	8819541	8703862	6633972	7445668
CER (d30:0).(d18:0/12:0)	Q3_466_+H.IS	#N/A	9317511	8363038	7868670	9410284	9258364	#N/A	2486	1032	1146	2238	2144	2436	3980	471	21120654	18997680	23322116	23710700	16691665	21747588	16506299	17097500	15879835	19752624	23159464	18329366	20075812	19847380	20755276	19733668	21110352	22182960	20080748	23913184	23955712	17777894	18671640	17024662	17980460	15635464	17316012	18124980	17213176	19764702	20118042	16428499	18169038
LPC (18:1)	Q3_184_+Hd7_SPLASH.IS	#N/A	233222352	136779872	134077872	271086976	264651424	#N/A	3759	37720	43370	49191	57512	53653	47600	53862	338477024	350880544	416185856	391799008	331205728	376586304	322633408	312786304	320897696	380551936	374627968	370165984	374242144	362683680	366682688	348021536	424610624	414159872	410806048	447394144	450192256	423670592	338978688	316631712	333164800	303123008	340188448	363007488	325731936	370804640	395872896	397381728	365701536
HCER (26:1).(18:1/8:0)	Q3_252_+H.IS	#N/A	10878035	5636466	5606426	12443305	12466457	#N/A	403	935	351	580	698	404	551	471	30657300	35152376	39146072	41118396	24979494	36455616	25612308	21775692	25852840	30231676	40175624	30483254	30433864	29663056	27958376	28828180	36495576	35175148	34836400	37592244	38624324	32639920	26609352	28570790	28281276	19132638	27417170	25467976	23423418	31060752	31433458	29301022	28499670
HCER (26:1).(18:1/8:0)	Q3_264_+H.IS	#N/A	102093520	54286008	50988848	108915416	105057240	#N/A	432	4806	4153	4705	5144	4796	4031	5610	209405744	224194224	230575520	238596864	188225488	231329120	178975968	160636416	184396384	196506464	229324432	201703504	206358416	200746048	194453040	193735040	220807648	224101872	219380368	227285392	223648464	209284944	183951168	193866096	193073200	153172448	192963536	189664304	179040608	219152992	216906816	219773680	195226016
HCER (26:1).(18:1/8:0)	Q3_282_+H.IS	#N/A	10022147	5191725	4877355	11316196	11066051	#N/A	601	569	524	897	477	602	908	794	25504514	31627662	33612796	35429812	23808718	31146118	24149968	20189382	22088580	25890018	35047916	22987064	28002042	24668842	25427320	23838284	31650188	34291608	31830090	32976518	32829286	28384656	22369680	25989176	25010352	16470829	24967990	22964954	20867404	29615638	29527070	29449380	26074458
HCER (26:1).(18:1/8:0)	Q3_390_+H.IS	#N/A	6625178	3577180	3207219	7776232	7831306	#N/A	527	381	512	211	740	41	444	198	18992634	23029518	24393154	24588344	15719231	24728884	16304743	13570462	15564228	18000760	24599220	19352902	19513188	17650778	17522188	17524794	21632956	21652966	22619194	23668256	23954352	21549408	16254407	17883446	17507430	11815847	16976814	15860120	15194998	19725472	20152546	19446296	17705392
HCER (26:1).(18:1/8:0)	Q3_408_+H.IS	#N/A	39805416	19800180	20276208	47992428	45813508	#N/A	98	1481	1888	1661	1782	1142	2445	1775	103140968	119614552	120903776	134056024	89290432	122674264	86630872	77216848	88783792	98268760	131192568	102311432	97447288	96382808	100840872	98028360	104746848	119419208	113818000	116604056	119325656	111447544	82730616	97049704	95193736	66269108	91356168	88311840	82916024	111747648	109132896	102885616	102803264
HCER (26:1).(18:1/8:0)	Q3_60_+H.IS	#N/A	229631	108409	110307	253217	236518	#N/A	503	589	939	646	563	324	329	206	572715	710577	729523	828704	489413	793939	507932	435401	510648	594203	841925	593988	614542	641820	604435	554264	784212	787892	745144	710496	694578	611298	492795	579877	552773	386560	535415	527537	484260	717404	660665	654668	589310
DAG (15:0/18:1)	Q3_299_+NH4d7_SPLASH.IS	#N/A	13466985	9993751	10435001	20334694	18212260	#N/A	13794	1398	10030	10296	2414	981	5750	10639	51395536	46000644	58793216	60222620	43241948	49855104	40854388	33931568	38713364	52805412	65152144	44519840	43759928	28403770	25083998	25300388	42744936	40125012	37753844	37794528	41805568	34754444	38684248	33933008	40588332	36809172	45641496	47089648	34930704	47985540	43216444	25653778	42933272
DAG (15:0/18:1)	Q3_346_+NH4d7_SPLASH.IS	#N/A	13396507	10574106	10870673	20180312	20288364	#N/A	8290	5606	5250	1616	0	2115	9293	3544	49186816	45079656	56471472	61392772	45711048	50372296	43843420	39526460	36935728	51178124	58747556	46865216	43958624	27859744	26113140	25411010	40631396	41987052	39618616	42442892	42548100	32146536	40580724	36509120	43446224	39193404	48870124	46948372	40036972	46597668	41837000	27303294	42705696
CE (18:1)	#NAME?	#N/A	4878428	3717741	3473383	6294325	5388537	#N/A	15990	8470	10291	10448	6993	11331	9439	14016	3496069	4136786	3796817	2497750	3187898	3565094	4034021	4692698	4112761	3410333	1844568	3607583	2439725	6439466	5475800	6352344	6077823	5750990	4176436	4585314	3870957	4657148	5806460	5202562	4296251	5839681	4483551	3181690	4679967	3753229	4115905	5551591	3592007
SM (18:1/18:1)	Q3_104_+H_d9_SPLASH.IS	1486000	949556	433058	452168	1152361	1087903	74	0	453	645	374	122	1269	369	509	2495456	2333605	2550082	3128464	2244224	3016235	2150348	1966220	2130261	2432894	2920935	2515673	2735686	2272816	2216452	2251582	2824237	2665473	2739168	2920899	2907013	2453814	2143171	2081051	2511688	1765545	2252896	1962624	1971854	2750198	2347213	2184849	2389372
SM (18:1/18:1)	Q3_125_+H_d9_SPLASH.IS	24285466	14676108	7814419	7514540	19245078	17389582	1497	1592	4408	3349	3285	3430	7661	3854	3053	43658692	44128892	46645348	52157152	37242448	48158408	36039332	33224570	35479744	42958508	47809240	39907812	43791332	35770020	37123468	37691996	45245936	43487456	44053324	46010196	45789636	42691164	35843512	35827344	37459724	29190442	37084428	34539068	33096214	42352132	37890568	36336860	37798248
SM (18:1/18:1)	Q3_184_+H_d9_SPLASH.IS	385330784	310912800	170272160	173649760	360701408	362047872	16739	68665	37483	69397	53241	67026	45498	53443	74571	583077376	608464384	611868736	600561792	540608320	625854144	539834432	521004480	545264000	587992512	575075584	578461632	580815232	532789152	519000736	543992448	603674688	604705152	574078848	622139008	604082496	582174848	544042112	517326144	553325056	481349856	537940416	500511712	514266208	585908096	568679488	537258240	550738880
SM (18:1/18:1)	Q3_264_+H_d9_SPLASH.IS	2163622	1416090	649849	628448	1846828	1844256	943	1173	776	722	1243	219	1685	515	647	3859396	4018343	4387451	4632713	3361184	4427274	3316407	2917138	3169595	3915107	4563317	3466225	3976505	3115367	3360303	3095574	4213729	3778232	4029904	4354287	4406518	3794436	3167820	3100971	3295169	2573363	3512297	3188882	2844431	3867206	3598665	3126277	3333981
SM (18:1/18:1)	Q3_86_+H_d9_SPLASH.IS	10759185	7248022	3402578	3197853	8418968	8452234	579	2140	1542	2308	1609	1951	1167	2886	1994	17337282	17909496	21575058	22594514	16783428	20201512	15724450	14588560	16062435	18960982	22724998	18515766	20836972	16222759	16624151	16440519	20178168	19569128	20397894	22187096	21085656	18322284	15230852	14796206	17665200	13020020	16117536	14907879	14693885	19930896	17082028	15854593	17956758
PC (15:0/18:1)	Q3_288_+HCO2d7_SPLASH.IS	24135990	22510112	13490027	13366095	25085828	24815400	5370	10367	6876	8031	5927	2188	6153	8890	10254	35962576	40181908	39193672	41713932	35076824	39911344	33923200	31552092	31548162	37706060	38109180	34640384	36472936	36736128	37417312	37634384	38700328	37986028	38344176	42441088	42064780	36855104	36781588	33718076	33700492	27455932	32362830	32552304	31400728	38435556	35252644	32868002	33417946
PC (15:0/18:1)	Q3_104_+Hd7_SPLASH.IS	4389218	2536640	1550184	1497644	3100650	3217129	167	188	361	2077	2256	199	1761	1107	1347	6079019	5985742	6788768	7185956	5573155	6698679	5220471	5112144	5310320	6385446	6919553	5586142	6106295	5135371	5249101	5249115	5998576	6183629	6061648	6371324	6119863	5898217	5496579	5126093	5587070	4525156	5546085	5562893	4994066	6268512	5704900	5184464	5311564
PC (15:0/18:1)	Q3_125_+Hd7_SPLASH.IS	23271464	13829479	7766191	8063328	17098802	17236358	2227	4778	5551	2880	2905	5233	5382	9063	4458	36241236	33181334	38269524	42622676	30301946	37077764	29469024	29354500	31150044	36819244	41380808	32188812	36425172	30370612	29428556	29579434	35411796	34597504	35467476	36627936	37028900	33158464	32244042	29081844	32609120	25215972	31377186	31681300	28120166	35319212	33054112	29591200	31421474
PC (15:0/18:1)	Q3_184_+Hd7_SPLASH.IS	983875648	861230336	663067456	641394880	946735936	940550784	135048	202206	228339	285972	239817	300892	313669	313153	373739	1146228480	1111580032	1158395648	1171061632	1095736576	1170333184	1088587008	1089960832	1088414080	1141698688	1153179264	1129172480	1153946880	1085589248	1085991808	1092725632	1132148608	1134671360	1138169472	1165506304	1147407360	1126929152	1079500288	1064803840	1110708480	1037880768	1072259200	1067051008	1065689664	1117152000	1121644672	1061695232	1090891648
PC (15:0/18:1)	Q3_86_+Hd7_SPLASH.IS	7821660	4404771	2554643	2534327	5481262	5259872	266	1820	1907	1305	1387	634	2263	1363	1041	10605823	10387330	11528530	12880713	9070240	11858803	9062109	8976532	9139761	11486181	12866977	9892071	11139605	9506987	9469536	9549006	10685231	10830932	10399659	11307015	11319915	10158808	9639946	9060413	10108051	7929182	9788757	9696038	8820992	11019084	10165559	9140408	8897542
TAG (15:0/18:1/15:0)	Q3_570_+NH4_SPLASH.IS	#N/A	147569920	133269504	131371128	190104480	204826592	#N/A	125286	68883	142271	87966	110015	122823	115985	108674	202216112	209591808	202984816	180282752	181286752	215169456	228424320	238675824	235359728	228943808	113970992	214527680	137585312	235388400	221637888	236949776	218855072	230470144	231049536	222103888	219708128	208002448	250697168	244209808	247371936	234721616	242151712	204588192	241900496	217112048	213708080	236344320	216001408
HCER (36:1).(18:1/18:0)	Q3_257_+Hd5.IS	#N/A	612525	215432	211818	768120	755707	#N/A	856	1723	682	1343	37	1243	524	1029	1598919	1938402	2469868	2344858	1449321	2416674	1516223	1282548	1528141	1810042	1931051	1852699	1950865	1414984	1468184	1376211	2027411	1856628	1909764	2194263	2042637	1857352	1308001	1497786	1616623	1112180	1731956	1681623	1358778	1885579	1493534	1436411	1827465
HCER (36:1).(18:1/18:0)	Q3_269_+Hd5.IS	#N/A	6051795	2423654	2299862	8410863	7997269	#N/A	895	89	1993	1262	1172	247	2672	1522	18526344	20169898	24245590	28320952	16911484	23455456	16107245	15397109	15710064	19226252	24239260	19471332	19691340	15570224	15590114	15710683	19435426	22378996	21621830	23184036	22965918	20764502	16268124	16107297	16946250	12570641	18418226	17557340	13851370	19352862	17198880	14167602	18602108
HCER (36:1).(18:1/18:0)	Q3_287_+Hd5.IS	#N/A	536349	222251	202346	639989	690189	#N/A	767	883	819	1714	558	134	115	280	1667964	1874273	2077802	2384254	1462865	1989170	1410965	1133712	1425306	1727861	2122854	1606079	1874770	1330828	1271210	1436980	1694665	1702480	1667754	1943754	1948059	1545863	1412426	1419251	1596764	1149004	1581789	1574960	1263387	1817287	1416062	1365412	1422685
HCER (36:1).(18:1/18:0)	Q3_553_+Hd5.IS	#N/A	2892010	1115842	1235619	3604757	3756069	#N/A	252	1145	189	455	538	1490	1026	555	8844939	11115600	11360273	12016281	7647013	10399574	8454462	6488863	8124102	8701852	11064311	8296389	9931794	7553835	7823094	8627910	9890327	9526494	9620023	11374711	12071013	9771937	7828526	7722061	9025220	6248454	9181613	8599958	7453123	9330808	8191162	7553684	8421633
HCER (36:1).(18:1/18:0)	Q3_60_+Hd5.IS	#N/A	24827	7806	11829	35101	30717	#N/A	111	859	434	729	875	286	1304	483	87525	93647	118641	132662	75021	124489	71361	60083	81093	95044	115915	102569	96494	69980	76450	69315	86659	84706	83149	85780	92921	88497	60472	55990	97379	73376	124757	105757	75236	85670	73312	60811	101540
HCER (36:1).(18:1/18:0)	Q3_715_+Hd5.IS	#N/A	14780196	5052740	5848763	20008008	18432306	#N/A	5832	10876	6962	1530	100	9527	521	4095	45721144	48388168	52858780	56388212	39894884	53036192	39392916	32849798	40287096	44031844	55815984	40949688	45742676	37871892	34464412	40401924	48727108	46953044	48078456	50183048	54799280	41992252	35071392	36360844	40471812	29242734	40487512	36607956	35301192	44563580	40457712	33885592	42375808
LPE (18:1)	Q3_288_-Hd7_SPLASH.IS	#N/A	4480785	2122354	2170392	5219506	4595838	#N/A	289	2546	1405	1512	1226	1749	1166	1819	4855980	7328095	7083132	7306317	6228496	7879158	5632735	4945434	5949185	6007946	8406771	6683820	6955281	9827934	9865453	9706624	11050188	11247364	11407659	11726632	11935031	10536526	4707295	6468737	5601520	5178362	6089138	5310934	4915573	7091413	5229151	4644849	6365185
PA (15:0-18:1)-Hd7_SPLASH	Q3_151_-H.IS	159	770	198	915	718	279	613	686	744	561	750	354	656	874	158	571	368	116	569	733	638	412	814	304	101	772	124	399	1334	599	570	654	390	578	180	281	793	782	1049	372	536	340	168	724	288	84	911	954
PA (15:0-18:1)-Hd7_SPLASH	Q3_288_-H.IS	1303	2180	917	1677	1470	5442	3828	2199	1754	1478	823	3847	6313	1814	3272	2385	432	3296	3156	7936	1428	3856	1394	656	2537	1527	608	2053	2425	906	3360	3698	9185	2765	3152	6987	7272	1296	669	544	2807	6531	2438	3793	2649	6841	1106	1434
PA (15:0-18:1)-Hd7_SPLASH	Q3_377_-H.IS	1845	5162	1669	1787	3298	2356	2239	677	1226	3585	637	2902	2046	686	2966	2778	1460	5410	7071	3762	284	1185	952	3472	7244	5265	1672	5501	1693	783	2440	1252	717	1878	1274	3977	6376	1650	3521	5347	1120	3325	1368	3461	5356	8592	2016	2326
PA (15:0-18:1)-Hd7_SPLASH	Q3_417_-H.IS	191	227	805	931	639	706	616	487	148	743	1293	1929	118	1478	649	902	411	509	200	925	83	684	649	479	343	90	561	783	336	577	964	600	815	803	984	90	752	184	391	246	761	474	692	61	381	911	1079	394
PE (15:0/18:1)	Q3_288_-Hd7_SPLASH.IS	3278302	2574130	1519303	1604241	3072162	2928936	1362	3289	658	2216	2242	1489	2108	3152	2429	4001785	6001034	5657968	7255975	5294422	5982827	4430461	4162572	4462368	4822967	6258420	5241244	5763897	5654900	5765284	5373615	6390182	6302860	6501849	7056671	6967609	6237735	3259212	4846983	4960479	3392226	5211644	4359693	4399830	3407594	3464251	2772237	5130037
PG (15:0/18:1)	Q3_288_-Hd7_SPLASH.IS	1262494	9154416	6153182	6058910	8900007	9118934	333	16641	10166	12367	10282	13639	13514	10893	16620	18745762	20687260	18586358	23654376	16012603	20858290	14263354	14651681	15655850	17033852	19498586	15733517	15065988	19360338	19263740	19169054	19467808	18664358	19095776	20924586	20957076	18256044	18131106	16375394	15431292	11154917	13854894	13998302	15264079	17379788	20641760	16263522	16425976
PS (15:0/18:1)	Q3_241_-Hd7_SPLASH.IS	#N/A	130418	72407	64752	67519	77317	#N/A	4231	2766	6578	3664	3506	2515	6963	6989	744103	1428711	1213063	1457404	1002498	1230805	929010	748586	940481	966233	1214361	1058762	1150366	1576876	1485887	1584775	1479989	1522883	1510591	1443630	1506974	1293131	786408	1007098	856829	547351	1005277	857275	801015	1019981	1134939	1126279	1152630
PS (15:0/18:1)	Q3_288_-Hd7_SPLASH.IS	#N/A	54917	21452	25880	22729	29044	#N/A	2912	2611	1704	1237	265	4188	1897	2656	223721	504602	457195	501181	320932	420723	281166	261952	326867	330912	405097	358654	399606	540757	526786	509588	529171	505614	522394	511970	499764	456940	256081	351879	302331	179197	343324	278490	276912	354489	393744	358975	408734
PS (15:0/18:1)	Q3_377_-Hd7_SPLASH.IS	#N/A	31149	16242	14823	14505	10153	#N/A	1638	1430	2106	2013	2091	3421	2968	2038	165272	320349	252661	283275	203509	253285	184370	158556	208491	202868	265484	214596	234373	342651	330937	357628	319362	319783	335488	319339	295828	286168	165642	202245	181546	110098	211827	173485	164256	246131	249371	243125	256694
PS (15:0/18:1)	Q3_424_-Hd7_SPLASH.IS	#N/A	5118	4189	4346	1385	3013	#N/A	1399	1556	1533	1551	2437	1919	2058	2196	30346	50578	39419	47784	27222	36799	30979	20506	35608	29704	41935	34873	31348	60529	52536	53341	55932	41634	49849	44493	47024	51050	33117	38986	31975	17345	34150	21602	23055	35367	39625	38487	40252
PI (15:0/18:1)	Q3_288_-Hd7_SPLASH.IS	#N/A	515912	261522	300296	538527	466222	#N/A	1319	581	586	1099	1643	868	1128	302	1099916	1288411	1149143	1437761	1060327	1264398	1017247	838416	897736	1048053	1404464	996914	1123802	1114293	1161540	1098950	1166685	1146112	1236998	1261929	1243703	1182670	1108177	985374	850280	628495	894136	783353	883075	1308852	1130835	1024094	929604
[truncated: 4 more columns]

## Sheet: RT (raw)
Peptide	Transition	Samples-H2O_ExtrBlk_01_2 Peptide Retention Time	Samples-H2O_ExtrBlk_02 Peptide Retention Time	Samples-H2O_ExtrBlk_03 Peptide Retention Time	Samples-H2O_ExtrBlk_04 Peptide Retention Time	Samples-H2O_ExtrBlk_05 Peptide Retention Time	Samples-H2O_ExtrBlk_06 Peptide Retention Time	Samples-MeOH_01 Peptide Retention Time	Samples-MeOH_02 Peptide Retention Time	Samples-MeOH_03 Peptide Retention Time	Samples-MeOH_04 Peptide Retention Time	Samples-MeOH_05 Peptide Retention Time	Samples-MeOH_06 Peptide Retention Time	Samples-MeOH_07 Peptide Retention Time	Samples-MeOH_08 Peptide Retention Time	Samples-MeOH_09 Peptide Retention Time	Samples-Mut_1 Peptide Retention Time	Samples-Mut_10 Peptide Retention Time	Samples-Mut_11 Peptide Retention Time	Samples-Mut_12 Peptide Retention Time	Samples-Mut_13 Peptide Retention Time	Samples-Mut_2 Peptide Retention Time	Samples-Mut_3 Peptide Retention Time	Samples-Mut_4 Peptide Retention Time	Samples-Mut_5 Peptide Retention Time	Samples-Mut_6 Peptide Retention Time	Samples-Mut_7 Peptide Retention Time	Samples-Mut_8 Peptide Retention Time	Samples-Mut_9 Peptide Retention Time	Samples-QC5_1 Peptide Retention Time	Samples-QC5_2 Peptide Retention Time	Samples-QC5_3 Peptide Retention Time	Samples-QC5_4 Peptide Retention Time	Samples-QC5_5 Peptide Retention Time	Samples-QC5_6 Peptide Retention Time	Samples-QC5_7 Peptide Retention Time	Samples-QC5_8 Peptide Retention Time	Samples-QC5_9 Peptide Retention Time	Samples-WT_1 Peptide Retention Time	Samples-WT_10 Peptide Retention Time	Samples-WT_11 Peptide Retention Time	Samples-WT_12 Peptide Retention Time	Samples-WT_13 Peptide Retention Time	Samples-WT_14 Peptide Retention Time	Samples-WT_15 Peptide Retention Time	Samples-WT_2 Peptide Retention Time	Samples-WT_3 Peptide Retention Time	Samples-WT_4 Peptide Retention Time	Samples-WT_5 Peptide Retention Time
AcCa (12:0)	Q3_144_+H	#N/A	0.88	0.89	0.82	0.82	0.85	#N/A	0.99	0.88	0.9	0.9	0.92	0.92	0.99	0.89	0.89	0.99	0.82	0.89	0.92	0.82	0.89	0.89	0.9	0.9	0.89	0.89	0.82	0.82	0.89	0.9	0.89	0.9	0.82	0.89	0.92	0.9	0.88	0.92	0.9	0.82	0.89	0.89	0.95	0.89	0.89	0.92	0.89
AcCa (12:0)	Q3_183_+H	#N/A	0.88	0.89	0.82	0.82	0.85	#N/A	0.99	0.88	0.9	0.9	0.92	0.92	0.99	0.89	0.89	0.99	0.82	0.89	0.92	0.82	0.89	0.89	0.9	0.9	0.89	0.89	0.82	0.82	0.89	0.9	0.89	0.9	0.82	0.89	0.92	0.9	0.88	0.92	0.9	0.82	0.89	0.89	0.95	0.89	0.89	0.92	0.89
AcCa (12:0)	Q3_285_+H	#N/A	0.88	0.89	0.82	0.82	0.85	#N/A	0.99	0.88	0.9	0.9	0.92	0.92	0.99	0.89	0.89	0.99	0.82	0.89	0.92	0.82	0.89	0.89	0.9	0.9	0.89	0.89	0.82	0.82	0.89	0.9	0.89	0.9	0.82	0.89	0.92	0.9	0.88	0.92	0.9	0.82	0.89	0.89	0.95	0.89	0.89	0.92	0.89
AcCa (12:1)	Q3_144_+H	#N/A	0.92	0.94	1	0.94	0.98	#N/A	1.02	0.98	0.94	0.98	0.96	0.94	0.98	0.88	1.02	1.03	0.98	0.94	1	1.02	0.98	0.94	1.02	0.94	0.96	0.98	0.98	1.02	0.96	0.9	0.96	0.94	0.88	0.88	0.98	0.98	1.02	0.94	0.98	1	0.94	0.98	0.94	1.02	1.02	0.94	1.02
AcCa (12:1)	Q3_181_+H	#N/A	0.92	0.94	1	0.94	0.98	#N/A	1.02	0.98	0.94	0.98	0.96	0.94	0.98	0.88	1.02	1.03	0.98	0.94	1	1.02	0.98	0.94	1.02	0.94	0.96	0.98	0.98	1.02	0.96	0.9	0.96	0.94	0.88	0.88	0.98	0.98	1.02	0.94	0.98	1	0.94	0.98	0.94	1.02	1.02	0.94	1.02
AcCa (12:1)	Q3_283_+H	#N/A	0.92	0.94	1	0.94	0.98	#N/A	1.02	0.98	0.94	0.98	0.96	0.94	0.98	0.88	1.02	1.03	0.98	0.94	1	1.02	0.98	0.94	1.02	0.94	0.96	0.98	0.98	1.02	0.96	0.9	0.96	0.94	0.88	0.88	0.98	0.98	1.02	0.94	0.98	1	0.94	0.98	0.94	1.02	1.02	0.94	1.02
AcCa (13:1)	Q3_144_+H	#N/A	0.94	0.93	0.96	0.93	0.96	#N/A	1.07	1.01	1.01	0.99	1.01	0.96	1.01	1.04	0.99	0.93	0.99	1.04	0.99	0.96	0.93	0.93	1.01	0.93	1.01	1.01	1.01	1.07	0.99	1.07	0.93	0.99	1.04	1.04	0.99	0.93	1.04	0.99	0.93	0.93	0.93	1.04	0.93	1.01	0.93	1.03	0.93
AcCa (13:1)	Q3_195_+H	#N/A	0.94	0.93	0.96	0.93	0.96	#N/A	1.07	1.01	1.01	0.99	1.01	0.96	1.01	1.04	0.99	0.93	0.99	1.04	0.99	0.96	0.93	0.93	1.01	0.93	1.01	1.01	1.01	1.07	0.99	1.07	0.93	0.99	1.04	1.04	0.99	0.93	1.04	0.99	0.93	0.93	0.93	1.04	0.93	1.01	0.93	1.03	0.93
AcCa (13:1)	Q3_297_+H	#N/A	0.94	0.93	0.96	0.93	0.96	#N/A	1.07	1.01	1.01	0.99	1.01	0.96	1.01	1.04	0.99	0.93	0.99	1.04	0.99	0.96	0.93	0.93	1.01	0.93	1.01	1.01	1.01	1.07	0.99	1.07	0.93	0.99	1.04	1.04	0.99	0.93	1.04	0.99	0.93	0.93	0.93	1.04	0.93	1.01	0.93	1.03	0.93
AcCa (14:1)	Q3_144_+H	#N/A	1.41	1.42	1.42	1.46	1.42	#N/A	1.5	1.41	1.5	1.46	1.38	1.5	1.3	1.37	1.42	1.3	1.3	1.42	1.42	1.3	1.42	1.41	1.3	1.42	1.42	1.42	1.42	1.42	1.42	1.42	1.42	1.42	1.42	1.42	1.42	1.42	1.42	1.42	1.42	1.4	1.42	1.42	1.42	1.42	1.42	1.42	1.42
AcCa (14:1)	Q3_209_+H	#N/A	1.41	1.42	1.42	1.46	1.42	#N/A	1.5	1.41	1.5	1.46	1.38	1.5	1.3	1.37	1.42	1.3	1.3	1.42	1.42	1.3	1.42	1.41	1.3	1.42	1.42	1.42	1.42	1.42	1.42	1.42	1.42	1.42	1.42	1.42	1.42	1.42	1.42	1.42	1.42	1.4	1.42	1.42	1.42	1.42	1.42	1.42	1.42
AcCa (14:1)	Q3_311_+H	#N/A	1.41	1.42	1.42	1.46	1.42	#N/A	1.5	1.41	1.5	1.46	1.38	1.5	1.3	1.37	1.42	1.3	1.3	1.42	1.42	1.3	1.42	1.41	1.3	1.42	1.42	1.42	1.42	1.42	1.42	1.42	1.42	1.42	1.42	1.42	1.42	1.42	1.42	1.42	1.42	1.4	1.42	1.42	1.42	1.42	1.42	1.42	1.42
AcCa (14:2)	Q3_144_+H	#N/A	1.29	1.3	1.3	1.26	1.21	#N/A	1.42	1.21	1.21	1.42	1.21	1.3	1.3	1.33	1.3	1.3	1.3	1.3	1.3	1.33	1.3	1.33	1.3	1.3	1.3	1.3	1.3	1.26	1.38	1.26	1.38	1.42	1.3	1.34	1.34	1.26	1.3	1.3	1.38	1.29	1.3	1.34	1.3	1.34	1.3	1.3	1.26
AcCa (14:2)	Q3_207_+H	#N/A	1.29	1.3	1.3	1.26	1.21	#N/A	1.42	1.21	1.21	1.42	1.21	1.3	1.3	1.33	1.3	1.3	1.3	1.3	1.3	1.33	1.3	1.33	1.3	1.3	1.3	1.3	1.3	1.26	1.38	1.26	1.38	1.42	1.3	1.34	1.34	1.26	1.3	1.3	1.38	1.29	1.3	1.34	1.3	1.34	1.3	1.3	1.26
AcCa (14:2)	Q3_309_+H	#N/A	1.29	1.3	1.3	1.26	1.21	#N/A	1.42	1.21	1.21	1.42	1.21	1.3	1.3	1.33	1.3	1.3	1.3	1.3	1.3	1.33	1.3	1.33	1.3	1.3	1.3	1.3	1.3	1.26	1.38	1.26	1.38	1.42	1.3	1.34	1.34	1.26	1.3	1.3	1.38	1.29	1.3	1.34	1.3	1.34	1.3	1.3	1.26
AcCa (16:0)	Q3_341_+H	#N/A	1.9	1.78	1.81	1.92	1.92	#N/A	1.77	1.92	1.78	1.78	1.86	1.92	1.78	1.81	1.88	1.77	1.88	1.88	1.86	1.88	1.85	1.85	1.85	1.85	1.85	1.78	1.89	1.92	1.78	1.88	1.85	1.92	1.78	1.88	1.81	1.85	1.85	1.89	1.81	1.85	1.88	1.85	1.85	1.85	1.92	1.92	1.92
AcCa (16:1)	Q3_144_+H	#N/A	1.39	1.41	1.55	1.51	1.48	#N/A	1.55	1.41	1.48	1.48	1.48	1.48	1.41	1.48	1.41	1.48	1.48	1.48	1.51	1.44	1.48	1.48	1.45	1.41	1.48	1.52	1.48	1.48	1.48	1.44	1.48	1.51	1.44	1.51	1.44	1.41	1.48	1.41	1.55	1.41	1.44	1.51	1.41	1.44	1.48	1.48	1.48
AcCa (16:1)	Q3_237_+H	#N/A	1.39	1.41	1.55	1.51	1.48	#N/A	1.55	1.41	1.48	1.48	1.48	1.48	1.41	1.48	1.41	1.48	1.48	1.48	1.51	1.44	1.48	1.48	1.45	1.41	1.48	1.52	1.48	1.48	1.48	1.44	1.48	1.51	1.44	1.51	1.44	1.41	1.48	1.41	1.55	1.41	1.44	1.51	1.41	1.44	1.48	1.48	1.48
AcCa (16:1)	Q3_339_+H	#N/A	1.39	1.41	1.55	1.51	1.48	#N/A	1.55	1.41	1.48	1.48	1.48	1.48	1.41	1.48	1.41	1.48	1.48	1.48	1.51	1.44	1.48	1.48	1.45	1.41	1.48	1.52	1.48	1.48	1.48	1.44	1.48	1.51	1.44	1.51	1.44	1.41	1.48	1.41	1.55	1.41	1.44	1.51	1.41	1.44	1.48	1.48	1.48
AcCa (18:0)	Q3_369_+H	#N/A	2.34	2.4	2.4	2.43	2.43	#N/A	2.3	2.32	2.4	2.35	2.35	2.43	2.38	2.38	2.38	2.38	2.3	2.43	2.3	2.32	2.4	2.3	2.43	2.32	2.38	2.38	2.35	2.32	2.43	2.4	2.3	2.4	2.35	2.4	2.38	2.38	2.32	2.4	2.3	2.4	2.38	2.43	2.38	2.32	2.35	2.35	2.43
AcCa (18:1)	Q3_144_+H	#N/A	2.28	2.1	2.26	2.09	2.15	#N/A	2.26	2.15	2.23	2.15	2.2	2.28	2.26	2.15	2.1	2.09	2.28	2.1	2.28	2.1	2.2	2.1	2.11	2.1	2.1	2.1	2.12	2.1	2.12	2.15	2.08	2.26	2.18	2.1	2.1	2.1	2.08	2.09	2.1	2.09	2.18	2.1	2.1	2.2	2.1	2.27	2.1
AcCa (18:1)	Q3_265_+H	#N/A	2.28	2.1	2.26	2.09	2.15	#N/A	2.26	2.15	2.23	2.15	2.2	2.28	2.26	2.15	2.1	2.09	2.28	2.1	2.28	2.1	2.2	2.1	2.11	2.1	2.1	2.1	2.12	2.1	2.12	2.15	2.08	2.26	2.18	2.1	2.1	2.1	2.08	2.09	2.1	2.09	2.18	2.1	2.1	2.2	2.1	2.27	2.1
AcCa (18:1)	Q3_367_+H	#N/A	2.28	2.1	2.26	2.09	2.15	#N/A	2.26	2.15	2.23	2.15	2.2	2.28	2.26	2.15	2.1	2.09	2.28	2.1	2.28	2.1	2.2	2.1	2.11	2.1	2.1	2.1	2.12	2.1	2.12	2.15	2.08	2.26	2.18	2.1	2.1	2.1	2.08	2.09	2.1	2.09	2.18	2.1	2.1	2.2	2.1	2.27	2.1
AcCa (18:2)	Q3_144_+H	#N/A	1.58	1.57	1.57	1.54	1.68	#N/A	1.63	1.69	1.68	1.57	1.6	1.57	1.68	1.57	1.57	1.57	1.72	1.61	1.72	1.72	1.54	1.54	1.57	1.57	1.61	1.57	1.72	1.54	1.61	1.68	1.57	1.57	1.61	1.66	1.57	1.6	1.72	1.72	1.72	1.54	1.54	1.68	1.57	1.57	1.57	1.57	1.54
AcCa (18:2)	Q3_263_+H	#N/A	1.58	1.57	1.57	1.54	1.68	#N/A	1.63	1.69	1.68	1.57	1.6	1.57	1.68	1.57	1.57	1.57	1.72	1.61	1.72	1.72	1.54	1.54	1.57	1.57	1.61	1.57	1.72	1.54	1.61	1.68	1.57	1.57	1.61	1.66	1.57	1.6	1.72	1.72	1.72	1.54	1.54	1.68	1.57	1.57	1.57	1.57	1.54
AcCa (18:2)	Q3_365_+H	#N/A	1.58	1.57	1.57	1.54	1.68	#N/A	1.63	1.69	1.68	1.57	1.6	1.57	1.68	1.57	1.57	1.57	1.72	1.61	1.72	1.72	1.54	1.54	1.57	1.57	1.61	1.57	1.72	1.54	1.61	1.68	1.57	1.57	1.61	1.66	1.57	1.6	1.72	1.72	1.72	1.54	1.54	1.68	1.57	1.57	1.57	1.57	1.54
AcCa (24:0)	Q3_453_+H	#N/A	6	6.04	5.86	6	5.93	#N/A	5.93	6	6.04	6.04	5.93	6	5.97	6.04	5.86	5.86	5.9	5.93	6	5.9	5.97	5.9	5.93	5.97	5.86	5.9	5.97	5.93	6.04	5.86	5.97	6.04	5.97	5.9	5.93	5.9	5.93	5.97	5.97	5.86	5.86	5.97	5.9	5.96	5.97	5.93	5.93
AcCa (26:0)	Q3_481_+H	#N/A	1.48	1.46	1.42	1.42	1.5	#N/A	1.42	1.49	1.48	1.49	1.48	1.53	1.48	1.46	1.42	1.5	1.5	1.53	1.46	1.46	1.39	1.48	1.39	1.42	1.39	1.5	1.53	1.49	1.46	1.5	1.49	1.49	1.46	1.42	1.5	1.39	1.46	1.53	1.42	1.4	1.49	1.42	1.53	1.46	1.5	1.53	1.43
CE (16:0)	Q3_369_+NH4	#N/A	16.6	16.6	16.58	16.61	16.6	#N/A	16.57	16.54	16.58	16.57	16.55	16.56	16.54	16.58	16.58	16.59	16.56	16.57	16.57	16.58	16.57	16.58	16.6	16.58	16.58	16.6	16.56	16.59	16.6	16.57	16.6	16.6	16.6	16.58	16.58	16.63	16.58	16.57	16.57	16.58	16.54	16.6	16.6	16.6	16.58	16.57	16.59
CE (16:1)	Q3_369_+H	#N/A	16.23	16.21	16.23	16.21	16.21	#N/A	16.23	16.2	16.26	16.27	16.21	16.2	16.21	16.23	16.21	16.21	16.21	16.23	16.23	16.21	16.21	16.2	16.17	16.2	16.21	16.23	16.21	16.22	16.18	16.23	16.2	16.2	16.21	16.21	16.2	16.2	16.21	16.23	16.21	16.23	16.2	16.21	16.23	16.2	16.21	16.23	16.22
CE (16:1)	Q3_369_+NH4	#N/A	16.23	16.21	16.23	16.21	16.21	#N/A	16.23	16.2	16.26	16.27	16.21	16.2	16.21	16.23	16.21	16.21	16.21	16.23	16.23	16.21	16.21	16.2	16.17	16.2	16.21	16.23	16.21	16.22	16.18	16.23	16.2	16.2	16.21	16.21	16.2	16.2	16.21	16.23	16.21	16.23	16.2	16.21	16.23	16.2	16.21	16.23	16.22
[truncated: 1,044 more rows]
[truncated: 4 more columns]
