# Supplementary material for: Loss of the Bardet-Biedl protein Bbs1 alters photoreceptor outer segment protein and lipid composition
Source: Nat Commun. 2022 Mar 11;13:1282. doi: 10.1038/s41467-022-28982-6 (PMC8917222; doi:10.1038/s41467-022-28982-6)
Supplement: Supplementary file 9 — Supplementary Data 6 [file 41467_2022_28982_MOESM9_ESM.xlsx]

## Sheet: Sheet1
Suppl. Table 5: Detailed statistics (significance values)
Figure2H
Test	Multiple unpaired parametric T-Test; Individual variance (per row)
Correction	Two-stage step-up (Benjamini, Krieger, and Yekutieli)
	Discovery?	P value	Mean of ctrl	Mean of MUT	Difference	SE of difference	t ratio	df	q value
log-4	Yes	0.008307	1.305	0.88	0.4254	0.1523	2.793	36	0.00167
log-3	Yes	0.000248	3.565	2.138	1.427	0.3509	4.067	36	6.2e-05
log-2	Yes	5e-06	6.634	3.808	2.826	0.5266	5.366	36	5e-06
log-1	Yes	6.9e-05	7.848	4.881	2.967	0.6601	4.495	36	2.3e-05
log0	Yes	1.2e-05	8.492	5.095	3.397	0.6682	5.084	36	6e-06
Figure3G
Test	Multiple unpaired parametric T-Test; Individual variance (per row)
Correction	Two-stage step-up (Benjamini, Krieger, and Yekutieli)
	Discovery?	P value	Mean of ctrl	Mean of MUT	Difference	SE of difference	t ratio	df	q value
log-4	No	0.444425	0.8685	0.6152	0.2532	0.3242	0.781	19	0.089774
log-3	Yes	4e-06	2.062	0.306	1.756	0.2735	6.42	19	4e-06
log-2	Yes	7e-06	3.415	0.4196	2.995	0.4896	6.119	19	4e-06
log-1	Yes	2.2e-05	4.084	0.5613	3.523	0.6321	5.574	19	7e-06
log0	Yes	2.7e-05	4.37	0.6536	3.717	0.6774	5.487	19	7e-06
Figure5B
Test	Multiple unpaired parametric T-Test; Individual variance (per row)
Correction	Two-stage step-up (Benjamini, Krieger, and Yekutieli)
	Discovery?	P value	Mean of ctrl	Mean of MUT	Difference	SE of difference	t ratio	df	q value
Bbs1	Yes	0.000113	168750000	0	168750000	18975313	8.893	6	0.000265
Bbs2	Yes	2.6e-05	33057000	0	33057000	2870335	11.52	6	9.1e-05
Bbs4	Yes	<0.000001	165000000	3615000	161385000	6725689	24	6	2e-06
Bbs5	Yes	0.000277	63874250	0	63874250	8442352	7.566	6	0.000489
Bbs7	Yes	0.000903	89324500	24109000	65215500	10734872	6.075	6	0.001278
Bbs8	Yes	0.005948	88947500	34280000	54667500	13142971	4.159	6	0.007009
Bbs9	Yes	0.00784	256750000	47689750	209060250	53389651	3.916	6	0.007919
Figure6D
Test	Mann Whitney test
Correction	OS mutant vs. Ctrl			Correction	OPL mutant vs. Ctrl
P value	<0.0001			P value	0.1844
Sum of ranks in colA	382108			Sum of ranks in colA	507
Sum of ranks in colB	409803			Sum of ranks in colB	396
Mann-Whitney U	113097			Mann-Whitney U	156
Median of column A	21.49, n=733			Median of column A	12.77, n=26
Median of column B	26.28, n=525			Median of column B	14.34, n=16
Suppl. Fig. 7A
Test	Multiple unpaired parametric T-Test; Individual variance (per row)
Correction	Two-stage step-up (Benjamini, Krieger, and Yekutieli)
	P value	Mean of Control	Mean of Mutant	Difference	SE of difference	t ratio	df	q value
log-4	0.0400527	0.5171	0.3157	0.2014	0.09544	2.11	48	0.0404532
log-3	0.0717102	1.499	1.078	0.4202	0.2281	1.842	48	0.0579419
log-2	0.0137685	2.956	2.143	0.8126	0.3178	2.557	48	0.0185415
log-1	0.0016572	3.725	2.5	1.225	0.3674	3.334	48	0.00669508
log0	0.00563202	3.701	2.657	1.044	0.3601	2.899	48	0.0113767
Suppl. Fig. 7B
Test	Multiple unpaired parametric T-Test; Individual variance (per row)
Correction	Two-stage step-up (Benjamini, Krieger, and Yekutieli)
	P value	Mean of Control	Mean of Mutant	Difference	SE of difference	t ratio	df	q value
log-4	0.000662775	0.5817	0.3319	0.2498	0.0655	3.813	29	0.00167351
log-3	0.00297081	1.304	0.7744	0.5297	0.1633	3.243	29	0.00300052
log-2	0.00182009	2.225	1.305	0.9195	0.2679	3.432	29	0.00229787
log-1	0.00112426	2.682	1.583	1.1	0.3042	3.615	29	0.0018925
log0	0.000376524	2.87	1.651	1.219	0.3031	4.022	29	0.00167351
Suppl. Fig 7C
Test	Unpaired t test, Individual variance for each row
Correction	Holm-Šídák method
	P value	Mean of Control	Mean of Mutant	Difference	SE of difference	t ratio	df	Adjusted P Value
3 Months	0.0773921	0.6376	0.4444	0.1932	0.09538	2.026	8	0.0773921
10 Months	0.000303626	0.4175	0.215	0.2025	0.04482	4.518	17	0.000607159
Suppl. Fig. 13
Test	unpaired two-tailed T-Test
Correction	no-multiple testing
df	12
t-value	1.241
p-value	0.2385
