# Supplementary material for: Loss of the Bardet-Biedl protein Bbs1 alters photoreceptor outer segment protein and lipid composition
Source: Nat Commun. 2022 Mar 11;13:1282. doi: 10.1038/s41467-022-28982-6 (PMC8917222; doi:10.1038/s41467-022-28982-6)
Supplement: Supplementary file 11 — Source Data [file 41467_2022_28982_MOESM11_ESM.zip]

Archive with 8 entries (7 files):
- Source_file/
- Source_file/Source_Data_Fig2_ERG_Bwave_mzbbs1_5dpf.xlsx
- Source_file/Source_Data_Fig3_ERG_Bwave_mzbbs1_10dpf.xlsx
- Source_file/Source_Data_Fig6_Filipin_intensities.xlsx
- Source_file/Source_Data_qPCR_Supp_Fig9.xlsx
- Source_file/Source_Data_supp_Fig8_ERG_Bwave_zygbbs1_10dpf.xlsx
- Source_file/Source_Data_supp_Fig8_ERG_Bwave_zygbbs1_6dpf.xlsx
- Source_file/Source_Data_supp_Fig8_ERG_Bwave_zygbbs1_adult.xlsx
