# Supplementary material for: Loss of the Bardet-Biedl protein Bbs1 alters photoreceptor outer segment protein and lipid composition
Source: Nat Commun. 2022 Mar 11;13:1282. doi: 10.1038/s41467-022-28982-6 (PMC8917222; doi:10.1038/s41467-022-28982-6)
Supplement: Supplementary file 11 — Source Data [file 41467_2022_28982_MOESM11_ESM.zip › Source_file/Source_Data_Fig2_ERG_Bwave_mzbbs1_5dpf.xlsx]

## Sheet: Sheet1
mzBBS1@5dpf	ctrl	ctrl	ctrl	ctrl	ctrl	ctrl	ctrl	ctrl	ctrl	ctrl	MUT	MUT	MUT	MUT	MUT	MUT	MUT	MUT	MUT	MUT	MUT	MUT	MUT	MUT	MUT	MUT	MUT	MUT	MUT	MUT	MUT	MUT	MUT	MUT	MUT	MUT	MUT	MUT
0.0001	1.30122	1.48798	1.26256	0.51556	1.8423	1.17332	1.68124	1.36092	0.88682	1.54142	0.77042	1.0928	1.01086	0.89548	0.9872	1.7462	0.54098	0.59168	1.39432	0.89346	0.6981	0.91014	0.9157	0.60478	1.11926	0.6642	1.00676	1.27876	0.87754	0.61718	1.87102	0.52722	1.32358	1.07348	0.24964	-0.04932	0.21076	0.8168
0.001	3.52742	3.2692	3.02562	3.45514	5.23226	2.4265	4.3212	3.6491	2.72902	4.01312	1.84132	1.4462	2.56218	2.8427	2.37116	3.4187	1.12488	1.03826	3.55398	1.88658	2.76766	2.37398	1.9738	1.966	2.53768	2.28986	2.77602	2.11268	2.26064	2.31696	3.0958	2.34054	4.74414	0.88726	0.81812	0.1203	0.35086	2.03482
0.01	7.6295	5.0147	6.19168	5.83692	9.19536	4.81042	8.54488	7.2371	5.05562	6.81998	3.20258	2.91268	4.83718	5.60192	4.6353	5.6765	2.01214	2.49056	5.3046	4.53268	4.98582	4.42256	3.31466	3.69482	4.21438	4.78856	4.9626	4.12724	2.9606	4.42598	4.91994	4.15154	4.84828	2.01676	2.8519	0.1947	0.63788	3.89052
0.1	8.8825	5.43994	7.4515	6.6006	10.5588	5.7656	9.48184	8.33736	7.11994	8.84624	3.98408	3.97084	6.1721	6.71464	5.62308	5.9249	2.72092	3.16156	6.03568	6.49644	7.94468	5.8048	4.29252	5.43912	5.14256	6.21514	5.7865	6.124	3.113	7.1992	6.2207	5.31956	5.56342	2.84004	3.5631	-0.02412	1.05792	4.26198
1	9.10046	6.01722	8.14972	6.8926	10.7609	5.99468	10.4287	8.68012	8.3004	10.5962	3.91768	4.27888	6.94772	6.53758	5.78952	6.29632	3.0821	3.67166	6.37748	7.48672	6.62428	6.3023	4.4748	6.19506	5.09026	6.68148	6.17428	6.97462	3.52094	6.74508	3.58528	6.4026	5.88646	3.17574	4.0012	0.07258	1.33094	5.04192
