# Supplementary material for: Loss of the Bardet-Biedl protein Bbs1 alters photoreceptor outer segment protein and lipid composition
Source: Nat Commun. 2022 Mar 11;13:1282. doi: 10.1038/s41467-022-28982-6 (PMC8917222; doi:10.1038/s41467-022-28982-6)
Supplement: Supplementary file 11 — Source Data [file 41467_2022_28982_MOESM11_ESM.zip › Source_file/Source_Data_Fig6_Filipin_intensities.xlsx]

## Sheet: Sheet1
Ctrl_OS	mzbbs1-/-_OS	Ctrl_OPL	mzbbs1-/-_OPL
22.6915	33.77	14.8458	14.235
21.3981	34.7282	11.5579	13.0865
25.0464	33.8094	9.82599	12.4028
22.2851	35.902	10.7391	12.6618
23.5922	33.1406	12.4161	9.27426
22.0074	28.7784	12.378	17.5488
22.9398	30.7141	10.7983	17.9317
24.1759	33.2758	11.3432	18.2519
23.1138	40.0614	10.3671	14.7433
21.8192	35.3038	11.7235	14.4044
28.4248	31.4551	10.4348	14.2714
23.48	25.254	10.5198	14.96
20.2654	30.5983	13.1162	13.559
30.0331	27.2344	14.6607	10.1166
21.8177	29.3783	16.8631	17.133
23.546	30.1995	14.0883	16.2654
25.2252	29.7176	14.045
21.6076	28.3385	16.3197
25.8944	27.6397	18.9473
21.9444	28.9633	17.743
23.271	28.6746	17.3452
21.9754	28.3178	15.7813
21.7852	27.7389	16.6051
22.633	25.8681	13.2647
21.6826	27.1667	11.9248
22.5374	27.2195	9.99688
20.064	28.775
21.7939	24.7274
23.7191	18.5686
24.685	20.9637
22.2154	22.169
23.4312	18.9591
21.4561	20.1844
22.962	22.796
21.0992	18.2031
21.7493	23.1358
21.5513	23.1194
24.8947	24.4623
24.7124	25.7484
23.4056	20.4057
24.4596	21.7234
23.1915	22.1992
24.2588	21.6521
23.9683	25.0895
18.2241	30.2943
22.7449	30.6121
22.3303	34.0769
21.036	32.4398
21.7226	28.4071
23.0868	31.1558
21.4876	23.8452
19.1811	34.8113
15.8301	32.0771
20.088	30.7772
21.1384	24.648
20.6882	33.3385
20.419	30.3129
19.2027	28.0334
20.3553	33.3342
19.7981	41.517
20.592	34.488
15.9551	35.1035
20.7861	41.845
19.3569	38.4887
22.4348	33.6477
22.7128	39.9116
20.9043	40.1787
17.9859	39.3013
15.9124	35.3561
15.1071	31.448
16.7032	27.2049
17.2427	33.4443
15.394	35.0415
16.4045	35.9702
16.3871	25.5106
17.1633	30.8126
17.0307	24.4781
16.1827	35.9292
17.5173	33.0896
19.0337	38.0812
16.5372	35.9126
15.3642	30.9573
14.9373	38.1527
16.0469	23.9358
16.3468	38.1853
15.4532	25.357
16.0421	22.6163
15.7562	25.2601
17.3469	23.2988
14.3087	23.296
18.2143	24.654
17.9003	22.7481
18.0793	26.3517
17.894	23.4494
18.0183	20.8849
16.0253	27.3345
25.2345	25.8833
21.6406	17.696
20.2704	20.4669
19.5412	19.4973
19.5297	24.916
21.8749	22.7466
19.6327	28.1385
21.3883	27.3666
19.1454	21.2872
21.6365	27.7678
21.4724	30.6218
20.6989	25.0527
21.279	31.0011
21.5743	22.1223
21.3746	22.9206
21.0302	23.1271
19.829	23.3957
21.8494	22.0537
20.2386	22.6769
19.683	25.312
20.1837	27.0392
20.1912	31.0085
18.0256	24.864
17.9435	22.8373
23.2269	32.1828
24.8689	21.4981
25.3893	28.111
23.2206	26.8432
27.6252	21.5177
27.1234	30.1235
25.7915	28.7822
28.3371	27.5992
29.5338	31.2765
26.5607	23.116
25.9192	22.6249
28.5925	21.9809
26.1652	27.9669
28.4666	23.5644
28.3638	20.8292
31.5911	25.7663
28.0405	27.6357
28.9188	27.5567
30.8017	23.7839
29.085	25.8889
26.4026	26.5356
27.9027	26.0415
28.702	28.7936
29.3862	27.5242
31.142	28.8369
28.2969	30.2028
23.405	27.3145
27.6132	24.0337
27.7745	24.4575
21.7341	29.8006
20.1379	22.7594
21.4989	28.2461
20.1543	31.5667
21.9799	26.6047
21.1834	26.3205
19.0593	24.921
18.4917	24.5037
18.8379	25.4423
20.4458	24.548
18.8544	23.123
22.5922	23.859
20.72	25.0309
18.265	25.7414
19.1088	23.2222
20.7488	28.8131
21.1104	28.0392
22.3485	28.5038
20.8749	26.7451
18.2282	27.2245
18.8166	25.3449
21.5464	25.5554
20.8002	27.0561
22.3274	18.0825
20.2568	21.3483
16.2165	20.7713
16.1005	19.2435
21.3486	17.9859
21.1904	15.7185
17.2477	16.5075
20.6524	16.6007
21.0333	16.4552
19.6261	17.1342
20.8142	17.0487
21.4945	19.2692
21.9009	21.187
22.4931	22.2395
22.7881	25.8811
20.3125	19.285
17.6986	24.0735
23.9675	20.3659
21.2814	18.8004
23.4188	20.9757
18.1429	33.2225
19.9785	28.3675
20.382	29.349
20.6024	25.4054
22.0771	28.9515
21.578	25.4321
21.4443	26.3943
23.8222	24.5242
21.6895	26.6309
16.8584	28.4558
20.5398	20.6181
22.5129	19.6143
20.0821	19.4393
20.0517	15.7385
18.8578	17.6245
25.078	22.2584
23.9674	22.5933
21.7204	21.2964
25.8308	22.1439
24.7473	22.4332
25.3871	19.5095
22.8259	15.52
23.9967	15.8788
23.7065	19.3264
22.9787	19.8128
24.6046	18.0972
20.5128	21.8732
16.0698	23.5014
20.3162	19.8882
20.4832	21.3588
18.0288	20.3643
24.6455	19.4304
34.3069	21.8736
30.6158	15.43
27.8338	19.9965
26.3671	18.7853
26.3736	16.4164
26.445	16.0498
33.615	17.3142
26.2475	17.8008
26.7407	15.4272
23.995	16.7209
29.3067	15.9051
26.0644	14.3011
21.9685	16.8904
24.1834	31.1631
24.3047	17.4062
35.8705	16.4706
26.397	16.0795
27.4999	15.8566
30.7607	32.5596
23.4161	37.264
25.8422	33.7458
26.5605	32.629
29.8614	26.0951
27.4644	26.1826
30.2054	30.6747
21.3277	31.2619
26.5484	29.1137
30.0685	31.2863
26.9026	35.0245
27.1539	29.2006
26.4356	25.3812
32.93	31.8264
25.8635	24.3339
22.6684	32.4218
24.9182	31.2077
23.1126	31.5931
28.1115	28.3625
34.6029	35.6499
26.2613	36.2912
21.5006	26.8258
24.6094	36.8173
28.6621	26.706
28.7161	27.3091
29.9868	34.0024
29.6589	36.8881
27.5458	30.7077
29.0423	30.0309
23.8539	35.9645
29.4695	36.097
31.2289	28.6813
20.9706	33.4422
22.6732	27.8109
22.487	27.5457
20.1484	35.9552
21.9062	29.5314
21.0243	29.6924
20.0698	32.3311
22.3579	30.8488
23.4268	27.101
22.017	26.9087
21.2668	26.6084
18.6638	28.0268
19.1854	28.1602
21.9247	26.2845
21.3501	27.6646
18.5123	25.8723
21.4832	27.8172
19.7009	25.9691
19.7683	29.3034
18.1851	24.6759
23.303	26.1836
21.9405	30.462
22.0036	23.7678
22.2073	26.0733
21.6482	27.4366
20.882	25.6615
19.9544	23.3498
20.3055	28.6504
19.6662	27.8045
22.3932	26.6493
21.8882	23.8894
24.0996	32.2107
23.0909	26.4579
22.7671	25.3843
25.7408	29.3066
23.5537	27.0962
24.2622	24.903
24.6204	27.2815
26.4917	21.3742
26.1631	21.3066
28.4603	25.1687
25.4663	27.6498
23.8381	28.8873
28.4137	26.4946
26.1611	28.3912
31.5206	23.0662
27.2032	26.6456
26.4762	26.4588
29.6018	22.0541
24.2096	27.28
24.5165	22.5255
24.7441	23.8172
37.3934	24.5791
23.2183	26.4288
26.8365	22.3726
22.556	25.3773
29.3904	26.6503
32.0485	25.0952
25.5394	24.6086
19.5575	24.6323
26.3701	23.2096
26.1898	25.1777
25.1809	32.763
25.9998	29.7765
25.4514	26.7606
26.5226	30.2623
23.5891	27.6115
24.5401	28.2618
28.1558	28.249
32.0958	26.7697
27.7435	19.2746
24.6607	22.682
24.5984	21.7384
21.9215	31.3016
26.9269	27.2666
22.2793	31.8169
24.6769	24.1099
24.3915	24.709
19.7052	26.1168
19.5955	28.3536
19.4071	27.101
19.0362	22.1443
18.8412	29.8853
19.2502	17.3364
20.1954	18.5177
17.5552	20.0495
18.0701	19.1273
19.285	22.2613
16.663	16.8756
18.2568	17.2452
19.6647	15.6494
18.5252	14.4644
19.3353	16.5633
18.0051	18.2208
19.495	17.1525
18.9869	32.3821
15.537	26.8349
19.3909	27.0848
16.8459	28.7984
16.5301	29.0965
17.7234	25.2544
16.1481	27.6135
18.0219	26.4985
16.3996	27.7655
15.5823	24.9933
17.0428	28.3369
16.442	24.0622
16.2107	31.3224
17.8823	29.6919
20.8686	25.7756
18.606	25.6271
21.7975	25.2027
16.4476	30.0026
17.1002	32.0332
20.9474	26.6844
20.1275	23.121
15.8375	22.9741
18.0084	24.407
16.6798	29.5057
19.248	29.9184
17.0419	29.0189
21.1244	30.7272
17.5819	33.4099
20.8452	30.9491
19.5358	27.3678
19.1605	47.6688
21.2214	32.3894
20.2678	28.038
20.4596	27.0208
22.0367	28.6299
22.41	22.6538
21.4485	17.4013
21.4318	15.497
21.1359	22.4371
17.8396	22.9333
24.1936	23.725
25.837	19.2313
24.1044	21.6036
22.0549	20.419
25.0671	24.3169
28.102	18.223
23.3034	18.6661
21.6002	21.8171
21.7869	19.2622
23.4758	21.3594
21.432	30.0964
33.2577	24.9843
21.1099	29.311
24.9703	23.0937
15.7696	22.1864
25.7701	21.1182
32.4591	20.9987
23.2216	24.8375
15.126	29.1614
38.6265	25.0236
23.4661	23.3163
18.4353	27.1767
20.7607	29.6451
25.4498	25.6667
15.8563	32.8775
15.4793	36.197
22.9159	43.3589
25.4138	42.2225
23.7871	47.8013
16.0449	47.3735
20.7624	37.7936
15.2376	48.52
23.3166	31.2932
21.453	39.2316
18.0721	38.2872
16.7745	34.9282
19.4531	47.0408
16.3617	45.3809
18.5816	45.8934
19.1653	42.9739
18.209	40.1429
18.73	34.0778
19.534	39.6163
18.7908	42.983
18.1042	38.3482
19.0582	51.5048
18.6818	32.5611
16.1698	28.7666
19.7987	24.7911
21.3538	36.0389
19.8609	23.7263
19.5059	27.0928
18.4383	28.6034
16.6493	25.1718
31.1718	26.9212
18.525	23.4635
18.9969	21.901
19.2346	27.1255
18.5662	27.269
20.3022	63.4968
19.0539	24.9725
18.9042	29.6402
18.6236	27.3227
17.9768	26.0991
15.7608	23.4304
18.2032	27.5645
19.2523	29.8232
15.3311	25.3543
15.5368	24.1777
15.6993	21.9984
16.5258	30.9687
17.6417	26.167
17.5675	25.5394
16.8684	28.8934
18.3302	23.2968
17.7185	33.5379
18.0076	23.5638
17.9628	27.4802
16.7279	30.6983
16.2332	21.4175
17.0153	20.3669
17.1611	18.7244
14.4389	21.0249
19.1705	25.1989
27.1556	19.0595
18.1845	15.1292
18.4267	16.7695
19.6348	16.5532
16.9369	21.478
18.9977	18.0317
18.3253	15.9628
19.3653	16.1805
18.2998	17.3039
19.3013	21.2983
20.1742	28.0066
19.7703	29.0405
19.1446	28.5529
20.4233	22.6649
18.9668	27.2944
20.4198	30.7568
18.3944	26.8539
22.1778	23.1614
19.8998	21.8275
15.6812	19.4812
22.1462	23.7631
20.1544	30.125
19.5843	28.1826
22.2451	21.9881
19.8226	29.4242
23.2667	23.4748
23.0638	19.6519
24.7476	21.1218
22.0757	15.2395
19.5742	17.9753
21.3928	18.6282
31.1726	15.8924
17.6266
19.5903
20.5891
19.5161
18.4162
19.951
20.4103
18.7413
20.0386
21.4505
21.1688
17.3637
17.4187
17.3288
18.4614
17.7908
14.8767
16.7135
15.7873
15.9072
19.1211
17.3644
19.1772
18.1882
19.3793
20.0099
17.5272
19.8561
20.7676
17.9416
22.4501
20.0157
21.4461
23.1638
22.3104
24.2767
26.8071
16.6861
26.6622
37.9874
17.9785
28.2185
31.879
25.8394
28.6216
17.7904
24.8162
26.3065
37.2814
37.808
28.468
29.6971
45.8004
17.8
27.6871
18.8973
27.2109
32.1177
25.607
25.9893
17.9043
36.1202
17.4974
25.0069
23.4826
22.5986
23.029
21.4232
21.3631
19.7351
29.1341
23.9567
20.7529
28.0457
22.3469
22.5988
22.2888
23.7234
21.6304
28.2787
24.4336
24.9464
21.0296
24.0604
20.8601
20.0567
15.9868
20.4311
25.6527
25.4866
22.9924
26.5909
23.9953
23.3069
23.5428
26.8173
26.8132
26.1475
25.378
29.915
26.5553
31.7703
30.2247
27.9439
21.6464
29.2869
30.5668
35.201
31.914
34.3457
32.6369
37.2309
33.2201
35.1673
37.3811
32.5484
29.7636
22.5309
29.8549
28.9786
25.6932
26.3875
5.37143
25.176
17.7666
25.4809
19.6409
32.9614
27.637
16.4898
19.5288
17.6155
16.9297
18.1028
17.4882
19.1846
30.2611
16.119
41.5989
18.0772
17.9613
32.3076
30.9633
37.6285
18.5896
34.3417
31.5735
25.3445
48.381
38.5346
24.1992
35.7212
29.0094
34.6979
30.3058
28.1346
27.7042
27.4783
34.9176
27.1394
27.4573
26.157
19.0652
25.9872
27.4031
24.7576
27.1824
27.083
24.2862
24.1207
23.2935
20.6037
16.7054
16.4976
18.8021
17.4756
17.986
18.2261
17.2054
20.5915
19.0369
18.7384
17.9421
19.3577
23.6954
22.237
13.5747
24.546
10.9933
11.9943
16.2011
24.4152
14.868
18.8391
19.6482
14.4529
21.0512
14.5964
16.9453
19.9817
13.4391
18.45
18.7986
18.568
19.7423
15.9418
15.3128
17.0061
