# Supplementary material for: Loss of the Bardet-Biedl protein Bbs1 alters photoreceptor outer segment protein and lipid composition
Source: Nat Commun. 2022 Mar 11;13:1282. doi: 10.1038/s41467-022-28982-6 (PMC8917222; doi:10.1038/s41467-022-28982-6)
Supplement: Supplementary file 11 — Source Data [file 41467_2022_28982_MOESM11_ESM.zip › Source_file/Source_Data_qPCR_Supp_Fig9.xlsx]

## Sheet: Sheet1
qPCR_source_data: Calculations
DeltaCT =	Average(Gene_of_interest)- Average(G6PD)					<= All samples were done in technical triplicates
FC(Ctrl) =	2^(dCT(mean_ctrl)- dCT(ctrl))
FC(Mut) =	2^(dCT(mean_ctrl)- dCT(Mutant))
6 month old Rertina
FC	BBS1_Ctrl	BBS2_Ctrl	BBS4_Ctrl	BBS5_Ctrl							Control			Mutant
Sample1	0.893475	1.24084	1.12701	1.06745	0.499134	2.69693	1.50786	1.36762			mean	SEM	N	mean	SEM	N
Sample2	1.03706	1.11251	0.773782	0.865537	0.470576	2.69693	1.13879	1.08235		BBS1	1.00325	0.0562232	3	0.546225	0.0619208	3
Sample3	1.07923	0.724405	1.14671	1.08235	0.668964	2.75837	1.4871	1.37713		BBS2	1.02592	0.155241	3	2.71741	0.0204813	3
Mean	1.00325	1.02592	1.01583	1.00511	0.546225	2.71741	1.37791	1.2757		BBS4	1.01583	0.121159	3	1.37791	0.119713	3
SEM	0.0562232	0.155241	0.121159	0.06992	0.0619208	0.0204813	0.119713	0.0967143		BBS5	1.00511	0.06992	3	1.2757	0.0967143	3
9month old Rertina
FC	bbs1_ctrl	bbs1_Mut	bbs2_ctrl	bbs2_Mut	bbs4_ctrl	bbs4_Mut	bbs5_ctrl	bbs5_Mut			Control			Mutant
Sample1	na	0.51604	na	0.945329	na	0.937354	na	1.37554			mean	SEM	N	mean	SEM	N
Sample2	1.00386	0.645679	1.08089	2.02168	1.24545	1.05214	1.25411	0.715323		BBS1	1.03337	0.185352	3	0.568256	0.0412035	4
Sample3	1.36815	0.630932	1.35243	2.05464	0.983957	0.457973	0.6846	0.460094		BBS2	1.03913	0.194065	3	1.47848	0.323384	4
Sample4	0.728107	0.480371	0.684073	0.892272	0.816014	1.40769	1.16473	1.13027		BBS4	1.01514	0.124944	3	0.963791	0.196088	4
Mean	1.03337	0.568256	1.03913	1.47848	1.01514	0.963791	1.03448	0.920307		BBS5	1.03448	0.176833	3	0.920307	0.20517	4
SEM	0.185352	0.0412035	0.194065	0.323384	0.124944	0.196088	0.176833	0.20517
