# Supplementary material for: Loss of the Bardet-Biedl protein Bbs1 alters photoreceptor outer segment protein and lipid composition
Source: Nat Commun. 2022 Mar 11;13:1282. doi: 10.1038/s41467-022-28982-6 (PMC8917222; doi:10.1038/s41467-022-28982-6)
Supplement: Supplementary file 11 — Source Data [file 41467_2022_28982_MOESM11_ESM.zip › Source_file/Source_Data_supp_Fig8_ERG_Bwave_zygbbs1_10dpf.xlsx]

## Sheet: Sheet1
zygBBS1@10dpf	Control	Control	Control	Control	Control	Control	Control	Control	Control	Control	Control	Control	Mutant	Mutant	Mutant	Mutant	Mutant	Mutant	Mutant	Mutant	Mutant	Mutant	Mutant	Mutant	Mutant	Mutant	Mutant	Mutant	Mutant	Mutant	Mutant
0.0001	0.397979	0.503021	0.844979	0.746063	1.08804	0.378938	0.526	0.363979	0.613938	0.343021	0.380979	0.793063	0.429021	0.354021	0.280042	0.259	0.259063	0.200917	0.232979	0.298979	0.279	0.190813	0.281	0.307958	0.333104	0.738	0.342063	0.500979	0.233938	0.402938	0.382146
0.001	1.02337	1.1055	0.810917	0.746688	1.8465	0.865083	1.33623	1.07654	1.54858	0.852083	1.46302	2.97483	1.22427	0.602229	0.608438	0.897458	0.731396	0.463125	0.735583	0.888708	0.487854	0.616625	0.612375	0.475021	0.947313	1.39869	0.552125	1.13529	0.583625	1.1316	0.621563
0.01	1.58633	1.74333	1.51056	1.211	2.27567	1.62577	2.31573	2.18104	3.16658	1.9935	2.4915	4.59654	2.77404	1.32771	0.864938	0.949854	1.05731	0.789042	1.06923	1.35694	0.776146	0.556833	1.08342	0.836396	1.57533	2.43648	1.30083	1.98794	1.02829	1.80113	1.22913
0.1	1.78173	2.24046	1.9056	1.65715	2.49465	1.80662	2.84865	2.46806	3.85104	2.46708	3.13521	5.5321	3.03746	1.36619	1.05675	1.19675	1.18981	1.07027	1.34137	1.74333	0.943042	1.69571	1.30908	0.942896	1.73042	2.84056	1.62065	2.26998	1.2975	2.07677	1.3439
1	1.78377	2.32042	2.19931	2.31458	2.27021	2.13542	2.81013	2.52113	4.16254	2.82977	3.40837	5.68971	3.29356	1.60581	1.20067	1.17704	1.33373	1.45248	1.3611	1.78719	0.909583	1.61871	1.25556	1.09258	1.89531	2.77481	1.69231	2.23394	1.28133	2.03981	1.36558
